# Supplementary material for: Alternative TSS use is widespread in Cryptococcus fungi in response to environmental cues and regulated genome-wide by the transcription factor Tur1
Source: PLoS Biol. 2024 Jul 25;22(7):e3002724. doi: 10.1371/journal.pbio.3002724 (PMC11302930; doi:10.1371/journal.pbio.3002724)
Supplement: S1 Table — (XLSX) [file pbio.3002724.s001.xlsx]

## Sheet: Sheet1
#Table S1. Primers used in this study
Name	Sequence	Purpose
ACT1-F	CACCGGTATCGTTCTTGACTCTGGTGAC	qPCR for ACT1
ACT1-R	CACGCTCCATGAGAATCTTGACGAGGTAG	qPCR for ACT1
PKP1-F1	ATCTTGTCGTCTCGTCCGTAAC	qPCR for PKP1-only long isoform
PKP1-R1	TTTGAGGAGTGTACCAGGTGTG	qPCR for PKP1-only long isoform
PKP1-F2	GAAAACGCCCGATATGTCTGTG	qPCR for PKP1-both isoforms
PKP1-R2	CGTTCTCCACTCCAAAACGTTC	qPCR for PKP1-both isoforms
BAPF2799	ACGGGTATTCTACAAGACGAGG	qPCR for CNAG_00812-only long isoform
BAPF2800	TTCCCACAAACCAAGGATGAAC	qPCR for CNAG_00812-only long isoform
BAPF2801	AGAGGTTTAGCAAAGAAGACGC	qPCR for CNAG_00812-both isoforms
BAPF2802	TTGGCAGTATTGGTCGTTTCTC	qPCR for CNAG_00812-both isoforms
BAPF2803	CCTACCAACCACACTCGCAG	qPCR for CNAG_01272-only long isoform
BAPF2804	CGATGAGGATGAAGAAAGGAGG	qPCR for CNAG_01272-only long isoform
BAPF2805	TTCTCCCGTTACTATCCAGGAC	qPCR for CNAG_01272-both isoforms
BAPF2806	TGGAGGTAGCTGTCGAGTTG	qPCR for CNAG_01272-both isoforms
BAPF2913	GGAACGTTTATCCGGTGTACC	qPCR for CNAG_03239-only long isoform
BAPF2914	GAGGTGGTGTCGGCTCTTG	qPCR for CNAG_03239-only long isoform
BAPF2915	CTCGAACGCATCCAAGGAAAAC	qPCR for CNAG_03239-both isoforms
BAPF2916	ATCTGGACGTGCAGTTCTGG	qPCR for CNAG_03239-both isoforms
BAPF2680	CGAACAGAAACCTCATTGTCCCG	qPCR for CNAG_06374 (MAE102)-only long isoform
BAPF2681	TGGGAAGAGCTGAAGGGTGTG	qPCR for CNAG_06374 (MAE102)-only long isoform
BAPF2682	CTACTGAGTTTATGGACGCTTTCATGG	qPCR for CNAG_06374 (MAE102)-both isoforms
BAPF2683	CCTGTACTTCTCCTTATACCTCGCC	qPCR for CNAG_06374 (MAE102)-both isoforms, also used for checking MAE102 ATG mutations
BAPF2638	CATACACCGGCAGGGTATACTGTTGAGACTTGCAAAGACCCGCCCGTTTTAGAGCTAGAAATAGCAAGTT	TUR1 deletion: gRNA
BAPF2639	GTAACGCCAGGGTTTTCCCAGTCACGACGGGAGAACCCAGGCAATTAAAAGTGGAA	TUR1 deletion: amplify 1kb 5' overhang
BAPF2640	ATCCACTTAACGTTACTGAAATCTCCTTCGAGTACGGGGTTAGGAGGGGTCAGAAG	TUR1 deletion: amplify 1kb 5' overhang
BAPF2641	CCAGCTCACATCCTCGCAGCAGCATATTTACGGATCAAGCACCATAA	TUR1 deletion: amplify 1kb 3' overhang
BAPF2642	GCGGATAACAATTTCACACAGGAAACAGCGTTCGTTGTATCCCAAGCAGCAAAGAG	TUR1 deletion: amplify 1kb 3' overhang
BAPF2643	CTGAAAGTAGTGCGCTACCAGAG	TUR1 deletion: colony PCR
BAPF2059	GGTGACGCTGTGAGAGTGG	Amplify Cas9
BAPF2060	GGGCCCCTCTTCACGTGG	Amplify Cas9
BAPF1987	CATACACCGGCAGGGTATACTGTTGAttccatgatttgaagtctaGTTTTAGAGCTAGAAATAGCAAGTT	gRNA for gene knock-in at SaveHeaven 1
BAPF2644	GAATTCCTGCAGCCCGGGGGATCCACTAGTGGAGAACCCAGGCAATTAAAAGTGGAA	TUR1 complementary strains construct: amplify TUR1 promoter, CDS, and terminator
BAPF2645	AAGGGAACAAAAGCTGGAGCTCCACCGCGGCGTTCGTTGTATCCCAAGCAGCAAAGAG	TUR1 complementary strains construct: amplify TUR1 promoter, CDS, and terminator
BAPF2646	CCTGTGGCTGTGATGTCCGTA	TUR1 complementary strains construct: colony PCR
BAPF2667	GAATTCCTGCAGCCCGGGGGATCCACTAGTGATTATAAAGACGACGATGATAAGGATTATAAGGATGATGACGACAAAGTAGACGCGAATTGTGATA	construct GAL7p-FLAG2X-CBP-TUR1 gene fusion: amplify FLAG2X-CBP from pCM189-FLAG
BAPF2668	AGGAATGAAGCAGGGAGGGGTCCATGATGCGGCCCTCCTGCAGGGCCCTA	construct GAL7p-FLAG2X-CBP-TUR1 gene fusion: amplify FLAG2X-CBP pCM189-FLAG
BAPF2669	TAGGGCCCTGCAGGAGGGCCGCATCATGGACCCCTCCCTGCTTCATTCCT	construct GAL7p-FLAG2X-CBP-TUR1 gene fusion: amplify TUR1 CDS and terminator
BAPF2670	TACGACTCACTATAGGGCGAATTGGGTACCAGAAGCAGGTCTTGTCGAACC	construct GAL7p-FLAG2X-CBP-TUR1 gene fusion: amplify TUR1 CDS and terminator
BAPF2671	CTTaTCATCGTCgTCTTTATAATCACTAGTCGCCGTCATTCTCAAGAGGGGATTGAGCG	construct GAL7p-FLAG2X-CBP-TUR1 gene fusion: amplify GAL7 promoter
BAPF2673	CTGCAGACTAGTCGCCGTCATTCTCAAGAGGGGATTGAGCG	construct GAL7p-FLAG2X-CBP-TUR1 gene fusion: amplify GAL7 promoter
BAPF2795	CTGCAGGGTACCGCATGCAGGATTCGAGTGGCATGG	construct ACT1p-FLAG2X-CBP-TUR1 gene fusion: amplify ACT1 promoter
BAPF2796	CTGCAGGGTACCGCATGCAGGATTCGAGTGGCATGG	construct ACT1p-FLAG2X-CBP-TUR1 gene fusion: amplify ACT1 promoter
BAPF2698	GTAACGCCAGGGTTTTCCCAGTCACGACGCAAGCAGGCCAGTGAAGCTTCCG	MAE102 tagging with mNeonGreen: amplify 1kb 5' overhang
BAPF2699	TCCTCACCCTTGGAGACCATTGACCCTGACCCAGGCCACCACTGAGCCTTGTTCA	MAE102 tagging with mNeonGreen: amplify 1kb 5' overhang
BAPF2700	TGAACAAGGCTCAGTGGTGGCCTGGGTCAGGGTCAATGGTCTCCAAGGGTGAGGA	MAE102 tagging with mNeonGreen: amplify mNeonGreen from pBHM2404
BAPF2701	CCAAATGTCCATGAAACTTTTTACGGTTTATCTGTATTAACACGGAAGAG	MAE102 tagging with mNeonGreen: amplify mNeonGreen from pBHM2404
BAPF2702	CTCTTCCGTGTTAATACAGATAAACCGTAAAAAGTTTCATGGACATTTGGTTGTG	MAE102 tagging with mNeonGreen: amplify 1kb 3' overhang
BAPF2703	GCGGATAACAATTTCACACAGGAAACAGCAAGGAAAGATTTCTAGGTTGTTGGCCG	MAE102 tagging with mNeonGreen: amplify 1kb 3' overhang
BAPF2704	CATACACCGGCAGGGTATACTGTTGATACTCATGTGTTTCATCTTGTTTTAGAGCTAGAAATAGCAAGTT	MAE102 tagging with mNeonGreen: gRNA
BAPF2705	GGAACCGAAGATGTGGAGCTCG	MAE102 tagging with mNeonGreen: colony PCR
BAPF2574	CCGCTTGCATTAGAACTAAAAAC	Amplify guide RNA from pNE634, pNE614-TUR1, or pNE614-MAE102tag
BAPF2575	AAAGCACCGACTCGGTGCCA	Amplify guide RNA from pNE634, pNE614-TUR1, or pNE614-MAE102tag
BAPF2200	GCACATACACCGGCAGGGTATACTGTTGAAGGGGGTACGGGTCATTCTGTTTTAGAGCTAGAAATAGCAAGTT	guide RNA for MAE102 at aATG (+17 -> -3 /aATG)
BAPF2201	GGTCACAAGTCACACCCTTCAGCTCTTCCCACCTATTAATACCAGCCCAGAATGCCTATTGCTGCTCCTGTCCGCACTC	MAE102 MTSΔ: deletion of the region between the two ATG, Fwd -51/aATG to ATG and to +27 /dATG
BAPF2202	CCGCTTAAGTGGTTGAGAAGAAGAAAGAGTGCGGACAGGAGCAGCAATAGGCATTCTGGGCTGGTATTAATAGGTGGG	MAE102 MTSΔ: deletion of the region between the two ATG, Rev +54/dATG to ATG and to -24/aATG
BAPF2203	GGTCACAAGTCACACCCTTCAGC	MAE102 : Fwd -51 to -29/aATG , for checking and sequencing of MAE102 mutations at ATG (M1L)
BAPF2204	CCGCTTAAGTGGTTGAGAAGAAGAAAGAGTGC	MAE102 Rev +231 to +200 /aATG
BAPF2205	CAGAAGGACGCTATAGCATCTGC	MAE102 Fwd -999 to +2 /aATG
BAPF2206	GGTCACAAGTCACACCCTTCAGCTCTTCCCACCTATTAATACCAGCCCAGACGTACCCGTACCCCCTTTACTCTTTCAC	MAE102 mutation aATG > CGT (M1L) Fwd oligo -51 to +27/aATG with ATG>CGT						241
BAPF2207	TGAATACGCTATCTGTAGACCTAAGTGAAAGAGTAAAGGGGGTACGGGTACGTCTGGGCTGGTATTAATAGGTGGGAAG	MAE102 mutation aATG > CGT (M1L) Rev oligo +51 to -27/aATG with ATG>CGT						241
BAPF2208	GTAAAGGGGGTACGGGTACG	checking MAE102 ATG mutation (anneals on mutated ATG, ie CGT)						pBHM2404
BAPF2209	GTAAAGGGGGTACGGGTCAT	checking MAE102 (anneals on WT ATG, negative control), almost same as 2208 but works on WT						pBHM2404
BAPF3208	CTAATACGACTCACTATAGGGCAGCGTGGTCGCGGCCGAGGA	AdRt adaptor for DamID
BAPF3209	TCCTCGGCCG	AdRb adaptor for DamID
BAPF3210	GGTCGCGGCCGAGGATC	AdR_PCR: primer for DamID PCR
