# Supplementary material for: Alternative TSS use is widespread in Cryptococcus fungi in response to environmental cues and regulated genome-wide by the transcription factor Tur1
Source: PLoS Biol. 2024 Jul 25;22(7):e3002724. doi: 10.1371/journal.pbio.3002724 (PMC11302930; doi:10.1371/journal.pbio.3002724)
Supplement: S2 Table — (XLSX) [file pbio.3002724.s002.xlsx]

## Sheet: Sheet1
#Table S2. Strains used in this study
Name	Genotype	Reference
KN99 alpha Wild-type	MATα (C. neoformans)	(1)
CM2049	MATa SH2 ::HYGB-CnoCAS9	(2)
NE1602	MATα tur1Δ::NAT1	Madhani collection, Fungal Genetics Stock Center
NE1603	MATα tur1Δ::NAT1 sh1Δ::TUR1-NEO1	This study
NE1604	MATα tur1Δ::NAT1 sh1Δ::pGAL7-FLAG2x-CBP-TUR1-NEO1	This study
NE1605	MATα tur1Δ::NAT1 sh1Δ::pACT-FLAG2x-CBP-TUR1-NEO1	This study
NE1606	MATα MAE102-CBP-FLAG2X-mNeonGreen-NAT1	This study
NE1607	MATα MAE102 (mutated aATG)-CBP-FLAG2X-mNeonGreen-NAT1 sh1Δ::NEO1	This study
NE1608	MATα MAE102 (fused aATG and dATG)-CBP-FLAG2X-mNeonGreen-NAT1 sh1Δ::NEO1	This study
NE1609	MATα tur1Δ::NEO1 MAE102-CBP-FLAG2X-mNeonGreen-NAT1	This study
NE1713	MATα Dam::TUR1 sh1Δ::NEO1	This study
1. Nielsen, K., G. M. Cox, P. Wang, D. L. Toffaletti, J. R. Perfect, and J. Heitman. Sexual cycle of Cryptococcus neoformans var. grubii and virulence of congenic a and α isolates. 2003 Infect. Immun.71:4831-484
2. Huang MY, Joshi MB, Boucher MJ, Lee S, Loza LC, Gaylord EA, et al. Short homology-directed repair using optimized Cas9 in the pathogen Cryptococcus neoformans enables rapid gene deletion and tagging. Genetics. 2022;220(1).
				-1
