# Supplementary material for: Alternative TSS use is widespread in Cryptococcus fungi in response to environmental cues and regulated genome-wide by the transcription factor Tur1
Source: PLoS Biol. 2024 Jul 25;22(7):e3002724. doi: 10.1371/journal.pbio.3002724 (PMC11302930; doi:10.1371/journal.pbio.3002724)
Supplement: S3 Table — (XLSX) [file pbio.3002724.s003.xlsx]

## Sheet: Sheet1
#Table S3. Plasmids used in this study
No	Name	Description	Reference
1	pNE616	Cas9	(1)
2	pSDMA57	5' and 3' flanking sequences for gene integration at Safe Haven 1 locus (G418 marker)	(2)
3	pBHM2404	mNeonGreen-CBP-2XFLAG-NAT1 (NAT1 marker)	(3)
4	pCM189-NTAP	TEV site-CBP (URA3 marker)	(4)
5	pCM189-FLAG	FLAG2X-TEV site-CBP (constructed from pCM189-NTAP)	This study
6	pSDMA57-TUR1	TUR1 promoter+CDS+terminator introduced in pSDMA57	This study
7	pSDMA57-pACT1-TUR1	ACT1 promoter+FLAG2X-CBP-TUR1 (CDS+terminator) introduced in pSDMA57	This study
8	pSDMA57-pGAL7-TUR1	GAL7 promoter+FLAG2X-CBP-TUR1 (CDS+terminator) introduced in pSDMA57	This study
9	pNE661	U6promoter-gRNA scafffold	This study
10	pNE634	pNE661 backbone, introduced with 20bp gRNA sequence for gene knock-in at SafeHeaven 1	This study
11	pNE661-TUR1	pNE661 backbone, introduced with 20bp gRNA sequence for TUR1 deletion	This study
12	pNE661-MAE102-tag	pNE661 backbone, introduced with 20bp gRNA sequence for MAE102 C-terminal tagging	This study
13	pNE661-MAE102-aATG	pNE661 backbone, introduced with 20bp gRNA sequence for MAE102 MTS/ M1L mutants construction	This study
1. Lin J, Fan Y, Lin X. Transformation of Cryptococcus neoformans by electroporation using a transient CRISPR-Cas9 expression (TRACE) system. Fungal Genet Biol. 2020;138:103364.
2. Arras SD, Chitty JL, Blake KL, Schulz BL, Fraser JA. A genomic safe haven for mutant complementation in Cryptococcus neoformans. PLoS One. 2015;10(4):e0122916.
3. Huang MY, Joshi MB, Boucher MJ, Lee S, Loza LC, Gaylord EA, et al. Short homology-directed repair using optimized Cas9 in the pathogen Cryptococcus neoformans enables rapid gene deletion and tagging. Genetics. 2022;220(1).
4. Saveanu C, Rousselle JC, Lenormand P, Namane A, Jacquier A, Fromont-Racine M. The p21-activated protein kinase inhibitor Skb15 and its budding yeast homologue are 60S ribosome assembly factors. Mol Cell Biol. 2007;27(8):2897-909.
