# Supplementary material for: Alternative TSS use is widespread in Cryptococcus fungi in response to environmental cues and regulated genome-wide by the transcription factor Tur1
Source: PLoS Biol. 2024 Jul 25;22(7):e3002724. doi: 10.1371/journal.pbio.3002724 (PMC11302930; doi:10.1371/journal.pbio.3002724)
Supplement: S4 Table — GeneID of genes in C. neoformans or C. deneoformans and the ortholog genes in the other species, TSS clusters identified by TSS-seq in this study with start position (start), end position (stop), and the position which is supported by the highest number of TSS-seq read within that cluster (max), the strand of the gene, and the annotation of TSS clusters as “Annotated” or “Alternative” as in Methods. (XLSX) [file pbio.3002724.s004.xlsx]

## Sheet: C. neoformans
# Supplementary Table S4. List of genes with TSS clusters identified in C. neoformans and C. deneoformans.
# C. neoformans
GeneID of genes in C.neoformans and the ortholog genes in the other species, TSS clusters identified by TSS-seq in this study with start position (start), end position (stop)
, and the position which is supported by the highest number of TSS-seq read within that cluster (max), the strand of the gene, and the annotation of TSS clusters as "Annotated" or "Alternative" as in Methods.
No	geneID	C. deneoformans_ortholog	TSS_cluster	chromosome	start	stop	max	strand	TSS_cluster_definition
1	CNAG_00005	NA	CNAG_00005 _ 1	1	22851	22863	22856	rev	Annotated
2	CNAG_00006	CNA00070	CNAG_00006 _ 1	1	26117	26141	26134	rev	Annotated
3	CNAG_00007	CNA00060	CNAG_00007 _ 1	1	26275	26284	26284	fwd	Annotated
4	CNAG_00008	CNA00050	CNAG_00008 _ 1	1	32863	32905	32867	rev	Annotated
5	CNAG_00009	CNA00040	CNAG_00009 _ 1	1	33116	33131	33120	fwd	Annotated
6	CNAG_00010	CNA00030	CNAG_00010 _ 1	1	39609	39619	39609	rev	Annotated
7	CNAG_00011	CNA00020	CNAG_00011 _ 1	1	40241	40283	40266	fwd	Annotated
8	CNAG_00011	CNA00020	CNAG_00011 _ 2	1	40345	40350	40345	fwd	Alternative
9	CNAG_00011	CNA00020	CNAG_00011 _ 3	1	40427	40435	40427	fwd	Alternative
10	CNAG_00011	CNA00020	CNAG_00011 _ 4	1	40637	40639	40639	fwd	Alternative
11	CNAG_00012	CNC00020	CNAG_00012 _ 1	1	43284	43313	43288	fwd	Annotated
12	CNAG_00015	CNA00080	CNAG_00015 _ 1	1	50148	50208	50149	fwd	Alternative
13	CNAG_00016	CNA00090	CNAG_00016 _ 1	1	53265	53303	53275	fwd	Annotated
14	CNAG_00018	CNA00110	CNAG_00018 _ 1	1	59180	59215	59205	fwd	Annotated
15	CNAG_00019	CNA00120	CNAG_00019 _ 1	1	62425	62443	62431	rev	Alternative
16	CNAG_00020	CNA00130	CNAG_00020 _ 1	1	62568	62579	62568	fwd	Alternative
17	CNAG_00020	CNA00130	CNAG_00020 _ 2	1	64556	64558	64556	fwd	Alternative
18	CNAG_00021	CNA00140	CNAG_00021 _ 1	1	68593	68636	68626	rev	Annotated
19	CNAG_00022	CNA00150	CNAG_00022 _ 2	1	69858	69862	69858	rev	Alternative
20	CNAG_00022	CNA00150	CNAG_00022 _ 1	1	70141	70176	70157	rev	Annotated
21	CNAG_00024	CNA00170	CNAG_00024 _ 1	1	73516	73540	73531	fwd	Alternative
22	CNAG_00024	CNA00170	CNAG_00024 _ 2	1	74949	74958	74958	fwd	Alternative
23	CNAG_00024	CNA00170	CNAG_00024 _ 3	1	76949	76954	76952	fwd	Alternative
24	CNAG_00024	CNA00170	CNAG_00024 _ 4	1	76972	76983	76975	fwd	Alternative
25	CNAG_00024	CNA00170	CNAG_00024 _ 5	1	77073	77117	77103	fwd	Alternative
26	CNAG_00024	CNA00170	CNAG_00024 _ 6	1	77132	77137	77135	fwd	Alternative
27	CNAG_00024	CNA00170	CNAG_00024 _ 7	1	77152	77156	77156	fwd	Alternative
28	CNAG_00024	CNA00170	CNAG_00024 _ 8	1	77224	77236	77233	fwd	Alternative
29	CNAG_00025	CNA00180	CNAG_00025 _ 2	1	80593	80601	80601	rev	Alternative
30	CNAG_00025	CNA00180	CNAG_00025 _ 1	1	80664	80683	80664	rev	Alternative
31	CNAG_00026	CNA00190	CNAG_00026 _ 1	1	83247	83321	83295	rev	Annotated
32	CNAG_00027	CNA00200	CNAG_00027 _ 1	1	83962	83976	83962	fwd	Annotated
33	CNAG_00028	CNA00210	CNAG_00028 _ 2	1	90094	90119	90119	rev	Alternative
34	CNAG_00028	CNA00210	CNAG_00028 _ 1	1	90145	90158	90147	rev	Annotated
35	CNAG_00031	CNA00230	CNAG_00031 _ 1	1	96594	96618	96611	rev	Annotated
36	CNAG_00034	CNA00250	CNAG_00034 _ 1	1	101064	101068	101064	fwd	Annotated
37	CNAG_00034	CNA00250	CNAG_00034 _ 2	1	102130	102142	102130	fwd	Alternative
38	CNAG_00036	CNA00270	CNAG_00036 _ 1	1	110308	110364	110323	rev	Alternative
39	CNAG_00038	CNA00280	CNAG_00038 _ 1	1	115589	115612	115605	rev	Alternative
40	CNAG_00040	CNA00300	CNAG_00040 _ 1	1	123996	124002	123999	fwd	Annotated
41	CNAG_00040	CNA00300	CNAG_00040 _ 2	1	124022	124046	124023	fwd	Alternative
42	CNAG_00043	CNA00320	CNAG_00043 _ 1	1	132360	132365	132365	rev	Annotated
43	CNAG_00044	CNA00330	CNAG_00044 _ 1	1	135895	135898	135897	fwd	Alternative
44	CNAG_00044	CNA00330	CNAG_00044 _ 2	1	135977	135981	135980	fwd	Alternative
45	CNAG_00045	CNA00340	CNAG_00045 _ 1	1	137876	137878	137878	rev	Annotated
46	CNAG_00046	CNA00350	CNAG_00046 _ 1	1	138045	138078	138065	fwd	Annotated
47	CNAG_00047	CNA00360	CNAG_00047 _ 3	1	140801	140821	140821	rev	Alternative
48	CNAG_00047	CNA00360	CNAG_00047 _ 2	1	141352	141404	141391	rev	Alternative
49	CNAG_00047	CNA00360	CNAG_00047 _ 1	1	141956	141984	141979	rev	Annotated
50	CNAG_00048	CNA00370	CNAG_00048 _ 2	1	144589	144591	144591	rev	Alternative
51	CNAG_00048	CNA00370	CNAG_00048 _ 1	1	144616	144627	144627	rev	Annotated
52	CNAG_00049	CNA00380	CNAG_00049 _ 1	1	145176	145180	145176	fwd	Alternative
53	CNAG_00050	CNA00390	CNAG_00050 _ 2	1	147726	147731	147726	rev	Alternative
54	CNAG_00050	CNA00390	CNAG_00050 _ 1	1	148164	148193	148191	rev	Annotated
55	CNAG_00051	CNA00400	CNAG_00051 _ 1	1	154995	155027	155007	rev	Annotated
56	CNAG_00052	CNA00410	CNAG_00052 _ 1	1	154264	154291	154281	fwd	Alternative
57	CNAG_00053	CNA00420	CNAG_00053 _ 1	1	155165	155173	155173	fwd	Annotated
58	CNAG_00053	CNA00420	CNAG_00053 _ 2	1	155195	155207	155195	fwd	Alternative
59	CNAG_00054	CNA00430	CNAG_00054 _ 3	1	156381	156408	156383	rev	Alternative
60	CNAG_00054	CNA00430	CNAG_00054 _ 2	1	156542	156570	156560	rev	Alternative
61	CNAG_00054	CNA00430	CNAG_00054 _ 1	1	157152	157226	157204	rev	Annotated
62	CNAG_00055	CNA00450	CNAG_00055 _ 1	1	157493	157497	157497	fwd	Annotated
63	CNAG_00057	CNA00470	CNAG_00057 _ 1	1	163195	163202	163202	rev	Alternative
64	CNAG_00058	CNA00480	CNAG_00058 _ 3	1	164102	164106	164106	rev	Alternative
65	CNAG_00058	CNA00480	CNAG_00058 _ 2	1	165906	165909	165907	rev	Alternative
66	CNAG_00058	CNA00480	CNAG_00058 _ 1	1	166164	166216	166185	rev	Annotated
67	CNAG_00059	CNA00485	CNAG_00059 _ 1	1	166366	166405	166389	fwd	Annotated
68	CNAG_00060	CNA00490	CNAG_00060 _ 1	1	169023	169051	169041	rev	Annotated
69	CNAG_00061	CNA00510	CNAG_00061 _ 1	1	169285	169293	169286	fwd	Alternative
70	CNAG_00062	CNA00530	CNAG_00062 _ 2	1	173783	173785	173783	rev	Alternative
71	CNAG_00062	CNA00530	CNAG_00062 _ 1	1	174221	174247	174225	rev	Annotated
72	CNAG_00063	CNA00540	CNAG_00063 _ 1	1	174403	174428	174426	fwd	Annotated
73	CNAG_00063	CNA00540	CNAG_00063 _ 2	1	174629	174666	174640	fwd	Alternative
74	CNAG_00063	CNA00540	CNAG_00063 _ 3	1	174699	174705	174703	fwd	Alternative
75	CNAG_00064	CNA00550	CNAG_00064 _ 1	1	177104	177157	177154	rev	Annotated
76	CNAG_00065	CNA00560	CNAG_00065 _ 1	1	177327	177370	177327	fwd	Annotated
77	CNAG_00066	CNA00570	CNAG_00066 _ 1	1	183816	183825	183820	rev	Annotated
78	CNAG_00067	CNA00580	CNAG_00067 _ 1	1	184020	184091	184058	fwd	Alternative
79	CNAG_00069	CNA00600	CNAG_00069 _ 1	1	194236	194292	194279	fwd	Alternative
80	CNAG_00070	CNA00610	CNAG_00070 _ 1	1	195643	195651	195647	fwd	Alternative
81	CNAG_00072	CNA00620	CNAG_00072 _ 1	1	199188	199196	199188	fwd	Alternative
82	CNAG_00073	CNA00630	CNAG_00073 _ 3	1	204587	204626	204606	rev	Alternative
83	CNAG_00073	CNA00630	CNAG_00073 _ 2	1	205399	205402	205399	rev	Alternative
84	CNAG_00073	CNA00630	CNAG_00073 _ 1	1	205425	205429	205429	rev	Annotated
85	CNAG_00074	CNA00640	CNAG_00074 _ 1	1	205587	205662	205659	fwd	Alternative
86	CNAG_00075	CNA00650	CNAG_00075 _ 1	1	209261	209335	209277	rev	Annotated
87	CNAG_00076	CNA00660	CNAG_00076 _ 1	1	209513	209570	209563	fwd	Annotated
88	CNAG_00077	CNA00670	CNAG_00077 _ 1	1	213596	213624	213618	fwd	Alternative
89	CNAG_00077	CNA00670	CNAG_00077 _ 2	1	213705	213723	213712	fwd	Alternative
90	CNAG_00078	CNA00680	CNAG_00078 _ 1	1	216866	216887	216887	fwd	Annotated
91	CNAG_00081	CNA00710	CNAG_00081 _ 2	1	230946	230952	230952	rev	Alternative
92	CNAG_00081	CNA00710	CNAG_00081 _ 1	1	230976	230995	230978	rev	Annotated
93	CNAG_00082	CNA00720	CNAG_00082 _ 1	1	231141	231146	231141	fwd	Annotated
94	CNAG_00083	CNA00730	CNAG_00083 _ 4	1	233851	233855	233852	rev	Alternative
95	CNAG_00083	CNA00730	CNAG_00083 _ 3	1	235334	235339	235337	rev	Alternative
96	CNAG_00083	CNA00730	CNAG_00083 _ 2	1	235381	235383	235381	rev	Alternative
97	CNAG_00083	CNA00730	CNAG_00083 _ 1	1	235548	235608	235554	rev	Annotated
98	CNAG_00084	CNA00740	CNAG_00084 _ 1	1	236425	236442	236439	fwd	Alternative
99	CNAG_00084	CNA00740	CNAG_00084 _ 2	1	238757	238767	238759	fwd	Alternative
100	CNAG_00085	CNA00750	CNAG_00085 _ 1	1	240829	240831	240830	rev	Annotated
101	CNAG_00086	CNA00760	CNAG_00086 _ 1	1	241026	241077	241045	fwd	Annotated
102	CNAG_00087	CNA00770	CNAG_00087 _ 1	1	246071	246084	246071	rev	Alternative
103	CNAG_00088	CNA00780	CNAG_00088 _ 1	1	247981	248028	247990	rev	Annotated
104	CNAG_00089	CNA00790	CNAG_00089 _ 1	1	249641	249666	249650	rev	Annotated
105	CNAG_00091	CNA00820	CNAG_00091 _ 1	1	253413	253435	253419	fwd	Alternative
106	CNAG_00091	CNA00820	CNAG_00091 _ 2	1	254265	254271	254271	fwd	Alternative
107	CNAG_00091	CNA00820	CNAG_00091 _ 3	1	254296	254330	254315	fwd	Alternative
108	CNAG_00091	CNA00820	CNAG_00091 _ 4	1	254405	254471	254442	fwd	Alternative
109	CNAG_00091	CNA00820	CNAG_00091 _ 5	1	254492	254536	254497	fwd	Alternative
110	CNAG_00091	CNA00820	CNAG_00091 _ 6	1	254780	254790	254790	fwd	Alternative
111	CNAG_00092	CNA00830	CNAG_00092 _ 1	1	256001	256033	256024	fwd	Annotated
112	CNAG_00093	CNA00840	CNAG_00093 _ 5	1	257973	257975	257973	rev	Alternative
113	CNAG_00093	CNA00840	CNAG_00093 _ 4	1	258733	258735	258735	rev	Alternative
114	CNAG_00093	CNA00840	CNAG_00093 _ 3	1	258812	258818	258815	rev	Alternative
115	CNAG_00093	CNA00840	CNAG_00093 _ 2	1	259586	259590	259586	rev	Alternative
116	CNAG_00093	CNA00840	CNAG_00093 _ 1	1	259704	259740	259711	rev	Alternative
117	CNAG_00097	CNA00880	CNAG_00097 _ 1	1	271412	271432	271432	rev	Annotated
118	CNAG_00098	CNA00890	CNAG_00098 _ 1	1	273745	273802	273782	fwd	Annotated
119	CNAG_00099	CNA00900	CNAG_00099 _ 1	1	278046	278049	278049	rev	Annotated
120	CNAG_00100	CNA00910	CNAG_00100 _ 1	1	278199	278218	278205	fwd	Annotated
121	CNAG_00100	CNA00910	CNAG_00100 _ 2	1	278242	278252	278242	fwd	Alternative
122	CNAG_00101	CNA00920	CNAG_00101 _ 1	1	281852	281858	281858	rev	Alternative
123	CNAG_00104	CNA00950	CNAG_00104 _ 1	1	285695	285718	285716	fwd	Annotated
125	CNAG_00106	CNA00970	CNAG_00106 _ 1	1	296713	296728	296713	rev	Alternative
126	CNAG_00107	CNA00980	CNAG_00107 _ 1	1	297361	297430	297409	fwd	Annotated
127	CNAG_00108	CNA00990	CNAG_00108 _ 1	1	300951	300987	300962	rev	Alternative
128	CNAG_00109	CNA01000	CNAG_00109 _ 1	1	301107	301150	301134	fwd	Annotated
129	CNAG_00110	CNA01010	CNAG_00110 _ 1	1	304165	304172	304172	rev	Annotated
130	CNAG_00111	CNA01020	CNAG_00111 _ 1	1	304301	304323	304309	fwd	Annotated
131	CNAG_00115	CNA01050	CNAG_00115 _ 1	1	313811	313824	313817	rev	Annotated
132	CNAG_00116	CNA01060	CNAG_00116 _ 1	1	315010	315018	315011	fwd	Alternative
133	CNAG_00117	CNA01070	CNAG_00117 _ 1	1	318858	318908	318883	rev	Annotated
134	CNAG_00118	CNA01080	CNAG_00118 _ 1	1	319806	319829	319826	rev	Annotated
135	CNAG_00119	CNA01090	CNAG_00119 _ 1	1	319885	319919	319912	fwd	Alternative
136	CNAG_00120	CNA01095	CNAG_00120 _ 1	1	321828	321830	321830	rev	Annotated
137	CNAG_00121	CNA01100	CNAG_00121 _ 2	1	323682	323685	323685	rev	Alternative
138	CNAG_00121	CNA01100	CNAG_00121 _ 1	1	323964	323988	323981	rev	Alternative
139	CNAG_00122	CNA01120	CNAG_00122 _ 1	1	327431	327435	327435	rev	Alternative
140	CNAG_00123	CNA01130	CNAG_00123 _ 2	1	330144	330200	330156	rev	Alternative
141	CNAG_00123	CNA01130	CNAG_00123 _ 1	1	330242	330258	330258	rev	Annotated
142	CNAG_00124	CNA01140	CNAG_00124 _ 1	1	332457	332466	332466	fwd	Alternative
143	CNAG_00125	CNA01150	CNAG_00125 _ 1	1	333912	333943	333916	fwd	Annotated
144	CNAG_00126	CNA01160	CNAG_00126 _ 1	1	339317	339329	339323	rev	Alternative
145	CNAG_00127	CNM00490	CNAG_00127 _ 1	1	343443	343472	343466	rev	Annotated
146	CNAG_00128	CNA02115	CNAG_00128 _ 1	1	345646	345650	345650	fwd	Annotated
147	CNAG_00130	CNA01180	CNAG_00130 _ 1	1	353676	353692	353684	fwd	Alternative
148	CNAG_00130	CNA01180	CNAG_00130 _ 2	1	353819	353826	353819	fwd	Alternative
149	CNAG_00130	CNA01180	CNAG_00130 _ 3	1	353878	353887	353887	fwd	Alternative
150	CNAG_00130	CNA01180	CNAG_00130 _ 4	1	353908	353926	353914	fwd	Alternative
151	CNAG_00130	CNA01180	CNAG_00130 _ 5	1	354004	354009	354009	fwd	Alternative
152	CNAG_00130	CNA01180	CNAG_00130 _ 6	1	356437	356440	356437	fwd	Alternative
153	CNAG_00130	CNA01180	CNAG_00130 _ 7	1	356500	356502	356502	fwd	Alternative
154	CNAG_00133	CNA01205	CNAG_00133 _ 1	1	363891	363902	363902	fwd	Annotated
155	CNAG_00133	CNA01205	CNAG_00133 _ 2	1	363959	363974	363974	fwd	Alternative
156	CNAG_00134	CNA01210	CNAG_00134 _ 1	1	367725	367764	367764	rev	Annotated
157	CNAG_00135	CNA01220	CNAG_00135 _ 1	1	367885	367912	367894	fwd	Annotated
158	CNAG_00136	CNA01230	CNAG_00136 _ 1	1	372441	372448	372441	rev	Annotated
159	CNAG_00137	CNA01240	CNAG_00137 _ 1	1	374346	374411	374393	rev	Annotated
160	CNAG_00138	CNA01250	CNAG_00138 _ 1	1	374531	374563	374548	fwd	Alternative
161	CNAG_00138	CNA01250	CNAG_00138 _ 2	1	374656	374671	374656	fwd	Alternative
162	CNAG_00139	CNA01260	CNAG_00139 _ 2	1	377566	377574	377574	rev	Alternative
163	CNAG_00139	CNA01260	CNAG_00139 _ 1	1	377989	377994	377993	rev	Alternative
164	CNAG_00140	CNA01270	CNAG_00140 _ 3	1	380457	380464	380462	rev	Alternative
165	CNAG_00140	CNA01270	CNAG_00140 _ 2	1	380515	380533	380515	rev	Alternative
166	CNAG_00140	CNA01270	CNAG_00140 _ 1	1	380777	380799	380785	rev	Alternative
167	CNAG_00141	CNA01280	CNAG_00141 _ 1	1	381063	381065	381063	fwd	Annotated
168	CNAG_00142	CNA01290	CNAG_00142 _ 1	1	383160	383215	383174	fwd	Annotated
169	CNAG_00143	CNA01310	CNAG_00143 _ 1	1	386268	386283	386279	fwd	Annotated
170	CNAG_00143	CNA01310	CNAG_00143 _ 2	1	388903	388906	388906	fwd	Alternative
171	CNAG_00144	CNA01320	CNAG_00144 _ 2	1	390346	390349	390349	rev	Alternative
172	CNAG_00144	CNA01320	CNAG_00144 _ 1	1	390369	390382	390369	rev	Annotated
173	CNAG_00145	CNA01330	CNAG_00145 _ 1	1	390778	390787	390787	fwd	Annotated
174	CNAG_00146	CNA01340	CNAG_00146 _ 2	1	392632	392635	392634	rev	Alternative
175	CNAG_00146	CNA01340	CNAG_00146 _ 1	1	394186	394210	394203	rev	Annotated
176	CNAG_00147	CNA01350	CNAG_00147 _ 1	1	401957	401959	401958	fwd	Alternative
177	CNAG_00148	CNA01360	CNAG_00148 _ 1	1	403452	403455	403455	fwd	Alternative
178	CNAG_00148	CNA01360	CNAG_00148 _ 2	1	408253	408255	408254	fwd	Alternative
179	CNAG_00149	CNA01370	CNAG_00149 _ 1	1	410473	410502	410490	fwd	Annotated
180	CNAG_00151	CNA00520	CNAG_00151 _ 1	1	415454	415508	415482	fwd	Annotated
181	CNAG_00152	CNA01400	CNAG_00152 _ 1	1	420090	420109	420092	rev	Alternative
182	CNAG_00153	CNA01410	CNAG_00153 _ 1	1	420154	420160	420154	fwd	Annotated
183	CNAG_00154	CNA01420	CNAG_00154 _ 1	1	424190	424237	424196	rev	Alternative
184	CNAG_00156	CNA01450	CNAG_00156 _ 1	1	431676	431715	431702	rev	Alternative
185	CNAG_00157	CNA01460	CNAG_00157 _ 1	1	432397	432440	432421	fwd	Alternative
186	CNAG_00159	NA	CNAG_00159 _ 1	1	435728	435734	435728	fwd	Alternative
187	CNAG_00161	CNA01490	CNAG_00161 _ 2	1	439327	439329	439329	rev	Alternative
188	CNAG_00161	CNA01490	CNAG_00161 _ 1	1	439444	439465	439444	rev	Alternative
189	CNAG_00162	CNA01500	CNAG_00162 _ 6	1	440882	440886	440884	rev	Alternative
190	CNAG_00162	CNA01500	CNAG_00162 _ 5	1	440932	440948	440943	rev	Alternative
191	CNAG_00162	CNA01500	CNAG_00162 _ 4	1	441009	441018	441013	rev	Alternative
192	CNAG_00162	CNA01500	CNAG_00162 _ 3	1	441061	441065	441063	rev	Alternative
193	CNAG_00162	CNA01500	CNAG_00162 _ 2	1	441145	441154	441148	rev	Alternative
194	CNAG_00162	CNA01500	CNAG_00162 _ 1	1	441363	441376	441371	rev	Annotated
195	CNAG_00163	CNA01510	CNAG_00163 _ 3	1	442477	442484	442481	rev	Alternative
196	CNAG_00163	CNA01510	CNAG_00163 _ 2	1	446410	446432	446420	rev	Alternative
197	CNAG_00163	CNA01510	CNAG_00163 _ 1	1	446473	446506	446482	rev	Annotated
198	CNAG_00165	CNA01530	CNAG_00165 _ 1	1	451446	451461	451452	rev	Alternative
199	CNAG_00166	CNA01540	CNAG_00166 _ 1	1	454646	454668	454653	rev	Alternative
200	CNAG_00167	CNA01550	CNAG_00167 _ 1	1	454815	454856	454839	fwd	Annotated
201	CNAG_00171	CNA01590	CNAG_00171 _ 1	1	462942	462979	462948	fwd	Annotated
202	CNAG_00176	CNA01640	CNAG_00176 _ 1	1	478583	478656	478629	rev	Annotated
203	CNAG_00178	CNA01660	CNAG_00178 _ 1	1	485217	485270	485244	rev	Alternative
204	CNAG_00180	CNA01690	CNAG_00180 _ 1	1	490462	490504	490464	fwd	Annotated
205	CNAG_00181	CNA01700	CNAG_00181 _ 2	1	493439	493455	493455	rev	Alternative
206	CNAG_00181	CNA01700	CNAG_00181 _ 1	1	493823	493835	493829	rev	Annotated
207	CNAG_00182	CNA01710	CNAG_00182 _ 1	1	493972	494014	493974	fwd	Annotated
208	CNAG_00183	CNA01720	CNAG_00183 _ 2	1	499849	499862	499862	rev	Alternative
209	CNAG_00183	CNA01720	CNAG_00183 _ 1	1	499945	499956	499947	rev	Annotated
210	CNAG_00184	CNA01730	CNAG_00184 _ 1	1	502214	502240	502214	fwd	Alternative
211	CNAG_00185	CNA01740	CNAG_00185 _ 1	1	504896	504932	504911	fwd	Annotated
212	CNAG_00186	CNA01750	CNAG_00186 _ 1	1	506813	506872	506826	rev	Alternative
213	CNAG_00187	CNA01760	CNAG_00187 _ 1	1	506995	507035	507002	fwd	Alternative
214	CNAG_00188	CNA01770	CNAG_00188 _ 1	1	510411	510443	510418	rev	Annotated
215	CNAG_00189	CNA01780	CNAG_00189 _ 1	1	510546	510603	510596	fwd	Annotated
216	CNAG_00190	CNA01790	CNAG_00190 _ 1	1	512221	512260	512227	fwd	Annotated
217	CNAG_00193	CNA01820	CNAG_00193 _ 1	1	526815	526849	526823	rev	Alternative
218	CNAG_00231	CNA02210	CNAG_00231 _ 1	1	610015	610019	610019	fwd	Annotated
219	CNAG_00232	CNA02220	CNAG_00232 _ 1	1	612522	612542	612523	rev	Annotated
220	CNAG_00233	CNA02230	CNAG_00233 _ 1	1	612709	612747	612737	fwd	Annotated
221	CNAG_00234	CNA02240	CNAG_00234 _ 1	1	613836	613853	613839	fwd	Annotated
222	CNAG_00235	CNA02250	CNAG_00235 _ 1	1	617694	617754	617726	rev	Alternative
223	CNAG_00237	CNA02270	CNAG_00237 _ 1	1	620502	620509	620503	fwd	Annotated
224	CNAG_00237	CNA02270	CNAG_00237 _ 2	1	620534	620544	620534	fwd	Alternative
225	CNAG_00238	CNA02290	CNAG_00238 _ 1	1	623796	623834	623812	fwd	Annotated
226	CNAG_00238	CNA02290	CNAG_00238 _ 2	1	623929	623931	623931	fwd	Alternative
227	CNAG_00238	CNA02290	CNAG_00238 _ 3	1	624172	624179	624172	fwd	Alternative
228	CNAG_00238	CNA02290	CNAG_00238 _ 4	1	624197	624204	624197	fwd	Alternative
229	CNAG_00238	CNA02290	CNAG_00238 _ 5	1	624281	624318	624307	fwd	Alternative
230	CNAG_00238	CNA02290	CNAG_00238 _ 6	1	624357	624364	624364	fwd	Alternative
231	CNAG_00240	CNA02310	CNAG_00240 _ 1	1	630746	630780	630765	fwd	Annotated
232	CNAG_00241	CNA02330	CNAG_00241 _ 1	1	634680	634691	634682	fwd	Annotated
233	CNAG_00241	CNA02330	CNAG_00241 _ 2	1	634709	634764	634725	fwd	Alternative
234	CNAG_00243	CNA02340	CNAG_00243 _ 1	1	641101	641119	641114	rev	Annotated
235	CNAG_00246	CNA02360	CNAG_00246 _ 1	1	648730	648754	648734	rev	Alternative
236	CNAG_00247	CNA02370	CNAG_00247 _ 1	1	649018	649022	649022	fwd	Alternative
237	CNAG_00249	CNA02390	CNAG_00249 _ 1	1	656343	656347	656343	fwd	Alternative
238	CNAG_00250	CNA02400	CNAG_00250 _ 1	1	657669	657680	657673	fwd	Annotated
239	CNAG_00251	CNA02405	CNAG_00251 _ 1	1	661135	661140	661138	fwd	Alternative
240	CNAG_00252	CNA02410	CNAG_00252 _ 1	1	662072	662092	662077	rev	Annotated
241	CNAG_00253	CNA02420	CNAG_00253 _ 1	1	662210	662244	662238	fwd	Alternative
242	CNAG_00254	CNA02430	CNAG_00254 _ 1	1	665535	665618	665558	fwd	Annotated
243	CNAG_00255	CNA02440	CNAG_00255 _ 1	1	668047	668079	668058	rev	Alternative
244	CNAG_00256	CNA02450	CNAG_00256 _ 1	1	668122	668129	668122	fwd	Annotated
245	CNAG_00256	CNA02450	CNAG_00256 _ 2	1	668201	668227	668208	fwd	Alternative
246	CNAG_00256	CNA02450	CNAG_00256 _ 3	1	668388	668390	668389	fwd	Alternative
247	CNAG_00256	CNA02450	CNAG_00256 _ 4	1	669297	669299	669298	fwd	Alternative
248	CNAG_00257	CNA02460	CNAG_00257 _ 1	1	675978	675985	675978	rev	Annotated
249	CNAG_00259	CNA02480	CNAG_00259 _ 1	1	680586	680611	680591	fwd	Annotated
250	CNAG_00260	CNA02490	CNAG_00260 _ 2	1	683965	683975	683965	rev	Alternative
251	CNAG_00260	CNA02490	CNAG_00260 _ 1	1	684004	684023	684016	rev	Annotated
252	CNAG_00261	CNA02520	CNAG_00261 _ 1	1	686812	686839	686813	fwd	Alternative
253	CNAG_00263	CNA02535	CNAG_00263 _ 1	1	690915	690975	690947	rev	Annotated
254	CNAG_00264	CNA02540	CNAG_00264 _ 2	1	692289	692340	692306	rev	Alternative
255	CNAG_00264	CNA02540	CNAG_00264 _ 1	1	693577	693624	693607	rev	Annotated
256	CNAG_00265	CNA02550	CNAG_00265 _ 1	1	693920	693946	693937	fwd	Annotated
257	CNAG_00266	CNA02555	CNAG_00266 _ 1	1	696224	696287	696258	rev	Annotated
258	CNAG_00268	CNA02570	CNAG_00268 _ 1	1	700970	701043	700973	rev	Alternative
259	CNAG_00270	CNA02590	CNAG_00270 _ 1	1	704171	704198	704189	fwd	Alternative
260	CNAG_00271	CNA02600	CNAG_00271 _ 1	1	706308	706375	706328	rev	Annotated
261	CNAG_00272	CNA02610	CNAG_00272 _ 1	1	706482	706508	706508	fwd	Annotated
262	CNAG_00273	CNA02620	CNAG_00273 _ 1	1	713630	713639	713635	rev	Annotated
263	CNAG_00274	CNA02625	CNAG_00274 _ 1	1	713783	713813	713786	fwd	Annotated
264	CNAG_00275	CNA02630	CNAG_00275 _ 1	1	717524	717535	717532	rev	Alternative
265	CNAG_00276	CNA02640	CNAG_00276 _ 1	1	717750	717779	717754	fwd	Alternative
266	CNAG_00277	CNA02645	CNAG_00277 _ 1	1	719481	719498	719487	fwd	Annotated
267	CNAG_00277	CNA02645	CNAG_00277 _ 2	1	720122	720124	720124	fwd	Alternative
268	CNAG_00278	CNA02650	CNAG_00278 _ 2	1	721898	721915	721902	rev	Alternative
269	CNAG_00278	CNA02650	CNAG_00278 _ 1	1	721969	721973	721969	rev	Annotated
270	CNAG_00279	CNA02660	CNAG_00279 _ 1	1	722105	722149	722124	fwd	Annotated
271	CNAG_00280	CNA02670	CNAG_00280 _ 1	1	723898	723916	723904	fwd	Annotated
272	CNAG_00280	CNA02670	CNAG_00280 _ 2	1	723936	723941	723941	fwd	Alternative
273	CNAG_00283	CNA02710	CNAG_00283 _ 1	1	732632	732649	732632	rev	Alternative
274	CNAG_00285	CNA02730	CNAG_00285 _ 4	1	736941	736943	736941	rev	Alternative
275	CNAG_00285	CNA02730	CNAG_00285 _ 3	1	740785	740798	740792	rev	Alternative
276	CNAG_00285	CNA02730	CNAG_00285 _ 2	1	740889	740906	740889	rev	Alternative
277	CNAG_00285	CNA02730	CNAG_00285 _ 1	1	740995	741008	741008	rev	Annotated
278	CNAG_00286	CNA02740	CNAG_00286 _ 1	1	743750	743795	743772	rev	Annotated
279	CNAG_00287	CNA02750	CNAG_00287 _ 1	1	744105	744110	744105	fwd	Annotated
280	CNAG_00288	CNA02760	CNAG_00288 _ 1	1	745913	745940	745926	fwd	Annotated
281	CNAG_00289	CNA02770	CNAG_00289 _ 1	1	748035	748108	748092	rev	Annotated
282	CNAG_00290	CNA02780	CNAG_00290 _ 1	1	748376	748386	748386	fwd	Annotated
283	CNAG_00291	CNA02790	CNAG_00291 _ 1	1	750577	750617	750598	fwd	Annotated
284	CNAG_00293	CNA02810	CNAG_00293 _ 1	1	757045	757075	757055	rev	Annotated
285	CNAG_00294	CNA02820	CNAG_00294 _ 1	1	757262	757284	757266	fwd	Alternative
286	CNAG_00299	CNA02850	CNAG_00299 _ 1	1	767406	767453	767413	fwd	Annotated
287	CNAG_00300	CNA02860	CNAG_00300 _ 1	1	775346	775374	775356	rev	Alternative
288	CNAG_00301	CNA02870	CNAG_00301 _ 1	1	775953	775993	775984	fwd	Alternative
289	CNAG_00302	CNA02875	CNAG_00302 _ 1	1	777554	777568	777554	fwd	Annotated
290	CNAG_00304	CNA02885	CNAG_00304 _ 1	1	783242	783244	783242	rev	Alternative
291	CNAG_00305	CNA02890	CNAG_00305 _ 1	1	783411	783465	783435	fwd	Annotated
292	CNAG_00305	CNA02890	CNAG_00305 _ 2	1	784280	784296	784290	fwd	Alternative
293	CNAG_00306	CNA02900	CNAG_00306 _ 1	1	787813	787853	787824	fwd	Alternative
294	CNAG_00306	CNA02900	CNAG_00306 _ 2	1	787887	787899	787887	fwd	Alternative
295	CNAG_00307	CNA02905	CNAG_00307 _ 1	1	790163	790186	790172	rev	Annotated
296	CNAG_00308	CNA02910	CNAG_00308 _ 1	1	792882	792898	792898	rev	Annotated
297	CNAG_00309	CNA02920	CNAG_00309 _ 1	1	793049	793058	793049	fwd	Annotated
298	CNAG_00311	CNA02940	CNAG_00311 _ 1	1	800959	800995	800976	rev	Alternative
299	CNAG_00312	CNA02950	CNAG_00312 _ 1	1	801622	801644	801631	fwd	Annotated
300	CNAG_00313	CNA02960	CNAG_00313 _ 1	1	803378	803383	803383	fwd	Alternative
301	CNAG_00314	CNA02970	CNAG_00314 _ 2	1	808084	808155	808117	rev	Alternative
302	CNAG_00314	CNA02970	CNAG_00314 _ 1	1	808333	808335	808333	rev	Annotated
303	CNAG_00315	CNA02980	CNAG_00315 _ 1	1	809464	809499	809484	fwd	Alternative
304	CNAG_00315	CNA02980	CNAG_00315 _ 2	1	809633	809637	809634	fwd	Alternative
305	CNAG_00316	CNA03000	CNAG_00316 _ 1	1	813014	813045	813017	rev	Alternative
306	CNAG_00317	CNA03020	CNAG_00317 _ 1	1	815961	816025	816006	rev	Annotated
307	CNAG_00318	CNA03030	CNAG_00318 _ 1	1	816147	816203	816151	fwd	Annotated
308	CNAG_00319	CNA03040	CNAG_00319 _ 2	1	818196	818210	818209	rev	Alternative
309	CNAG_00319	CNA03040	CNAG_00319 _ 1	1	818229	818234	818234	rev	Annotated
310	CNAG_00320	CNA03050	CNAG_00320 _ 1	1	818388	818412	818400	fwd	Alternative
311	CNAG_00322	CNA03065	CNAG_00322 _ 1	1	827653	827661	827656	rev	Annotated
312	CNAG_00326	CNA03090	CNAG_00326 _ 1	1	833557	833568	833560	fwd	Annotated
313	CNAG_00326	CNA03090	CNAG_00326 _ 2	1	833587	833596	833594	fwd	Alternative
314	CNAG_00326	CNA03090	CNAG_00326 _ 3	1	835495	835500	835498	fwd	Alternative
315	CNAG_00327	CNA03095	CNAG_00327 _ 1	1	837552	837573	837552	rev	Annotated
316	CNAG_00328	CNA03100	CNAG_00328 _ 1	1	837683	837715	837695	fwd	Annotated
317	CNAG_00329	CNA03110	CNAG_00329 _ 2	1	842673	842675	842674	rev	Alternative
318	CNAG_00329	CNA03110	CNAG_00329 _ 1	1	842997	843025	843017	rev	Annotated
319	CNAG_00332	CNA03140	CNAG_00332 _ 1	1	853128	853135	853128	rev	Alternative
320	CNAG_00333	CNA03150	CNAG_00333 _ 1	1	855287	855318	855304	fwd	Annotated
321	CNAG_00334	CNA03160	CNAG_00334 _ 1	1	857362	857413	857394	fwd	Annotated
322	CNAG_00334	CNA03160	CNAG_00334 _ 2	1	857478	857502	857479	fwd	Alternative
323	CNAG_00334	CNA03160	CNAG_00334 _ 3	1	857624	857640	857635	fwd	Alternative
324	CNAG_00334	CNA03160	CNAG_00334 _ 4	1	857701	857704	857704	fwd	Alternative
325	CNAG_00334	CNA03160	CNAG_00334 _ 5	1	857777	857809	857809	fwd	Alternative
328	CNAG_00337	CNA03180	CNAG_00337 _ 1	1	864934	864943	864943	fwd	Annotated
329	CNAG_00337	CNA03180	CNAG_00337 _ 2	1	865016	865021	865016	fwd	Alternative
330	CNAG_00337	CNA03180	CNAG_00337 _ 3	1	865301	865342	865310	fwd	Alternative
331	CNAG_00337	CNA03180	CNAG_00337 _ 4	1	865363	865378	865369	fwd	Alternative
332	CNAG_00343	CNA03250	CNAG_00343 _ 1	1	879423	879450	879427	rev	Annotated
333	CNAG_00345	CNA03580	CNAG_00345 _ 1	1	885195	885210	885209	rev	Alternative
334	CNAG_00346	CNA03570	CNAG_00346 _ 1	1	885323	885380	885325	fwd	Alternative
335	CNAG_00346	CNA03570	CNAG_00346 _ 2	1	885983	885990	885990	fwd	Alternative
336	CNAG_00348	CNA03550	CNAG_00348 _ 1	1	893201	893246	893208	fwd	Alternative
337	CNAG_00351	CNA03523	CNAG_00351 _ 1	1	897648	897672	897664	fwd	Annotated
338	CNAG_00352	CNA03520	CNAG_00352 _ 1	1	898778	898782	898782	fwd	Annotated
339	CNAG_00354	CNA03500	CNAG_00354 _ 1	1	904379	904391	904390	rev	Annotated
340	CNAG_00355	CNA03490	CNAG_00355 _ 1	1	904524	904559	904533	fwd	Alternative
341	CNAG_00356	CNA03480	CNAG_00356 _ 1	1	905776	905813	905807	fwd	Annotated
342	CNAG_00357	CNA03470	CNAG_00357 _ 1	1	907990	908021	908005	fwd	Annotated
343	CNAG_00358	CNA03460	CNAG_00358 _ 1	1	910102	910107	910103	rev	Alternative
344	CNAG_00360	CNA03430	CNAG_00360 _ 1	1	916144	916162	916161	rev	Annotated
345	CNAG_00361	CNA03420	CNAG_00361 _ 1	1	918610	918631	918628	rev	Annotated
346	CNAG_00362	CNA03410	CNAG_00362 _ 1	1	920981	921026	921002	rev	Alternative
347	CNAG_00363	CNA03400	CNAG_00363 _ 1	1	922815	922859	922815	fwd	Alternative
348	CNAG_00363	CNA03400	CNAG_00363 _ 2	1	923112	923137	923112	fwd	Alternative
349	CNAG_00363	CNA03400	CNAG_00363 _ 3	1	928006	928011	928011	fwd	Alternative
350	CNAG_00364	CNA03390	CNAG_00364 _ 1	1	930336	930374	930345	rev	Annotated
351	CNAG_00365	CNA03380	CNAG_00365 _ 1	1	930446	930473	930468	fwd	Alternative
352	CNAG_00367	CNA03360	CNAG_00367 _ 1	1	936266	936294	936280	rev	Annotated
353	CNAG_00368	CNA03350	CNAG_00368 _ 1	1	936374	936409	936397	fwd	Annotated
354	CNAG_00370	CNA03330	CNAG_00370 _ 5	1	942541	942584	942541	rev	Alternative
355	CNAG_00370	CNA03330	CNAG_00370 _ 4	1	942841	942844	942841	rev	Alternative
356	CNAG_00370	CNA03330	CNAG_00370 _ 3	1	942903	942908	942908	rev	Alternative
357	CNAG_00370	CNA03330	CNAG_00370 _ 2	1	942981	942997	942996	rev	Alternative
358	CNAG_00370	CNA03330	CNAG_00370 _ 1	1	943174	943210	943191	rev	Annotated
359	CNAG_00372	CNA03310	CNAG_00372 _ 3	1	946797	946802	946797	rev	Alternative
360	CNAG_00372	CNA03310	CNAG_00372 _ 2	1	946923	946933	946929	rev	Alternative
361	CNAG_00372	CNA03310	CNAG_00372 _ 1	1	947086	947125	947117	rev	Alternative
362	CNAG_00373	CNA03300	CNAG_00373 _ 1	1	947348	947368	947362	fwd	Annotated
363	CNAG_00373	CNA03300	CNAG_00373 _ 2	1	947387	947400	947400	fwd	Alternative
364	CNAG_00374	CNA03290	CNAG_00374 _ 1	1	951107	951145	951137	fwd	Alternative
365	CNAG_00375	CNA03280	CNAG_00375 _ 3	1	955782	955784	955782	rev	Alternative
366	CNAG_00375	CNA03280	CNAG_00375 _ 2	1	956494	956518	956494	rev	Alternative
367	CNAG_00375	CNA03280	CNAG_00375 _ 1	1	956557	956561	956558	rev	Annotated
369	CNAG_00377	CNA03600	CNAG_00377 _ 1	1	965578	965591	965588	rev	Annotated
370	CNAG_00383	CNA03720	CNAG_00383 _ 1	1	1006713	1006722	1006716	fwd	Annotated
371	CNAG_00384	CNA03725	CNAG_00384 _ 1	1	1013854	1013876	1013857	rev	Alternative
372	CNAG_00385	CNA03730	CNAG_00385 _ 1	1	1014030	1014073	1014061	fwd	Annotated
373	CNAG_00385	CNA03730	CNAG_00385 _ 2	1	1014433	1014445	1014433	fwd	Alternative
374	CNAG_00386	CNA03740	CNAG_00386 _ 1	1	1015356	1015391	1015383	fwd	Annotated
375	CNAG_00387	CNA03750	CNAG_00387 _ 1	1	1019378	1019385	1019385	fwd	Annotated
376	CNAG_00389	CNA03770	CNAG_00389 _ 1	1	1025058	1025066	1025063	fwd	Alternative
377	CNAG_00390	CNA03790	CNAG_00390 _ 1	1	1027933	1027965	1027943	fwd	Annotated
378	CNAG_00391	CNA03795	CNAG_00391 _ 1	1	1031618	1031620	1031620	rev	Alternative
379	CNAG_00392	CNA03800	CNAG_00392 _ 1	1	1031735	1031775	1031760	fwd	Alternative
380	CNAG_00393	CNA03810	CNAG_00393 _ 2	1	1036610	1036613	1036613	rev	Alternative
381	CNAG_00393	CNA03810	CNAG_00393 _ 1	1	1036879	1036897	1036887	rev	Annotated
382	CNAG_00394	CNA03820	CNAG_00394 _ 1	1	1037198	1037233	1037220	fwd	Annotated
383	CNAG_00395	CNA03830	CNAG_00395 _ 1	1	1039878	1039911	1039901	rev	Annotated
384	CNAG_00396	CNA03840	CNAG_00396 _ 1	1	1042571	1042602	1042574	rev	Alternative
385	CNAG_00398	CNA03860	CNAG_00398 _ 2	1	1045636	1045638	1045636	rev	Alternative
386	CNAG_00398	CNA03860	CNAG_00398 _ 1	1	1046450	1046486	1046462	rev	Annotated
387	CNAG_00399	CNA03870	CNAG_00399 _ 2	1	1048928	1048953	1048931	rev	Alternative
388	CNAG_00399	CNA03870	CNAG_00399 _ 1	1	1049176	1049182	1049182	rev	Alternative
389	CNAG_00400	CNA03880	CNAG_00400 _ 1	1	1050223	1050299	1050262	fwd	Alternative
390	CNAG_00400	CNA03880	CNAG_00400 _ 2	1	1050711	1050713	1050713	fwd	Alternative
391	CNAG_00402	CNA03900	CNAG_00402 _ 1	1	1056444	1056454	1056452	rev	Alternative
392	CNAG_00405	CNA03940	CNAG_00405 _ 1	1	1064017	1064031	1064029	fwd	Alternative
393	CNAG_00406	CNA03950	CNAG_00406 _ 1	1	1070180	1070191	1070180	rev	Annotated
394	CNAG_00407	CNA03960	CNAG_00407 _ 7	1	1072624	1072626	1072626	rev	Alternative
395	CNAG_00407	CNA03960	CNAG_00407 _ 6	1	1072903	1072909	1072904	rev	Alternative
396	CNAG_00407	CNA03960	CNAG_00407 _ 5	1	1073317	1073341	1073320	rev	Alternative
397	CNAG_00407	CNA03960	CNAG_00407 _ 4	1	1073530	1073567	1073551	rev	Alternative
398	CNAG_00407	CNA03960	CNAG_00407 _ 3	1	1073589	1073617	1073597	rev	Alternative
399	CNAG_00407	CNA03960	CNAG_00407 _ 2	1	1073662	1073672	1073666	rev	Alternative
400	CNAG_00407	CNA03960	CNAG_00407 _ 1	1	1074118	1074133	1074128	rev	Alternative
401	CNAG_00408	CNA03970	CNAG_00408 _ 1	1	1076342	1076356	1076342	rev	Annotated
402	CNAG_00409	CNA03990	CNAG_00409 _ 1	1	1076543	1076618	1076601	fwd	Annotated
403	CNAG_00409	CNA03990	CNAG_00409 _ 2	1	1077390	1077392	1077390	fwd	Alternative
404	CNAG_00410	CNA04000	CNAG_00410 _ 1	1	1081161	1081203	1081163	rev	Annotated
405	CNAG_00411	CNA04010	CNAG_00411 _ 1	1	1081309	1081337	1081329	fwd	Annotated
406	CNAG_00413	CNA04020	CNAG_00413 _ 1	1	1087403	1087422	1087421	rev	Alternative
407	CNAG_00415	CNA04030	CNAG_00415 _ 1	1	1089393	1089426	1089402	fwd	Annotated
408	CNAG_00417	CNA04050	CNAG_00417 _ 4	1	1096040	1096054	1096054	rev	Alternative
409	CNAG_00417	CNA04050	CNAG_00417 _ 3	1	1096093	1096098	1096098	rev	Alternative
410	CNAG_00417	CNA04050	CNAG_00417 _ 2	1	1096312	1096318	1096317	rev	Alternative
411	CNAG_00417	CNA04050	CNAG_00417 _ 1	1	1096340	1096346	1096345	rev	Annotated
412	CNAG_00418	CNA04060	CNAG_00418 _ 1	1	1098618	1098661	1098660	rev	Annotated
413	CNAG_00420	CNA04065	CNAG_00420 _ 1	1	1101372	1101423	1101391	fwd	Annotated
414	CNAG_00421	CNA04070	CNAG_00421 _ 3	1	1102466	1102496	1102482	rev	Alternative
415	CNAG_00421	CNA04070	CNAG_00421 _ 2	1	1102515	1102538	1102521	rev	Alternative
416	CNAG_00421	CNA04070	CNAG_00421 _ 1	1	1103007	1103078	1103010	rev	Alternative
417	CNAG_00422	CNA04080	CNAG_00422 _ 1	1	1106350	1106360	1106350	fwd	Alternative
418	CNAG_00423	CNA04090	CNAG_00423 _ 1	1	1109047	1109082	1109070	rev	Annotated
419	CNAG_00424	CNA04100	CNAG_00424 _ 1	1	1109262	1109308	1109284	fwd	Annotated
420	CNAG_00427	CNA04120	CNAG_00427 _ 1	1	1117706	1117726	1117709	rev	Alternative
421	CNAG_00428	CNA04130	CNAG_00428 _ 1	1	1117793	1117817	1117793	fwd	Annotated
422	CNAG_00429	CNA04140	CNAG_00429 _ 1	1	1121546	1121582	1121582	rev	Annotated
423	CNAG_00433	CNA04160	CNAG_00433 _ 1	1	1127973	1127991	1127977	rev	Alternative
424	CNAG_00434	CNA04170	CNAG_00434 _ 1	1	1132683	1132697	1132695	rev	Annotated
425	CNAG_00435	CNA04180	CNAG_00435 _ 1	1	1133334	1133341	1133341	fwd	Alternative
426	CNAG_00436	CNA04190	CNAG_00436 _ 2	1	1134373	1134378	1134378	rev	Alternative
427	CNAG_00436	CNA04190	CNAG_00436 _ 1	1	1137011	1137048	1137035	rev	Annotated
428	CNAG_00437	CNA04200	CNAG_00437 _ 1	1	1138034	1138045	1138041	rev	Annotated
429	CNAG_00438	CNA04210	CNAG_00438 _ 1	1	1138236	1138253	1138239	fwd	Annotated
430	CNAG_00439	CNA04220	CNAG_00439 _ 1	1	1143680	1143697	1143680	rev	Annotated
431	CNAG_00441	CNA04240	CNAG_00441 _ 1	1	1147544	1147575	1147558	rev	Alternative
432	CNAG_00442	CNA04250	CNAG_00442 _ 1	1	1149025	1149070	1149043	fwd	Alternative
433	CNAG_00444	CNA04265	CNAG_00444 _ 1	1	1153434	1153453	1153434	fwd	Alternative
434	CNAG_00444	CNA04265	CNAG_00444 _ 2	1	1153779	1153805	1153785	fwd	Alternative
435	CNAG_00445	CNA04270	CNAG_00445 _ 1	1	1156086	1156114	1156089	fwd	Alternative
436	CNAG_00447	CNA04280	CNAG_00447 _ 1	1	1163055	1163066	1163065	rev	Annotated
437	CNAG_00448	CNA04290	CNAG_00448 _ 1	1	1163230	1163248	1163247	fwd	Annotated
438	CNAG_00449	CNA04300	CNAG_00449 _ 1	1	1167876	1167893	1167891	rev	Annotated
439	CNAG_00450	CNA04310	CNAG_00450 _ 1	1	1168938	1168940	1168940	fwd	Alternative
440	CNAG_00453	CNA04340	CNAG_00453 _ 1	1	1174882	1174905	1174883	fwd	Annotated
441	CNAG_00456	CNA04360	CNAG_00456 _ 1	1	1181421	1181444	1181421	fwd	Alternative
442	CNAG_00457	CNA04370	CNAG_00457 _ 1	1	1185071	1185089	1185074	fwd	Annotated
443	CNAG_00457	CNA04370	CNAG_00457 _ 2	1	1185300	1185316	1185316	fwd	Alternative
444	CNAG_00457	CNA04370	CNAG_00457 _ 3	1	1185342	1185368	1185349	fwd	Alternative
445	CNAG_00457	CNA04370	CNAG_00457 _ 4	1	1186422	1186429	1186422	fwd	Alternative
446	CNAG_00458	CNA04380	CNAG_00458 _ 1	1	1187715	1187737	1187715	fwd	Alternative
447	CNAG_00460	CNA04400	CNAG_00460 _ 1	1	1192970	1192984	1192984	rev	Annotated
448	CNAG_00461	CNA04410	CNAG_00461 _ 2	1	1194551	1194555	1194551	rev	Alternative
449	CNAG_00461	CNA04410	CNAG_00461 _ 1	1	1195487	1195528	1195495	rev	Alternative
450	CNAG_00462	CNA04420	CNAG_00462 _ 1	1	1196261	1196299	1196276	fwd	Annotated
451	CNAG_00464	CNA04430	CNAG_00464 _ 1	1	1202146	1202159	1202150	fwd	Annotated
452	CNAG_00465	CNA04460	CNAG_00465 _ 2	1	1208690	1208709	1208690	rev	Alternative
453	CNAG_00465	CNA04460	CNAG_00465 _ 1	1	1208937	1208944	1208943	rev	Alternative
454	CNAG_00466	CNA04470	CNAG_00466 _ 1	1	1209226	1209244	1209235	fwd	Alternative
455	CNAG_00467	CNA04480	CNAG_00467 _ 1	1	1211219	1211233	1211219	rev	Alternative
456	CNAG_00469	CNA04500	CNAG_00469 _ 1	1	1215063	1215074	1215070	rev	Annotated
457	CNAG_00470	CNA04510	CNAG_00470 _ 1	1	1215175	1215185	1215184	fwd	Annotated
458	CNAG_00471	CNA04520	CNAG_00471 _ 1	1	1216819	1216895	1216839	rev	Annotated
459	CNAG_00473	CNA04550	CNAG_00473 _ 1	1	1219592	1219615	1219595	rev	Annotated
460	CNAG_00474	CNA04560	CNAG_00474 _ 1	1	1219969	1219971	1219971	fwd	Alternative
461	CNAG_00480	CNA04620	CNAG_00480 _ 1	1	1235410	1235423	1235423	fwd	Alternative
462	CNAG_00480	CNA04620	CNAG_00480 _ 2	1	1235957	1235990	1235981	fwd	Alternative
463	CNAG_00480	CNA04620	CNAG_00480 _ 3	1	1236022	1236053	1236022	fwd	Alternative
464	CNAG_00480	CNA04620	CNAG_00480 _ 4	1	1237908	1237915	1237909	fwd	Alternative
465	CNAG_00482	CNA04640	CNAG_00482 _ 1	1	1242320	1242336	1242332	rev	Annotated
466	CNAG_00483	CNA04650	CNAG_00483 _ 1	1	1242491	1242519	1242497	fwd	Annotated
467	CNAG_00483	CNA04650	CNAG_00483 _ 2	1	1244450	1244477	1244460	fwd	Alternative
468	CNAG_00484	CNA04660	CNAG_00484 _ 1	1	1245023	1245025	1245025	rev	Alternative
469	CNAG_00485	CNA04670	CNAG_00485 _ 1	1	1248881	1248897	1248893	rev	Alternative
470	CNAG_00486	CNA04680	CNAG_00486 _ 1	1	1249192	1249224	1249209	fwd	Annotated
471	CNAG_00491	CNA04710	CNAG_00491 _ 1	1	1256993	1257041	1257017	fwd	Annotated
472	CNAG_00493	CNA04720	CNAG_00493 _ 1	1	1265713	1265717	1265717	rev	Annotated
473	CNAG_00495	CNA04740	CNAG_00495 _ 1	1	1268416	1268434	1268418	fwd	Annotated
474	CNAG_00496	CNA04750	CNAG_00496 _ 1	1	1269370	1269400	1269370	fwd	Annotated
475	CNAG_00497	CNA04760	CNAG_00497 _ 3	1	1272050	1272052	1272050	rev	Alternative
476	CNAG_00497	CNA04760	CNAG_00497 _ 2	1	1272068	1272075	1272068	rev	Alternative
477	CNAG_00497	CNA04760	CNAG_00497 _ 1	1	1274174	1274193	1274193	rev	Annotated
478	CNAG_00498	CNA04770	CNAG_00498 _ 1	1	1274875	1274885	1274882	fwd	Alternative
479	CNAG_00499	CNA04780	CNAG_00499 _ 1	1	1279967	1280000	1279968	rev	Alternative
480	CNAG_00500	CNA04830	CNAG_00500 _ 1	1	1280187	1280249	1280204	fwd	Annotated
481	CNAG_00502	CNA04850	CNAG_00502 _ 1	1	1284975	1284998	1284982	fwd	Annotated
482	CNAG_00503	CNA04860	CNAG_00503 _ 1	1	1287768	1287821	1287786	rev	Annotated
483	CNAG_00504	CNA04870	CNAG_00504 _ 1	1	1287949	1287954	1287951	fwd	Annotated
484	CNAG_00505	CNA04880	CNAG_00505 _ 1	1	1289947	1289963	1289953	fwd	Annotated
485	CNAG_00505	CNA04880	CNAG_00505 _ 2	1	1289979	1289988	1289979	fwd	Alternative
486	CNAG_00505	CNA04880	CNAG_00505 _ 3	1	1289997	1290003	1289997	fwd	Alternative
487	CNAG_00506	CNA04890	CNAG_00506 _ 2	1	1293161	1293165	1293163	rev	Alternative
488	CNAG_00506	CNA04890	CNAG_00506 _ 1	1	1294814	1294825	1294818	rev	Annotated
489	CNAG_00508	CNA04910	CNAG_00508 _ 1	1	1300045	1300058	1300045	rev	Alternative
490	CNAG_00509	CNA04920	CNAG_00509 _ 2	1	1301418	1301420	1301419	rev	Alternative
491	CNAG_00509	CNA04920	CNAG_00509 _ 1	1	1301856	1301892	1301869	rev	Annotated
492	CNAG_00510	CNA04930	CNAG_00510 _ 1	1	1302017	1302053	1302036	fwd	Annotated
493	CNAG_00512	CNA04940	CNAG_00512 _ 2	1	1306628	1306636	1306632	rev	Alternative
494	CNAG_00512	CNA04940	CNAG_00512 _ 1	1	1307228	1307252	1307239	rev	Annotated
495	CNAG_00513	CNA04950	CNAG_00513 _ 1	1	1307390	1307411	1307390	fwd	Annotated
496	CNAG_00516	CNA04980	CNAG_00516 _ 1	1	1314517	1314531	1314531	fwd	Alternative
497	CNAG_00517	CNA04990	CNAG_00517 _ 1	1	1317397	1317429	1317401	rev	Alternative
498	CNAG_00519	CNA05010	CNAG_00519 _ 1	1	1321048	1321061	1321054	fwd	Annotated
499	CNAG_00519	CNA05010	CNAG_00519 _ 2	1	1321082	1321090	1321090	fwd	Alternative
500	CNAG_00519	CNA05010	CNAG_00519 _ 3	1	1321537	1321571	1321571	fwd	Alternative
501	CNAG_00519	CNA05010	CNAG_00519 _ 4	1	1322502	1322504	1322502	fwd	Alternative
502	CNAG_00519	CNA05010	CNAG_00519 _ 5	1	1322565	1322568	1322568	fwd	Alternative
503	CNAG_00520	CNA05020	CNAG_00520 _ 1	1	1324612	1324624	1324613	fwd	Alternative
504	CNAG_00520	CNA05020	CNAG_00520 _ 2	1	1330139	1330144	1330139	fwd	Alternative
505	CNAG_00520	CNA05020	CNAG_00520 _ 3	1	1330263	1330265	1330264	fwd	Alternative
506	CNAG_00521	CNA05030	CNAG_00521 _ 1	1	1332842	1332849	1332842	rev	Alternative
507	CNAG_00522	CNA05040	CNAG_00522 _ 1	1	1334373	1334376	1334375	fwd	Alternative
508	CNAG_00522	CNA05040	CNAG_00522 _ 2	1	1334921	1334933	1334933	fwd	Alternative
509	CNAG_00523	CNA05050	CNAG_00523 _ 1	1	1338664	1338671	1338667	rev	Annotated
510	CNAG_00524	CNA05060	CNAG_00524 _ 1	1	1339017	1339019	1339017	fwd	Alternative
511	CNAG_00527	CNA05090	CNAG_00527 _ 2	1	1347637	1347639	1347638	rev	Alternative
512	CNAG_00527	CNA05090	CNAG_00527 _ 1	1	1348237	1348272	1348259	rev	Annotated
513	CNAG_00528	CNA05100	CNAG_00528 _ 1	1	1348420	1348444	1348442	fwd	Annotated
514	CNAG_00529	CNA05110	CNAG_00529 _ 1	1	1351469	1351515	1351505	fwd	Annotated
515	CNAG_00529	CNA05110	CNAG_00529 _ 2	1	1351544	1351550	1351544	fwd	Alternative
516	CNAG_00531	CNA05130	CNAG_00531 _ 1	1	1358612	1358634	1358620	rev	Alternative
517	CNAG_00533	CNA05150	CNAG_00533 _ 1	1	1362051	1362073	1362060	fwd	Alternative
518	CNAG_00534	CNA05160	CNAG_00534 _ 1	1	1365078	1365097	1365081	rev	Annotated
519	CNAG_00535	CNA05170	CNAG_00535 _ 1	1	1365236	1365273	1365251	fwd	Annotated
520	CNAG_00536	CNA05180	CNAG_00536 _ 1	1	1367568	1367597	1367580	rev	Alternative
521	CNAG_00537	CNA05200	CNAG_00537 _ 1	1	1368694	1368724	1368716	fwd	Alternative
522	CNAG_00538	CNA05210	CNAG_00538 _ 1	1	1371652	1371686	1371676	rev	Annotated
523	CNAG_00539	CNA05220	CNAG_00539 _ 1	1	1374437	1374452	1374449	rev	Alternative
524	CNAG_00540	CNA05240	CNAG_00540 _ 1	1	1377515	1377526	1377526	fwd	Alternative
525	CNAG_00541	CNA05250	CNAG_00541 _ 1	1	1382607	1382613	1382613	rev	Annotated
526	CNAG_00542	CNA05260	CNAG_00542 _ 1	1	1382744	1382751	1382751	fwd	Annotated
527	CNAG_00543	CNA05270	CNAG_00543 _ 1	1	1385598	1385626	1385624	fwd	Annotated
528	CNAG_00545	CNA05290	CNAG_00545 _ 1	1	1396193	1396195	1396195	fwd	Alternative
529	CNAG_00546	CNA05300	CNAG_00546 _ 1	1	1396726	1396736	1396726	fwd	Annotated
530	CNAG_00546	CNA05300	CNAG_00546 _ 2	1	1397561	1397591	1397561	fwd	Alternative
531	CNAG_00549	CNL06130	CNAG_00549 _ 1	1	1411811	1411833	1411826	rev	Alternative
532	CNAG_00550	CNA05320	CNAG_00550 _ 2	1	1415435	1415443	1415436	rev	Alternative
533	CNAG_00550	CNA05320	CNAG_00550 _ 1	1	1417938	1417965	1417940	rev	Annotated
534	CNAG_00551	CNA05330	CNAG_00551 _ 4	1	1418873	1418887	1418885	rev	Alternative
535	CNAG_00551	CNA05330	CNAG_00551 _ 3	1	1418944	1418987	1418978	rev	Alternative
536	CNAG_00551	CNA05330	CNAG_00551 _ 2	1	1419033	1419040	1419035	rev	Alternative
537	CNAG_00551	CNA05330	CNAG_00551 _ 1	1	1421024	1421063	1421041	rev	Annotated
538	CNAG_00554	CNA05370	CNAG_00554 _ 1	1	1431676	1431728	1431691	rev	Annotated
539	CNAG_00555	CNA05380	CNAG_00555 _ 1	1	1433680	1433730	1433686	rev	Alternative
540	CNAG_00556	CNA05390	CNAG_00556 _ 3	1	1435611	1435642	1435612	rev	Alternative
541	CNAG_00556	CNA05390	CNAG_00556 _ 2	1	1435801	1435805	1435802	rev	Alternative
542	CNAG_00556	CNA05390	CNAG_00556 _ 1	1	1436516	1436578	1436545	rev	Annotated
543	CNAG_00558	CNA05410	CNAG_00558 _ 1	1	1438435	1438468	1438443	fwd	Annotated
544	CNAG_00559	CNA05415	CNAG_00559 _ 1	1	1444541	1444565	1444553	fwd	Alternative
545	CNAG_00560	CNA05420	CNAG_00560 _ 1	1	1447268	1447289	1447287	rev	Annotated
546	CNAG_00561	CNA05430	CNAG_00561 _ 1	1	1447520	1447542	1447529	fwd	Annotated
547	CNAG_00561	CNA05430	CNAG_00561 _ 2	1	1448532	1448546	1448541	fwd	Alternative
548	CNAG_00562	CNA05440	CNAG_00562 _ 1	1	1450633	1450666	1450633	rev	Alternative
549	CNAG_00563	CNA05450	CNAG_00563 _ 1	1	1452529	1452579	1452567	rev	Alternative
550	CNAG_00564	CNA05460	CNAG_00564 _ 1	1	1452833	1452844	1452844	fwd	Annotated
551	CNAG_00565	CNA05470	CNAG_00565 _ 1	1	1457222	1457232	1457230	rev	Alternative
552	CNAG_00566	CNA05480	CNAG_00566 _ 1	1	1459381	1459436	1459427	fwd	Annotated
553	CNAG_00567	CNA05490	CNAG_00567 _ 1	1	1464422	1464447	1464442	rev	Annotated
554	CNAG_00568	CNA05495	CNAG_00568 _ 1	1	1466523	1466527	1466527	rev	Annotated
555	CNAG_00569	CNA05500	CNAG_00569 _ 1	1	1466842	1466856	1466849	fwd	Annotated
556	CNAG_00569	CNA05500	CNAG_00569 _ 2	1	1466885	1466893	1466893	fwd	Alternative
557	CNAG_00569	CNA05500	CNAG_00569 _ 3	1	1467079	1467081	1467081	fwd	Alternative
558	CNAG_00570	CNA05510	CNAG_00570 _ 4	1	1470386	1470395	1470386	rev	Alternative
559	CNAG_00570	CNA05510	CNAG_00570 _ 3	1	1470443	1470445	1470444	rev	Alternative
560	CNAG_00570	CNA05510	CNAG_00570 _ 2	1	1470449	1470452	1470449	rev	Alternative
561	CNAG_00570	CNA05510	CNAG_00570 _ 1	1	1470626	1470674	1470655	rev	Annotated
562	CNAG_00571	CNA05560	CNAG_00571 _ 1	1	1470860	1470868	1470863	fwd	Annotated
563	CNAG_00572	CNA05570	CNAG_00572 _ 1	1	1474265	1474275	1474265	fwd	Annotated
564	CNAG_00573	CNA05580	CNAG_00573 _ 1	1	1478281	1478345	1478326	rev	Alternative
565	CNAG_00574	CNA05590	CNAG_00574 _ 1	1	1482692	1482710	1482692	rev	Annotated
567	CNAG_00576	CNA05610	CNAG_00576 _ 1	1	1487991	1488044	1488025	rev	Alternative
568	CNAG_00577	CNA05620	CNAG_00577 _ 2	1	1490112	1490122	1490122	rev	Alternative
569	CNAG_00577	CNA05620	CNAG_00577 _ 1	1	1490141	1490161	1490146	rev	Annotated
570	CNAG_00580	CNA05630	CNAG_00580 _ 1	1	1495241	1495244	1495242	rev	Alternative
571	CNAG_00581	CNA05650	CNAG_00581 _ 1	1	1496018	1496029	1496018	fwd	Alternative
572	CNAG_00581	CNA05650	CNAG_00581 _ 2	1	1496051	1496088	1496077	fwd	Alternative
573	CNAG_00581	CNA05650	CNAG_00581 _ 3	1	1497764	1497777	1497767	fwd	Alternative
574	CNAG_00582	CNA05660	CNAG_00582 _ 1	1	1499676	1499740	1499722	rev	Alternative
575	CNAG_00583	CNA05670	CNAG_00583 _ 1	1	1500023	1500031	1500023	fwd	Annotated
576	CNAG_00583	CNA05670	CNAG_00583 _ 2	1	1504231	1504239	1504239	fwd	Alternative
577	CNAG_00584	CNA05680	CNAG_00584 _ 1	1	1504816	1504882	1504845	fwd	Annotated
578	CNAG_00584	CNA05680	CNAG_00584 _ 2	1	1505577	1505581	1505579	fwd	Alternative
579	CNAG_00586	CNA05700	CNAG_00586 _ 1	1	1507500	1507531	1507500	fwd	Annotated
580	CNAG_00586	CNA05700	CNAG_00586 _ 2	1	1507779	1507824	1507792	fwd	Alternative
581	CNAG_00586	CNA05700	CNAG_00586 _ 3	1	1508370	1508375	1508373	fwd	Alternative
582	CNAG_00587	CNA05710	CNAG_00587 _ 1	1	1509722	1509733	1509726	rev	Alternative
583	CNAG_00588	CNA05720	CNAG_00588 _ 3	1	1511915	1511941	1511935	rev	Alternative
584	CNAG_00588	CNA05720	CNAG_00588 _ 2	1	1512806	1512809	1512808	rev	Alternative
585	CNAG_00588	CNA05720	CNAG_00588 _ 1	1	1512944	1512968	1512949	rev	Alternative
586	CNAG_00589	CNA05725	CNAG_00589 _ 1	1	1517038	1517078	1517045	rev	Annotated
587	CNAG_00592	CNA05740	CNAG_00592 _ 1	1	1523962	1523976	1523976	rev	Annotated
588	CNAG_00594	CNA05760	CNAG_00594 _ 1	1	1528069	1528091	1528072	rev	Alternative
589	CNAG_00595	CNA05780	CNAG_00595 _ 2	1	1530853	1530873	1530865	rev	Alternative
590	CNAG_00595	CNA05780	CNAG_00595 _ 1	1	1530984	1531036	1530991	rev	Alternative
591	CNAG_00597	CNA05800	CNAG_00597 _ 1	1	1533578	1533601	1533580	fwd	Alternative
592	CNAG_00597	CNA05800	CNAG_00597 _ 2	1	1533811	1533813	1533811	fwd	Alternative
593	CNAG_00599	CNA05820	CNAG_00599 _ 1	1	1541327	1541344	1541338	fwd	Annotated
594	CNAG_00600	CNA05830	CNAG_00600 _ 1	1	1546315	1546343	1546328	rev	Annotated
595	CNAG_00602	CNA05850	CNAG_00602 _ 2	1	1549580	1549585	1549585	rev	Alternative
596	CNAG_00602	CNA05850	CNAG_00602 _ 1	1	1550130	1550164	1550141	rev	Annotated
597	CNAG_00603	CNA05860	CNAG_00603 _ 1	1	1551552	1551592	1551579	rev	Annotated
598	CNAG_00604	CNA05870	CNAG_00604 _ 1	1	1551811	1551852	1551819	fwd	Annotated
599	CNAG_00605	CNA05880	CNAG_00605 _ 1	1	1554055	1554107	1554070	fwd	Annotated
600	CNAG_00605	CNA05880	CNAG_00605 _ 2	1	1554135	1554144	1554135	fwd	Alternative
601	CNAG_00606	CNA05890	CNAG_00606 _ 1	1	1557094	1557112	1557094	fwd	Annotated
602	CNAG_00607	CNA05900	CNAG_00607 _ 1	1	1561617	1561629	1561621	rev	Annotated
603	CNAG_00608	CNA05910	CNAG_00608 _ 1	1	1561735	1561772	1561751	fwd	Annotated
604	CNAG_00608	CNA05910	CNAG_00608 _ 2	1	1562031	1562035	1562034	fwd	Alternative
605	CNAG_00608	CNA05910	CNAG_00608 _ 3	1	1562055	1562062	1562062	fwd	Alternative
606	CNAG_00608	CNA05910	CNAG_00608 _ 4	1	1562210	1562212	1562210	fwd	Alternative
607	CNAG_00609	CNA05920	CNAG_00609 _ 2	1	1566569	1566624	1566588	rev	Alternative
608	CNAG_00609	CNA05920	CNAG_00609 _ 1	1	1566662	1566674	1566662	rev	Annotated
609	CNAG_00613	CNA05950	CNAG_00613 _ 1	1	1578091	1578126	1578108	rev	Annotated
610	CNAG_00614	CNA05960	CNAG_00614 _ 1	1	1578255	1578302	1578275	fwd	Annotated
611	CNAG_00619	CNA05990	CNAG_00619 _ 1	1	1584524	1584538	1584533	rev	Annotated
612	CNAG_00622	CNA06020	CNAG_00622 _ 1	1	1594015	1594049	1594015	fwd	Annotated
613	CNAG_00623	CNA06030	CNAG_00623 _ 1	1	1598712	1598729	1598729	rev	Alternative
614	CNAG_00624	CNA06040	CNAG_00624 _ 1	1	1600517	1600534	1600522	rev	Annotated
615	CNAG_00625	CNA06050	CNAG_00625 _ 1	1	1606716	1606734	1606722	rev	Alternative
616	CNAG_00626	CNA06060	CNAG_00626 _ 1	1	1607358	1607402	1607358	fwd	Alternative
617	CNAG_00626	CNA06060	CNAG_00626 _ 2	1	1607525	1607527	1607525	fwd	Alternative
618	CNAG_00626	CNA06060	CNAG_00626 _ 3	1	1607612	1607618	1607612	fwd	Alternative
619	CNAG_00626	CNA06060	CNAG_00626 _ 4	1	1607690	1607780	1607698	fwd	Alternative
620	CNAG_00628	CNA06080	CNAG_00628 _ 2	1	1612490	1612511	1612495	rev	Alternative
621	CNAG_00628	CNA06080	CNAG_00628 _ 1	1	1612542	1612603	1612567	rev	Annotated
622	CNAG_00632	CNA06120	CNAG_00632 _ 1	1	1633616	1633649	1633636	rev	Annotated
623	CNAG_00633	CNA06130	CNAG_00633 _ 1	1	1633824	1633834	1633828	fwd	Annotated
624	CNAG_00634	CNA06140	CNAG_00634 _ 4	1	1639339	1639345	1639341	rev	Alternative
625	CNAG_00634	CNA06140	CNAG_00634 _ 3	1	1640001	1640033	1640003	rev	Alternative
626	CNAG_00634	CNA06140	CNAG_00634 _ 2	1	1640831	1640863	1640851	rev	Alternative
627	CNAG_00634	CNA06140	CNAG_00634 _ 1	1	1641237	1641281	1641237	rev	Annotated
628	CNAG_00635	CNA06150	CNAG_00635 _ 2	1	1644425	1644431	1644431	rev	Alternative
629	CNAG_00635	CNA06150	CNAG_00635 _ 1	1	1646859	1646896	1646859	rev	Annotated
630	CNAG_00636	CNA06160	CNAG_00636 _ 1	1	1649827	1649845	1649841	rev	Annotated
631	CNAG_00637	CNA06170	CNAG_00637 _ 1	1	1650062	1650087	1650069	fwd	Annotated
632	CNAG_00637	CNA06170	CNAG_00637 _ 2	1	1650105	1650122	1650113	fwd	Alternative
633	CNAG_00638	CNA06180	CNAG_00638 _ 2	1	1654667	1654673	1654667	rev	Alternative
634	CNAG_00638	CNA06180	CNAG_00638 _ 1	1	1654879	1654900	1654900	rev	Alternative
635	CNAG_00639	CNA06190	CNAG_00639 _ 1	1	1655106	1655111	1655106	fwd	Annotated
636	CNAG_00639	CNA06190	CNAG_00639 _ 2	1	1655174	1655176	1655176	fwd	Alternative
637	CNAG_00639	CNA06190	CNAG_00639 _ 3	1	1655195	1655205	1655195	fwd	Alternative
638	CNAG_00640	CNA06200	CNAG_00640 _ 1	1	1656563	1656579	1656572	fwd	Alternative
639	CNAG_00641	CNA06210	CNAG_00641 _ 1	1	1662342	1662391	1662361	rev	Alternative
640	CNAG_00643	CNA06230	CNAG_00643 _ 1	1	1675821	1675829	1675821	fwd	Annotated
641	CNAG_00644	CNA06240	CNAG_00644 _ 2	1	1680443	1680445	1680445	rev	Alternative
642	CNAG_00644	CNA06240	CNAG_00644 _ 1	1	1680511	1680554	1680518	rev	Alternative
643	CNAG_00645	CNA06250	CNAG_00645 _ 1	1	1680575	1680597	1680588	fwd	Annotated
644	CNAG_00647	CNA06270	CNAG_00647 _ 1	1	1685690	1685713	1685703	fwd	Annotated
645	CNAG_00648	CNA06280	CNAG_00648 _ 1	1	1687886	1687932	1687912	rev	Annotated
646	CNAG_00649	CNA06290	CNAG_00649 _ 1	1	1690688	1690715	1690694	rev	Alternative
647	CNAG_00650	CNA06300	CNAG_00650 _ 1	1	1691171	1691190	1691184	fwd	Alternative
648	CNAG_00650	CNA06300	CNAG_00650 _ 2	1	1694018	1694024	1694018	fwd	Alternative
649	CNAG_00652	CNA06320	CNAG_00652 _ 3	1	1699532	1699540	1699538	rev	Alternative
650	CNAG_00652	CNA06320	CNAG_00652 _ 2	1	1699903	1699906	1699906	rev	Alternative
651	CNAG_00652	CNA06320	CNAG_00652 _ 1	1	1699927	1699949	1699940	rev	Annotated
652	CNAG_00654	CNA06340	CNAG_00654 _ 1	1	1705121	1705178	1705139	fwd	Annotated
653	CNAG_00655	CNA06350	CNAG_00655 _ 1	1	1707079	1707088	1707088	rev	Annotated
654	CNAG_00656	CNA06360	CNAG_00656 _ 1	1	1707314	1707343	1707335	fwd	Annotated
655	CNAG_00658	CNA06370	CNAG_00658 _ 1	1	1712677	1712684	1712684	rev	Annotated
656	CNAG_00659	CNA06380	CNAG_00659 _ 1	1	1712749	1712781	1712759	fwd	Alternative
657	CNAG_00659	CNA06380	CNAG_00659 _ 2	1	1713193	1713195	1713195	fwd	Alternative
658	CNAG_00661	CNA06400	CNAG_00661 _ 1	1	1716116	1716135	1716122	fwd	Annotated
659	CNAG_00662	CNA06410	CNAG_00662 _ 1	1	1720200	1720220	1720204	rev	Alternative
660	CNAG_00663	CNA06420	CNAG_00663 _ 1	1	1720786	1720834	1720802	fwd	Annotated
661	CNAG_00665	CNA06430	CNAG_00665 _ 1	1	1725921	1725942	1725929	fwd	Annotated
662	CNAG_00666	CNA06440	CNAG_00666 _ 2	1	1734411	1734434	1734434	rev	Alternative
663	CNAG_00666	CNA06440	CNAG_00666 _ 1	1	1734452	1734460	1734460	rev	Annotated
664	CNAG_00667	CNA06450	CNAG_00667 _ 2	1	1736104	1736112	1736104	rev	Alternative
665	CNAG_00667	CNA06450	CNAG_00667 _ 1	1	1737040	1737060	1737060	rev	Annotated
666	CNAG_00668	CNA06460	CNAG_00668 _ 4	1	1738943	1738968	1738952	rev	Alternative
667	CNAG_00668	CNA06460	CNAG_00668 _ 3	1	1738992	1739002	1738999	rev	Alternative
668	CNAG_00668	CNA06460	CNAG_00668 _ 2	1	1739252	1739267	1739267	rev	Alternative
669	CNAG_00668	CNA06460	CNAG_00668 _ 1	1	1739501	1739544	1739536	rev	Alternative
670	CNAG_00669	CNA06470	CNAG_00669 _ 1	1	1741335	1741355	1741352	rev	Annotated
671	CNAG_00671	CNA06490	CNAG_00671 _ 2	1	1746426	1746432	1746427	rev	Alternative
672	CNAG_00671	CNA06490	CNAG_00671 _ 1	1	1746636	1746707	1746670	rev	Alternative
673	CNAG_00672	CNA06500	CNAG_00672 _ 1	1	1746893	1746895	1746894	fwd	Alternative
674	CNAG_00673	CNA06510	CNAG_00673 _ 1	1	1748481	1748541	1748485	fwd	Annotated
675	CNAG_00674	CNA06520	CNAG_00674 _ 1	1	1752476	1752506	1752476	rev	Alternative
676	CNAG_00675	CNA06530	CNAG_00675 _ 1	1	1755774	1755835	1755791	rev	Alternative
677	CNAG_00676	CNA06540	CNAG_00676 _ 1	1	1756303	1756316	1756309	fwd	Alternative
678	CNAG_00676	CNA06540	CNAG_00676 _ 2	1	1756335	1756395	1756354	fwd	Alternative
679	CNAG_00677	CNA06550	CNAG_00677 _ 1	1	1759071	1759111	1759092	fwd	Annotated
680	CNAG_00678	CNA06560	CNAG_00678 _ 1	1	1762132	1762192	1762168	fwd	Alternative
681	CNAG_00678	CNA06560	CNAG_00678 _ 2	1	1762745	1762750	1762750	fwd	Alternative
682	CNAG_00678	CNA06560	CNAG_00678 _ 3	1	1763161	1763166	1763165	fwd	Alternative
683	CNAG_00679	CNA06570	CNAG_00679 _ 1	1	1764466	1764490	1764466	fwd	Annotated
684	CNAG_00679	CNA06570	CNAG_00679 _ 2	1	1764667	1764685	1764672	fwd	Alternative
685	CNAG_00679	CNA06570	CNAG_00679 _ 3	1	1765062	1765067	1765062	fwd	Alternative
686	CNAG_00680	CNA06580	CNAG_00680 _ 1	1	1767552	1767572	1767560	rev	Alternative
687	CNAG_00681	CNA06590	CNAG_00681 _ 1	1	1767757	1767761	1767761	fwd	Annotated
688	CNAG_00682	CNA06610	CNAG_00682 _ 1	1	1771946	1771952	1771946	fwd	Annotated
689	CNAG_00683	CNA06620	CNAG_00683 _ 1	1	1779180	1779191	1779180	fwd	Annotated
690	CNAG_00684	CNA06630	CNAG_00684 _ 2	1	1782632	1782634	1782632	rev	Alternative
691	CNAG_00684	CNA06630	CNAG_00684 _ 1	1	1783665	1783708	1783682	rev	Annotated
692	CNAG_00685	CNA06640	CNAG_00685 _ 1	1	1783859	1783889	1783879	fwd	Annotated
693	CNAG_00685	CNA06640	CNAG_00685 _ 2	1	1784627	1784632	1784629	fwd	Alternative
694	CNAG_00686	CNA06650	CNAG_00686 _ 1	1	1787743	1787766	1787752	rev	Alternative
695	CNAG_00687	CNA06660	CNAG_00687 _ 1	1	1788000	1788026	1788019	fwd	Annotated
696	CNAG_00688	CNA06665	CNAG_00688 _ 2	1	1793782	1793795	1793783	rev	Alternative
697	CNAG_00688	CNA06665	CNAG_00688 _ 1	1	1793824	1793846	1793830	rev	Annotated
698	CNAG_00689	CNA06670	CNAG_00689 _ 1	1	1793979	1794023	1793994	fwd	Annotated
699	CNAG_00689	CNA06670	CNAG_00689 _ 2	1	1795550	1795558	1795557	fwd	Alternative
700	CNAG_00690	CNA06680	CNAG_00690 _ 1	1	1796120	1796158	1796139	fwd	Alternative
701	CNAG_00691	CNA06690	CNAG_00691 _ 1	1	1799668	1799706	1799676	rev	Annotated
702	CNAG_00692	CNA06700	CNAG_00692 _ 1	1	1800059	1800087	1800063	fwd	Alternative
703	CNAG_00693	CNA06710	CNAG_00693 _ 1	1	1802228	1802233	1802233	fwd	Annotated
704	CNAG_00694	CNA06730	CNAG_00694 _ 1	1	1806897	1806943	1806910	fwd	Alternative
705	CNAG_00695	CNA06740	CNAG_00695 _ 1	1	1811662	1811671	1811662	rev	Annotated
706	CNAG_00696	CNA06750	CNAG_00696 _ 1	1	1811864	1811888	1811888	fwd	Annotated
707	CNAG_00697	CNA06760	CNAG_00697 _ 2	1	1818567	1818582	1818567	rev	Alternative
708	CNAG_00697	CNA06760	CNAG_00697 _ 1	1	1819672	1819735	1819713	rev	Annotated
709	CNAG_00698	CNA06770	CNAG_00698 _ 1	1	1819879	1819899	1819892	fwd	Annotated
710	CNAG_00700	CNA06790	CNAG_00700 _ 1	1	1829947	1829967	1829966	fwd	Alternative
711	CNAG_00700	CNA06790	CNAG_00700 _ 2	1	1831658	1831661	1831659	fwd	Alternative
712	CNAG_00701	CNA06800	CNAG_00701 _ 3	1	1834614	1834643	1834640	rev	Alternative
713	CNAG_00701	CNA06800	CNAG_00701 _ 2	1	1834669	1834699	1834686	rev	Alternative
714	CNAG_00701	CNA06800	CNAG_00701 _ 1	1	1834718	1834748	1834718	rev	Annotated
715	CNAG_00702	CNA06810	CNAG_00702 _ 1	1	1838640	1838669	1838652	fwd	Alternative
716	CNAG_00703	CNA06820	CNAG_00703 _ 1	1	1840768	1840780	1840780	rev	Annotated
717	CNAG_00704	CNA06830	CNAG_00704 _ 2	1	1842481	1842483	1842482	rev	Alternative
718	CNAG_00704	CNA06830	CNAG_00704 _ 1	1	1842574	1842584	1842580	rev	Alternative
719	CNAG_00705	CNA06840	CNAG_00705 _ 2	1	1846699	1846704	1846699	rev	Alternative
720	CNAG_00705	CNA06840	CNAG_00705 _ 1	1	1848117	1848150	1848132	rev	Annotated
721	CNAG_00706	CNA06850	CNAG_00706 _ 1	1	1848269	1848322	1848281	fwd	Annotated
722	CNAG_00707	CNA06860	CNAG_00707 _ 1	1	1851142	1851165	1851162	rev	Annotated
723	CNAG_00708	CNA06890	CNAG_00708 _ 1	1	1851905	1851918	1851915	fwd	Annotated
724	CNAG_00708	CNA06890	CNAG_00708 _ 2	1	1851923	1851943	1851943	fwd	Alternative
725	CNAG_00709	CNA06880	CNAG_00709 _ 1	1	1855219	1855235	1855224	rev	Annotated
726	CNAG_00710	CNA06870	CNAG_00710 _ 1	1	1855427	1855471	1855443	fwd	Annotated
727	CNAG_00711	CNA06900	CNAG_00711 _ 1	1	1858596	1858661	1858596	fwd	Alternative
728	CNAG_00712	CNA06910	CNAG_00712 _ 1	1	1862096	1862107	1862100	rev	Annotated
729	CNAG_00713	CNA06920	CNAG_00713 _ 1	1	1862227	1862278	1862230	fwd	Annotated
730	CNAG_00714	CNA06930	CNAG_00714 _ 1	1	1864166	1864183	1864166	fwd	Annotated
731	CNAG_00715	CNA06940	CNAG_00715 _ 1	1	1866478	1866503	1866492	rev	Annotated
732	CNAG_00716	CNA06950	CNAG_00716 _ 1	1	1866721	1866767	1866733	fwd	Annotated
733	CNAG_00716	CNA06950	CNAG_00716 _ 2	1	1867145	1867198	1867173	fwd	Alternative
734	CNAG_00717	CNA06960	CNAG_00717 _ 1	1	1868923	1868970	1868934	fwd	Alternative
735	CNAG_00718	CNA06970	CNAG_00718 _ 1	1	1873747	1873781	1873747	rev	Alternative
736	CNAG_00719	CNA06980	CNAG_00719 _ 1	1	1876731	1876738	1876731	rev	Alternative
737	CNAG_00720	CNA06990	CNAG_00720 _ 1	1	1876894	1876906	1876903	fwd	Annotated
738	CNAG_00722	CNA07010	CNAG_00722 _ 1	1	1882241	1882256	1882241	rev	Annotated
739	CNAG_00723	CNA07020	CNAG_00723 _ 1	1	1882396	1882404	1882404	fwd	Annotated
740	CNAG_00727	CNA07060	CNAG_00727 _ 2	1	1894857	1894865	1894857	rev	Alternative
741	CNAG_00727	CNA07060	CNAG_00727 _ 1	1	1895010	1895042	1895031	rev	Alternative
742	CNAG_00728	CNA07070	CNAG_00728 _ 1	1	1898255	1898258	1898255	rev	Alternative
743	CNAG_00730	CNA07090	CNAG_00730 _ 1	1	1901375	1901381	1901379	fwd	Alternative
744	CNAG_00730	CNA07090	CNAG_00730 _ 2	1	1901409	1901413	1901409	fwd	Alternative
745	CNAG_00732	CNA07100	CNAG_00732 _ 4	1	1909198	1909204	1909204	rev	Alternative
746	CNAG_00732	CNA07100	CNAG_00732 _ 3	1	1910453	1910464	1910458	rev	Alternative
747	CNAG_00732	CNA07100	CNAG_00732 _ 2	1	1910495	1910528	1910495	rev	Alternative
748	CNAG_00732	CNA07100	CNAG_00732 _ 1	1	1911489	1911513	1911495	rev	Alternative
749	CNAG_00734	CNA07120	CNAG_00734 _ 1	1	1918165	1918179	1918179	fwd	Annotated
750	CNAG_00735	CNA07130	CNAG_00735 _ 1	1	1921915	1921964	1921938	rev	Annotated
751	CNAG_00736	CNA07140	CNAG_00736 _ 1	1	1925721	1925765	1925751	rev	Annotated
752	CNAG_00740	CNA07190	CNAG_00740 _ 2	1	1940767	1940771	1940771	rev	Alternative
753	CNAG_00740	CNA07190	CNAG_00740 _ 1	1	1940949	1940969	1940969	rev	Annotated
754	CNAG_00741	CNA07200	CNAG_00741 _ 1	1	1941147	1941181	1941165	fwd	Annotated
755	CNAG_00742	CNA07210	CNAG_00742 _ 1	1	1943732	1943737	1943735	fwd	Alternative
756	CNAG_00742	CNA07210	CNAG_00742 _ 2	1	1945530	1945532	1945532	fwd	Alternative
757	CNAG_00743	CNA07220	CNAG_00743 _ 1	1	1948096	1948130	1948112	rev	Annotated
758	CNAG_00744	CNA07230	CNAG_00744 _ 1	1	1950356	1950424	1950383	rev	Annotated
759	CNAG_00745	CNA07240	CNAG_00745 _ 1	1	1952996	1953002	1953000	fwd	Alternative
760	CNAG_00746	CNA07250	CNAG_00746 _ 1	1	1957523	1957588	1957530	fwd	Annotated
761	CNAG_00747	CNA07260	CNAG_00747 _ 1	1	1960219	1960252	1960249	fwd	Annotated
762	CNAG_00747	CNA07260	CNAG_00747 _ 2	1	1960673	1960680	1960678	fwd	Alternative
763	CNAG_00747	CNA07260	CNAG_00747 _ 3	1	1960849	1960869	1960861	fwd	Alternative
764	CNAG_00748	CNA07265	CNAG_00748 _ 1	1	1963952	1963980	1963967	rev	Alternative
765	CNAG_00752	CNA07310	CNAG_00752 _ 1	1	1972780	1972824	1972804	fwd	Annotated
766	CNAG_00753	CNA07320	CNAG_00753 _ 2	1	1977380	1977391	1977380	rev	Alternative
767	CNAG_00753	CNA07320	CNAG_00753 _ 1	1	1977419	1977431	1977431	rev	Annotated
768	CNAG_00754	CNA07330	CNAG_00754 _ 1	1	1979984	1980021	1980016	rev	Annotated
769	CNAG_00756	CNA07350	CNAG_00756 _ 1	1	1983966	1983979	1983979	rev	Alternative
770	CNAG_00758	CNA07370	CNAG_00758 _ 1	1	1990965	1990970	1990970	fwd	Alternative
771	CNAG_00760	CNA07390	CNAG_00760 _ 1	1	1997700	1997710	1997707	fwd	Annotated
772	CNAG_00761	CNA07395	CNAG_00761 _ 2	1	2001086	2001092	2001091	rev	Alternative
773	CNAG_00761	CNA07395	CNAG_00761 _ 1	1	2001161	2001189	2001183	rev	Annotated
774	CNAG_00764	CNA07420	CNAG_00764 _ 1	1	2005201	2005220	2005201	fwd	Annotated
775	CNAG_00766	CNA07450	CNAG_00766 _ 1	1	2014333	2014382	2014351	rev	Annotated
776	CNAG_00768	CNA07460	CNAG_00768 _ 1	1	2017454	2017481	2017469	rev	Alternative
777	CNAG_00769	CNA07470	CNAG_00769 _ 1	1	2017618	2017654	2017643	fwd	Annotated
778	CNAG_00771	CNA07490	CNAG_00771 _ 1	1	2027450	2027457	2027457	rev	Annotated
779	CNAG_00772	CNA07500	CNAG_00772 _ 1	1	2027708	2027748	2027733	fwd	Annotated
780	CNAG_00773	CNA07510	CNAG_00773 _ 1	1	2029897	2029928	2029906	fwd	Annotated
781	CNAG_00774	CNA07520	CNAG_00774 _ 2	1	2033174	2033190	2033180	rev	Alternative
782	CNAG_00774	CNA07520	CNAG_00774 _ 1	1	2033209	2033248	2033226	rev	Annotated
783	CNAG_00775	CNA07530	CNAG_00775 _ 1	1	2033825	2033856	2033838	fwd	Alternative
784	CNAG_00776	CNA07540	CNAG_00776 _ 1	1	2037371	2037375	2037371	fwd	Annotated
785	CNAG_00776	CNA07540	CNAG_00776 _ 2	1	2037803	2037834	2037813	fwd	Alternative
786	CNAG_00776	CNA07540	CNAG_00776 _ 3	1	2038163	2038180	2038164	fwd	Alternative
787	CNAG_00777	CNA07550	CNAG_00777 _ 1	1	2039995	2040003	2039997	fwd	Annotated
788	CNAG_00778	CNA07560	CNAG_00778 _ 1	1	2051712	2051759	2051724	rev	Annotated
789	CNAG_00779	CNA07570	CNAG_00779 _ 1	1	2051997	2052025	2052018	fwd	Annotated
790	CNAG_00779	CNA07570	CNAG_00779 _ 2	1	2052123	2052125	2052123	fwd	Alternative
791	CNAG_00780	CNA07580	CNAG_00780 _ 1	1	2055896	2055901	2055896	rev	Annotated
792	CNAG_00781	CNA07590	CNAG_00781 _ 1	1	2056049	2056110	2056084	fwd	Annotated
793	CNAG_00781	CNA07590	CNAG_00781 _ 2	1	2056297	2056304	2056297	fwd	Alternative
794	CNAG_00783	CNA07605	CNAG_00783 _ 1	1	2061690	2061740	2061703	rev	Annotated
795	CNAG_00785	CNA07620	CNAG_00785 _ 1	1	2063483	2063500	2063492	fwd	Alternative
796	CNAG_00787	CNA07640	CNAG_00787 _ 1	1	2066738	2066775	2066738	fwd	Annotated
797	CNAG_00788	CNA07650	CNAG_00788 _ 2	1	2075091	2075106	2075103	rev	Alternative
798	CNAG_00788	CNA07650	CNAG_00788 _ 1	1	2075141	2075163	2075155	rev	Alternative
799	CNAG_00790	CNA07660	CNAG_00790 _ 1	1	2079335	2079380	2079372	fwd	Alternative
800	CNAG_00790	CNA07660	CNAG_00790 _ 2	1	2080758	2080780	2080764	fwd	Alternative
801	CNAG_00791	CNA07670	CNAG_00791 _ 1	1	2084117	2084126	2084117	rev	Alternative
802	CNAG_00792	CNA07700	CNAG_00792 _ 1	1	2094720	2094750	2094722	rev	Annotated
803	CNAG_00793	CNA07710	CNAG_00793 _ 1	1	2094962	2094995	2094970	fwd	Annotated
804	CNAG_00794	CNA07715	CNAG_00794 _ 1	1	2097588	2097626	2097610	rev	Annotated
805	CNAG_00796	CNA07730	CNAG_00796 _ 2	1	2106597	2106615	2106615	rev	Alternative
806	CNAG_00796	CNA07730	CNAG_00796 _ 1	1	2106634	2106647	2106647	rev	Alternative
807	CNAG_00797	CNA07740	CNAG_00797 _ 1	1	2110641	2110647	2110647	rev	Alternative
808	CNAG_00799	CNA07770	CNAG_00799 _ 1	1	2114435	2114479	2114435	fwd	Alternative
810	CNAG_00802	CNA07790	CNAG_00802 _ 1	1	2122190	2122229	2122199	fwd	Annotated
811	CNAG_00803	CNA07800	CNAG_00803 _ 1	1	2126808	2126820	2126814	rev	Annotated
812	CNAG_00804	CNA07810	CNAG_00804 _ 1	1	2126940	2126975	2126940	fwd	Annotated
813	CNAG_00805	CNA07820	CNAG_00805 _ 1	1	2131409	2131419	2131414	rev	Annotated
814	CNAG_00806	CNA07830	CNAG_00806 _ 1	1	2131660	2131685	2131667	fwd	Annotated
815	CNAG_00807	CNA07840	CNAG_00807 _ 1	1	2132808	2132821	2132808	fwd	Annotated
816	CNAG_00808	CNA07850	CNAG_00808 _ 1	1	2139243	2139287	2139245	rev	Alternative
817	CNAG_00809	CNA07860	CNAG_00809 _ 1	1	2139494	2139524	2139508	fwd	Alternative
818	CNAG_00810	CNA07870	CNAG_00810 _ 1	1	2144409	2144423	2144423	rev	Annotated
819	CNAG_00811	CNA07880	CNAG_00811 _ 1	1	2146565	2146600	2146581	rev	Annotated
820	CNAG_00812	CNA07890	CNAG_00812 _ 2	1	2148449	2148459	2148459	rev	Alternative
821	CNAG_00812	CNA07890	CNAG_00812 _ 1	1	2150780	2150805	2150797	rev	Alternative
822	CNAG_00813	CNA04800	CNAG_00813 _ 1	1	2152497	2152504	2152500	fwd	Alternative
823	CNAG_00814	CNA04810	CNAG_00814 _ 1	1	2159285	2159308	2159297	rev	Alternative
824	CNAG_00815	CNA07920	CNAG_00815 _ 1	1	2160559	2160566	2160566	fwd	Annotated
825	CNAG_00815	CNA07920	CNAG_00815 _ 2	1	2161087	2161096	2161093	fwd	Alternative
826	CNAG_00816	CNA07930	CNAG_00816 _ 1	1	2164887	2164939	2164904	rev	Annotated
827	CNAG_00818	CNA07950	CNAG_00818 _ 1	1	2169459	2169485	2169462	rev	Annotated
828	CNAG_00819	CNA07960	CNAG_00819 _ 1	1	2171823	2171836	2171834	rev	Alternative
829	CNAG_00820	CNA07970	CNAG_00820 _ 1	1	2172013	2172024	2172013	fwd	Annotated
830	CNAG_00821	CNA07980	CNAG_00821 _ 1	1	2174654	2174704	2174677	rev	Annotated
831	CNAG_00824	CNA08010	CNAG_00824 _ 1	1	2185796	2185844	2185829	fwd	Annotated
832	CNAG_00826	CNA08050	CNAG_00826 _ 1	1	2194330	2194337	2194334	rev	Alternative
833	CNAG_00828	CNA08070	CNAG_00828 _ 1	1	2199211	2199267	2199240	rev	Annotated
834	CNAG_00829	CNA08080	CNAG_00829 _ 1	1	2201307	2201346	2201322	rev	Alternative
835	CNAG_00830	CNA08090	CNAG_00830 _ 1	1	2202059	2202081	2202064	fwd	Alternative
836	CNAG_00831	CNA08100	CNAG_00831 _ 1	1	2205930	2205944	2205930	fwd	Annotated
837	CNAG_00831	CNA08100	CNAG_00831 _ 2	1	2206076	2206082	2206076	fwd	Alternative
838	CNAG_00832	CNA08110	CNAG_00832 _ 1	1	2209219	2209224	2209224	rev	Alternative
839	CNAG_00834	CNA08120	CNAG_00834 _ 1	1	2212825	2212860	2212831	fwd	Annotated
840	CNAG_00834	CNA08120	CNAG_00834 _ 2	1	2213885	2213887	2213885	fwd	Alternative
841	CNAG_00834	CNA08120	CNAG_00834 _ 3	1	2214163	2214178	2214178	fwd	Alternative
842	CNAG_00836	CNA08130	CNAG_00836 _ 1	1	2219376	2219379	2219379	rev	Alternative
843	CNAG_00838	CNA08150	CNAG_00838 _ 2	1	2223298	2223335	2223335	rev	Alternative
844	CNAG_00838	CNA08150	CNAG_00838 _ 1	1	2223383	2223399	2223383	rev	Annotated
845	CNAG_00845	CNA08220	CNAG_00845 _ 1	1	2238332	2238371	2238336	fwd	Annotated
846	CNAG_00846	CNA08230	CNAG_00846 _ 1	1	2241413	2241462	2241455	rev	Annotated
847	CNAG_00848	CNA08250	CNAG_00848 _ 8	1	2246496	2246502	2246496	rev	Alternative
848	CNAG_00848	CNA08250	CNAG_00848 _ 7	1	2247130	2247138	2247130	rev	Alternative
849	CNAG_00848	CNA08250	CNAG_00848 _ 6	1	2247304	2247361	2247318	rev	Alternative
850	CNAG_00848	CNA08250	CNAG_00848 _ 5	1	2247396	2247407	2247407	rev	Alternative
851	CNAG_00848	CNA08250	CNAG_00848 _ 4	1	2247513	2247577	2247549	rev	Alternative
852	CNAG_00848	CNA08250	CNAG_00848 _ 3	1	2247899	2247950	2247908	rev	Alternative
853	CNAG_00848	CNA08250	CNAG_00848 _ 2	1	2248265	2248291	2248282	rev	Alternative
854	CNAG_00848	CNA08250	CNAG_00848 _ 1	1	2248685	2248719	2248701	rev	Annotated
855	CNAG_00851	CNA08265	CNAG_00851 _ 1	1	2254223	2254271	2254226	rev	Annotated
856	CNAG_00852	CNA08270	CNAG_00852 _ 1	1	2254658	2254693	2254687	fwd	Annotated
857	CNAG_00853	CNA08280	CNAG_00853 _ 1	1	2256759	2256775	2256775	fwd	Annotated
858	CNAG_00854	CNA08290	CNAG_00854 _ 1	1	2259952	2259961	2259954	rev	Annotated
859	CNAG_00855	CNA08310	CNAG_00855 _ 1	1	2260440	2260459	2260446	fwd	Annotated
860	CNAG_00866	NA	CNAG_00866 _ 2	5	1787060	1787062	1787062	rev	Alternative
861	CNAG_00866	NA	CNAG_00866 _ 1	5	1789773	1789781	1789781	rev	Alternative
862	CNAG_00867	CND00070	CNAG_00867 _ 1	5	1784698	1784709	1784709	rev	Alternative
863	CNAG_00869	CND00090	CNAG_00869 _ 1	5	1780999	1781001	1780999	rev	Annotated
864	CNAG_00870	CND00095	CNAG_00870 _ 2	5	1772560	1772576	1772576	rev	Alternative
865	CNAG_00870	CND00095	CNAG_00870 _ 1	5	1772595	1772600	1772597	rev	Alternative
866	CNAG_00871	CND00100	CNAG_00871 _ 1	5	1766733	1766752	1766752	fwd	Annotated
867	CNAG_00872	CND00110	CNAG_00872 _ 1	5	1765166	1765185	1765185	rev	Annotated
868	CNAG_00873	CND00120	CNAG_00873 _ 1	5	1757894	1757930	1757905	fwd	Annotated
869	CNAG_00874	CND00130	CNAG_00874 _ 1	5	1757319	1757351	1757331	rev	Alternative
870	CNAG_00875	CND00140	CNAG_00875 _ 1	5	1754265	1754302	1754291	rev	Annotated
871	CNAG_00877	CND00160	CNAG_00877 _ 1	5	1748041	1748056	1748056	fwd	Alternative
872	CNAG_00877	CND00160	CNAG_00877 _ 2	5	1749052	1749060	1749052	fwd	Alternative
873	CNAG_00879	CND00180	CNAG_00879 _ 1	5	1741958	1741986	1741963	fwd	Alternative
874	CNAG_00883	CND00200	CNAG_00883 _ 1	5	1733799	1733817	1733799	fwd	Alternative
875	CNAG_00884	CND00210	CNAG_00884 _ 1	5	1732793	1732839	1732822	rev	Annotated
876	CNAG_00885	CND00220	CNAG_00885 _ 1	5	1727945	1727951	1727945	fwd	Alternative
877	CNAG_00886	CND00240	CNAG_00886 _ 2	5	1725137	1725140	1725140	rev	Alternative
878	CNAG_00886	CND00240	CNAG_00886 _ 1	5	1726883	1726924	1726886	rev	Annotated
879	CNAG_00888	CND00260	CNAG_00888 _ 1	5	1720946	1720970	1720949	fwd	Annotated
880	CNAG_00891	CND00300	CNAG_00891 _ 1	5	1711252	1711303	1711270	fwd	Annotated
881	CNAG_00891	CND00300	CNAG_00891 _ 2	5	1712194	1712212	1712206	fwd	Alternative
882	CNAG_00891	CND00300	CNAG_00891 _ 3	5	1712286	1712288	1712288	fwd	Alternative
883	CNAG_00891	CND00300	CNAG_00891 _ 4	5	1712305	1712307	1712307	fwd	Alternative
884	CNAG_00892	CND00310	CNAG_00892 _ 1	5	1708743	1708745	1708743	rev	Annotated
885	CNAG_00893	CND00320	CNAG_00893 _ 1	5	1706235	1706241	1706238	fwd	Annotated
886	CNAG_00893	CND00320	CNAG_00893 _ 2	5	1706270	1706342	1706275	fwd	Alternative
887	CNAG_00894	CND00340	CNAG_00894 _ 2	5	1705378	1705394	1705378	rev	Alternative
888	CNAG_00894	CND00340	CNAG_00894 _ 1	5	1705862	1705872	1705868	rev	Annotated
889	CNAG_00895	CND00350	CNAG_00895 _ 1	5	1701532	1701539	1701533	fwd	Annotated
890	CNAG_00895	CND00350	CNAG_00895 _ 2	5	1701615	1701617	1701615	fwd	Alternative
891	CNAG_00896	CND00370	CNAG_00896 _ 3	5	1696384	1696394	1696388	rev	Alternative
892	CNAG_00896	CND00370	CNAG_00896 _ 2	5	1698447	1698459	1698447	rev	Alternative
893	CNAG_00896	CND00370	CNAG_00896 _ 1	5	1698482	1698484	1698484	rev	Annotated
894	CNAG_00897	CND00380	CNAG_00897 _ 1	5	1694505	1694560	1694526	rev	Alternative
895	CNAG_00900	CND00410	CNAG_00900 _ 1	5	1682410	1682413	1682413	fwd	Alternative
896	CNAG_00902	CND00430	CNAG_00902 _ 1	5	1679438	1679444	1679438	fwd	Annotated
897	CNAG_00902	CND00430	CNAG_00902 _ 2	5	1679471	1679512	1679475	fwd	Alternative
898	CNAG_00903	NA	CNAG_00903 _ 1	5	1676423	1676454	1676445	fwd	Annotated
899	CNAG_00905	CND00450	CNAG_00905 _ 1	5	1670486	1670538	1670507	fwd	Alternative
900	CNAG_00906	CND00460	CNAG_00906 _ 1	5	1663499	1663523	1663521	fwd	Alternative
901	CNAG_00909	CND00480	CNAG_00909 _ 1	5	1658715	1658741	1658731	fwd	Annotated
902	CNAG_00909	CND00480	CNAG_00909 _ 2	5	1658754	1658766	1658766	fwd	Alternative
903	CNAG_00914	CND00550	CNAG_00914 _ 1	5	1644342	1644349	1644343	fwd	Alternative
904	CNAG_00914	CND00550	CNAG_00914 _ 2	5	1644383	1644442	1644420	fwd	Alternative
905	CNAG_00915	CND00560	CNAG_00915 _ 1	5	1640964	1640984	1640966	rev	Alternative
906	CNAG_00916	CND00570	CNAG_00916 _ 1	5	1636848	1636866	1636855	fwd	Annotated
907	CNAG_00916	CND00570	CNAG_00916 _ 2	5	1636896	1636899	1636899	fwd	Alternative
908	CNAG_00917	CND00580	CNAG_00917 _ 1	5	1636377	1636381	1636381	fwd	Alternative
909	CNAG_00919	CND00600	CNAG_00919 _ 3	5	1628657	1628671	1628657	rev	Alternative
910	CNAG_00919	CND00600	CNAG_00919 _ 2	5	1630705	1630739	1630723	rev	Alternative
911	CNAG_00919	CND00600	CNAG_00919 _ 1	5	1631571	1631609	1631593	rev	Annotated
912	CNAG_00920	CND00610	CNAG_00920 _ 2	5	1627787	1627815	1627797	rev	Alternative
913	CNAG_00920	CND00610	CNAG_00920 _ 1	5	1627833	1627848	1627846	rev	Alternative
914	CNAG_00921	CND00620	CNAG_00921 _ 1	5	1625237	1625257	1625242	fwd	Annotated
915	CNAG_00922	CND00630	CNAG_00922 _ 1	5	1624529	1624534	1624534	rev	Annotated
916	CNAG_00923	CND00640	CNAG_00923 _ 1	5	1617760	1617793	1617788	fwd	Alternative
917	CNAG_00926	CND00660	CNAG_00926 _ 1	5	1614143	1614151	1614143	rev	Alternative
918	CNAG_00927	CND00670	CNAG_00927 _ 1	5	1610728	1610746	1610735	fwd	Annotated
919	CNAG_00928	CND00680	CNAG_00928 _ 2	5	1607801	1607827	1607815	rev	Alternative
920	CNAG_00928	CND00680	CNAG_00928 _ 1	5	1610634	1610670	1610645	rev	Alternative
921	CNAG_00929	CND00690	CNAG_00929 _ 1	5	1604283	1604314	1604286	fwd	Annotated
922	CNAG_00930	CND00700	CNAG_00930 _ 1	5	1604092	1604102	1604102	rev	Annotated
923	CNAG_00931	CND00710	CNAG_00931 _ 1	5	1601554	1601585	1601575	rev	Annotated
924	CNAG_00932	CND00720	CNAG_00932 _ 1	5	1598979	1598996	1598987	fwd	Alternative
925	CNAG_00932	CND00720	CNAG_00932 _ 2	5	1599746	1599772	1599772	fwd	Alternative
926	CNAG_00932	CND00720	CNAG_00932 _ 3	5	1599965	1599982	1599965	fwd	Alternative
927	CNAG_00932	CND00720	CNAG_00932 _ 4	5	1600049	1600089	1600051	fwd	Alternative
928	CNAG_00933	CND00730	CNAG_00933 _ 1	5	1598761	1598784	1598762	rev	Alternative
929	CNAG_00934	CND00740	CNAG_00934 _ 1	5	1597639	1597645	1597645	rev	Annotated
930	CNAG_00935	CND00750	CNAG_00935 _ 3	5	1594974	1594979	1594979	rev	Alternative
931	CNAG_00935	CND00750	CNAG_00935 _ 2	5	1595326	1595337	1595326	rev	Alternative
932	CNAG_00935	CND00750	CNAG_00935 _ 1	5	1595775	1595832	1595825	rev	Annotated
933	CNAG_00938	CND00780	CNAG_00938 _ 1	5	1589032	1589067	1589051	rev	Annotated
934	CNAG_00940	CND00800	CNAG_00940 _ 1	5	1581433	1581464	1581448	fwd	Annotated
935	CNAG_00940	CND00800	CNAG_00940 _ 2	5	1582554	1582575	1582572	fwd	Alternative
936	CNAG_00960	CND00900	CNAG_00960 _ 1	5	1555287	1555290	1555287	fwd	Annotated
937	CNAG_00960	CND00900	CNAG_00960 _ 2	5	1555317	1555347	1555320	fwd	Alternative
938	CNAG_00961	CND00910	CNAG_00961 _ 3	5	1553687	1553690	1553688	rev	Alternative
939	CNAG_00961	CND00910	CNAG_00961 _ 2	5	1554358	1554360	1554360	rev	Alternative
940	CNAG_00961	CND00910	CNAG_00961 _ 1	5	1554974	1555004	1555003	rev	Alternative
941	CNAG_00964	CND00930	CNAG_00964 _ 1	5	1550372	1550380	1550380	rev	Alternative
942	CNAG_00967	CND00960	CNAG_00967 _ 1	5	1541808	1541847	1541826	fwd	Annotated
943	CNAG_00970	CND00990	CNAG_00970 _ 1	5	1536514	1536553	1536514	fwd	Annotated
944	CNAG_00972	CND01010	CNAG_00972 _ 1	5	1532245	1532283	1532260	rev	Annotated
945	CNAG_00973	CND01020	CNAG_00973 _ 1	5	1530103	1530128	1530128	fwd	Alternative
946	CNAG_00976	CND01050	CNAG_00976 _ 1	5	1523125	1523138	1523127	fwd	Annotated
947	CNAG_00977	CND01060	CNAG_00977 _ 1	5	1520691	1520743	1520694	fwd	Annotated
948	CNAG_00978	CND01070	CNAG_00978 _ 1	5	1520500	1520530	1520505	rev	Alternative
949	CNAG_00979	CND01080	CNAG_00979 _ 1	5	1517795	1517811	1517805	fwd	Alternative
950	CNAG_00979	CND01080	CNAG_00979 _ 2	5	1518224	1518230	1518230	fwd	Alternative
951	CNAG_00979	CND01080	CNAG_00979 _ 3	5	1518443	1518445	1518445	fwd	Alternative
952	CNAG_00981	CND01090	CNAG_00981 _ 1	5	1512811	1512813	1512811	fwd	Annotated
953	CNAG_00981	CND01090	CNAG_00981 _ 2	5	1512848	1512872	1512848	fwd	Alternative
954	CNAG_00982	CND01100	CNAG_00982 _ 1	5	1511287	1511303	1511288	fwd	Annotated
955	CNAG_00984	CND01120	CNAG_00984 _ 1	5	1505351	1505355	1505355	fwd	Annotated
956	CNAG_00984	CND01120	CNAG_00984 _ 2	5	1505654	1505679	1505654	fwd	Alternative
957	CNAG_00984	CND01120	CNAG_00984 _ 3	5	1506954	1506969	1506954	fwd	Alternative
958	CNAG_00984	CND01120	CNAG_00984 _ 4	5	1507001	1507011	1507011	fwd	Alternative
959	CNAG_00985	CND01130	CNAG_00985 _ 2	5	1505075	1505101	1505080	rev	Alternative
960	CNAG_00985	CND01130	CNAG_00985 _ 1	5	1505129	1505139	1505139	rev	Alternative
961	CNAG_00986	CND01140	CNAG_00986 _ 1	5	1502879	1502910	1502887	fwd	Annotated
962	CNAG_00987	CND01150	CNAG_00987 _ 1	5	1502707	1502756	1502707	rev	Annotated
963	CNAG_00988	CND01160	CNAG_00988 _ 1	5	1495493	1495514	1495498	fwd	Alternative
964	CNAG_00989	CND01170	CNAG_00989 _ 1	5	1495158	1495164	1495162	rev	Alternative
965	CNAG_00990	CND01180	CNAG_00990 _ 1	5	1492920	1492983	1492959	fwd	Annotated
966	CNAG_00991	CND01190	CNAG_00991 _ 1	5	1492689	1492723	1492691	rev	Annotated
967	CNAG_00992	CND01200	CNAG_00992 _ 6	5	1489140	1489156	1489143	rev	Alternative
968	CNAG_00992	CND01200	CNAG_00992 _ 5	5	1489212	1489224	1489217	rev	Alternative
969	CNAG_00992	CND01200	CNAG_00992 _ 4	5	1489279	1489290	1489281	rev	Alternative
970	CNAG_00992	CND01200	CNAG_00992 _ 3	5	1489311	1489316	1489314	rev	Alternative
971	CNAG_00992	CND01200	CNAG_00992 _ 2	5	1490290	1490294	1490294	rev	Alternative
972	CNAG_00992	CND01200	CNAG_00992 _ 1	5	1490634	1490706	1490639	rev	Annotated
973	CNAG_00993	CND01210	CNAG_00993 _ 1	5	1487506	1487580	1487506	fwd	Annotated
974	CNAG_00994	CND01220	CNAG_00994 _ 1	5	1486029	1486057	1486043	fwd	Annotated
975	CNAG_00994	CND01220	CNAG_00994 _ 2	5	1486704	1486707	1486706	fwd	Alternative
976	CNAG_00995	CND01230	CNAG_00995 _ 1	5	1483206	1483226	1483208	fwd	Alternative
977	CNAG_00995	CND01230	CNAG_00995 _ 2	5	1483387	1483395	1483388	fwd	Alternative
978	CNAG_00995	CND01230	CNAG_00995 _ 3	5	1485346	1485350	1485346	fwd	Alternative
979	CNAG_00995	CND01230	CNAG_00995 _ 4	5	1485424	1485455	1485448	fwd	Alternative
980	CNAG_00995	CND01230	CNAG_00995 _ 5	5	1485482	1485498	1485498	fwd	Alternative
981	CNAG_00996	CND01240	CNAG_00996 _ 2	5	1482455	1482469	1482461	rev	Alternative
982	CNAG_00996	CND01240	CNAG_00996 _ 1	5	1482490	1482515	1482498	rev	Alternative
983	CNAG_00997	CND01250	CNAG_00997 _ 1	5	1479107	1479137	1479132	fwd	Alternative
984	CNAG_00998	CND01260	CNAG_00998 _ 1	5	1478917	1478928	1478917	rev	Annotated
985	CNAG_00999	CND01270	CNAG_00999 _ 1	5	1473308	1473328	1473312	rev	Annotated
986	CNAG_01000	CND01280	CNAG_01000 _ 1	5	1466958	1466990	1466971	fwd	Annotated
987	CNAG_01003	CND01320	CNAG_01003 _ 1	5	1457928	1457960	1457932	fwd	Annotated
988	CNAG_01004	CND01330	CNAG_01004 _ 1	5	1453352	1453359	1453352	fwd	Annotated
989	CNAG_01004	CND01330	CNAG_01004 _ 2	5	1453937	1453948	1453937	fwd	Alternative
990	CNAG_01005	CND01340	CNAG_01005 _ 1	5	1453154	1453188	1453174	rev	Alternative
991	CNAG_01006	CND01350	CNAG_01006 _ 2	5	1450485	1450488	1450485	rev	Alternative
992	CNAG_01006	CND01350	CNAG_01006 _ 1	5	1452073	1452097	1452097	rev	Annotated
993	CNAG_01007	CND01360	CNAG_01007 _ 2	5	1449451	1449478	1449462	rev	Alternative
994	CNAG_01007	CND01360	CNAG_01007 _ 1	5	1449539	1449541	1449541	rev	Annotated
995	CNAG_01010	CND01400	CNAG_01010 _ 1	5	1442705	1442732	1442726	rev	Annotated
996	CNAG_01011	CND01410	CNAG_01011 _ 1	5	1440239	1440286	1440239	fwd	Alternative
997	CNAG_01012	CND01420	CNAG_01012 _ 1	5	1439375	1439378	1439378	rev	Annotated
998	CNAG_01013	CND01430	CNAG_01013 _ 1	5	1436721	1436724	1436721	fwd	Alternative
999	CNAG_01013	CND01430	CNAG_01013 _ 2	5	1437012	1437042	1437015	fwd	Alternative
1000	CNAG_01013	CND01430	CNAG_01013 _ 3	5	1437073	1437113	1437102	fwd	Alternative
1001	CNAG_01013	CND01430	CNAG_01013 _ 4	5	1437189	1437206	1437189	fwd	Alternative
1002	CNAG_01013	CND01430	CNAG_01013 _ 5	5	1437421	1437426	1437426	fwd	Alternative
1003	CNAG_01013	CND01430	CNAG_01013 _ 6	5	1437843	1437892	1437872	fwd	Alternative
1004	CNAG_01013	CND01430	CNAG_01013 _ 7	5	1437913	1437921	1437915	fwd	Alternative
1005	CNAG_01014	CND01440	CNAG_01014 _ 2	5	1435739	1435743	1435743	rev	Alternative
1006	CNAG_01014	CND01440	CNAG_01014 _ 1	5	1435785	1435811	1435808	rev	Alternative
1007	CNAG_01015	CND01450	CNAG_01015 _ 1	5	1431763	1431776	1431763	fwd	Alternative
1008	CNAG_01015	CND01450	CNAG_01015 _ 2	5	1431785	1431807	1431797	fwd	Alternative
1009	CNAG_01018	CND01480	CNAG_01018 _ 1	5	1418698	1418704	1418699	fwd	Alternative
1010	CNAG_01019	CND01490	CNAG_01019 _ 1	5	1416589	1416652	1416590	fwd	Alternative
1011	CNAG_01019	CND01490	CNAG_01019 _ 2	5	1416889	1416960	1416915	fwd	Alternative
1012	CNAG_01019	CND01490	CNAG_01019 _ 3	5	1417009	1417011	1417009	fwd	Alternative
1013	CNAG_01019	CND01490	CNAG_01019 _ 4	5	1417052	1417098	1417098	fwd	Alternative
1014	CNAG_01019	CND01490	CNAG_01019 _ 5	5	1417150	1417171	1417168	fwd	Alternative
1015	CNAG_01020	CND01500	CNAG_01020 _ 1	5	1414852	1414885	1414860	fwd	Annotated
1016	CNAG_01022	CND01520	CNAG_01022 _ 1	5	1413017	1413036	1413031	rev	Annotated
1017	CNAG_01024	CND01540	CNAG_01024 _ 1	5	1406745	1406748	1406747	fwd	Alternative
1018	CNAG_01025	CND01550	CNAG_01025 _ 1	5	1406543	1406556	1406546	rev	Annotated
1019	CNAG_01027	CND01570	CNAG_01027 _ 2	5	1401627	1401678	1401642	rev	Alternative
1020	CNAG_01027	CND01570	CNAG_01027 _ 1	5	1401700	1401717	1401706	rev	Annotated
1021	CNAG_01028	CND01580	CNAG_01028 _ 1	5	1398299	1398318	1398306	fwd	Alternative
1022	CNAG_01029	CND01590	CNAG_01029 _ 2	5	1397782	1397793	1397782	rev	Alternative
1023	CNAG_01029	CND01590	CNAG_01029 _ 1	5	1398068	1398137	1398111	rev	Alternative
1024	CNAG_01031	CND01620	CNAG_01031 _ 1	5	1393054	1393061	1393057	fwd	Alternative
1025	CNAG_01031	CND01620	CNAG_01031 _ 2	5	1393770	1393778	1393775	fwd	Alternative
1026	CNAG_01032	CND01640	CNAG_01032 _ 1	5	1389744	1389758	1389758	rev	Alternative
1027	CNAG_01033	CND01650	CNAG_01033 _ 1	5	1386208	1386249	1386219	fwd	Annotated
1028	CNAG_01034	NA	CNAG_01034 _ 1	5	1384345	1384359	1384345	fwd	Annotated
1029	CNAG_01035	CND01660	CNAG_01035 _ 2	5	1383295	1383297	1383296	rev	Alternative
1030	CNAG_01035	CND01660	CNAG_01035 _ 1	5	1384136	1384159	1384159	rev	Annotated
1031	CNAG_01036	CND01670	CNAG_01036 _ 1	5	1381508	1381531	1381531	fwd	Annotated
1032	CNAG_01037	CND01680	CNAG_01037 _ 2	5	1380843	1380853	1380843	rev	Alternative
1033	CNAG_01037	CND01680	CNAG_01037 _ 1	5	1381373	1381382	1381378	rev	Annotated
1034	CNAG_01038	CND01690	CNAG_01038 _ 1	5	1375884	1375909	1375884	fwd	Annotated
1035	CNAG_01039	CND01700	CNAG_01039 _ 2	5	1374840	1374853	1374841	rev	Alternative
1036	CNAG_01039	CND01700	CNAG_01039 _ 1	5	1375727	1375730	1375727	rev	Annotated
1038	CNAG_01043	CND01730	CNAG_01043 _ 6	5	1360544	1360547	1360547	rev	Alternative
1039	CNAG_01043	CND01730	CNAG_01043 _ 5	5	1360824	1360840	1360839	rev	Alternative
1040	CNAG_01043	CND01730	CNAG_01043 _ 4	5	1360995	1360998	1360997	rev	Alternative
1041	CNAG_01043	CND01730	CNAG_01043 _ 3	5	1361330	1361339	1361337	rev	Alternative
1042	CNAG_01043	CND01730	CNAG_01043 _ 2	5	1361380	1361415	1361387	rev	Alternative
1043	CNAG_01043	CND01730	CNAG_01043 _ 1	5	1361660	1361688	1361671	rev	Annotated
1044	CNAG_01044	CND01740	CNAG_01044 _ 1	5	1359755	1359782	1359773	rev	Annotated
1045	CNAG_01045	CND01750	CNAG_01045 _ 2	5	1356515	1356517	1356516	rev	Alternative
1046	CNAG_01045	CND01750	CNAG_01045 _ 1	5	1357978	1358009	1357994	rev	Annotated
1047	CNAG_01046	CND01760	CNAG_01046 _ 1	5	1354648	1354670	1354658	rev	Annotated
1048	CNAG_01047	CND01770	CNAG_01047 _ 1	5	1352704	1352728	1352706	fwd	Alternative
1049	CNAG_01047	CND01770	CNAG_01047 _ 2	5	1352805	1352810	1352810	fwd	Alternative
1050	CNAG_01048	CND01780	CNAG_01048 _ 1	5	1345858	1345877	1345861	fwd	Annotated
1051	CNAG_01049	CND01790	CNAG_01049 _ 1	5	1345594	1345631	1345623	rev	Alternative
1052	CNAG_01050	CND01800	CNAG_01050 _ 1	5	1343089	1343117	1343117	fwd	Annotated
1053	CNAG_01051	CND01810	CNAG_01051 _ 1	5	1342906	1342932	1342931	rev	Annotated
1054	CNAG_01052	CND01820	CNAG_01052 _ 1	5	1337367	1337375	1337369	rev	Alternative
1055	CNAG_01053	CND01840	CNAG_01053 _ 1	5	1330257	1330284	1330275	fwd	Annotated
1056	CNAG_01054	CND01850	CNAG_01054 _ 1	5	1330074	1330084	1330075	rev	Annotated
1057	CNAG_01055	CND01860	CNAG_01055 _ 1	5	1325835	1325858	1325837	fwd	Alternative
1058	CNAG_01056	CND01870	CNAG_01056 _ 1	5	1320920	1320931	1320928	fwd	Alternative
1059	CNAG_01057	CND01880	CNAG_01057 _ 1	5	1317853	1317864	1317853	fwd	Alternative
1060	CNAG_01057	CND01880	CNAG_01057 _ 2	5	1317887	1317895	1317895	fwd	Alternative
1061	CNAG_01058	CND01890	CNAG_01058 _ 1	5	1317579	1317618	1317614	rev	Alternative
1062	CNAG_01060	CND01910	CNAG_01060 _ 1	5	1314286	1314311	1314301	rev	Annotated
1063	CNAG_01062	CND01930	CNAG_01062 _ 1	5	1306252	1306256	1306254	fwd	Alternative
1064	CNAG_01063	CND01940	CNAG_01063 _ 1	5	1302110	1302114	1302114	fwd	Alternative
1065	CNAG_01064	CND01950	CNAG_01064 _ 2	5	1298116	1298141	1298116	rev	Alternative
1066	CNAG_01064	CND01950	CNAG_01064 _ 1	5	1298168	1298174	1298174	rev	Alternative
1067	CNAG_01069	CND02010	CNAG_01069 _ 1	5	1284195	1284254	1284207	fwd	Alternative
1068	CNAG_01071	NA	CNAG_01071 _ 1	5	1281579	1281600	1281598	rev	Annotated
1069	CNAG_01072	NA	CNAG_01072 _ 1	5	1277260	1277266	1277264	fwd	Annotated
1070	CNAG_01075	CND02030	CNAG_01075 _ 1	5	1267181	1267195	1267195	fwd	Annotated
1071	CNAG_01078	CND02060	CNAG_01078 _ 2	5	1263069	1263088	1263088	rev	Alternative
1072	CNAG_01078	CND02060	CNAG_01078 _ 1	5	1263134	1263149	1263134	rev	Annotated
1073	CNAG_01081	CND02090	CNAG_01081 _ 1	5	1256889	1256901	1256898	rev	Annotated
1074	CNAG_01082	CND02100	CNAG_01082 _ 1	5	1254545	1254589	1254586	rev	Annotated
1075	CNAG_01083	CND02110	CNAG_01083 _ 1	5	1247934	1247972	1247968	fwd	Alternative
1076	CNAG_01084	CND02120	CNAG_01084 _ 1	5	1246047	1246059	1246059	fwd	Annotated
1077	CNAG_01085	CND02125	CNAG_01085 _ 1	5	1244528	1244543	1244536	fwd	Annotated
1078	CNAG_01086	CND02130	CNAG_01086 _ 1	5	1244355	1244382	1244357	rev	Annotated
1079	CNAG_01087	CND02140	CNAG_01087 _ 1	5	1239934	1239952	1239940	fwd	Annotated
1080	CNAG_01087	CND02140	CNAG_01087 _ 2	5	1240238	1240243	1240241	fwd	Alternative
1081	CNAG_01087	CND02140	CNAG_01087 _ 3	5	1240322	1240340	1240339	fwd	Alternative
1082	CNAG_01089	CND02160	CNAG_01089 _ 1	5	1237318	1237374	1237347	rev	Annotated
1083	CNAG_01090	NA	CNAG_01090 _ 1	5	1234752	1234767	1234761	fwd	Alternative
1084	CNAG_01090	NA	CNAG_01090 _ 2	5	1235483	1235488	1235483	fwd	Alternative
1085	CNAG_01090	NA	CNAG_01090 _ 3	5	1235517	1235526	1235526	fwd	Alternative
1086	CNAG_01090	NA	CNAG_01090 _ 4	5	1235729	1235731	1235731	fwd	Alternative
1087	CNAG_01090	NA	CNAG_01090 _ 5	5	1235762	1235773	1235771	fwd	Alternative
1088	CNAG_01091	CND02170	CNAG_01091 _ 1	5	1230535	1230569	1230538	fwd	Annotated
1089	CNAG_01092	CND02180	CNAG_01092 _ 1	5	1230357	1230417	1230388	rev	Alternative
1090	CNAG_01093	CND02190	CNAG_01093 _ 1	5	1228128	1228132	1228129	fwd	Annotated
1091	CNAG_01093	CND02190	CNAG_01093 _ 2	5	1228347	1228363	1228347	fwd	Alternative
1092	CNAG_01094	CND02200	CNAG_01094 _ 1	5	1226313	1226362	1226339	fwd	Annotated
1093	CNAG_01095	CND02210	CNAG_01095 _ 1	5	1224380	1224396	1224384	fwd	Annotated
1094	CNAG_01095	CND02210	CNAG_01095 _ 2	5	1224414	1224424	1224414	fwd	Alternative
1095	CNAG_01096	CND02220	CNAG_01096 _ 1	5	1224177	1224214	1224192	rev	Alternative
1096	CNAG_01097	CND02230	CNAG_01097 _ 1	5	1221564	1221642	1221567	fwd	Annotated
1097	CNAG_01098	CND02240	CNAG_01098 _ 1	5	1218791	1218814	1218798	fwd	Annotated
1098	CNAG_01101	CND02270	CNAG_01101 _ 1	5	1210073	1210104	1210074	rev	Annotated
1099	CNAG_01102	CND02280	CNAG_01102 _ 4	5	1205040	1205042	1205040	rev	Alternative
1100	CNAG_01102	CND02280	CNAG_01102 _ 3	5	1205229	1205233	1205229	rev	Alternative
1101	CNAG_01102	CND02280	CNAG_01102 _ 2	5	1205400	1205402	1205400	rev	Alternative
1102	CNAG_01102	CND02280	CNAG_01102 _ 1	5	1205782	1205807	1205784	rev	Alternative
1103	CNAG_01103	CND02290	CNAG_01103 _ 1	5	1203207	1203254	1203229	fwd	Annotated
1104	CNAG_01104	CND02300	CNAG_01104 _ 4	5	1202524	1202528	1202524	rev	Alternative
1105	CNAG_01104	CND02300	CNAG_01104 _ 3	5	1202838	1202840	1202838	rev	Alternative
1106	CNAG_01104	CND02300	CNAG_01104 _ 2	5	1202894	1202905	1202904	rev	Alternative
1107	CNAG_01104	CND02300	CNAG_01104 _ 1	5	1203067	1203103	1203096	rev	Annotated
1108	CNAG_01105	CND02310	CNAG_01105 _ 1	5	1197680	1197700	1197680	fwd	Annotated
1109	CNAG_01106	CND02320	CNAG_01106 _ 1	5	1193909	1193967	1193937	fwd	Annotated
1110	CNAG_01107	CND02330	CNAG_01107 _ 1	5	1193791	1193804	1193791	rev	Alternative
1111	CNAG_01108	CND02340	CNAG_01108 _ 1	5	1187605	1187636	1187632	fwd	Annotated
1112	CNAG_01108	CND02340	CNAG_01108 _ 2	5	1187663	1187669	1187669	fwd	Alternative
1113	CNAG_01109	CND02350	CNAG_01109 _ 1	5	1186220	1186273	1186267	rev	Annotated
1114	CNAG_01110	CND02360	CNAG_01110 _ 1	5	1184649	1184713	1184709	fwd	Annotated
1115	CNAG_01111	CND02370	CNAG_01111 _ 1	5	1184426	1184491	1184473	rev	Annotated
1116	CNAG_01112	CND02380	CNAG_01112 _ 1	5	1181469	1181503	1181473	fwd	Annotated
1117	CNAG_01112	CND02380	CNAG_01112 _ 2	5	1181534	1181540	1181534	fwd	Alternative
1118	CNAG_01112	CND02380	CNAG_01112 _ 3	5	1182809	1182811	1182810	fwd	Alternative
1119	CNAG_01112	CND02380	CNAG_01112 _ 4	5	1182869	1182873	1182873	fwd	Alternative
1120	CNAG_01113	NA	CNAG_01113 _ 1	5	1181138	1181154	1181147	rev	Annotated
1121	CNAG_01114	CND02390	CNAG_01114 _ 1	5	1179642	1179655	1179647	fwd	Annotated
1122	CNAG_01115	CND02400	CNAG_01115 _ 1	5	1179478	1179520	1179489	rev	Annotated
1123	CNAG_01117	CND02420	CNAG_01117 _ 4	5	1163933	1163944	1163942	rev	Alternative
1124	CNAG_01117	CND02420	CNAG_01117 _ 3	5	1166002	1166004	1166003	rev	Alternative
1125	CNAG_01117	CND02420	CNAG_01117 _ 2	5	1166888	1166895	1166893	rev	Alternative
1126	CNAG_01117	CND02420	CNAG_01117 _ 1	5	1166913	1166916	1166915	rev	Alternative
1127	CNAG_01119	CND02440	CNAG_01119 _ 1	5	1156493	1156500	1156500	rev	Alternative
1128	CNAG_01120	CND02450	CNAG_01120 _ 7	5	1152108	1152113	1152108	rev	Alternative
1129	CNAG_01120	CND02450	CNAG_01120 _ 6	5	1152143	1152158	1152146	rev	Alternative
1130	CNAG_01120	CND02450	CNAG_01120 _ 5	5	1152234	1152243	1152234	rev	Alternative
1131	CNAG_01120	CND02450	CNAG_01120 _ 4	5	1152333	1152345	1152333	rev	Alternative
1132	CNAG_01120	CND02450	CNAG_01120 _ 3	5	1152376	1152379	1152376	rev	Alternative
1133	CNAG_01120	CND02450	CNAG_01120 _ 2	5	1153125	1153127	1153126	rev	Alternative
1134	CNAG_01120	CND02450	CNAG_01120 _ 1	5	1153472	1153522	1153486	rev	Alternative
1135	CNAG_01121	CND02460	CNAG_01121 _ 1	5	1150927	1150942	1150932	rev	Alternative
1136	CNAG_01123	CND02470	CNAG_01123 _ 1	5	1146080	1146093	1146080	fwd	Annotated
1137	CNAG_01124	CND02475	CNAG_01124 _ 1	5	1145950	1145962	1145952	rev	Alternative
1138	CNAG_01125	CND02480	CNAG_01125 _ 1	5	1141183	1141197	1141183	fwd	Alternative
1139	CNAG_01126	CND02490	CNAG_01126 _ 1	5	1139279	1139332	1139296	rev	Annotated
1140	CNAG_01128	CND02510	CNAG_01128 _ 1	5	1129462	1129536	1129485	rev	Annotated
1141	CNAG_01129	CND02520	CNAG_01129 _ 1	5	1127836	1127878	1127836	rev	Alternative
1142	CNAG_01130	CND02530	CNAG_01130 _ 1	5	1124612	1124639	1124620	rev	Annotated
1143	CNAG_01132	CND02550	CNAG_01132 _ 1	5	1117916	1117984	1117942	fwd	Annotated
1144	CNAG_01133	CND02570	CNAG_01133 _ 1	5	1116170	1116189	1116187	fwd	Alternative
1145	CNAG_01134	CND02580	CNAG_01134 _ 1	5	1116076	1116079	1116076	rev	Alternative
1146	CNAG_01136	CND02610	CNAG_01136 _ 1	5	1108283	1108297	1108286	fwd	Annotated
1147	CNAG_01137	CND02620	CNAG_01137 _ 1	5	1104721	1104726	1104721	fwd	Alternative
1148	CNAG_01137	CND02620	CNAG_01137 _ 2	5	1104857	1104859	1104858	fwd	Alternative
1149	CNAG_01137	CND02620	CNAG_01137 _ 3	5	1107639	1107653	1107645	fwd	Alternative
1150	CNAG_01137	CND02620	CNAG_01137 _ 4	5	1107773	1107788	1107776	fwd	Alternative
1151	CNAG_01137	CND02620	CNAG_01137 _ 5	5	1107821	1107891	1107828	fwd	Alternative
1152	CNAG_01138	CND02630	CNAG_01138 _ 1	5	1101970	1101982	1101976	fwd	Annotated
1153	CNAG_01140	CND02650	CNAG_01140 _ 1	5	1095796	1095853	1095804	fwd	Annotated
1154	CNAG_01141	CND02660	CNAG_01141 _ 1	5	1095619	1095651	1095620	rev	Annotated
1155	CNAG_01143	CND02680	CNAG_01143 _ 1	5	1088688	1088734	1088729	fwd	Alternative
1156	CNAG_01144	CND02690	CNAG_01144 _ 1	5	1088514	1088525	1088525	rev	Annotated
1157	CNAG_01145	CND02700	CNAG_01145 _ 1	5	1084543	1084550	1084543	fwd	Annotated
1158	CNAG_01147	CND02720	CNAG_01147 _ 1	5	1079427	1079500	1079441	fwd	Annotated
1159	CNAG_01148	CND02730	CNAG_01148 _ 2	5	1078240	1078246	1078245	rev	Alternative
1160	CNAG_01148	CND02730	CNAG_01148 _ 1	5	1079214	1079281	1079256	rev	Annotated
1161	CNAG_01149	CND02740	CNAG_01149 _ 1	5	1077051	1077065	1077053	rev	Annotated
1162	CNAG_01150	CND02750	CNAG_01150 _ 1	5	1069065	1069079	1069066	fwd	Alternative
1163	CNAG_01150	CND02750	CNAG_01150 _ 2	5	1070182	1070203	1070196	fwd	Alternative
1164	CNAG_01150	CND02750	CNAG_01150 _ 3	5	1070240	1070242	1070240	fwd	Alternative
1165	CNAG_01150	CND02750	CNAG_01150 _ 4	5	1070317	1070339	1070334	fwd	Alternative
1166	CNAG_01150	CND02750	CNAG_01150 _ 5	5	1070365	1070419	1070376	fwd	Alternative
1167	CNAG_01150	CND02750	CNAG_01150 _ 6	5	1070443	1070494	1070492	fwd	Alternative
1168	CNAG_01150	CND02750	CNAG_01150 _ 7	5	1070614	1070633	1070632	fwd	Alternative
1169	CNAG_01150	CND02750	CNAG_01150 _ 8	5	1070735	1070752	1070752	fwd	Alternative
1170	CNAG_01151	CND02770	CNAG_01151 _ 1	5	1068419	1068493	1068449	rev	Annotated
1171	CNAG_01152	CND02780	CNAG_01152 _ 1	5	1066032	1066039	1066033	fwd	Annotated
1172	CNAG_01152	CND02780	CNAG_01152 _ 2	5	1066255	1066316	1066264	fwd	Alternative
1173	CNAG_01152	CND02780	CNAG_01152 _ 3	5	1066336	1066371	1066365	fwd	Alternative
1174	CNAG_01152	CND02780	CNAG_01152 _ 4	5	1066475	1066483	1066476	fwd	Alternative
1175	CNAG_01152	CND02780	CNAG_01152 _ 5	5	1066568	1066619	1066577	fwd	Alternative
1176	CNAG_01152	CND02780	CNAG_01152 _ 6	5	1066688	1066697	1066692	fwd	Alternative
1177	CNAG_01153	CND02790	CNAG_01153 _ 1	5	1065825	1065833	1065833	rev	Annotated
1178	CNAG_01155	CND02800	CNAG_01155 _ 1	5	1057672	1057749	1057672	fwd	Annotated
1179	CNAG_01156	CND02810	CNAG_01156 _ 1	5	1057294	1057312	1057300	rev	Annotated
1180	CNAG_01157	CND02820	CNAG_01157 _ 1	5	1054390	1054439	1054427	rev	Alternative
1181	CNAG_01158	CND02880	CNAG_01158 _ 1	5	1049243	1049266	1049249	fwd	Annotated
1182	CNAG_01159	CND02870	CNAG_01159 _ 1	5	1049089	1049125	1049117	rev	Annotated
1183	CNAG_01161	CND02830	CNAG_01161 _ 1	5	1041695	1041735	1041704	fwd	Annotated
1184	CNAG_01162	CND02840	CNAG_01162 _ 1	5	1041553	1041582	1041555	rev	Annotated
1185	CNAG_01163	CND02890	CNAG_01163 _ 1	5	1034080	1034083	1034080	fwd	Annotated
1186	CNAG_01164	CND02900	CNAG_01164 _ 1	5	1033665	1033678	1033673	rev	Annotated
1187	CNAG_01166	CND02920	CNAG_01166 _ 1	5	1027245	1027270	1027248	rev	Alternative
1188	CNAG_01167	CND02930	CNAG_01167 _ 1	5	1021445	1021480	1021479	fwd	Annotated
1189	CNAG_01167	CND02930	CNAG_01167 _ 2	5	1021935	1021944	1021944	fwd	Alternative
1190	CNAG_01167	CND02930	CNAG_01167 _ 3	5	1022309	1022312	1022310	fwd	Alternative
1191	CNAG_01167	CND02930	CNAG_01167 _ 4	5	1022334	1022336	1022335	fwd	Alternative
1192	CNAG_01167	CND02930	CNAG_01167 _ 5	5	1022396	1022408	1022396	fwd	Alternative
1193	CNAG_01167	CND02930	CNAG_01167 _ 6	5	1023362	1023373	1023362	fwd	Alternative
1194	CNAG_01168	CND02940	CNAG_01168 _ 1	5	1021218	1021269	1021257	rev	Annotated
1195	CNAG_01169	CND02950	CNAG_01169 _ 1	5	1017588	1017620	1017593	fwd	Alternative
1196	CNAG_01170	CND02960	CNAG_01170 _ 3	5	1016260	1016263	1016260	rev	Alternative
1197	CNAG_01170	CND02960	CNAG_01170 _ 2	5	1016649	1016652	1016649	rev	Alternative
1198	CNAG_01170	CND02960	CNAG_01170 _ 1	5	1017269	1017300	1017293	rev	Annotated
1199	CNAG_01171	CND02970	CNAG_01171 _ 1	5	1015501	1015537	1015535	fwd	Annotated
1200	CNAG_01172	CND02980	CNAG_01172 _ 1	5	1015339	1015359	1015359	rev	Annotated
1201	CNAG_01174	CND03000	CNAG_01174 _ 1	5	1003678	1003704	1003679	fwd	Alternative
1202	CNAG_01174	CND03000	CNAG_01174 _ 2	5	1004100	1004109	1004109	fwd	Alternative
1203	CNAG_01174	CND03000	CNAG_01174 _ 3	5	1004133	1004138	1004138	fwd	Alternative
1204	CNAG_01174	CND03000	CNAG_01174 _ 4	5	1004480	1004483	1004480	fwd	Alternative
1205	CNAG_01174	CND03000	CNAG_01174 _ 5	5	1004586	1004606	1004586	fwd	Alternative
1206	CNAG_01174	CND03000	CNAG_01174 _ 6	5	1005924	1005929	1005924	fwd	Alternative
1207	CNAG_01175	CND03010	CNAG_01175 _ 1	5	1002185	1002201	1002192	rev	Annotated
1208	CNAG_01177	CND03025	CNAG_01177 _ 1	5	998068	998084	998073	rev	Annotated
1209	CNAG_01178	CND03030	CNAG_01178 _ 1	5	996229	996265	996236	rev	Alternative
1210	CNAG_01179	CND03040	CNAG_01179 _ 1	5	992173	992200	992183	fwd	Annotated
1211	CNAG_01181	CND03060	CNAG_01181 _ 1	5	988751	988777	988755	fwd	Annotated
1212	CNAG_01182	CND03070	CNAG_01182 _ 1	5	988498	988542	988522	rev	Alternative
1213	CNAG_01183	CND03080	CNAG_01183 _ 1	5	982879	982907	982881	fwd	Annotated
1214	CNAG_01184	CND03090	CNAG_01184 _ 1	5	982512	982563	982513	rev	Annotated
1215	CNAG_01185	CND03100	CNAG_01185 _ 1	5	978583	978613	978609	fwd	Annotated
1216	CNAG_01186	CND03110	CNAG_01186 _ 1	5	975337	975360	975337	fwd	Annotated
1217	CNAG_01187	CND03120	CNAG_01187 _ 1	5	974971	975021	974995	rev	Alternative
1218	CNAG_01188	CND03130	CNAG_01188 _ 1	5	973532	973542	973536	rev	Annotated
1219	CNAG_01190	CND03150	CNAG_01190 _ 1	5	966201	966210	966204	rev	Annotated
1220	CNAG_01192	CND03165	CNAG_01192 _ 1	5	963143	963177	963162	rev	Annotated
1221	CNAG_01195	CND03190	CNAG_01195 _ 1	5	950590	950600	950596	fwd	Annotated
1222	CNAG_01196	CND03200	CNAG_01196 _ 1	5	950414	950442	950415	rev	Alternative
1223	CNAG_01197	CND03210	CNAG_01197 _ 1	5	947407	947418	947411	rev	Annotated
1224	CNAG_01198	CND03220	CNAG_01198 _ 1	5	945167	945190	945184	fwd	Alternative
1225	CNAG_01199	CND03230	CNAG_01199 _ 1	5	944999	945021	945013	rev	Annotated
1226	CNAG_01200	CND03240	CNAG_01200 _ 1	5	941125	941174	941169	fwd	Annotated
1227	CNAG_01202	CND03260	CNAG_01202 _ 1	5	938842	938878	938856	fwd	Annotated
1228	CNAG_01203	CND03270	CNAG_01203 _ 1	5	936205	936213	936207	fwd	Annotated
1229	CNAG_01204	CND03280	CNAG_01204 _ 1	5	934802	934817	934810	fwd	Alternative
1230	CNAG_01208	CND03320	CNAG_01208 _ 1	5	927633	927648	927648	rev	Alternative
1231	CNAG_01209	CND03330	CNAG_01209 _ 1	5	911735	911739	911739	fwd	Alternative
1232	CNAG_01209	CND03330	CNAG_01209 _ 2	5	919526	919531	919526	fwd	Alternative
1233	CNAG_01211	CND03340	CNAG_01211 _ 1	5	908602	908646	908602	fwd	Annotated
1234	CNAG_01212	CND03360	CNAG_01212 _ 1	5	906975	907039	907001	fwd	Annotated
1235	CNAG_01213	CND03370	CNAG_01213 _ 1	5	906852	906866	906863	rev	Alternative
1236	CNAG_01215	CND03385	CNAG_01215 _ 1	5	900639	900663	900657	fwd	Alternative
1237	CNAG_01216	CND03390	CNAG_01216 _ 1	5	899356	899366	899357	rev	Alternative
1238	CNAG_01217	CND03400	CNAG_01217 _ 1	5	899076	899089	899088	rev	Annotated
1239	CNAG_01220	CND03420	CNAG_01220 _ 1	5	891110	891180	891149	rev	Annotated
1240	CNAG_01221	CND03430	CNAG_01221 _ 1	5	889268	889302	889270	fwd	Alternative
1241	CNAG_01223	CND03450	CNAG_01223 _ 1	5	885877	885884	885877	fwd	Alternative
1242	CNAG_01224	CND03460	CNAG_01224 _ 1	5	884035	884046	884039	fwd	Alternative
1243	CNAG_01228	CND03475	CNAG_01228 _ 2	5	879232	879242	879239	rev	Alternative
1244	CNAG_01228	CND03475	CNAG_01228 _ 1	5	879279	879287	879280	rev	Annotated
1245	CNAG_01229	CND03480	CNAG_01229 _ 1	5	875925	875938	875925	fwd	Annotated
1246	CNAG_01230	CND03490	CNAG_01230 _ 1	5	873084	873089	873084	fwd	Alternative
1247	CNAG_01230	CND03490	CNAG_01230 _ 2	5	873561	873628	873570	fwd	Alternative
1248	CNAG_01230	CND03490	CNAG_01230 _ 3	5	873984	874014	874003	fwd	Alternative
1249	CNAG_01230	CND03490	CNAG_01230 _ 4	5	874338	874340	874340	fwd	Alternative
1250	CNAG_01230	CND03490	CNAG_01230 _ 5	5	874428	874451	874429	fwd	Alternative
1251	CNAG_01230	CND03490	CNAG_01230 _ 6	5	874476	874524	874524	fwd	Alternative
1252	CNAG_01230	CND03490	CNAG_01230 _ 7	5	875050	875052	875050	fwd	Alternative
1253	CNAG_01231	CND03500	CNAG_01231 _ 1	5	870732	870748	870748	fwd	Annotated
1254	CNAG_01232	CND03510	CNAG_01232 _ 1	5	864790	864799	864790	fwd	Alternative
1255	CNAG_01234	CND03530	CNAG_01234 _ 1	5	854412	854452	854423	fwd	Annotated
1256	CNAG_01235	CND03540	CNAG_01235 _ 1	5	850070	850095	850086	fwd	Annotated
1257	CNAG_01236	CND03550	CNAG_01236 _ 4	5	849402	849416	849406	rev	Alternative
1258	CNAG_01236	CND03550	CNAG_01236 _ 3	5	849694	849709	849703	rev	Alternative
1259	CNAG_01236	CND03550	CNAG_01236 _ 2	5	849809	849813	849810	rev	Alternative
1260	CNAG_01236	CND03550	CNAG_01236 _ 1	5	849919	849942	849923	rev	Alternative
1261	CNAG_01237	CND03560	CNAG_01237 _ 1	5	847258	847289	847273	rev	Alternative
1262	CNAG_01238	CND03570	CNAG_01238 _ 1	5	844228	844293	844252	fwd	Annotated
1263	CNAG_01238	CND03570	CNAG_01238 _ 2	5	844996	844999	844997	fwd	Alternative
1264	CNAG_01239	CND03580	CNAG_01239 _ 1	5	841009	841013	841013	rev	Alternative
1265	CNAG_01241	CND03590	CNAG_01241 _ 1	5	833415	833424	833424	rev	Alternative
1266	CNAG_01242	CND03600	CNAG_01242 _ 1	5	829018	829033	829018	fwd	Annotated
1267	CNAG_01245	CND03630	CNAG_01245 _ 1	5	820758	820786	820758	rev	Annotated
1268	CNAG_01247	CND03645	CNAG_01247 _ 1	5	815154	815160	815159	fwd	Annotated
1269	CNAG_01247	CND03645	CNAG_01247 _ 2	5	815184	815186	815184	fwd	Alternative
1270	CNAG_01249	CND03660	CNAG_01249 _ 2	5	810436	810444	810436	rev	Alternative
1271	CNAG_01249	CND03660	CNAG_01249 _ 1	5	810590	810610	810590	rev	Alternative
1272	CNAG_01250	CND03670	CNAG_01250 _ 1	5	804109	804148	804130	fwd	Annotated
1273	CNAG_01251	CND03680	CNAG_01251 _ 1	5	803904	803958	803912	rev	Annotated
1274	CNAG_01252	CND03690	CNAG_01252 _ 1	5	796898	796922	796898	rev	Annotated
1275	CNAG_01253	CND03700	CNAG_01253 _ 1	5	795068	795108	795074	rev	Annotated
1276	CNAG_01254	CND03710	CNAG_01254 _ 1	5	793149	793163	793149	fwd	Annotated
1277	CNAG_01255	CND03720	CNAG_01255 _ 2	5	792517	792520	792518	rev	Alternative
1278	CNAG_01255	CND03720	CNAG_01255 _ 1	5	792922	792950	792945	rev	Annotated
1279	CNAG_01257	CND03740	CNAG_01257 _ 1	5	785805	785812	785812	rev	Alternative
1280	CNAG_01258	CND03750	CNAG_01258 _ 1	5	779566	779575	779570	fwd	Annotated
1281	CNAG_01261	CND03820	CNAG_01261 _ 3	5	762597	762599	762599	rev	Alternative
1282	CNAG_01261	CND03820	CNAG_01261 _ 2	5	762604	762621	762604	rev	Alternative
1283	CNAG_01261	CND03820	CNAG_01261 _ 1	5	764115	764176	764162	rev	Annotated
1284	CNAG_01263	CND03840	CNAG_01263 _ 3	5	755018	755021	755018	rev	Alternative
1285	CNAG_01263	CND03840	CNAG_01263 _ 2	5	757600	757612	757609	rev	Alternative
1286	CNAG_01263	CND03840	CNAG_01263 _ 1	5	757633	757658	757633	rev	Annotated
1287	CNAG_01264	CND03850	CNAG_01264 _ 1	5	752938	752945	752944	fwd	Annotated
1288	CNAG_01265	CND03860	CNAG_01265 _ 1	5	752643	752675	752654	rev	Annotated
1289	CNAG_01266	CND03865	CNAG_01266 _ 1	5	751177	751195	751179	rev	Annotated
1290	CNAG_01267	CND03870	CNAG_01267 _ 1	5	747023	747028	747025	rev	Alternative
1291	CNAG_01270	CND03900	CNAG_01270 _ 1	5	740174	740220	740220	rev	Annotated
1292	CNAG_01271	CND03910	CNAG_01271 _ 1	5	737842	737886	737844	rev	Annotated
1293	CNAG_01272	CND03920	CNAG_01272 _ 1	5	734760	734809	734800	fwd	Alternative
1294	CNAG_01272	CND03920	CNAG_01272 _ 2	5	734975	734981	734975	fwd	Alternative
1295	CNAG_01273	CND03930	CNAG_01273 _ 1	5	734147	734207	734168	rev	Alternative
1296	CNAG_01274	CND03940	CNAG_01274 _ 1	5	728739	728769	728751	fwd	Alternative
1297	CNAG_01274	CND03940	CNAG_01274 _ 2	5	731277	731281	731280	fwd	Alternative
1298	CNAG_01274	CND03940	CNAG_01274 _ 3	5	732293	732308	732293	fwd	Alternative
1299	CNAG_01275	CND03950	CNAG_01275 _ 1	5	728213	728222	728222	rev	Annotated
1300	CNAG_01276	CND03960	CNAG_01276 _ 1	5	721058	721067	721067	fwd	Alternative
1301	CNAG_01276	CND03960	CNAG_01276 _ 2	5	721869	721871	721871	fwd	Alternative
1302	CNAG_01276	CND03960	CNAG_01276 _ 3	5	722746	722755	722747	fwd	Alternative
1303	CNAG_01277	CND03970	CNAG_01277 _ 2	5	717892	717898	717898	rev	Alternative
1304	CNAG_01277	CND03970	CNAG_01277 _ 1	5	718829	718884	718842	rev	Annotated
1305	CNAG_01278	CND03980	CNAG_01278 _ 1	5	715366	715377	715377	rev	Annotated
1306	CNAG_01281	CND04013	CNAG_01281 _ 1	5	703129	703132	703132	rev	Annotated
1307	CNAG_01282	CND04020	CNAG_01282 _ 2	5	699718	699720	699718	rev	Alternative
1308	CNAG_01282	CND04020	CNAG_01282 _ 1	5	700413	700464	700461	rev	Annotated
1309	CNAG_01284	CND04040	CNAG_01284 _ 1	5	691279	691327	691279	fwd	Alternative
1310	CNAG_01285	CND04050	CNAG_01285 _ 1	5	691024	691042	691029	rev	Annotated
1311	CNAG_01287	CND04070	CNAG_01287 _ 1	5	684844	684875	684850	rev	Alternative
1312	CNAG_01288	CND04080	CNAG_01288 _ 1	5	682776	682796	682785	rev	Annotated
1313	CNAG_01289	CND04090	CNAG_01289 _ 1	5	680127	680143	680127	fwd	Annotated
1314	CNAG_01290	CND04100	CNAG_01290 _ 1	5	679973	679989	679977	rev	Annotated
1315	CNAG_01292	CND04120	CNAG_01292 _ 1	5	678490	678521	678514	rev	Alternative
1316	CNAG_01294	CND04140	CNAG_01294 _ 1	5	665897	665911	665897	fwd	Alternative
1317	CNAG_01295	CND04150	CNAG_01295 _ 1	5	662084	662125	662120	fwd	Alternative
1318	CNAG_01297	CND04170	CNAG_01297 _ 1	5	656976	656990	656979	fwd	Annotated
1319	CNAG_01298	CND04180	CNAG_01298 _ 4	5	653074	653086	653074	rev	Alternative
1320	CNAG_01298	CND04180	CNAG_01298 _ 3	5	654158	654161	654159	rev	Alternative
1321	CNAG_01298	CND04180	CNAG_01298 _ 2	5	654186	654191	654190	rev	Alternative
1322	CNAG_01298	CND04180	CNAG_01298 _ 1	5	656824	656832	656830	rev	Annotated
1323	CNAG_01300	CND04200	CNAG_01300 _ 1	5	647032	647081	647046	fwd	Annotated
1324	CNAG_01301	CND04210	CNAG_01301 _ 1	5	645044	645064	645044	fwd	Annotated
1325	CNAG_01302	CND04220	CNAG_01302 _ 1	5	644903	644926	644912	rev	Annotated
1326	CNAG_01303	CND04230	CNAG_01303 _ 1	5	641593	641603	641603	fwd	Annotated
1327	CNAG_01304	CND04240	CNAG_01304 _ 1	5	638369	638390	638369	fwd	Annotated
1328	CNAG_01305	CND04250	CNAG_01305 _ 1	5	638199	638201	638201	rev	Annotated
1329	CNAG_01306	CND04260	CNAG_01306 _ 1	5	635086	635093	635090	rev	Annotated
1330	CNAG_01307	CND04270	CNAG_01307 _ 1	5	627982	628008	627990	fwd	Annotated
1331	CNAG_01309	CND04290	CNAG_01309 _ 1	5	623416	623459	623420	fwd	Annotated
1332	CNAG_01310	CND04300	CNAG_01310 _ 1	5	623265	623318	623289	rev	Annotated
1333	CNAG_01313	CND04330	CNAG_01313 _ 1	5	616769	616783	616776	fwd	Annotated
1334	CNAG_01314	CND04340	CNAG_01314 _ 1	5	616593	616625	616618	rev	Annotated
1335	CNAG_01315	CND04350	CNAG_01315 _ 1	5	610776	610787	610776	fwd	Annotated
1336	CNAG_01316	CND04360	CNAG_01316 _ 1	5	609393	609413	609412	fwd	Annotated
1337	CNAG_01317	CND04370	CNAG_01317 _ 1	5	609166	609210	609201	rev	Alternative
1338	CNAG_01318	CND04380	CNAG_01318 _ 1	5	607887	607936	607894	rev	Annotated
1339	CNAG_01319	CND04390	CNAG_01319 _ 2	5	603281	603298	603282	rev	Alternative
1340	CNAG_01319	CND04390	CNAG_01319 _ 1	5	605062	605088	605064	rev	Annotated
1341	CNAG_01320	CND04400	CNAG_01320 _ 1	5	601405	601421	601415	fwd	Annotated
1342	CNAG_01322	CND04420	CNAG_01322 _ 1	5	598049	598083	598056	fwd	Annotated
1343	CNAG_01323	CND04430	CNAG_01323 _ 1	5	597878	597900	597884	rev	Annotated
1344	CNAG_01324	CND04440	CNAG_01324 _ 1	5	595286	595293	595286	fwd	Annotated
1345	CNAG_01325	CND04450	CNAG_01325 _ 1	5	594096	594115	594096	fwd	Annotated
1346	CNAG_01330	CND04460	CNAG_01330 _ 1	5	583222	583230	583222	fwd	Annotated
1347	CNAG_01332	CND04480	CNAG_01332 _ 1	5	581030	581045	581041	rev	Alternative
1348	CNAG_01334	CND04500	CNAG_01334 _ 1	5	577468	577476	577476	rev	Annotated
1349	CNAG_01335	CND04510	CNAG_01335 _ 1	5	572254	572258	572258	rev	Annotated
1350	CNAG_01337	CND04520	CNAG_01337 _ 1	5	567728	567748	567732	rev	Annotated
1351	CNAG_01338	CND04530	CNAG_01338 _ 1	5	561402	561444	561431	fwd	Annotated
1352	CNAG_01339	CND04540	CNAG_01339 _ 1	5	561202	561214	561208	rev	Alternative
1353	CNAG_01340	CND04550	CNAG_01340 _ 1	5	556847	556904	556882	rev	Annotated
1354	CNAG_01341	CND04560	CNAG_01341 _ 1	5	550664	550723	550709	fwd	Alternative
1355	CNAG_01341	CND04560	CNAG_01341 _ 2	5	550806	550840	550840	fwd	Alternative
1356	CNAG_01341	CND04560	CNAG_01341 _ 3	5	551138	551157	551138	fwd	Alternative
1357	CNAG_01342	CND04570	CNAG_01342 _ 1	5	547943	547953	547950	fwd	Annotated
1358	CNAG_01343	CND04580	CNAG_01343 _ 1	5	547801	547811	547805	rev	Alternative
1359	CNAG_01344	CND04590	CNAG_01344 _ 1	5	543408	543431	543412	fwd	Annotated
1360	CNAG_01345	CND04600	CNAG_01345 _ 1	5	542192	542231	542199	rev	Alternative
1361	CNAG_01346	CND04610	CNAG_01346 _ 2	5	540205	540212	540205	rev	Alternative
1362	CNAG_01346	CND04610	CNAG_01346 _ 1	5	540239	540266	540239	rev	Alternative
1363	CNAG_01347	CND04620	CNAG_01347 _ 1	5	536483	536558	536483	fwd	Alternative
1364	CNAG_01347	CND04620	CNAG_01347 _ 2	5	537965	537980	537979	fwd	Alternative
1365	CNAG_01348	CND04630	CNAG_01348 _ 1	5	536149	536158	536150	rev	Annotated
1366	CNAG_01349	CND04640	CNAG_01349 _ 1	5	533168	533199	533183	fwd	Annotated
1367	CNAG_01350	CND04660	CNAG_01350 _ 4	5	530471	530475	530475	rev	Alternative
1368	CNAG_01350	CND04660	CNAG_01350 _ 3	5	530493	530515	530507	rev	Alternative
1369	CNAG_01350	CND04660	CNAG_01350 _ 2	5	531462	531475	531462	rev	Alternative
1370	CNAG_01350	CND04660	CNAG_01350 _ 1	5	531498	531514	531498	rev	Alternative
1371	CNAG_01351	CND04670	CNAG_01351 _ 1	5	528353	528403	528385	fwd	Annotated
1372	CNAG_01354	CND04690	CNAG_01354 _ 1	5	519447	519466	519447	rev	Annotated
1373	CNAG_01355	CND04700	CNAG_01355 _ 1	5	516673	516709	516686	rev	Annotated
1374	CNAG_01359	CND04750	CNAG_01359 _ 1	5	505996	506000	505996	fwd	Annotated
1375	CNAG_01361	CND04770	CNAG_01361 _ 1	5	497397	497441	497397	fwd	Annotated
1376	CNAG_01362	CND04780	CNAG_01362 _ 1	5	497204	497218	497212	rev	Alternative
1377	CNAG_01363	CND04790	CNAG_01363 _ 1	5	493821	493860	493829	rev	Annotated
1378	CNAG_01364	CND04800	CNAG_01364 _ 1	5	491327	491342	491327	fwd	Annotated
1379	CNAG_01364	CND04800	CNAG_01364 _ 2	5	491370	491425	491391	fwd	Alternative
1380	CNAG_01365	CND04810	CNAG_01365 _ 1	5	491104	491118	491105	rev	Annotated
1381	CNAG_01367	NA	CNAG_01367 _ 1	5	487680	487690	487690	rev	Annotated
1382	CNAG_01368	NA	CNAG_01368 _ 1	5	480921	480928	480924	fwd	Annotated
1383	CNAG_01371	CND04840	CNAG_01371 _ 1	5	475263	475279	475277	rev	Annotated
1384	CNAG_01372	CND04850	CNAG_01372 _ 1	5	470223	470228	470226	fwd	Annotated
1385	CNAG_01373	CND04860	CNAG_01373 _ 2	5	469292	469300	469292	rev	Alternative
1386	CNAG_01373	CND04860	CNAG_01373 _ 1	5	469914	469977	469933	rev	Annotated
1387	CNAG_01375	CND04880	CNAG_01375 _ 1	5	462898	462905	462902	rev	Annotated
1388	CNAG_01376	CND04890	CNAG_01376 _ 1	5	455313	455364	455334	fwd	Annotated
1389	CNAG_01377	CND04900	CNAG_01377 _ 1	5	450549	450580	450569	fwd	Annotated
1390	CNAG_01378	CND04910	CNAG_01378 _ 1	5	448367	448377	448377	fwd	Annotated
1391	CNAG_01379	CND04920	CNAG_01379 _ 2	5	448085	448102	448085	rev	Alternative
1392	CNAG_01379	CND04920	CNAG_01379 _ 1	5	448180	448222	448214	rev	Annotated
1393	CNAG_01380	CND04930	CNAG_01380 _ 1	5	445627	445657	445639	fwd	Annotated
1394	CNAG_01381	CND04940	CNAG_01381 _ 1	5	445461	445485	445480	rev	Alternative
1395	CNAG_01382	CND04950	CNAG_01382 _ 1	5	442549	442564	442549	fwd	Annotated
1396	CNAG_01385	CND04970	CNAG_01385 _ 1	5	432309	432316	432309	fwd	Alternative
1397	CNAG_01385	CND04970	CNAG_01385 _ 2	5	432333	432358	432354	fwd	Alternative
1398	CNAG_01385	CND04970	CNAG_01385 _ 3	5	432641	432643	432641	fwd	Alternative
1399	CNAG_01387	CND04990	CNAG_01387 _ 1	5	429688	429709	429697	fwd	Annotated
1400	CNAG_01390	CND05020	CNAG_01390 _ 1	5	423070	423094	423074	fwd	Annotated
1401	CNAG_01391	CND05030	CNAG_01391 _ 1	5	422914	422938	422924	rev	Annotated
1402	CNAG_01395	CND05060	CNAG_01395 _ 2	5	412893	412895	412894	rev	Alternative
1403	CNAG_01395	CND05060	CNAG_01395 _ 1	5	414191	414245	414218	rev	Annotated
1404	CNAG_01396	CND05070	CNAG_01396 _ 1	5	411089	411091	411089	fwd	Annotated
1405	CNAG_01396	CND05070	CNAG_01396 _ 2	5	411113	411125	411113	fwd	Alternative
1406	CNAG_01397	CND05080	CNAG_01397 _ 1	5	409602	409658	409641	fwd	Annotated
1407	CNAG_01398	CND05090	CNAG_01398 _ 1	5	409475	409488	409479	rev	Alternative
1408	CNAG_01399	CND05100	CNAG_01399 _ 1	5	403941	403972	403957	fwd	Annotated
1409	CNAG_01400	CND05120	CNAG_01400 _ 1	5	403692	403744	403734	rev	Annotated
1410	CNAG_01402	CND05140	CNAG_01402 _ 1	5	400036	400061	400040	rev	Annotated
1411	CNAG_01403	CND05150	CNAG_01403 _ 1	5	397378	397426	397418	rev	Annotated
1412	CNAG_01404	CND05160	CNAG_01404 _ 1	5	394113	394138	394132	fwd	Annotated
1413	CNAG_01405	CND05170	CNAG_01405 _ 1	5	391291	391327	391291	fwd	Annotated
1414	CNAG_01408	CND05200	CNAG_01408 _ 1	5	383944	383946	383946	fwd	Annotated
1415	CNAG_01412	CND05230	CNAG_01412 _ 1	5	374323	374330	374323	fwd	Annotated
1416	CNAG_01412	CND05230	CNAG_01412 _ 2	5	374726	374729	374729	fwd	Alternative
1417	CNAG_01414	CND05250	CNAG_01414 _ 1	5	371741	371802	371772	rev	Alternative
1418	CNAG_01416	CND05270	CNAG_01416 _ 1	5	365550	365569	365569	rev	Annotated
1419	CNAG_01417	CND05280	CNAG_01417 _ 1	5	363648	363652	363648	fwd	Alternative
1420	CNAG_01417	CND05280	CNAG_01417 _ 2	5	364153	364168	364166	fwd	Alternative
1421	CNAG_01418	CND05290	CNAG_01418 _ 2	5	361546	361553	361553	rev	Alternative
1422	CNAG_01418	CND05290	CNAG_01418 _ 1	5	363427	363433	363430	rev	Alternative
1423	CNAG_01419	CND05310	CNAG_01419 _ 1	5	360150	360198	360161	rev	Annotated
1424	CNAG_01420	CND05320	CNAG_01420 _ 1	5	356726	356737	356737	rev	Annotated
1425	CNAG_01421	CND05330	CNAG_01421 _ 1	5	347831	347850	347831	fwd	Annotated
1426	CNAG_01421	CND05330	CNAG_01421 _ 2	5	347987	347991	347987	fwd	Alternative
1427	CNAG_01421	CND05330	CNAG_01421 _ 3	5	348248	348297	348294	fwd	Alternative
1428	CNAG_01421	CND05330	CNAG_01421 _ 4	5	348836	348842	348837	fwd	Alternative
1429	CNAG_01421	CND05330	CNAG_01421 _ 5	5	348915	348925	348924	fwd	Alternative
1430	CNAG_01421	CND05330	CNAG_01421 _ 6	5	348956	348968	348965	fwd	Alternative
1431	CNAG_01421	CND05330	CNAG_01421 _ 7	5	353999	354001	354001	fwd	Alternative
1432	CNAG_01422	CND05340	CNAG_01422 _ 1	5	344695	344724	344710	fwd	Annotated
1433	CNAG_01423	CND05350	CNAG_01423 _ 1	5	344534	344556	344541	rev	Annotated
1434	CNAG_01424	CND05360	CNAG_01424 _ 1	5	336917	336920	336917	fwd	Annotated
1435	CNAG_01424	CND05360	CNAG_01424 _ 2	5	341177	341193	341193	fwd	Alternative
1436	CNAG_01425	CND05370	CNAG_01425 _ 1	5	336688	336693	336693	rev	Annotated
1437	CNAG_01426	CND05390	CNAG_01426 _ 1	5	335093	335100	335093	rev	Alternative
1438	CNAG_01428	CND05400	CNAG_01428 _ 1	5	331480	331523	331485	fwd	Alternative
1439	CNAG_01428	CND05400	CNAG_01428 _ 2	5	331617	331619	331619	fwd	Alternative
1440	CNAG_01429	CND05410	CNAG_01429 _ 1	5	331324	331356	331328	rev	Alternative
1441	CNAG_01431	CND05440	CNAG_01431 _ 1	5	325708	325722	325708	fwd	Annotated
1442	CNAG_01432	CND05450	CNAG_01432 _ 1	5	325567	325608	325608	rev	Annotated
1443	CNAG_01435	CND05490	CNAG_01435 _ 1	5	315047	315093	315070	fwd	Annotated
1444	CNAG_01436	CND05500	CNAG_01436 _ 1	5	314883	314912	314883	rev	Alternative
1445	CNAG_01437	CND05510	CNAG_01437 _ 1	5	312010	312050	312021	fwd	Annotated
1446	CNAG_01438	CND05520	CNAG_01438 _ 2	5	309174	309190	309174	rev	Alternative
1447	CNAG_01438	CND05520	CNAG_01438 _ 1	5	311828	311846	311828	rev	Annotated
1448	CNAG_01439	CND05530	CNAG_01439 _ 1	5	306410	306436	306429	fwd	Alternative
1449	CNAG_01439	CND05530	CNAG_01439 _ 2	5	306510	306512	306512	fwd	Alternative
1450	CNAG_01439	CND05530	CNAG_01439 _ 3	5	306550	306567	306551	fwd	Alternative
1451	CNAG_01441	CND05550	CNAG_01441 _ 1	5	300469	300536	300512	fwd	Alternative
1452	CNAG_01441	CND05550	CNAG_01441 _ 2	5	301940	301943	301940	fwd	Alternative
1453	CNAG_01443	CND05570	CNAG_01443 _ 1	5	298169	298192	298188	rev	Annotated
1454	CNAG_01444	CND05580	CNAG_01444 _ 1	5	295684	295708	295700	fwd	Annotated
1455	CNAG_01445	CND05590	CNAG_01445 _ 1	5	295497	295528	295518	rev	Annotated
1456	CNAG_01446	CND05600	CNAG_01446 _ 2	5	290987	291005	290997	rev	Alternative
1457	CNAG_01446	CND05600	CNAG_01446 _ 1	5	291094	291116	291097	rev	Alternative
1458	CNAG_01451	CND05645	CNAG_01451 _ 1	5	281501	281517	281506	rev	Alternative
1459	CNAG_01454	CND05810	CNAG_01454 _ 2	5	276209	276212	276212	rev	Alternative
1460	CNAG_01454	CND05810	CNAG_01454 _ 1	5	276264	276282	276270	rev	Annotated
1461	CNAG_01455	CND05700	CNAG_01455 _ 1	5	270501	270537	270525	fwd	Alternative
1462	CNAG_01455	CND05700	CNAG_01455 _ 2	5	270669	270673	270670	fwd	Alternative
1463	CNAG_01455	CND05700	CNAG_01455 _ 3	5	270796	270824	270806	fwd	Alternative
1465	CNAG_01463	CNC07170	CNAG_01463 _ 1	11	19286	19290	19286	rev	Annotated
1466	CNAG_01464	CNC07160	CNAG_01464 _ 9	11	21160	21173	21172	rev	Alternative
1467	CNAG_01464	CNC07160	CNAG_01464 _ 8	11	21942	21951	21942	rev	Alternative
1468	CNAG_01464	CNC07160	CNAG_01464 _ 7	11	21973	22018	21993	rev	Alternative
1469	CNAG_01464	CNC07160	CNAG_01464 _ 6	11	22090	22137	22116	rev	Alternative
1470	CNAG_01464	CNC07160	CNAG_01464 _ 5	11	22190	22221	22204	rev	Alternative
1471	CNAG_01464	CNC07160	CNAG_01464 _ 4	11	22279	22311	22287	rev	Alternative
1472	CNAG_01464	CNC07160	CNAG_01464 _ 3	11	22735	22792	22784	rev	Alternative
1473	CNAG_01464	CNC07160	CNAG_01464 _ 2	11	22812	22815	22812	rev	Alternative
1474	CNAG_01464	CNC07160	CNAG_01464 _ 10	11	22849	22877	22853	rev	Alternative
1475	CNAG_01464	CNC07160	CNAG_01464 _ 1	11	23155	23177	23176	rev	Alternative
1476	CNAG_01466	CNC07140	CNAG_01466 _ 4	11	27356	27359	27356	rev	Alternative
1477	CNAG_01466	CNC07140	CNAG_01466 _ 3	11	27442	27461	27458	rev	Alternative
1478	CNAG_01466	CNC07140	CNAG_01466 _ 2	11	30121	30124	30124	rev	Alternative
1479	CNAG_01466	CNC07140	CNAG_01466 _ 1	11	30146	30174	30174	rev	Alternative
1480	CNAG_01467	CNC07130	CNAG_01467 _ 1	11	30718	30724	30719	fwd	Alternative
1481	CNAG_01468	CNC07120	CNAG_01468 _ 1	11	35731	35734	35731	rev	Alternative
1482	CNAG_01470	CNC07090	CNAG_01470 _ 2	11	41003	41021	41003	rev	Alternative
1483	CNAG_01470	CNC07090	CNAG_01470 _ 1	11	41089	41153	41098	rev	Alternative
1484	CNAG_01471	CNC07080	CNAG_01471 _ 1	11	41307	41328	41313	fwd	Annotated
1485	CNAG_01472	CNC07070	CNAG_01472 _ 1	11	47055	47075	47075	rev	Annotated
1486	CNAG_01475	CNC07040	CNAG_01475 _ 3	11	58646	58678	58660	rev	Alternative
1487	CNAG_01475	CNC07040	CNAG_01475 _ 2	11	58716	58726	58722	rev	Alternative
1488	CNAG_01475	CNC07040	CNAG_01475 _ 1	11	59103	59160	59106	rev	Alternative
1489	CNAG_01476	CNC07030	CNAG_01476 _ 1	11	59316	59341	59316	fwd	Annotated
1490	CNAG_01477	CNC07020	CNAG_01477 _ 1	11	67345	67361	67354	rev	Annotated
1491	CNAG_01479	CNC07000	CNAG_01479 _ 2	11	71794	71796	71794	rev	Alternative
1492	CNAG_01479	CNC07000	CNAG_01479 _ 1	11	71876	71935	71903	rev	Annotated
1493	CNAG_01480	CNC06990	CNAG_01480 _ 3	11	73203	73210	73203	rev	Alternative
1494	CNAG_01480	CNC06990	CNAG_01480 _ 2	11	73265	73290	73283	rev	Alternative
1495	CNAG_01480	CNC06990	CNAG_01480 _ 1	11	73907	73915	73915	rev	Alternative
1496	CNAG_01481	CNC06980	CNAG_01481 _ 1	11	74292	74300	74292	fwd	Annotated
1497	CNAG_01482	CNC06970	CNAG_01482 _ 1	11	77128	77130	77130	fwd	Annotated
1498	CNAG_01482	CNC06970	CNAG_01482 _ 2	11	77281	77330	77301	fwd	Alternative
1499	CNAG_01483	CNC06960	CNAG_01483 _ 1	11	80469	80471	80469	rev	Alternative
1500	CNAG_01485	CNC06950	CNAG_01485 _ 3	11	87298	87310	87304	rev	Alternative
1501	CNAG_01485	CNC06950	CNAG_01485 _ 2	11	87322	87330	87322	rev	Alternative
1502	CNAG_01485	CNC06950	CNAG_01485 _ 1	11	87389	87411	87402	rev	Annotated
1503	CNAG_01486	CNC06940	CNAG_01486 _ 1	11	87697	87711	87704	fwd	Alternative
1504	CNAG_01486	CNC06940	CNAG_01486 _ 2	11	87902	87934	87905	fwd	Alternative
1505	CNAG_01486	CNC06940	CNAG_01486 _ 3	11	88020	88058	88037	fwd	Alternative
1506	CNAG_01486	CNC06940	CNAG_01486 _ 4	11	88061	88067	88061	fwd	Alternative
1507	CNAG_01486	CNC06940	CNAG_01486 _ 5	11	88120	88162	88128	fwd	Alternative
1508	CNAG_01486	CNC06940	CNAG_01486 _ 6	11	88236	88241	88236	fwd	Alternative
1509	CNAG_01486	CNC06940	CNAG_01486 _ 7	11	88261	88293	88262	fwd	Alternative
1510	CNAG_01486	CNC06940	CNAG_01486 _ 8	11	88316	88348	88336	fwd	Alternative
1511	CNAG_01489	CNC06920	CNAG_01489 _ 1	11	95118	95137	95125	fwd	Alternative
1512	CNAG_01491	CNC06890	CNAG_01491 _ 1	11	99454	99528	99505	rev	Alternative
1513	CNAG_01492	CNC06880	CNAG_01492 _ 1	11	100855	100886	100873	fwd	Alternative
1514	CNAG_01493	CNC06875	CNAG_01493 _ 5	11	102908	102963	102909	rev	Alternative
1515	CNAG_01493	CNC06875	CNAG_01493 _ 4	11	103026	103056	103026	rev	Alternative
1516	CNAG_01493	CNC06875	CNAG_01493 _ 3	11	103116	103161	103132	rev	Alternative
1517	CNAG_01493	CNC06875	CNAG_01493 _ 2	11	103329	103346	103335	rev	Alternative
1518	CNAG_01493	CNC06875	CNAG_01493 _ 1	11	103466	103480	103473	rev	Alternative
1519	CNAG_01496	CNC06840	CNAG_01496 _ 1	11	110545	110599	110568	fwd	Annotated
1520	CNAG_01496	CNC06840	CNAG_01496 _ 2	11	112144	112147	112147	fwd	Alternative
1521	CNAG_01499	CNC00850	CNAG_01499 _ 1	11	121783	121791	121783	rev	Annotated
1522	CNAG_01501	CNC06790	CNAG_01501 _ 1	11	126132	126155	126137	rev	Annotated
1523	CNAG_01502	CNC06780	CNAG_01502 _ 1	11	126520	126546	126546	fwd	Annotated
1524	CNAG_01504	CNC06760	CNAG_01504 _ 1	11	132087	132098	132093	rev	Annotated
1525	CNAG_01507	CNC06740	CNAG_01507 _ 1	11	137286	137322	137308	fwd	Annotated
1526	CNAG_01508	CNC06730	CNAG_01508 _ 1	11	139866	139868	139868	rev	Alternative
1527	CNAG_01509	CNC06720	CNAG_01509 _ 1	11	142471	142479	142474	fwd	Annotated
1528	CNAG_01510	CNC06710	CNAG_01510 _ 1	11	148518	148547	148541	rev	Annotated
1529	CNAG_01518	CNC06640	CNAG_01518 _ 1	11	167294	167304	167300	fwd	Alternative
1530	CNAG_01519	CNC06630	CNAG_01519 _ 1	11	170515	170558	170552	rev	Annotated
1531	CNAG_01520	CNC06620	CNAG_01520 _ 1	11	170689	170725	170712	fwd	Annotated
1532	CNAG_01521	CNC06610	CNAG_01521 _ 1	11	174721	174739	174732	rev	Annotated
1533	CNAG_01523	CNC06590	CNAG_01523 _ 1	11	178764	178824	178805	rev	Annotated
1534	CNAG_01524	CNC06580	CNAG_01524 _ 3	11	180418	180437	180424	rev	Alternative
1535	CNAG_01524	CNC06580	CNAG_01524 _ 2	11	180456	180461	180456	rev	Alternative
1536	CNAG_01524	CNC06580	CNAG_01524 _ 1	11	180737	180767	180749	rev	Annotated
1537	CNAG_01526	CNC06560	CNAG_01526 _ 1	11	186187	186191	186188	rev	Alternative
1538	CNAG_01528	CNC06540	CNAG_01528 _ 1	11	191888	191930	191888	rev	Annotated
1539	CNAG_01529	CNC06530	CNAG_01529 _ 1	11	193899	193928	193915	rev	Annotated
1540	CNAG_01532	CNC06500	CNAG_01532 _ 1	11	205028	205031	205031	fwd	Annotated
1541	CNAG_01533	CNC06490	CNAG_01533 _ 1	11	210340	210354	210354	fwd	Alternative
1542	CNAG_01533	CNC06490	CNAG_01533 _ 2	11	213590	213592	213591	fwd	Alternative
1543	CNAG_01534	NA	CNAG_01534 _ 1	11	214553	214580	214566	fwd	Alternative
1544	CNAG_01535	CNC06480	CNAG_01535 _ 1	11	218738	218761	218748	rev	Annotated
1545	CNAG_01536	CNC06470	CNAG_01536 _ 3	11	221038	221040	221040	rev	Alternative
1546	CNAG_01536	CNC06470	CNAG_01536 _ 2	11	221115	221132	221115	rev	Alternative
1547	CNAG_01536	CNC06470	CNAG_01536 _ 1	11	225430	225446	225433	rev	Annotated
1548	CNAG_01537	CNC06460	CNAG_01537 _ 1	11	225608	225631	225628	fwd	Annotated
1549	CNAG_01539	CNC06440	CNAG_01539 _ 2	11	234930	234934	234934	rev	Alternative
1550	CNAG_01539	CNC06440	CNAG_01539 _ 1	11	237184	237195	237194	rev	Annotated
1551	CNAG_01540	CNC06430	CNAG_01540 _ 1	11	240161	240177	240176	rev	Annotated
1552	CNAG_01543	CNC06410	CNAG_01543 _ 1	11	243894	243918	243901	fwd	Annotated
1553	CNAG_01543	CNC06410	CNAG_01543 _ 2	11	246619	246693	246662	fwd	Alternative
1554	CNAG_01543	CNC06410	CNAG_01543 _ 3	11	246723	246728	246726	fwd	Alternative
1555	CNAG_01544	CNC06400	CNAG_01544 _ 1	11	249056	249103	249072	rev	Annotated
1556	CNAG_01546	CNC06380	CNAG_01546 _ 1	11	252407	252420	252407	rev	Alternative
1557	CNAG_01547	CNC06370	CNAG_01547 _ 1	11	252549	252588	252553	fwd	Annotated
1558	CNAG_01548	CNC06360	CNAG_01548 _ 1	11	256787	256804	256791	rev	Annotated
1559	CNAG_01549	CNC06350	CNAG_01549 _ 1	11	256903	256930	256920	fwd	Annotated
1560	CNAG_01550	CNC06340	CNAG_01550 _ 1	11	258964	259001	258990	fwd	Annotated
1561	CNAG_01552	CNC06320	CNAG_01552 _ 1	11	262704	262720	262720	fwd	Annotated
1562	CNAG_01552	CNC06320	CNAG_01552 _ 2	11	262959	262985	262959	fwd	Alternative
1563	CNAG_01553	CNC06310	CNAG_01553 _ 1	11	263900	263942	263914	fwd	Annotated
1564	CNAG_01555	CNC06295	CNAG_01555 _ 1	11	267681	267690	267683	fwd	Annotated
1565	CNAG_01557	CNC06280	CNAG_01557 _ 1	11	271365	271439	271394	fwd	Annotated
1566	CNAG_01558	CNC06260	CNAG_01558 _ 1	11	273810	273824	273810	fwd	Alternative
1567	CNAG_01559	CNC06250	CNAG_01559 _ 1	11	278991	279009	278996	rev	Annotated
1568	CNAG_01561	CNC06240	CNAG_01561 _ 1	11	281887	281889	281889	fwd	Annotated
1569	CNAG_01562	CNC00760	CNAG_01562 _ 1	11	289232	289247	289240	fwd	Annotated
1570	CNAG_01562	CNC00760	CNAG_01562 _ 2	11	289450	289457	289450	fwd	Alternative
1571	CNAG_01563	CNC00780	CNAG_01563 _ 2	11	294721	294733	294728	rev	Alternative
1572	CNAG_01563	CNC00780	CNAG_01563 _ 1	11	294755	294760	294760	rev	Annotated
1573	CNAG_01565	CNC00800	CNAG_01565 _ 1	11	297386	297411	297396	fwd	Alternative
1574	CNAG_01568	CNC00830	CNAG_01568 _ 2	11	307903	307906	307906	rev	Alternative
1575	CNAG_01568	CNC00830	CNAG_01568 _ 1	11	308861	308894	308871	rev	Annotated
1576	CNAG_01569	CNC00840	CNAG_01569 _ 1	11	309055	309069	309055	fwd	Annotated
1577	CNAG_01572	CNC00870	CNAG_01572 _ 1	11	318244	318248	318244	fwd	Alternative
1578	CNAG_01573	CNC00880	CNAG_01573 _ 2	11	324946	324953	324946	rev	Alternative
1579	CNAG_01573	CNC00880	CNAG_01573 _ 1	11	324982	324991	324991	rev	Annotated
1580	CNAG_01574	CNC00890	CNAG_01574 _ 1	11	326043	326081	326046	fwd	Alternative
1581	CNAG_01576	CNC00910	CNAG_01576 _ 1	11	336308	336346	336314	fwd	Annotated
1582	CNAG_01576	CNC00910	CNAG_01576 _ 2	11	336395	336405	336395	fwd	Alternative
1583	CNAG_01576	CNC00910	CNAG_01576 _ 3	11	336527	336535	336535	fwd	Alternative
1584	CNAG_01577	CNC00920	CNAG_01577 _ 3	11	338494	338568	338520	rev	Alternative
1585	CNAG_01577	CNC00920	CNAG_01577 _ 2	11	338583	338614	338583	rev	Alternative
1586	CNAG_01577	CNC00920	CNAG_01577 _ 1	11	340441	340460	340443	rev	Annotated
1587	CNAG_01578	CNC00935	CNAG_01578 _ 1	11	341865	341879	341865	fwd	Annotated
1588	CNAG_01580	CNC00950	CNAG_01580 _ 1	11	353678	353684	353684	fwd	Alternative
1589	CNAG_01583	CNC00960	CNAG_01583 _ 4	11	356495	356501	356501	rev	Alternative
1590	CNAG_01583	CNC00960	CNAG_01583 _ 3	11	356659	356698	356666	rev	Alternative
1591	CNAG_01583	CNC00960	CNAG_01583 _ 2	11	356757	356816	356795	rev	Alternative
1592	CNAG_01583	CNC00960	CNAG_01583 _ 1	11	356867	356913	356878	rev	Annotated
1593	CNAG_01585	CNC00980	CNAG_01585 _ 1	11	358971	359004	358993	fwd	Alternative
1594	CNAG_01586	CNC00990	CNAG_01586 _ 1	11	361069	361111	361080	rev	Annotated
1595	CNAG_01587	CNC01000	CNAG_01587 _ 1	11	361228	361269	361257	fwd	Alternative
1596	CNAG_01587	CNC01000	CNAG_01587 _ 2	11	361364	361376	361364	fwd	Alternative
1597	CNAG_01588	CNC01010	CNAG_01588 _ 1	11	364423	364429	364429	fwd	Alternative
1598	CNAG_01593	CNC01060	CNAG_01593 _ 1	11	374454	374492	374463	rev	Annotated
1599	CNAG_01594	CNC01070	CNAG_01594 _ 1	11	375433	375452	375447	fwd	Alternative
1600	CNAG_01595	CNC01080	CNAG_01595 _ 1	11	381262	381274	381262	rev	Annotated
1601	CNAG_01596	CNC01090	CNAG_01596 _ 1	11	381442	381464	381449	fwd	Annotated
1602	CNAG_01596	CNC01090	CNAG_01596 _ 2	11	381563	381598	381563	fwd	Alternative
1603	CNAG_01597	CNC01100	CNAG_01597 _ 1	11	383824	383830	383828	rev	Annotated
1604	CNAG_01598	CNC01110	CNAG_01598 _ 1	11	384024	384046	384024	fwd	Annotated
1605	CNAG_01599	NA	CNAG_01599 _ 1	11	386241	386252	386241	rev	Annotated
1606	CNAG_01600	CNC01130	CNAG_01600 _ 1	11	386359	386371	386362	fwd	Annotated
1607	CNAG_01602	CNC01150	CNAG_01602 _ 1	11	393154	393182	393163	rev	Annotated
1608	CNAG_01603	CNC01160	CNAG_01603 _ 2	11	394781	394800	394781	rev	Alternative
1609	CNAG_01603	CNC01160	CNAG_01603 _ 1	11	394980	394994	394986	rev	Annotated
1610	CNAG_01604	CNC01170	CNAG_01604 _ 1	11	398340	398411	398346	rev	Annotated
1611	CNAG_01605	CNC01180	CNAG_01605 _ 1	11	398586	398607	398586	fwd	Annotated
1612	CNAG_01607	CNC01200	CNAG_01607 _ 1	11	401982	402004	401988	rev	Annotated
1613	CNAG_01609	CNC01220	CNAG_01609 _ 1	11	406094	406103	406094	fwd	Alternative
1614	CNAG_01614	CNC01280	CNAG_01614 _ 1	11	428154	428197	428175	fwd	Annotated
1615	CNAG_01614	CNC01280	CNAG_01614 _ 2	11	429653	429682	429682	fwd	Alternative
1616	CNAG_01615	CNC01290	CNAG_01615 _ 1	11	430472	430507	430476	fwd	Annotated
1617	CNAG_01619	CNC01330	CNAG_01619 _ 1	11	440951	440956	440951	fwd	Annotated
1618	CNAG_01620	CNC01340	CNAG_01620 _ 1	11	445799	445827	445824	rev	Annotated
1619	CNAG_01621	CNC01350	CNAG_01621 _ 1	11	447852	447870	447852	fwd	Alternative
1620	CNAG_01621	CNC01350	CNAG_01621 _ 2	11	448013	448020	448013	fwd	Alternative
1621	CNAG_01623	CNC01370	CNAG_01623 _ 1	11	450703	450716	450703	fwd	Annotated
1622	CNAG_01626	CNC01390	CNAG_01626 _ 1	11	458141	458163	458146	rev	Annotated
1623	CNAG_01628	CNC01410	CNAG_01628 _ 1	11	460914	460933	460919	rev	Annotated
1624	CNAG_01629	CNC01420	CNAG_01629 _ 1	11	461085	461123	461121	fwd	Annotated
1625	CNAG_01630	CNC01430	CNAG_01630 _ 1	11	464409	464451	464443	rev	Annotated
1626	CNAG_01632	CNC01450	CNAG_01632 _ 1	11	469628	469673	469648	rev	Annotated
1627	CNAG_01633	CNC01460	CNAG_01633 _ 1	11	469765	469807	469797	fwd	Annotated
1628	CNAG_01634	CNC01470	CNAG_01634 _ 1	11	473387	473429	473427	fwd	Annotated
1629	CNAG_01635	CNC01480	CNAG_01635 _ 1	11	476458	476468	476458	fwd	Annotated
1630	CNAG_01636	CNC01490	CNAG_01636 _ 2	11	479204	479214	479204	rev	Alternative
1631	CNAG_01636	CNC01490	CNAG_01636 _ 1	11	479479	479498	479483	rev	Alternative
1632	CNAG_01637	CNC01500	CNAG_01637 _ 1	11	479717	479721	479721	fwd	Alternative
1633	CNAG_01637	CNC01500	CNAG_01637 _ 2	11	479740	479754	479742	fwd	Alternative
1634	CNAG_01639	CNC01520	CNAG_01639 _ 1	11	483057	483065	483064	fwd	Alternative
1635	CNAG_01641	CNC01540	CNAG_01641 _ 1	11	496781	496796	496786	fwd	Annotated
1636	CNAG_01642	CNC01550	CNAG_01642 _ 1	11	506410	506422	506417	rev	Alternative
1637	CNAG_01643	NA	CNAG_01643 _ 1	11	506927	506941	506930	fwd	Annotated
1638	CNAG_01643	NA	CNAG_01643 _ 2	11	506959	506989	506980	fwd	Alternative
1639	CNAG_01644	CNC01570	CNAG_01644 _ 1	11	508971	508977	508977	rev	Annotated
1640	CNAG_01645	CNC01580	CNAG_01645 _ 1	11	509154	509160	509154	fwd	Annotated
1641	CNAG_01646	CNC01590	CNAG_01646 _ 1	11	512670	512674	512674	rev	Annotated
1642	CNAG_01647	CNC01600	CNAG_01647 _ 1	11	512929	512940	512930	fwd	Alternative
1643	CNAG_01647	CNC01600	CNAG_01647 _ 2	11	513338	513340	513340	fwd	Alternative
1644	CNAG_01648	CNC01610	CNAG_01648 _ 1	11	514856	514860	514859	rev	Alternative
1645	CNAG_01649	CNC01620	CNAG_01649 _ 1	11	520002	520027	520027	rev	Alternative
1646	CNAG_01650	CNC01630	CNAG_01650 _ 1	11	520682	520718	520698	fwd	Annotated
1647	CNAG_01652	CNC01650	CNAG_01652 _ 1	11	527690	527700	527700	rev	Annotated
1648	CNAG_01654	CNC01670	CNAG_01654 _ 1	11	533883	533927	533920	rev	Annotated
1649	CNAG_01655	CNC01680	CNAG_01655 _ 1	11	537374	537406	537382	rev	Annotated
1650	CNAG_01657	CNC01700	CNAG_01657 _ 1	11	539642	539657	539642	fwd	Alternative
1651	CNAG_01657	CNC01700	CNAG_01657 _ 2	11	539680	539694	539682	fwd	Alternative
1652	CNAG_01657	CNC01700	CNAG_01657 _ 3	11	541288	541298	541288	fwd	Alternative
1653	CNAG_01658	CNC01710	CNAG_01658 _ 1	11	541860	541864	541864	fwd	Annotated
1654	CNAG_01659	CNC01720	CNAG_01659 _ 1	11	547910	547934	547916	rev	Annotated
1655	CNAG_01660	CNC01730	CNAG_01660 _ 1	11	548021	548036	548021	fwd	Alternative
1656	CNAG_01663	CNC01745	CNAG_01663 _ 1	11	555230	555238	555236	rev	Annotated
1657	CNAG_01664	CNC01750	CNAG_01664 _ 1	11	555368	555403	555379	fwd	Annotated
1658	CNAG_01664	CNC01750	CNAG_01664 _ 2	11	555498	555513	555513	fwd	Alternative
1659	CNAG_01664	CNC01750	CNAG_01664 _ 3	11	555535	555544	555535	fwd	Alternative
1660	CNAG_01665	CNC01760	CNAG_01665 _ 1	11	558311	558313	558313	rev	Annotated
1661	CNAG_01666	CNC01770	CNAG_01666 _ 1	11	558437	558461	558451	fwd	Annotated
1662	CNAG_01667	CNC01780	CNAG_01667 _ 1	11	559498	559516	559512	fwd	Annotated
1663	CNAG_01668	CNC01790	CNAG_01668 _ 1	11	562779	562785	562779	rev	Alternative
1664	CNAG_01669	CNC01800	CNAG_01669 _ 1	11	564679	564699	564691	rev	Annotated
1665	CNAG_01671	CNC01820	CNAG_01671 _ 1	11	568442	568475	568459	rev	Alternative
1666	CNAG_01673	CNC01840	CNAG_01673 _ 2	11	573325	573353	573353	rev	Alternative
1667	CNAG_01673	CNC01840	CNAG_01673 _ 1	11	573395	573410	573410	rev	Annotated
1668	CNAG_01676	CNC01870	CNAG_01676 _ 2	11	580560	580578	580565	rev	Alternative
1669	CNAG_01676	CNC01870	CNAG_01676 _ 1	11	580599	580602	580602	rev	Annotated
1670	CNAG_01677	CNC01880	CNAG_01677 _ 1	11	580731	580757	580751	fwd	Alternative
1671	CNAG_01678	CNC01890	CNAG_01678 _ 1	11	585942	585991	585969	rev	Annotated
1672	CNAG_01679	CNC01900	CNAG_01679 _ 1	11	586194	586223	586200	fwd	Alternative
1673	CNAG_01682	CNC01930	CNAG_01682 _ 3	11	598067	598085	598085	rev	Alternative
1674	CNAG_01682	CNC01930	CNAG_01682 _ 2	11	598114	598116	598114	rev	Alternative
1675	CNAG_01682	CNC01930	CNAG_01682 _ 1	11	598840	598914	598890	rev	Annotated
1676	CNAG_01683	CNC01940	CNAG_01683 _ 1	11	604116	604122	604116	fwd	Alternative
1677	CNAG_01683	CNC01940	CNAG_01683 _ 2	11	604835	604838	604835	fwd	Alternative
1678	CNAG_01686	CNC01950	CNAG_01686 _ 1	11	610995	611057	611017	rev	Annotated
1679	CNAG_01687	CNC01960	CNAG_01687 _ 1	11	611346	611368	611356	fwd	Annotated
1680	CNAG_01687	CNC01960	CNAG_01687 _ 2	11	611393	611398	611398	fwd	Alternative
1681	CNAG_01688	CNC01970	CNAG_01688 _ 1	11	614108	614141	614128	fwd	Annotated
1682	CNAG_01690	CNC01990	CNAG_01690 _ 1	11	619054	619068	619068	fwd	Alternative
1683	CNAG_01690	CNC01990	CNAG_01690 _ 2	11	619110	619118	619110	fwd	Alternative
1684	CNAG_01691	CNC01995	CNAG_01691 _ 3	11	622995	622997	622997	rev	Alternative
1685	CNAG_01691	CNC01995	CNAG_01691 _ 2	11	623887	623895	623887	rev	Alternative
1686	CNAG_01691	CNC01995	CNAG_01691 _ 1	11	624098	624154	624115	rev	Annotated
1687	CNAG_01692	CNC02000	CNAG_01692 _ 2	11	627812	627826	627826	rev	Alternative
1688	CNAG_01692	CNC02000	CNAG_01692 _ 1	11	627854	627889	627855	rev	Annotated
1689	CNAG_01693	CNC02010	CNAG_01693 _ 1	11	628011	628038	628028	fwd	Annotated
1690	CNAG_01696	CNC02040	CNAG_01696 _ 1	11	638043	638115	638071	fwd	Annotated
1691	CNAG_01697	CNC02045	CNAG_01697 _ 1	11	642074	642095	642095	rev	Annotated
1692	CNAG_01701	CNC02080	CNAG_01701 _ 1	11	653678	653689	653678	fwd	Annotated
1693	CNAG_01703	CNC02110	CNAG_01703 _ 1	11	660200	660218	660216	rev	Annotated
1694	CNAG_01704	CNC02120	CNAG_01704 _ 1	11	664113	664126	664116	rev	Annotated
1695	CNAG_01707	CNC02130	CNAG_01707 _ 1	11	671990	672009	671990	rev	Alternative
1696	CNAG_01708	CNC02140	CNAG_01708 _ 1	11	672176	672181	672178	fwd	Annotated
1697	CNAG_01709	CNC02150	CNAG_01709 _ 1	11	677735	677776	677766	rev	Annotated
1698	CNAG_01710	CNC02155	CNAG_01710 _ 1	11	678017	678022	678017	fwd	Annotated
1699	CNAG_01711	CNC02160	CNAG_01711 _ 1	11	683226	683230	683230	rev	Annotated
1700	CNAG_01713	CNC02175	CNAG_01713 _ 3	11	686528	686536	686534	rev	Alternative
1701	CNAG_01713	CNC02175	CNAG_01713 _ 2	11	686742	686792	686758	rev	Alternative
1702	CNAG_01713	CNC02175	CNAG_01713 _ 1	11	686867	686892	686874	rev	Annotated
1703	CNAG_01715	CNC02190	CNAG_01715 _ 1	11	694045	694065	694049	rev	Alternative
1704	CNAG_01716	CNC02200	CNAG_01716 _ 1	11	694192	694216	694192	fwd	Annotated
1705	CNAG_01717	CNC02210	CNAG_01717 _ 2	11	697168	697175	697168	rev	Alternative
1706	CNAG_01717	CNC02210	CNAG_01717 _ 1	11	698956	698985	698965	rev	Alternative
1707	CNAG_01718	CNC02220	CNAG_01718 _ 1	11	699102	699112	699102	fwd	Alternative
1708	CNAG_01721	CNC02250	CNAG_01721 _ 1	11	706545	706553	706545	fwd	Annotated
1709	CNAG_01722	CNC02260	CNAG_01722 _ 1	11	708413	708425	708417	fwd	Annotated
1710	CNAG_01722	CNC02260	CNAG_01722 _ 2	11	717809	717821	717821	fwd	Alternative
1711	CNAG_01723	CNC02270	CNAG_01723 _ 1	11	722187	722204	722187	rev	Annotated
1712	CNAG_01726	CNC02310	CNAG_01726 _ 1	11	724730	724758	724741	fwd	Annotated
1713	CNAG_01726	CNC02310	CNAG_01726 _ 2	11	726563	726568	726563	fwd	Alternative
1714	CNAG_01727	CNC02320	CNAG_01727 _ 1	11	729177	729206	729178	fwd	Annotated
1715	CNAG_01728	CNC02330	CNAG_01728 _ 1	11	731770	731792	731775	fwd	Alternative
1716	CNAG_01729	CNC02340	CNAG_01729 _ 1	11	734130	734154	734142	fwd	Annotated
1717	CNAG_01730	CNC02350	CNAG_01730 _ 1	11	740397	740410	740403	rev	Annotated
1718	CNAG_01732	CNC02370	CNAG_01732 _ 1	11	744367	744391	744374	fwd	Annotated
1719	CNAG_01733	CNC02380	CNAG_01733 _ 2	11	748405	748441	748432	rev	Alternative
1720	CNAG_01733	CNC02380	CNAG_01733 _ 1	11	749127	749146	749130	rev	Alternative
1721	CNAG_01734	CNC02390	CNAG_01734 _ 1	11	749270	749300	749287	fwd	Annotated
1722	CNAG_01735	CNC02400	CNAG_01735 _ 1	11	753766	753774	753770	rev	Alternative
1723	CNAG_01736	CNC02405	CNAG_01736 _ 1	11	755403	755411	755405	rev	Alternative
1724	CNAG_01737	CNC02410	CNAG_01737 _ 1	11	755621	755633	755622	fwd	Alternative
1725	CNAG_01737	CNC02410	CNAG_01737 _ 2	11	755805	755808	755805	fwd	Alternative
1726	CNAG_01737	CNC02410	CNAG_01737 _ 3	11	755826	755850	755836	fwd	Alternative
1727	CNAG_01737	CNC02410	CNAG_01737 _ 4	11	755922	755928	755926	fwd	Alternative
1728	CNAG_01737	CNC02410	CNAG_01737 _ 5	11	755950	755952	755952	fwd	Alternative
1729	CNAG_01738	CNC02420	CNAG_01738 _ 1	11	760485	760501	760501	rev	Annotated
1730	CNAG_01739	CNC02430	CNAG_01739 _ 1	11	760680	760682	760680	fwd	Annotated
1731	CNAG_01740	CNC02440	CNAG_01740 _ 2	11	765595	765600	765595	rev	Alternative
1732	CNAG_01740	CNC02440	CNAG_01740 _ 1	11	765624	765626	765626	rev	Annotated
1733	CNAG_01741	CNC02445	CNAG_01741 _ 1	11	765830	765859	765837	fwd	Annotated
1734	CNAG_01742	CNC02450	CNAG_01742 _ 1	11	768857	768863	768860	rev	Alternative
1735	CNAG_01743	CNC02460	CNAG_01743 _ 1	11	769458	769527	769512	fwd	Alternative
1736	CNAG_01743	CNC02460	CNAG_01743 _ 2	11	770161	770212	770200	fwd	Alternative
1737	CNAG_01744	CNC02470	CNAG_01744 _ 3	11	772971	772987	772971	rev	Alternative
1738	CNAG_01744	CNC02470	CNAG_01744 _ 2	11	773009	773048	773037	rev	Alternative
1739	CNAG_01744	CNC02470	CNAG_01744 _ 1	11	773122	773124	773124	rev	Alternative
1740	CNAG_01745	CNC02480	CNAG_01745 _ 1	11	773776	773800	773791	fwd	Alternative
1741	CNAG_01745	CNC02480	CNAG_01745 _ 2	11	773875	773919	773905	fwd	Alternative
1742	CNAG_01745	CNC02480	CNAG_01745 _ 3	11	775461	775468	775465	fwd	Alternative
1743	CNAG_01749	CNC02515	CNAG_01749 _ 1	11	787133	787143	787141	rev	Annotated
1744	CNAG_01750	CNC02520	CNAG_01750 _ 1	11	790211	790222	790213	rev	Alternative
1745	CNAG_01751	CNC02530	CNAG_01751 _ 1	11	792339	792358	792357	fwd	Alternative
1746	CNAG_01751	CNC02530	CNAG_01751 _ 2	11	792740	792742	792740	fwd	Alternative
1747	CNAG_01751	CNC02530	CNAG_01751 _ 3	11	792852	792862	792855	fwd	Alternative
1748	CNAG_01751	CNC02530	CNAG_01751 _ 4	11	792947	792951	792948	fwd	Alternative
1749	CNAG_01751	CNC02530	CNAG_01751 _ 5	11	792976	792979	792976	fwd	Alternative
1750	CNAG_01752	CNC02540	CNAG_01752 _ 1	11	794829	794901	794899	rev	Annotated
1751	CNAG_01753	CNC02550	CNAG_01753 _ 1	11	795255	795269	795259	fwd	Alternative
1752	CNAG_01753	CNC02550	CNAG_01753 _ 2	11	795460	795467	795465	fwd	Alternative
1753	CNAG_01753	CNC02550	CNAG_01753 _ 3	11	795611	795635	795611	fwd	Alternative
1754	CNAG_01753	CNC02550	CNAG_01753 _ 4	11	795653	795671	795671	fwd	Alternative
1755	CNAG_01755	CNC02570	CNAG_01755 _ 1	11	800610	800630	800613	fwd	Alternative
1756	CNAG_01756	CNC02580	CNAG_01756 _ 1	11	804289	804292	804292	rev	Annotated
1757	CNAG_01758	CNC02590	CNAG_01758 _ 2	11	808081	808086	808086	rev	Alternative
1758	CNAG_01758	CNC02590	CNAG_01758 _ 1	11	809166	809176	809176	rev	Annotated
1759	CNAG_01759	CNC02600	CNAG_01759 _ 1	11	809399	809412	809399	fwd	Annotated
1760	CNAG_01761	CNC02620	CNAG_01761 _ 1	11	817716	817735	817726	rev	Alternative
1761	CNAG_01763	CNC02640	CNAG_01763 _ 1	11	825517	825527	825517	rev	Alternative
1762	CNAG_01764	CNC02650	CNAG_01764 _ 1	11	825701	825719	825708	fwd	Annotated
1763	CNAG_01764	CNC02650	CNAG_01764 _ 2	11	827643	827650	827648	fwd	Alternative
1764	CNAG_01768	CNC02680	CNAG_01768 _ 1	11	837117	837124	837121	fwd	Alternative
1765	CNAG_01768	CNC02680	CNAG_01768 _ 2	11	837231	837254	837243	fwd	Alternative
1766	CNAG_01769	CNC02690	CNAG_01769 _ 1	11	843849	843933	843878	rev	Annotated
1767	CNAG_01770	CNC02700	CNAG_01770 _ 2	11	844592	844598	844597	rev	Alternative
1768	CNAG_01770	CNC02700	CNAG_01770 _ 1	11	846839	846847	846839	rev	Alternative
1769	CNAG_01771	CNC02710	CNAG_01771 _ 1	11	847070	847074	847070	fwd	Alternative
1770	CNAG_01772	CNC02720	CNAG_01772 _ 1	11	849747	849784	849747	rev	Annotated
1771	CNAG_01773	CNC02730	CNAG_01773 _ 1	11	851229	851231	851229	fwd	Annotated
1772	CNAG_01777	CNC02760	CNAG_01777 _ 1	11	862561	862607	862585	rev	Alternative
1773	CNAG_01778	CNC02770	CNAG_01778 _ 1	11	862893	862936	862893	fwd	Annotated
1774	CNAG_01779	CNC02780	CNAG_01779 _ 1	11	866056	866083	866083	rev	Annotated
1775	CNAG_01780	CNC02790	CNAG_01780 _ 1	11	866373	866404	866384	fwd	Annotated
1776	CNAG_01781	NA	CNAG_01781 _ 2	11	871874	871905	871879	rev	Alternative
1777	CNAG_01781	NA	CNAG_01781 _ 1	11	872334	872336	872336	rev	Annotated
1778	CNAG_01788	CNC02800	CNAG_01788 _ 1	11	935446	935489	935467	rev	Annotated
1779	CNAG_01789	CNC02805	CNAG_01789 _ 1	11	935633	935659	935642	fwd	Annotated
1780	CNAG_01790	CNC02810	CNAG_01790 _ 2	11	937726	937736	937736	rev	Alternative
1781	CNAG_01790	CNC02810	CNAG_01790 _ 1	11	937862	937873	937871	rev	Annotated
1782	CNAG_01791	CNC02820	CNAG_01791 _ 5	11	939030	939041	939033	rev	Alternative
1783	CNAG_01791	CNC02820	CNAG_01791 _ 4	11	939063	939079	939064	rev	Alternative
1784	CNAG_01791	CNC02820	CNAG_01791 _ 3	11	939499	939512	939499	rev	Alternative
1785	CNAG_01791	CNC02820	CNAG_01791 _ 2	11	939540	939562	939558	rev	Alternative
1786	CNAG_01791	CNC02820	CNAG_01791 _ 1	11	940360	940385	940364	rev	Annotated
1787	CNAG_01792	CNC02830	CNAG_01792 _ 1	11	940606	940609	940606	fwd	Annotated
1788	CNAG_01794	CNC02850	CNAG_01794 _ 1	11	947822	947857	947853	fwd	Annotated
1789	CNAG_01797	CNC02880	CNAG_01797 _ 1	11	956892	956912	956908	rev	Annotated
1790	CNAG_01798	CNC02890	CNAG_01798 _ 1	11	958629	958671	958629	fwd	Alternative
1791	CNAG_01799	CNC02900	CNAG_01799 _ 1	11	961209	961239	961213	rev	Annotated
1792	CNAG_01800	CNC02910	CNAG_01800 _ 1	11	961370	961379	961377	fwd	Alternative
1793	CNAG_01802	CNC02920	CNAG_01802 _ 1	11	964381	964421	964417	rev	Annotated
1794	CNAG_01803	CNC02930	CNAG_01803 _ 1	11	965144	965165	965151	fwd	Annotated
1795	CNAG_01808	CNC02970	CNAG_01808 _ 1	11	980238	980262	980252	rev	Alternative
1796	CNAG_01810	CNC02990	CNAG_01810 _ 1	11	983191	983212	983192	rev	Annotated
1797	CNAG_01812	CNC03010	CNAG_01812 _ 1	11	985711	985738	985715	rev	Annotated
1798	CNAG_01813	CNC03020	CNAG_01813 _ 1	11	985982	986023	985982	fwd	Annotated
1799	CNAG_01814	CNC03030	CNAG_01814 _ 1	11	988053	988075	988075	fwd	Annotated
1800	CNAG_01817	CNC03050	CNAG_01817 _ 2	11	996887	996923	996887	rev	Alternative
1801	CNAG_01817	CNC03050	CNAG_01817 _ 1	11	996940	996968	996941	rev	Alternative
1802	CNAG_01818	CNC03060	CNAG_01818 _ 1	11	997164	997175	997164	fwd	Annotated
1803	CNAG_01818	CNC03060	CNAG_01818 _ 2	11	997213	997237	997231	fwd	Alternative
1804	CNAG_01819	CNC03070	CNAG_01819 _ 1	11	999593	999658	999619	rev	Annotated
1805	CNAG_01820	CNC03080	CNAG_01820 _ 1	11	1000018	1000072	1000039	fwd	Annotated
1806	CNAG_01820	CNC03080	CNAG_01820 _ 2	11	1000254	1000295	1000254	fwd	Alternative
1807	CNAG_01821	CNC03090	CNAG_01821 _ 1	11	1003394	1003411	1003394	fwd	Annotated
1808	CNAG_01822	CNC03100	CNAG_01822 _ 1	11	1005706	1005708	1005706	fwd	Alternative
1809	CNAG_01822	CNC03100	CNAG_01822 _ 2	11	1005744	1005788	1005775	fwd	Alternative
1810	CNAG_01823	CNC03110	CNAG_01823 _ 1	11	1009066	1009130	1009103	rev	Alternative
1811	CNAG_01824	CNC03120	CNAG_01824 _ 1	11	1010692	1010743	1010734	fwd	Alternative
1812	CNAG_01825	CNC03125	CNAG_01825 _ 1	11	1017955	1017973	1017964	rev	Annotated
1813	CNAG_01826	CNC03130	CNAG_01826 _ 1	11	1020932	1020964	1020961	rev	Annotated
1814	CNAG_01828	CNC03150	CNAG_01828 _ 1	11	1024667	1024695	1024667	fwd	Annotated
1815	CNAG_01832	CNC03190	CNAG_01832 _ 1	11	1034478	1034545	1034502	rev	Annotated
1816	CNAG_01833	CNC03200	CNAG_01833 _ 1	11	1034652	1034686	1034663	fwd	Annotated
1817	CNAG_01834	CNC03210	CNAG_01834 _ 1	11	1037830	1037878	1037858	rev	Annotated
1818	CNAG_01835	CNC03220	CNAG_01835 _ 3	11	1038396	1038406	1038400	rev	Alternative
1819	CNAG_01835	CNC03220	CNAG_01835 _ 2	11	1041525	1041532	1041525	rev	Alternative
1820	CNAG_01835	CNC03220	CNAG_01835 _ 1	11	1041558	1041572	1041566	rev	Annotated
1821	CNAG_01839	CNC03250	CNAG_01839 _ 3	11	1049530	1049533	1049530	rev	Alternative
1822	CNAG_01839	CNC03250	CNAG_01839 _ 2	11	1049601	1049624	1049620	rev	Alternative
1823	CNAG_01839	CNC03250	CNAG_01839 _ 1	11	1049726	1049741	1049734	rev	Annotated
1824	CNAG_01840	CNC03260	CNAG_01840 _ 1	11	1049937	1049939	1049937	fwd	Annotated
1825	CNAG_01840	CNC03260	CNAG_01840 _ 2	11	1051432	1051449	1051432	fwd	Alternative
1826	CNAG_01842	CNC03270	CNAG_01842 _ 1	11	1059375	1059385	1059378	rev	Alternative
1827	CNAG_01843	CNC03280	CNAG_01843 _ 1	11	1059508	1059512	1059509	fwd	Alternative
1828	CNAG_01844	CNC03290	CNAG_01844 _ 1	11	1063346	1063352	1063346	rev	Alternative
1829	CNAG_01845	CNC03300	CNAG_01845 _ 1	11	1067740	1067788	1067781	rev	Annotated
1830	CNAG_01846	CNC03310	CNAG_01846 _ 1	11	1069903	1069946	1069914	fwd	Alternative
1831	CNAG_01846	CNC03310	CNAG_01846 _ 2	11	1070639	1070653	1070639	fwd	Alternative
1832	CNAG_01846	CNC03310	CNAG_01846 _ 3	11	1070956	1070960	1070959	fwd	Alternative
1833	CNAG_01846	CNC03310	CNAG_01846 _ 4	11	1070978	1070982	1070979	fwd	Alternative
1834	CNAG_01846	CNC03310	CNAG_01846 _ 5	11	1071160	1071174	1071167	fwd	Alternative
1835	CNAG_01846	CNC03310	CNAG_01846 _ 6	11	1071379	1071385	1071383	fwd	Alternative
1836	CNAG_01846	CNC03310	CNAG_01846 _ 7	11	1071420	1071432	1071430	fwd	Alternative
1837	CNAG_01847	CNC03320	CNAG_01847 _ 2	11	1073084	1073108	1073088	rev	Alternative
1838	CNAG_01847	CNC03320	CNAG_01847 _ 1	11	1075890	1075901	1075890	rev	Alternative
1839	CNAG_01848	CNC03330	CNAG_01848 _ 1	11	1080032	1080036	1080035	rev	Alternative
1840	CNAG_01849	NA	CNAG_01849 _ 1	11	1084304	1084314	1084314	rev	Alternative
1841	CNAG_01850	CNC03340	CNAG_01850 _ 1	11	1090348	1090369	1090355	rev	Annotated
1842	CNAG_01852	CNC03360	CNAG_01852 _ 1	11	1095071	1095112	1095111	rev	Annotated
1843	CNAG_01853	CNC03370	CNAG_01853 _ 1	11	1095246	1095260	1095254	fwd	Alternative
1844	CNAG_01854	CNC03380	CNAG_01854 _ 4	11	1096655	1096658	1096656	rev	Alternative
1845	CNAG_01854	CNC03380	CNAG_01854 _ 3	11	1099863	1099879	1099863	rev	Alternative
1846	CNAG_01854	CNC03380	CNAG_01854 _ 2	11	1099909	1099915	1099915	rev	Alternative
1847	CNAG_01854	CNC03380	CNAG_01854 _ 1	11	1099951	1099983	1099961	rev	Annotated
1848	CNAG_01855	CNC03390	CNAG_01855 _ 1	11	1100284	1100286	1100284	fwd	Alternative
1849	CNAG_01855	CNC03390	CNAG_01855 _ 2	11	1100288	1100298	1100292	fwd	Alternative
1850	CNAG_01856	CNC03400	CNAG_01856 _ 1	11	1101557	1101593	1101572	fwd	Alternative
1851	CNAG_01859	CNK01990	CNAG_01859 _ 1	11	1111793	1111804	1111804	rev	Alternative
1852	CNAG_01860	CNK02000	CNAG_01860 _ 1	11	1112824	1112826	1112824	fwd	Alternative
1853	CNAG_01861	CNK02010	CNAG_01861 _ 1	11	1114450	1114477	1114471	fwd	Annotated
1854	CNAG_01863	CNK02030	CNAG_01863 _ 1	11	1119875	1119908	1119908	fwd	Annotated
1855	CNAG_01864	CNK02040	CNAG_01864 _ 1	11	1125325	1125341	1125332	fwd	Annotated
1856	CNAG_01867	CNK02070	CNAG_01867 _ 1	11	1137476	1137483	1137480	rev	Annotated
1857	CNAG_01868	CNK02080	CNAG_01868 _ 1	11	1137593	1137620	1137593	fwd	Annotated
1858	CNAG_01870	CNK02100	CNAG_01870 _ 1	11	1142556	1142620	1142576	rev	Annotated
1859	CNAG_01871	CNK02110	CNAG_01871 _ 1	11	1142773	1142784	1142784	fwd	Annotated
1860	CNAG_01872	CNK02120	CNAG_01872 _ 1	11	1144855	1144868	1144868	fwd	Annotated
1861	CNAG_01874	CNK02140	CNAG_01874 _ 4	11	1147838	1147844	1147838	rev	Alternative
1862	CNAG_01874	CNK02140	CNAG_01874 _ 3	11	1147941	1147946	1147942	rev	Alternative
1863	CNAG_01874	CNK02140	CNAG_01874 _ 2	11	1148155	1148171	1148156	rev	Alternative
1864	CNAG_01874	CNK02140	CNAG_01874 _ 1	11	1148265	1148291	1148265	rev	Annotated
1865	CNAG_01875	CNK02150	CNAG_01875 _ 1	11	1148479	1148489	1148485	fwd	Annotated
1866	CNAG_01876	CNK02160	CNAG_01876 _ 1	11	1156918	1156942	1156924	rev	Annotated
1867	CNAG_01877	CNK02180	CNAG_01877 _ 1	11	1158027	1158032	1158030	fwd	Annotated
1868	CNAG_01879	CNK02200	CNAG_01879 _ 1	11	1164026	1164039	1164032	rev	Annotated
1869	CNAG_01880	CNK02210	CNAG_01880 _ 1	11	1166214	1166240	1166231	rev	Annotated
1870	CNAG_01881	CNK02220	CNAG_01881 _ 1	11	1166380	1166388	1166383	fwd	Annotated
1871	CNAG_01884	CNK02240	CNAG_01884 _ 1	11	1174293	1174335	1174311	fwd	Annotated
1872	CNAG_01884	CNK02240	CNAG_01884 _ 2	11	1174663	1174678	1174663	fwd	Alternative
1873	CNAG_01884	CNK02240	CNAG_01884 _ 3	11	1174707	1174726	1174724	fwd	Alternative
1874	CNAG_01884	CNK02240	CNAG_01884 _ 4	11	1174835	1174887	1174858	fwd	Alternative
1875	CNAG_01884	CNK02240	CNAG_01884 _ 5	11	1174919	1174923	1174923	fwd	Alternative
1876	CNAG_01884	CNK02240	CNAG_01884 _ 6	11	1174957	1174965	1174962	fwd	Alternative
1877	CNAG_01884	CNK02240	CNAG_01884 _ 7	11	1175020	1175071	1175023	fwd	Alternative
1878	CNAG_01885	CNK02250	CNAG_01885 _ 1	11	1178876	1178921	1178879	rev	Alternative
1879	CNAG_01886	CNK02260	CNAG_01886 _ 1	11	1179002	1179010	1179008	fwd	Annotated
1880	CNAG_01889	CNK02300	CNAG_01889 _ 1	11	1184964	1184969	1184966	rev	Alternative
1881	CNAG_01890	CNK02310	CNAG_01890 _ 1	11	1185347	1185349	1185348	fwd	Annotated
1882	CNAG_01892	CNK02330	CNAG_01892 _ 1	11	1191720	1191723	1191720	rev	Alternative
1883	CNAG_01893	CNK02340	CNAG_01893 _ 1	11	1191836	1191885	1191850	fwd	Alternative
1884	CNAG_01894	CNK02350	CNAG_01894 _ 1	11	1196061	1196065	1196063	rev	Alternative
1885	CNAG_01896	CNK02370	CNAG_01896 _ 1	11	1199019	1199045	1199027	rev	Annotated
1886	CNAG_01897	CNK02380	CNAG_01897 _ 1	11	1202502	1202504	1202504	rev	Annotated
1887	CNAG_01898	CNK02385	CNAG_01898 _ 1	11	1204512	1204570	1204555	rev	Annotated
1888	CNAG_01899	CNK02390	CNAG_01899 _ 1	11	1204772	1204832	1204782	fwd	Alternative
1889	CNAG_01900	CNK02400	CNAG_01900 _ 1	11	1207273	1207280	1207273	rev	Annotated
1890	CNAG_01903	CNK02450	CNAG_01903 _ 2	11	1220916	1220920	1220917	rev	Alternative
1891	CNAG_01903	CNK02450	CNAG_01903 _ 1	11	1222387	1222413	1222395	rev	Annotated
1892	CNAG_01904	CNK02460	CNAG_01904 _ 1	11	1222549	1222605	1222571	fwd	Annotated
1893	CNAG_01905	CNK02470	CNAG_01905 _ 2	11	1230065	1230073	1230065	rev	Alternative
1894	CNAG_01905	CNK02470	CNAG_01905 _ 1	11	1230113	1230123	1230118	rev	Annotated
1895	CNAG_01906	CNK02480	CNAG_01906 _ 1	11	1230364	1230371	1230371	fwd	Alternative
1896	CNAG_01907	CNK02500	CNAG_01907 _ 1	11	1233496	1233506	1233506	fwd	Annotated
1897	CNAG_01907	CNK02500	CNAG_01907 _ 2	11	1236337	1236358	1236348	fwd	Alternative
1898	CNAG_01908	CNK02510	CNAG_01908 _ 1	11	1237016	1237047	1237016	fwd	Annotated
1899	CNAG_01909	CNK02520	CNAG_01909 _ 1	11	1238501	1238511	1238501	fwd	Annotated
1900	CNAG_01910	CNK02530	CNAG_01910 _ 1	11	1242580	1242634	1242598	fwd	Annotated
1901	CNAG_01911	CNK02540	CNAG_01911 _ 1	11	1244289	1244292	1244289	fwd	Annotated
1902	CNAG_01912	CNK02550	CNAG_01912 _ 1	11	1250122	1250141	1250139	rev	Alternative
1903	CNAG_01914	CNK02570	CNAG_01914 _ 1	11	1254105	1254116	1254110	rev	Alternative
1904	CNAG_01915	CNK02580	CNAG_01915 _ 1	11	1256321	1256338	1256338	rev	Alternative
1905	CNAG_01917	CNK02595	CNAG_01917 _ 1	11	1262715	1262721	1262721	rev	Alternative
1906	CNAG_01918	CNK02600	CNAG_01918 _ 1	11	1263248	1263283	1263256	fwd	Annotated
1907	CNAG_01919	CNK02610	CNAG_01919 _ 1	11	1268516	1268530	1268528	rev	Annotated
1908	CNAG_01920	CNK02620	CNAG_01920 _ 1	11	1268803	1268812	1268805	fwd	Alternative
1909	CNAG_01920	CNK02620	CNAG_01920 _ 2	11	1269115	1269125	1269115	fwd	Alternative
1910	CNAG_01920	CNK02620	CNAG_01920 _ 3	11	1270132	1270136	1270136	fwd	Alternative
1911	CNAG_01920	CNK02620	CNAG_01920 _ 4	11	1270164	1270181	1270168	fwd	Alternative
1912	CNAG_01921	NA	CNAG_01921 _ 1	11	1271289	1271301	1271293	rev	Alternative
1913	CNAG_01922	NA	CNAG_01922 _ 1	11	1272413	1272431	1272420	fwd	Annotated
1914	CNAG_01923	CNK02640	CNAG_01923 _ 1	11	1276131	1276157	1276157	rev	Annotated
1915	CNAG_01924	CNK02650	CNAG_01924 _ 1	11	1277360	1277386	1277374	rev	Annotated
1916	CNAG_01925	CNK02660	CNAG_01925 _ 1	11	1280945	1280959	1280956	rev	Annotated
1917	CNAG_01927	CNK02675	CNAG_01927 _ 1	11	1286684	1286699	1286684	rev	Annotated
1918	CNAG_01928	CNK02680	CNAG_01928 _ 1	11	1286837	1286853	1286837	fwd	Annotated
1919	CNAG_01928	CNK02680	CNAG_01928 _ 2	11	1290753	1290773	1290753	fwd	Alternative
1920	CNAG_01930	CNK02700	CNAG_01930 _ 1	11	1298345	1298349	1298349	rev	Annotated
1921	CNAG_01938	CNK02740	CNAG_01938 _ 1	11	1315301	1315325	1315306	fwd	Alternative
1922	CNAG_01938	CNK02740	CNAG_01938 _ 2	11	1318805	1318807	1318805	fwd	Alternative
1923	CNAG_01939	CNK02750	CNAG_01939 _ 1	11	1320601	1320607	1320601	fwd	Alternative
1924	CNAG_01940	CNK02760	CNAG_01940 _ 1	11	1326038	1326050	1326044	rev	Annotated
1925	CNAG_01941	CNK02770	CNAG_01941 _ 1	11	1326732	1326740	1326732	fwd	Annotated
1926	CNAG_01942	CNK02775	CNAG_01942 _ 1	11	1330964	1331000	1330980	rev	Annotated
1927	CNAG_01943	CNK02780	CNAG_01943 _ 1	11	1331230	1331250	1331246	fwd	Annotated
1930	CNAG_01946	CNK02850	CNAG_01946 _ 1	11	1335670	1335698	1335670	fwd	Annotated
1931	CNAG_01947	CNK02860	CNAG_01947 _ 1	11	1338947	1338962	1338947	fwd	Annotated
1932	CNAG_01950	CNK02890	CNAG_01950 _ 1	11	1348981	1349007	1348981	rev	Alternative
1933	CNAG_01951	CNK02900	CNAG_01951 _ 1	11	1349206	1349230	1349217	fwd	Alternative
1934	CNAG_01952	CNK02910	CNAG_01952 _ 1	11	1351477	1351504	1351495	fwd	Alternative
1935	CNAG_01952	CNK02910	CNAG_01952 _ 2	11	1351516	1351526	1351523	fwd	Alternative
1936	CNAG_01952	CNK02910	CNAG_01952 _ 3	11	1351689	1351706	1351706	fwd	Alternative
1937	CNAG_01956	CNK02945	CNAG_01956 _ 1	11	1360590	1360603	1360590	fwd	Annotated
1938	CNAG_01957	CNK02950	CNAG_01957 _ 1	11	1363180	1363213	1363208	rev	Alternative
1939	CNAG_01958	CNK02960	CNAG_01958 _ 1	11	1363369	1363399	1363369	fwd	Annotated
1940	CNAG_01959	CNK02970	CNAG_01959 _ 1	11	1364536	1364538	1364536	fwd	Annotated
1941	CNAG_01959	CNK02970	CNAG_01959 _ 2	11	1366006	1366032	1366021	fwd	Alternative
1942	CNAG_01961	CNK02990	CNAG_01961 _ 1	11	1373672	1373726	1373695	fwd	Annotated
1943	CNAG_01961	CNK02990	CNAG_01961 _ 2	11	1373903	1373906	1373903	fwd	Alternative
1944	CNAG_01962	CNK03000	CNAG_01962 _ 1	11	1376685	1376725	1376724	rev	Annotated
1945	CNAG_01970	CNK03050	CNAG_01970 _ 1	11	1399039	1399106	1399057	fwd	Annotated
1946	CNAG_01970	CNK03050	CNAG_01970 _ 2	11	1400936	1400948	1400937	fwd	Alternative
1947	CNAG_01972	CNK03060	CNAG_01972 _ 1	11	1411036	1411078	1411036	rev	Annotated
1948	CNAG_01973	CNK03070	CNAG_01973 _ 2	11	1415256	1415258	1415258	rev	Alternative
1949	CNAG_01973	CNK03070	CNAG_01973 _ 1	11	1416221	1416249	1416229	rev	Alternative
1950	CNAG_01974	CNK03080	CNAG_01974 _ 1	11	1416423	1416440	1416425	fwd	Annotated
1951	CNAG_01975	CNK03090	CNAG_01975 _ 2	11	1421174	1421177	1421177	rev	Alternative
1952	CNAG_01975	CNK03090	CNAG_01975 _ 1	11	1421206	1421213	1421206	rev	Annotated
1953	CNAG_01976	CNK03100	CNAG_01976 _ 1	11	1421456	1421478	1421471	fwd	Annotated
1954	CNAG_01979	CNK03120	CNAG_01979 _ 1	11	1427461	1427470	1427470	fwd	Annotated
1955	CNAG_01981	CNK03140	CNAG_01981 _ 1	11	1432603	1432624	1432624	rev	Alternative
1956	CNAG_01984	CNK03170	CNAG_01984 _ 2	11	1449683	1449697	1449688	rev	Alternative
1957	CNAG_01984	CNK03170	CNAG_01984 _ 1	11	1449921	1449978	1449967	rev	Alternative
1958	CNAG_01985	CNK03180	CNAG_01985 _ 1	11	1451003	1451043	1451023	fwd	Alternative
1959	CNAG_01986	CNK03185	CNAG_01986 _ 1	11	1455564	1455616	1455588	rev	Annotated
1960	CNAG_01988	CNK03200	CNAG_01988 _ 1	11	1467024	1467054	1467050	rev	Alternative
1961	CNAG_01989	CNK03220	CNAG_01989 _ 1	11	1467653	1467728	1467664	fwd	Annotated
1962	CNAG_01989	CNK03220	CNAG_01989 _ 2	11	1467753	1467761	1467756	fwd	Alternative
1963	CNAG_01990	CNK03230	CNAG_01990 _ 3	11	1471709	1471720	1471715	rev	Alternative
1964	CNAG_01990	CNK03230	CNAG_01990 _ 2	11	1472257	1472289	1472261	rev	Alternative
1965	CNAG_01990	CNK03230	CNAG_01990 _ 1	11	1472371	1472402	1472378	rev	Alternative
1966	CNAG_01991	CNK03240	CNAG_01991 _ 1	11	1473643	1473674	1473650	fwd	Annotated
1967	CNAG_01996	NA	CNAG_01996 _ 1	11	1491396	1491398	1491398	rev	Annotated
1968	CNAG_01997	CNK03330	CNAG_01997 _ 1	11	1491566	1491593	1491589	fwd	Annotated
1969	CNAG_02000	CNK03350	CNAG_02000 _ 1	11	1496235	1496249	1496245	fwd	Alternative
1970	CNAG_02001	CNK03360	CNAG_02001 _ 2	11	1501372	1501375	1501373	rev	Alternative
1971	CNAG_02001	CNK03360	CNAG_02001 _ 1	11	1503588	1503604	1503597	rev	Annotated
1972	CNAG_02002	CNK03370	CNAG_02002 _ 1	11	1503742	1503762	1503747	fwd	Annotated
1973	CNAG_02004	CNK03385	CNAG_02004 _ 1	11	1509961	1510027	1510021	fwd	Alternative
1974	CNAG_02006	CNK03410	CNAG_02006 _ 1	11	1513731	1513790	1513746	fwd	Annotated
1975	CNAG_02007	CNK03420	CNAG_02007 _ 1	11	1517173	1517180	1517177	rev	Alternative
1976	CNAG_02008	CNK03430	CNAG_02008 _ 1	11	1517533	1517553	1517549	fwd	Annotated
1977	CNAG_02008	CNK03430	CNAG_02008 _ 2	11	1518853	1518865	1518865	fwd	Alternative
1978	CNAG_02009	CNK03440	CNAG_02009 _ 1	11	1519220	1519230	1519230	fwd	Annotated
1979	CNAG_02021	CNE05130	CNAG_02021 _ 2	6	1412728	1412731	1412731	rev	Alternative
1980	CNAG_02021	CNE05130	CNAG_02021 _ 1	6	1413199	1413227	1413221	rev	Annotated
1981	CNAG_02022	CNE05120	CNAG_02022 _ 1	6	1411930	1411986	1411959	rev	Annotated
1982	CNAG_02023	CNE05110	CNAG_02023 _ 2	6	1409939	1409967	1409960	rev	Alternative
1983	CNAG_02023	CNE05110	CNAG_02023 _ 1	6	1410000	1410019	1410011	rev	Annotated
1984	CNAG_02028	CNE05060	CNAG_02028 _ 1	6	1391713	1391731	1391716	rev	Alternative
1985	CNAG_02029	CNE05050	CNAG_02029 _ 1	6	1386438	1386445	1386445	fwd	Alternative
1986	CNAG_02030	CNE05040	CNAG_02030 _ 6	6	1383959	1383979	1383960	rev	Alternative
1987	CNAG_02030	CNE05040	CNAG_02030 _ 5	6	1384064	1384067	1384066	rev	Alternative
1988	CNAG_02030	CNE05040	CNAG_02030 _ 4	6	1384137	1384139	1384137	rev	Alternative
1989	CNAG_02030	CNE05040	CNAG_02030 _ 3	6	1384183	1384224	1384194	rev	Alternative
1990	CNAG_02030	CNE05040	CNAG_02030 _ 2	6	1384475	1384479	1384478	rev	Alternative
1991	CNAG_02030	CNE05040	CNAG_02030 _ 1	6	1384502	1384563	1384563	rev	Alternative
1992	CNAG_02031	CNE03780	CNAG_02031 _ 1	6	1379595	1379619	1379619	fwd	Alternative
1993	CNAG_02032	CNE05030	CNAG_02032 _ 1	6	1372783	1372796	1372783	fwd	Annotated
1994	CNAG_02033	CNE05020	CNAG_02033 _ 1	6	1371656	1371667	1371666	rev	Annotated
1995	CNAG_02034	CNE05010	CNAG_02034 _ 1	6	1369613	1369637	1369615	fwd	Annotated
1996	CNAG_02035	CNE05000	CNAG_02035 _ 2	6	1368955	1368959	1368955	rev	Alternative
1997	CNAG_02035	CNE05000	CNAG_02035 _ 1	6	1369377	1369415	1369395	rev	Annotated
1998	CNAG_02036	CNE04990	CNAG_02036 _ 1	6	1365679	1365719	1365692	fwd	Annotated
1999	CNAG_02036	CNE04990	CNAG_02036 _ 2	6	1365741	1365758	1365745	fwd	Alternative
2000	CNAG_02037	CNE04980	CNAG_02037 _ 1	6	1365482	1365513	1365511	rev	Annotated
2001	CNAG_02038	CNE04970	CNAG_02038 _ 1	6	1361642	1361682	1361651	fwd	Annotated
2002	CNAG_02039	CNE04960	CNAG_02039 _ 1	6	1361429	1361448	1361448	rev	Annotated
2003	CNAG_02041	CNE04940	CNAG_02041 _ 1	6	1355205	1355233	1355211	fwd	Alternative
2004	CNAG_02041	CNE04940	CNAG_02041 _ 2	6	1355480	1355486	1355480	fwd	Alternative
2005	CNAG_02043	CNE04915	CNAG_02043 _ 1	6	1349049	1349052	1349052	rev	Alternative
[truncated: 5,218 more rows]

## Sheet: C. deneoformans
#Supplementary Table S4. List of genes with TSS clusters identified in C. neoformans and C. deneoformans.
# C. deneoformans
GeneID of genes in C.deneoformans and the ortholog genes in the other species, TSS clusters identified by TSS-seq in this study with start position (start), end position (stop)
, and the position which is supported by the highest number of TSS-seq read within that cluster (max), the strand of the gene, and the annotation of TSS clusters as "Annotated" or "Alternative" as in Methods.
No	geneID	C. neoformans_ortholog	TSS_cluster	chromosome	start	stop	max	strand	TSS_cluster_definition
1	CNA00010	CNAG_06526	CNA00010 _ 1	1	4828	4836	4828	fwd	Annotated
2	CNA00010	CNAG_06526	CNA00010 _ 2	1	4856	4863	4863	fwd	Alternative
3	CNA00020	CNAG_00011	CNA00020 _ 1	1	8339	8345	8345	rev	Annotated
4	CNA00040	CNAG_00009	CNA00040 _ 1	1	15967	16008	15984	rev	Annotated
5	CNA00050	CNAG_00008	CNA00050 _ 1	1	16201	16220	16213	fwd	Annotated
6	CNA00060	CNAG_00007	CNA00060 _ 1	1	22800	22824	22800	rev	Annotated
7	CNA00070	CNAG_00006	CNA00070 _ 1	1	22951	22978	22951	fwd	Annotated
8	CNA00075	NA	CNA00075 _ 1	1	26467	26475	26467	fwd	Annotated
9	CNA00090	CNAG_00016	CNA00090 _ 1	1	29923	29978	29942	fwd	Annotated
10	CNA00120	CNAG_00019	CNA00120 _ 1	1	39032	39048	39038	rev	Alternative
11	CNA00140	CNAG_00021	CNA00140 _ 1	1	45172	45198	45198	rev	Annotated
12	CNA00150	CNAG_00022	CNA00150 _ 1	1	46807	46812	46812	rev	Annotated
13	CNA00160	CNAG_00023	CNA00160 _ 2	1	47195	47199	47195	rev	Alternative
14	CNA00160	CNAG_00023	CNA00160 _ 1	1	48349	48370	48349	rev	Alternative
15	CNA00170	CNAG_00024	CNA00170 _ 1	1	50108	50132	50121	fwd	Annotated
16	CNA00170	CNAG_00024	CNA00170 _ 2	1	53773	53775	53773	fwd	Alternative
17	CNA00170	CNAG_00024	CNA00170 _ 3	1	54013	54070	54031	fwd	Alternative
18	CNA00180	CNAG_00025	CNA00180 _ 3	1	57137	57146	57139	rev	Alternative
19	CNA00180	CNAG_00025	CNA00180 _ 2	1	57183	57239	57199	rev	Alternative
20	CNA00180	CNAG_00025	CNA00180 _ 1	1	57384	57409	57400	rev	Annotated
21	CNA00190	CNAG_00026	CNA00190 _ 2	1	59708	59743	59722	rev	Alternative
22	CNA00190	CNAG_00026	CNA00190 _ 1	1	59761	59795	59761	rev	Annotated
23	CNA00250	CNAG_00034	CNA00250 _ 1	1	75621	75625	75621	fwd	Annotated
24	CNA00250	CNAG_00034	CNA00250 _ 2	1	75851	75859	75851	fwd	Alternative
25	CNA00250	CNAG_00034	CNA00250 _ 3	1	75911	75935	75913	fwd	Alternative
26	CNA00260	CNAG_00035	CNA00260 _ 1	1	81644	81659	81648	fwd	Alternative
27	CNA00260	CNAG_00035	CNA00260 _ 2	1	82742	82746	82746	fwd	Alternative
28	CNA00270	CNAG_00036	CNA00270 _ 1	1	84895	84913	84913	rev	Annotated
29	CNA00280	CNAG_00038	CNA00280 _ 3	1	90217	90247	90217	rev	Alternative
30	CNA00280	CNAG_00038	CNA00280 _ 2	1	90777	90806	90806	rev	Alternative
31	CNA00280	CNAG_00038	CNA00280 _ 1	1	91155	91180	91180	rev	Annotated
32	CNA00300	CNAG_00040	CNA00300 _ 1	1	99538	99588	99565	fwd	Annotated
33	CNA00310	CNAG_07308	CNA00310 _ 2	1	102738	102750	102750	rev	Alternative
34	CNA00310	CNAG_07308	CNA00310 _ 1	1	104227	104237	104227	rev	Annotated
35	CNA00320	CNAG_00043	CNA00320 _ 1	1	106929	106932	106929	rev	Alternative
36	CNA00330	CNAG_00044	CNA00330 _ 1	1	107120	107126	107120	fwd	Annotated
37	CNA00340	CNAG_00045	CNA00340 _ 1	1	112429	112431	112429	rev	Annotated
38	CNA00350	CNAG_00046	CNA00350 _ 1	1	112594	112638	112614	fwd	Annotated
39	CNA00360	CNAG_00047	CNA00360 _ 6	1	115388	115394	115394	rev	Alternative
40	CNA00360	CNAG_00047	CNA00360 _ 5	1	115434	115437	115434	rev	Alternative
41	CNA00360	CNAG_00047	CNA00360 _ 4	1	115632	115649	115649	rev	Alternative
42	CNA00360	CNAG_00047	CNA00360 _ 3	1	115705	115723	115723	rev	Alternative
43	CNA00360	CNAG_00047	CNA00360 _ 2	1	115751	115770	115770	rev	Alternative
44	CNA00360	CNAG_00047	CNA00360 _ 1	1	116492	116547	116512	rev	Annotated
45	CNA00390	CNAG_00050	CNA00390 _ 1	1	122738	122749	122749	rev	Annotated
46	CNA00400	CNAG_00051	CNA00400 _ 3	1	125081	125090	125089	rev	Alternative
47	CNA00400	CNAG_00051	CNA00400 _ 2	1	128412	128421	128413	rev	Alternative
48	CNA00400	CNAG_00051	CNA00400 _ 1	1	129499	129514	129506	rev	Alternative
49	CNA00410	CNAG_00052	CNA00410 _ 1	1	128816	128832	128822	fwd	Annotated
50	CNA00410	CNAG_00052	CNA00410 _ 2	1	129365	129368	129366	fwd	Alternative
51	CNA00420	CNAG_00053	CNA00420 _ 1	1	129734	129736	129736	fwd	Annotated
52	CNA00430	CNAG_00054	CNA00430 _ 2	1	131648	131650	131650	rev	Alternative
53	CNA00430	CNAG_00054	CNA00430 _ 1	1	131741	131790	131763	rev	Alternative
54	CNA00460	CNAG_00056	CNA00460 _ 1	1	133688	133691	133691	fwd	Annotated
55	CNA00470	CNAG_00057	CNA00470 _ 1	1	137774	137795	137795	rev	Alternative
56	CNA00480	CNAG_00058	CNA00480 _ 1	1	140593	140596	140593	rev	Alternative
57	CNA00485	CNAG_00059	CNA00485 _ 1	1	140945	140960	140945	fwd	Annotated
58	CNA00490	CNAG_00060	CNA00490 _ 1	1	143584	143601	143591	rev	Annotated
59	CNA00510	CNAG_00061	CNA00510 _ 1	1	143836	143845	143838	fwd	Alternative
60	CNA00520	CNAG_00151	CNA00520 _ 1	1	149703	149747	149723	rev	Annotated
61	CNA00530	CNAG_00062	CNA00530 _ 1	1	152826	152873	152844	rev	Annotated
62	CNA00540	CNAG_00063	CNA00540 _ 1	1	153034	153049	153039	fwd	Annotated
63	CNA00540	CNAG_00063	CNA00540 _ 2	1	153737	153754	153746	fwd	Alternative
64	CNA00540	CNAG_00063	CNA00540 _ 3	1	153801	153805	153801	fwd	Alternative
65	CNA00540	CNAG_00063	CNA00540 _ 4	1	154035	154041	154041	fwd	Alternative
66	CNA00550	CNAG_00064	CNA00550 _ 1	1	155807	155826	155819	rev	Annotated
67	CNA00560	CNAG_00065	CNA00560 _ 1	1	156000	156049	156013	fwd	Annotated
68	CNA00580	CNAG_00067	CNA00580 _ 1	1	162747	162806	162785	fwd	Alternative
69	CNA00620	CNAG_00072	CNA00620 _ 1	1	177789	177795	177789	fwd	Annotated
70	CNA00630	CNAG_00073	CNA00630 _ 1	1	183146	183186	183169	rev	Annotated
71	CNA00640	CNAG_00074	CNA00640 _ 1	1	183959	183972	183972	fwd	Annotated
72	CNA00640	CNAG_00074	CNA00640 _ 2	1	183991	184033	184006	fwd	Alternative
73	CNA00650	CNAG_00075	CNA00650 _ 1	1	187656	187703	187686	rev	Annotated
74	CNA00660	CNAG_00076	CNA00660 _ 1	1	187868	187923	187906	fwd	Annotated
75	CNA00680	CNAG_00078	CNA00680 _ 1	1	199320	199323	199320	fwd	Alternative
76	CNA00690	CNAG_00079	CNA00690 _ 1	1	202359	202370	202363	fwd	Alternative
77	CNA00730	CNAG_00083	CNA00730 _ 4	1	214299	214304	214302	rev	Alternative
78	CNA00730	CNAG_00083	CNA00730 _ 3	1	214441	214443	214443	rev	Alternative
79	CNA00730	CNAG_00083	CNA00730 _ 2	1	214550	214562	214556	rev	Alternative
80	CNA00730	CNAG_00083	CNA00730 _ 1	1	214580	214610	214600	rev	Annotated
81	CNA00740	CNAG_00084	CNA00740 _ 1	1	215388	215403	215388	fwd	Annotated
82	CNA00740	CNAG_00084	CNA00740 _ 2	1	216334	216340	216339	fwd	Alternative
83	CNA00750	CNAG_00085	CNA00750 _ 1	1	219809	219812	219809	rev	Annotated
84	CNA00760	CNAG_00086	CNA00760 _ 1	1	219980	220031	219999	fwd	Annotated
85	CNA00780	CNAG_00088	CNA00780 _ 2	1	226992	226997	226996	rev	Alternative
86	CNA00780	CNAG_00088	CNA00780 _ 1	1	227018	227021	227018	rev	Annotated
87	CNA00790	CNAG_00089	CNA00790 _ 2	1	228637	228647	228647	rev	Alternative
88	CNA00790	CNAG_00089	CNA00790 _ 1	1	228667	228693	228681	rev	Annotated
89	CNA00820	CNAG_00091	CNA00820 _ 1	1	232032	232050	232032	fwd	Annotated
90	CNA00820	CNAG_00091	CNA00820 _ 2	1	233600	233612	233600	fwd	Alternative
91	CNA00820	CNAG_00091	CNA00820 _ 3	1	233670	233675	233671	fwd	Alternative
92	CNA00820	CNAG_00091	CNA00820 _ 4	1	233703	233712	233710	fwd	Alternative
93	CNA00820	CNAG_00091	CNA00820 _ 5	1	233897	233926	233926	fwd	Alternative
94	CNA00830	CNAG_00092	CNA00830 _ 1	1	234922	234969	234937	fwd	Annotated
95	CNA00840	CNAG_00093	CNA00840 _ 4	1	236255	236263	236259	rev	Alternative
96	CNA00840	CNAG_00093	CNA00840 _ 3	1	236609	236618	236609	rev	Alternative
97	CNA00840	CNAG_00093	CNA00840 _ 2	1	238640	238678	238649	rev	Alternative
98	CNA00840	CNAG_00093	CNA00840 _ 1	1	238697	238711	238705	rev	Annotated
99	CNA00850	CNAG_00094	CNA00850 _ 1	1	239262	239271	239264	fwd	Alternative
100	CNA00850	CNAG_00094	CNA00850 _ 2	1	240316	240338	240319	fwd	Alternative
101	CNA00850	CNAG_00094	CNA00850 _ 3	1	240480	240488	240480	fwd	Alternative
102	CNA00870	CNAG_00096	CNA00870 _ 1	1	244876	244897	244890	fwd	Annotated
103	CNA00880	CNAG_00097	CNA00880 _ 2	1	246673	246685	246678	rev	Alternative
104	CNA00880	CNAG_00097	CNA00880 _ 1	1	249418	249441	249421	rev	Annotated
105	CNA00900	CNAG_00099	CNA00900 _ 1	1	254728	254759	254751	rev	Annotated
106	CNA00910	CNAG_00100	CNA00910 _ 1	1	254933	254941	254936	fwd	Annotated
107	CNA00920	CNAG_00101	CNA00920 _ 1	1	258551	258561	258557	rev	Alternative
108	CNA00930	CNAG_07309	CNA00930 _ 1	1	260472	260511	260509	rev	Annotated
109	CNA00940	CNAG_07310	CNA00940 _ 1	1	260652	260697	260663	fwd	Annotated
110	CNA00950	CNAG_00104	CNA00950 _ 1	1	262327	262363	262356	fwd	Annotated
111	CNA00980	CNAG_00107	CNA00980 _ 1	1	274156	274189	274174	fwd	Annotated
112	CNA00990	CNAG_00108	CNA00990 _ 1	1	277741	277774	277747	rev	Alternative
113	CNA01000	CNAG_00109	CNA01000 _ 1	1	277894	277931	277922	fwd	Annotated
114	CNA01020	CNAG_00111	CNA01020 _ 1	1	281097	281115	281105	fwd	Annotated
115	CNA01040	NA	CNA01040 _ 1	1	286418	286421	286418	fwd	Alternative
116	CNA01050	CNAG_00115	CNA01050 _ 2	1	288856	288862	288862	rev	Alternative
117	CNA01050	CNAG_00115	CNA01050 _ 1	1	288886	288911	288895	rev	Annotated
118	CNA01060	CNAG_00116	CNA01060 _ 1	1	290344	290352	290345	fwd	Alternative
119	CNA01060	CNAG_00116	CNA01060 _ 2	1	290412	290414	290414	fwd	Alternative
120	CNA01070	CNAG_00117	CNA01070 _ 6	1	292401	292408	292407	rev	Alternative
121	CNA01070	CNAG_00117	CNA01070 _ 5	1	292437	292460	292437	rev	Alternative
122	CNA01070	CNAG_00117	CNA01070 _ 4	1	292475	292478	292475	rev	Alternative
123	CNA01070	CNAG_00117	CNA01070 _ 3	1	292803	292807	292807	rev	Alternative
124	CNA01070	CNAG_00117	CNA01070 _ 2	1	293348	293355	293355	rev	Alternative
125	CNA01070	CNAG_00117	CNA01070 _ 1	1	294142	294168	294163	rev	Annotated
126	CNA01080	CNAG_00118	CNA01080 _ 2	1	295152	295166	295164	rev	Alternative
127	CNA01080	CNAG_00118	CNA01080 _ 1	1	295184	295191	295184	rev	Annotated
128	CNA01090	CNAG_00119	CNA01090 _ 1	1	295253	295284	295269	fwd	Annotated
129	CNA01095	CNAG_00120	CNA01095 _ 1	1	297166	297195	297168	rev	Annotated
130	CNA01100	CNAG_00121	CNA01100 _ 2	1	299300	299308	299308	rev	Alternative
131	CNA01100	CNAG_00121	CNA01100 _ 1	1	299365	299371	299371	rev	Annotated
132	CNA01130	CNAG_00123	CNA01130 _ 2	1	304525	304533	304532	rev	Alternative
133	CNA01130	CNAG_00123	CNA01130 _ 1	1	305514	305522	305514	rev	Alternative
134	CNA01140	CNAG_00124	CNA01140 _ 1	1	305858	305868	305858	fwd	Annotated
135	CNA01150	CNAG_00125	CNA01150 _ 1	1	309717	309723	309719	fwd	Alternative
136	CNA01160	CNAG_00126	CNA01160 _ 1	1	314625	314645	314628	rev	Alternative
137	CNA01170	CNAG_00129	CNA01170 _ 1	1	315037	315063	315037	fwd	Annotated
138	CNA01180	CNAG_00130	CNA01180 _ 1	1	318068	318081	318076	fwd	Alternative
139	CNA01180	CNAG_00130	CNA01180 _ 2	1	318240	318261	318252	fwd	Alternative
140	CNA01180	CNAG_00130	CNA01180 _ 3	1	318285	318302	318300	fwd	Alternative
141	CNA01180	CNAG_00130	CNA01180 _ 4	1	320416	320427	320427	fwd	Alternative
142	CNA01180	CNAG_00130	CNA01180 _ 5	1	320812	320818	320813	fwd	Alternative
143	CNA01200	CNAG_00132	CNA01200 _ 1	1	328132	328152	328138	rev	Annotated
144	CNA01205	CNAG_00133	CNA01205 _ 1	1	328313	328379	328330	fwd	Annotated
145	CNA01210	CNAG_00134	CNA01210 _ 2	1	330508	330511	330511	rev	Alternative
146	CNA01210	CNAG_00134	CNA01210 _ 1	1	332624	332664	332624	rev	Alternative
147	CNA01220	CNAG_00135	CNA01220 _ 1	1	332805	332834	332805	fwd	Annotated
148	CNA01230	CNAG_00136	CNA01230 _ 2	1	333962	333964	333962	rev	Alternative
149	CNA01230	CNAG_00136	CNA01230 _ 1	1	337345	337371	337351	rev	Annotated
150	CNA01240	CNAG_00137	CNA01240 _ 1	1	339306	339316	339316	rev	Annotated
151	CNA01250	CNAG_00138	CNA01250 _ 1	1	339442	339498	339442	fwd	Annotated
152	CNA01260	CNAG_00139	CNA01260 _ 9	1	341337	341340	341338	rev	Alternative
153	CNA01260	CNAG_00139	CNA01260 _ 8	1	341436	341461	341443	rev	Alternative
154	CNA01260	CNAG_00139	CNA01260 _ 7	1	341528	341531	341531	rev	Alternative
155	CNA01260	CNAG_00139	CNA01260 _ 6	1	341621	341628	341621	rev	Alternative
156	CNA01260	CNAG_00139	CNA01260 _ 5	1	342020	342022	342022	rev	Alternative
157	CNA01260	CNAG_00139	CNA01260 _ 4	1	342103	342106	342105	rev	Alternative
158	CNA01260	CNAG_00139	CNA01260 _ 3	1	342498	342521	342505	rev	Alternative
159	CNA01260	CNAG_00139	CNA01260 _ 2	1	342693	342703	342700	rev	Alternative
160	CNA01260	CNAG_00139	CNA01260 _ 1	1	342924	342973	342930	rev	Annotated
161	CNA01270	CNAG_00140	CNA01270 _ 4	1	345436	345440	345438	rev	Alternative
162	CNA01270	CNAG_00140	CNA01270 _ 3	1	345461	345508	345491	rev	Alternative
163	CNA01270	CNAG_00140	CNA01270 _ 2	1	345557	345578	345576	rev	Alternative
164	CNA01270	CNAG_00140	CNA01270 _ 1	1	345751	345774	345770	rev	Annotated
165	CNA01280	CNAG_00141	CNA01280 _ 1	1	346042	346046	346042	fwd	Annotated
166	CNA01290	CNAG_00142	CNA01290 _ 1	1	348150	348210	348168	fwd	Annotated
167	CNA01310	CNAG_00143	CNA01310 _ 1	1	351220	351239	351223	fwd	Alternative
168	CNA01320	CNAG_00144	CNA01320 _ 1	1	355313	355321	355313	rev	Alternative
169	CNA01330	CNAG_00145	CNA01330 _ 1	1	355960	355982	355976	fwd	Alternative
170	CNA01340	CNAG_00146	CNA01340 _ 1	1	359397	359408	359408	rev	Annotated
171	CNA01350	CNAG_00147	CNA01350 _ 1	1	359599	359658	359627	fwd	Annotated
172	CNA01350	CNAG_00147	CNA01350 _ 2	1	359728	359738	359738	fwd	Alternative
173	CNA01360	CNAG_00148	CNA01360 _ 1	1	368344	368390	368376	fwd	Annotated
174	CNA01370	CNAG_00149	CNA01370 _ 1	1	375122	375134	375122	fwd	Annotated
175	CNA01370	CNAG_00149	CNA01370 _ 2	1	375833	375851	375833	fwd	Alternative
176	CNA01370	CNAG_00149	CNA01370 _ 3	1	376097	376101	376101	fwd	Alternative
177	CNA01380	CNAG_00150	CNA01380 _ 1	1	376941	376965	376948	fwd	Alternative
178	CNA01380	CNAG_00150	CNA01380 _ 2	1	377154	377169	377168	fwd	Alternative
179	CNA01390	NA	CNA01390 _ 1	1	380910	380953	380945	fwd	Alternative
180	CNA01390	NA	CNA01390 _ 2	1	380974	380980	380980	fwd	Alternative
181	CNA01390	NA	CNA01390 _ 3	1	381287	381331	381315	fwd	Alternative
182	CNA01390	NA	CNA01390 _ 4	1	381426	381432	381428	fwd	Alternative
183	CNA01390	NA	CNA01390 _ 5	1	381526	381534	381526	fwd	Alternative
184	CNA01390	NA	CNA01390 _ 6	1	381624	381633	381625	fwd	Alternative
185	CNA01390	NA	CNA01390 _ 7	1	382012	382053	382015	fwd	Alternative
186	CNA01390	NA	CNA01390 _ 8	1	382131	382167	382131	fwd	Alternative
187	CNA01390	NA	CNA01390 _ 9	1	382246	382253	382250	fwd	Alternative
188	CNA01390	NA	CNA01390 _ 10	1	382300	382309	382300	fwd	Alternative
189	CNA01390	NA	CNA01390 _ 11	1	382367	382385	382371	fwd	Alternative
190	CNA01390	NA	CNA01390 _ 12	1	382693	382696	382696	fwd	Alternative
191	CNA01400	CNAG_00152	CNA01400 _ 1	1	384543	384564	384549	rev	Alternative
192	CNA01410	CNAG_00153	CNA01410 _ 1	1	384604	384613	384606	fwd	Annotated
193	CNA01420	CNAG_00154	CNA01420 _ 1	1	388640	388675	388642	rev	Alternative
194	CNA01450	CNAG_00156	CNA01450 _ 1	1	395301	395327	395327	rev	Annotated
195	CNA01460	CNAG_00157	CNA01460 _ 1	1	395981	396045	396042	fwd	Annotated
196	CNA01470	CNAG_00158	CNA01470 _ 1	1	399077	399100	399085	rev	Annotated
197	CNA01480	CNAG_00160	CNA01480 _ 1	1	399259	399262	399259	fwd	Annotated
198	CNA01480	CNAG_00160	CNA01480 _ 2	1	399325	399353	399325	fwd	Alternative
199	CNA01490	CNAG_00161	CNA01490 _ 2	1	403043	403054	403054	rev	Alternative
200	CNA01490	CNAG_00161	CNA01490 _ 1	1	403087	403106	403096	rev	Annotated
201	CNA01500	CNAG_00162	CNA01500 _ 4	1	404560	404563	404563	rev	Alternative
202	CNA01500	CNAG_00162	CNA01500 _ 3	1	404674	404680	404677	rev	Alternative
203	CNA01500	CNAG_00162	CNA01500 _ 2	1	404714	404768	404762	rev	Alternative
204	CNA01500	CNAG_00162	CNA01500 _ 1	1	404984	404997	404991	rev	Annotated
205	CNA01510	CNAG_00163	CNA01510 _ 2	1	409720	409728	409721	rev	Alternative
206	CNA01510	CNAG_00163	CNA01510 _ 1	1	410223	410228	410223	rev	Annotated
207	CNA01530	CNAG_00165	CNA01530 _ 1	1	415022	415062	415037	rev	Alternative
208	CNA01540	CNAG_00166	CNA01540 _ 2	1	418024	418030	418028	rev	Alternative
209	CNA01540	CNAG_00166	CNA01540 _ 1	1	418207	418238	418220	rev	Annotated
210	CNA01550	CNAG_00167	CNA01550 _ 1	1	418389	418416	418416	fwd	Annotated
211	CNA01560	CNAG_07314	CNA01560 _ 1	1	423210	423213	423210	rev	Annotated
212	CNA01590	CNAG_00171	CNA01590 _ 1	1	426492	426511	426511	fwd	Annotated
213	CNA01610	CNAG_00173	CNA01610 _ 1	1	432691	432699	432691	fwd	Annotated
214	CNA01630	CNAG_00175	CNA01630 _ 1	1	438389	438395	438395	fwd	Annotated
215	CNA01640	CNAG_00176	CNA01640 _ 1	1	442287	442353	442326	rev	Annotated
216	CNA01660	CNAG_00178	CNA01660 _ 2	1	448865	448871	448870	rev	Alternative
217	CNA01660	CNAG_00178	CNA01660 _ 1	1	448900	448916	448913	rev	Alternative
218	CNA01680	CNAG_00179	CNA01680 _ 1	1	451636	451641	451636	fwd	Alternative
219	CNA01680	CNAG_00179	CNA01680 _ 2	1	451794	451809	451794	fwd	Alternative
220	CNA01680	CNAG_00179	CNA01680 _ 3	1	452631	452644	452631	fwd	Alternative
221	CNA01680	CNAG_00179	CNA01680 _ 4	1	452762	452770	452762	fwd	Alternative
222	CNA01690	CNAG_00180	CNA01690 _ 1	1	454018	454062	454028	fwd	Alternative
223	CNA01700	CNAG_00181	CNA01700 _ 1	1	457365	457404	457395	rev	Annotated
224	CNA01710	CNAG_00182	CNA01710 _ 1	1	457563	457601	457589	fwd	Annotated
225	CNA01720	CNAG_00183	CNA01720 _ 1	1	464276	464301	464292	rev	Annotated
226	CNA01730	CNAG_00184	CNA01730 _ 1	1	466508	466558	466519	fwd	Annotated
227	CNA01740	CNAG_00185	CNA01740 _ 1	1	469160	469195	469171	fwd	Annotated
228	CNA01750	CNAG_00186	CNA01750 _ 1	1	471060	471121	471086	rev	Alternative
229	CNA01760	CNAG_00187	CNA01760 _ 1	1	471255	471294	471278	fwd	Alternative
230	CNA01760	CNAG_00187	CNA01760 _ 2	1	473117	473123	473123	fwd	Alternative
231	CNA01770	CNAG_00188	CNA01770 _ 1	1	474692	474710	474704	rev	Annotated
232	CNA01780	CNAG_00189	CNA01780 _ 1	1	474996	475004	474996	fwd	Alternative
233	CNA01790	CNAG_00190	CNA01790 _ 1	1	477107	477144	477133	fwd	Annotated
234	CNA01820	CNAG_00193	CNA01820 _ 1	1	486958	486977	486977	rev	Alternative
235	CNA01840	CNAG_00195	CNA01840 _ 1	1	495714	495719	495719	rev	Annotated
236	CNA01850	CNAG_07316	CNA01850 _ 2	1	500098	500113	500105	rev	Alternative
237	CNA01850	CNAG_07316	CNA01850 _ 1	1	500817	500832	500824	rev	Alternative
238	CNA01860	CNAG_07317	CNA01860 _ 1	1	502632	502655	502654	rev	Alternative
239	CNA01870	CNAG_07318	CNA01870 _ 1	1	502986	503011	503006	fwd	Annotated
240	CNA01880	CNAG_07319	CNA01880 _ 1	1	507330	507410	507362	rev	Annotated
241	CNA01890	CNAG_07320	CNA01890 _ 1	1	507730	507740	507730	fwd	Alternative
242	CNA01910	CNAG_07322	CNA01910 _ 1	1	516682	516689	516682	rev	Annotated
243	CNA01920	CNAG_07323	CNA01920 _ 1	1	516828	516873	516854	fwd	Annotated
244	CNA01920	CNAG_07323	CNA01920 _ 2	1	516978	516999	516998	fwd	Alternative
245	CNA01930	CNAG_07324	CNA01930 _ 1	1	522056	522070	522062	fwd	Alternative
246	CNA01940	CNAG_07325	CNA01940 _ 2	1	523488	523494	523493	rev	Alternative
247	CNA01940	CNAG_07325	CNA01940 _ 1	1	523556	523558	523557	rev	Alternative
248	CNA01950	CNAG_07326	CNA01950 _ 1	1	523884	523905	523898	fwd	Annotated
249	CNA01990	CNAG_07328	CNA01990 _ 1	1	531779	531792	531783	rev	Alternative
250	CNA02000	CNAG_07329	CNA02000 _ 1	1	531953	531962	531959	fwd	Annotated
251	CNA02000	CNAG_07329	CNA02000 _ 2	1	534730	534735	534734	fwd	Alternative
252	CNA02020	CNAG_07332	CNA02020 _ 1	1	538543	538549	538549	rev	Alternative
253	CNA02030	CNAG_07333	CNA02030 _ 1	1	540937	540952	540952	fwd	Annotated
254	CNA02040	CNAG_07334	CNA02040 _ 1	1	548736	548747	548739	rev	Alternative
255	CNA02055	CNAG_07336	CNA02055 _ 2	1	550554	550556	550556	rev	Alternative
256	CNA02055	CNAG_07336	CNA02055 _ 1	1	551240	551266	551245	rev	Alternative
257	CNA02080	CNAG_07030	CNA02080 _ 1	1	556350	556363	556354	rev	Annotated
258	CNA02090	CNAG_07029	CNA02090 _ 1	1	556529	556550	556529	fwd	Annotated
259	CNA02100	CNAG_07028	CNA02100 _ 1	1	559084	559119	559108	rev	Annotated
260	CNA02115	CNAG_00128	CNA02115 _ 1	1	559831	559845	559845	fwd	Annotated
261	CNA02120	CNAG_05988	CNA02120 _ 2	1	563913	563927	563924	rev	Alternative
262	CNA02120	CNAG_05988	CNA02120 _ 1	1	564079	564095	564088	rev	Annotated
263	CNA02125	NA	CNA02125 _ 1	1	562208	562229	562212	fwd	Annotated
264	CNA02130	CNAG_07027	CNA02130 _ 1	1	564233	564253	564249	fwd	Annotated
265	CNA02140	CNAG_07338	CNA02140 _ 1	1	567757	567789	567784	rev	Annotated
266	CNA02150	CNAG_07339	CNA02150 _ 1	1	567902	567946	567927	fwd	Annotated
267	CNA02160	CNAG_07340	CNA02160 _ 3	1	570455	570494	570467	rev	Alternative
268	CNA02160	CNAG_07340	CNA02160 _ 2	1	570709	570711	570709	rev	Alternative
269	CNA02160	CNAG_07340	CNA02160 _ 1	1	570818	570830	570818	rev	Annotated
270	CNA02170	CNAG_07341	CNA02170 _ 1	1	572447	572494	572483	rev	Alternative
271	CNA02205	NA	CNA02205 _ 1	1	575690	575699	575690	fwd	Annotated
272	CNA02210	CNAG_00231	CNA02210 _ 1	1	580538	580558	580538	fwd	Annotated
273	CNA02220	CNAG_00232	CNA02220 _ 1	1	583052	583078	583060	rev	Annotated
274	CNA02230	CNAG_00233	CNA02230 _ 1	1	583263	583291	583274	fwd	Annotated
275	CNA02240	CNAG_00234	CNA02240 _ 1	1	584371	584394	584382	fwd	Annotated
276	CNA02250	CNAG_00235	CNA02250 _ 2	1	588261	588285	588272	rev	Alternative
277	CNA02250	CNAG_00235	CNA02250 _ 1	1	588313	588315	588314	rev	Annotated
278	CNA02270	CNAG_00237	CNA02270 _ 1	1	591195	591205	591195	fwd	Annotated
279	CNA02290	CNAG_00238	CNA02290 _ 1	1	594479	594515	594488	fwd	Annotated
280	CNA02290	CNAG_00238	CNA02290 _ 2	1	594947	594974	594968	fwd	Alternative
281	CNA02290	CNAG_00238	CNA02290 _ 3	1	595014	595042	595033	fwd	Alternative
282	CNA02290	CNAG_00238	CNA02290 _ 4	1	595118	595123	595118	fwd	Alternative
283	CNA02300	CNAG_00239	CNA02300 _ 1	1	601148	601166	601166	rev	Alternative
284	CNA02310	CNAG_00240	CNA02310 _ 1	1	601398	601416	601406	fwd	Alternative
285	CNA02330	CNAG_00241	CNA02330 _ 1	1	605369	605375	605369	fwd	Annotated
286	CNA02330	CNAG_00241	CNA02330 _ 2	1	605405	605421	605406	fwd	Alternative
287	CNA02350	CNAG_07344	CNA02350 _ 1	1	614955	614959	614956	fwd	Alternative
288	CNA02360	CNAG_00246	CNA02360 _ 1	1	619412	619453	619447	rev	Annotated
289	CNA02370	CNAG_00247	CNA02370 _ 1	1	619686	619697	619687	fwd	Alternative
290	CNA02370	CNAG_00247	CNA02370 _ 2	1	621100	621102	621101	fwd	Alternative
291	CNA02390	CNAG_00249	CNA02390 _ 1	1	625406	625445	625445	fwd	Annotated
292	CNA02390	CNAG_00249	CNA02390 _ 2	1	626156	626169	626169	fwd	Alternative
293	CNA02390	CNAG_00249	CNA02390 _ 3	1	626882	626911	626908	fwd	Alternative
294	CNA02390	CNAG_00249	CNA02390 _ 4	1	626936	626970	626949	fwd	Alternative
295	CNA02390	CNAG_00249	CNA02390 _ 5	1	627037	627051	627037	fwd	Alternative
296	CNA02400	CNAG_00250	CNA02400 _ 1	1	628235	628278	628250	fwd	Alternative
297	CNA02405	CNAG_00251	CNA02405 _ 1	1	630671	630694	630675	fwd	Alternative
298	CNA02410	CNAG_00252	CNA02410 _ 1	1	632663	632688	632681	rev	Annotated
299	CNA02420	CNAG_00253	CNA02420 _ 1	1	632791	632830	632824	fwd	Alternative
300	CNA02420	CNAG_00253	CNA02420 _ 2	1	634966	634972	634966	fwd	Alternative
301	CNA02430	CNAG_00254	CNA02430 _ 1	1	636028	636075	636051	fwd	Annotated
302	CNA02430	CNAG_00254	CNA02430 _ 2	1	636288	636302	636302	fwd	Alternative
303	CNA02430	CNAG_00254	CNA02430 _ 3	1	636392	636396	636396	fwd	Alternative
304	CNA02430	CNAG_00254	CNA02430 _ 4	1	637175	637178	637175	fwd	Alternative
305	CNA02430	CNAG_00254	CNA02430 _ 5	1	637384	637399	637399	fwd	Alternative
306	CNA02440	CNAG_00255	CNA02440 _ 1	1	638234	638237	638234	rev	Annotated
307	CNA02450	CNAG_00256	CNA02450 _ 1	1	638271	638278	638276	fwd	Alternative
308	CNA02460	CNAG_00257	CNA02460 _ 3	1	641355	641358	641355	rev	Alternative
309	CNA02460	CNAG_00257	CNA02460 _ 2	1	642536	642544	642544	rev	Alternative
310	CNA02460	CNAG_00257	CNA02460 _ 1	1	645983	645990	645990	rev	Annotated
311	CNA02480	CNAG_00259	CNA02480 _ 1	1	650728	650746	650736	fwd	Annotated
312	CNA02490	CNAG_00260	CNA02490 _ 2	1	654080	654098	654098	rev	Alternative
313	CNA02490	CNAG_00260	CNA02490 _ 1	1	654120	654125	654120	rev	Annotated
314	CNA02500	CNAG_07955	CNA02500 _ 1	1	657119	657128	657121	fwd	Annotated
315	CNA02500	CNAG_07955	CNA02500 _ 2	1	658534	658536	658536	fwd	Alternative
316	CNA02510	NA	CNA02510 _ 1	1	659989	660010	660010	rev	Alternative
317	CNA02520	CNAG_00261	CNA02520 _ 1	1	660938	660942	660940	fwd	Alternative
318	CNA02535	CNAG_00263	CNA02535 _ 1	1	664918	664953	664918	rev	Annotated
319	CNA02540	CNAG_00264	CNA02540 _ 2	1	666155	666161	666159	rev	Alternative
320	CNA02540	CNAG_00264	CNA02540 _ 1	1	667406	667445	667415	rev	Annotated
321	CNA02550	CNAG_00265	CNA02550 _ 1	1	667684	667737	667710	fwd	Annotated
322	CNA02555	CNAG_00266	CNA02555 _ 1	1	670027	670071	670032	rev	Annotated
323	CNA02570	CNAG_00268	CNA02570 _ 2	1	674771	674784	674777	rev	Alternative
324	CNA02570	CNAG_00268	CNA02570 _ 1	1	674812	674817	674812	rev	Annotated
325	CNA02580	CNAG_00269	CNA02580 _ 1	1	675675	675699	675699	fwd	Annotated
326	CNA02590	CNAG_00270	CNA02590 _ 1	1	678014	678035	678020	fwd	Annotated
327	CNA02600	CNAG_00271	CNA02600 _ 1	1	680158	680212	680181	rev	Annotated
328	CNA02620	CNAG_00273	CNA02620 _ 1	1	687501	687515	687508	rev	Annotated
329	CNA02625	CNAG_00274	CNA02625 _ 1	1	688914	688943	688914	fwd	Alternative
330	CNA02630	CNAG_00275	CNA02630 _ 2	1	691403	691408	691405	rev	Alternative
331	CNA02630	CNAG_00275	CNA02630 _ 1	1	691434	691449	691446	rev	Alternative
332	CNA02640	CNAG_00276	CNA02640 _ 1	1	691570	691586	691586	fwd	Annotated
333	CNA02640	CNAG_00276	CNA02640 _ 2	1	691681	691719	691715	fwd	Alternative
334	CNA02645	CNAG_00277	CNA02645 _ 1	1	693411	693437	693437	fwd	Annotated
335	CNA02650	CNAG_00278	CNA02650 _ 3	1	694824	694828	694828	rev	Alternative
336	CNA02650	CNAG_00278	CNA02650 _ 2	1	695865	695903	695876	rev	Alternative
337	CNA02650	CNAG_00278	CNA02650 _ 1	1	695944	695952	695946	rev	Annotated
338	CNA02660	CNAG_00279	CNA02660 _ 1	1	696090	696118	696105	fwd	Annotated
339	CNA02670	CNAG_00280	CNA02670 _ 1	1	697913	697971	697924	fwd	Annotated
340	CNA02680	CNAG_07345	CNA02680 _ 1	1	699364	699382	699364	fwd	Annotated
341	CNA02690	CNAG_07114	CNA02690 _ 1	1	702327	702342	702333	rev	Annotated
342	CNA02700	CNAG_07346	CNA02700 _ 1	1	702600	702638	702625	fwd	Annotated
343	CNA02730	CNAG_00285	CNA02730 _ 2	1	714942	714978	714954	rev	Alternative
344	CNA02730	CNAG_00285	CNA02730 _ 1	1	715128	715176	715153	rev	Annotated
345	CNA02740	CNAG_00286	CNA02740 _ 1	1	718026	718058	718040	rev	Annotated
346	CNA02750	CNAG_00287	CNA02750 _ 1	1	718392	718443	718392	fwd	Annotated
347	CNA02760	CNAG_00288	CNA02760 _ 1	1	720156	720196	720192	fwd	Annotated
348	CNA02770	CNAG_00289	CNA02770 _ 1	1	722373	722384	722381	rev	Annotated
349	CNA02780	CNAG_00290	CNA02780 _ 1	1	722625	722656	722628	fwd	Annotated
350	CNA02790	CNAG_00291	CNA02790 _ 1	1	724814	724824	724814	fwd	Annotated
351	CNA02800	CNAG_00292	CNA02800 _ 1	1	726957	726967	726957	fwd	Annotated
352	CNA02800	CNAG_00292	CNA02800 _ 2	1	727040	727067	727043	fwd	Alternative
353	CNA02810	CNAG_00293	CNA02810 _ 2	1	729828	729830	729828	rev	Alternative
354	CNA02810	CNAG_00293	CNA02810 _ 1	1	731311	731339	731311	rev	Annotated
355	CNA02820	CNAG_00294	CNA02820 _ 1	1	731526	731534	731530	fwd	Alternative
356	CNA02830	CNAG_07347	CNA02830 _ 1	1	738530	738547	738543	rev	Annotated
357	CNA02840	CNAG_07348	CNA02840 _ 1	1	738767	738806	738789	fwd	Alternative
358	CNA02840	CNAG_07348	CNA02840 _ 2	1	738837	738842	738837	fwd	Alternative
359	CNA02850	CNAG_00299	CNA02850 _ 1	1	741570	741630	741578	fwd	Annotated
360	CNA02860	CNAG_00300	CNA02860 _ 1	1	749527	749547	749527	rev	Annotated
361	CNA02870	CNAG_00301	CNA02870 _ 1	1	750163	750180	750163	fwd	Annotated
362	CNA02885	CNAG_00304	CNA02885 _ 1	1	757435	757444	757440	rev	Alternative
363	CNA02890	CNAG_00305	CNA02890 _ 1	1	757662	757685	757663	fwd	Annotated
364	CNA02895	CNAG_07949	CNA02895 _ 1	1	761390	761393	761392	rev	Annotated
365	CNA02900	CNAG_00306	CNA02900 _ 1	1	762100	762112	762104	fwd	Alternative
366	CNA02905	CNAG_00307	CNA02905 _ 1	1	764394	764439	764425	rev	Annotated
367	CNA02910	CNAG_00308	CNA02910 _ 1	1	767017	767031	767017	rev	Alternative
368	CNA02920	CNAG_00309	CNA02920 _ 1	1	767240	767252	767243	fwd	Annotated
369	CNA02920	CNAG_00309	CNA02920 _ 2	1	768287	768296	768291	fwd	Alternative
370	CNA02940	CNAG_00311	CNA02940 _ 1	1	775133	775160	775145	rev	Alternative
371	CNA02950	CNAG_00312	CNA02950 _ 1	1	775790	775797	775794	fwd	Annotated
372	CNA02960	CNAG_00313	CNA02960 _ 1	1	777600	777627	777617	fwd	Alternative
373	CNA02970	CNAG_00314	CNA02970 _ 3	1	781268	781292	781287	rev	Alternative
374	CNA02970	CNAG_00314	CNA02970 _ 2	1	781493	781496	781493	rev	Alternative
375	CNA02970	CNAG_00314	CNA02970 _ 1	1	782228	782283	782261	rev	Annotated
376	CNA02980	CNAG_00315	CNA02980 _ 1	1	783265	783274	783273	fwd	Annotated
377	CNA02980	CNAG_00315	CNA02980 _ 2	1	783330	783375	783343	fwd	Alternative
378	CNA02980	CNAG_00315	CNA02980 _ 3	1	783667	783669	783669	fwd	Alternative
379	CNA02990	CNAG_07350	CNA02990 _ 1	1	784746	784774	784746	fwd	Annotated
380	CNA02990	CNAG_07350	CNA02990 _ 2	1	784922	784930	784929	fwd	Alternative
381	CNA03000	CNAG_00316	CNA03000 _ 1	1	786882	786901	786901	rev	Annotated
382	CNA03030	CNAG_00318	CNA03030 _ 1	1	792368	792373	792372	fwd	Annotated
383	CNA03030	CNAG_00318	CNA03030 _ 2	1	792391	792413	792408	fwd	Alternative
384	CNA03040	CNAG_00319	CNA03040 _ 1	1	794400	794425	794420	rev	Annotated
385	CNA03060	CNAG_00321	CNA03060 _ 1	1	799619	799631	799621	fwd	Alternative
386	CNA03060	CNAG_00321	CNA03060 _ 2	1	799670	799678	799672	fwd	Alternative
387	CNA03065	CNAG_00322	CNA03065 _ 1	1	803787	803804	803804	rev	Alternative
388	CNA03070	CNAG_07351	CNA03070 _ 1	1	809480	809484	809484	rev	Annotated
389	CNA03090	CNAG_00326	CNA03090 _ 1	1	809730	809772	809730	fwd	Annotated
390	CNA03100	CNAG_00328	CNA03100 _ 1	1	813850	813903	813854	fwd	Annotated
391	CNA03100	CNAG_00328	CNA03100 _ 2	1	817874	817880	817880	fwd	Alternative
392	CNA03110	CNAG_00329	CNA03110 _ 1	1	819101	819130	819121	rev	Annotated
393	CNA03120	CNAG_00330	CNA03120 _ 1	1	819289	819297	819289	fwd	Annotated
394	CNA03130	CNAG_00331	CNA03130 _ 1	1	823835	823840	823840	rev	Alternative
395	CNA03160	CNAG_00334	CNA03160 _ 1	1	833713	833751	833745	fwd	Annotated
396	CNA03160	CNAG_00334	CNA03160 _ 2	1	833830	833850	833830	fwd	Alternative
397	CNA03170	CNAG_00335	CNA03170 _ 2	1	837848	837854	837848	rev	Alternative
398	CNA03170	CNAG_00335	CNA03170 _ 1	1	838114	838120	838120	rev	Alternative
399	CNA03180	CNAG_00337	CNA03180 _ 1	1	839283	839293	839283	fwd	Annotated
400	CNA03180	CNAG_00337	CNA03180 _ 2	1	839484	839488	839484	fwd	Alternative
401	CNA03180	CNAG_00337	CNA03180 _ 3	1	839533	839564	839540	fwd	Alternative
402	CNA03180	CNAG_00337	CNA03180 _ 4	1	839709	839713	839709	fwd	Alternative
403	CNA03190	CNAG_07352	CNA03190 _ 1	1	842915	842917	842915	fwd	Alternative
404	CNA03200	CNAG_07353	CNA03200 _ 1	1	845012	845033	845023	rev	Annotated
405	CNA03210	CNAG_07354	CNA03210 _ 1	1	845139	845186	845166	fwd	Alternative
406	CNA03220	CNAG_07355	CNA03220 _ 1	1	847444	847448	847447	rev	Alternative
407	CNA03265	NA	CNA03265 _ 1	1	854572	854574	854574	fwd	Alternative
408	CNA03280	CNAG_00375	CNA03280 _ 1	1	855992	855995	855992	fwd	Alternative
409	CNA03280	CNAG_00375	CNA03280 _ 2	1	858431	858434	858431	fwd	Alternative
410	CNA03290	CNAG_00374	CNA03290 _ 2	1	861357	861399	861381	rev	Alternative
411	CNA03290	CNAG_00374	CNA03290 _ 1	1	861427	861445	861432	rev	Alternative
412	CNA03300	CNAG_00373	CNA03300 _ 1	1	864842	864904	864884	rev	Annotated
413	CNA03310	CNAG_00372	CNA03310 _ 1	1	865116	865160	865123	fwd	Annotated
414	CNA03310	CNAG_00372	CNA03310 _ 2	1	865304	865325	865307	fwd	Alternative
415	CNA03310	CNAG_00372	CNA03310 _ 3	1	865444	865449	865445	fwd	Alternative
416	CNA03330	CNAG_00370	CNA03330 _ 1	1	869013	869034	869027	fwd	Annotated
417	CNA03340	CNAG_00369	CNA03340 _ 1	1	870974	870986	870974	fwd	Alternative
418	CNA03350	CNAG_00368	CNA03350 _ 1	1	875754	875778	875766	rev	Annotated
419	CNA03360	CNAG_00367	CNA03360 _ 1	1	875865	875878	875873	fwd	Annotated
420	CNA03380	CNAG_00365	CNA03380 _ 1	1	881757	881784	881762	rev	Alternative
421	CNA03390	CNAG_00364	CNA03390 _ 1	1	881849	881886	881870	fwd	Annotated
422	CNA03400	CNAG_00363	CNA03400 _ 1	1	889333	889400	889373	rev	Annotated
423	CNA03410	CNAG_00362	CNA03410 _ 1	1	890283	890322	890283	fwd	Annotated
424	CNA03410	CNAG_00362	CNA03410 _ 2	1	890399	890403	890403	fwd	Alternative
425	CNA03410	CNAG_00362	CNA03410 _ 3	1	891849	891862	891849	fwd	Alternative
426	CNA03420	CNAG_00361	CNA03420 _ 1	1	892766	892798	892795	fwd	Annotated
427	CNA03430	CNAG_00360	CNA03430 _ 1	1	896870	896874	896874	fwd	Alternative
428	CNA03470	CNAG_00357	CNA03470 _ 2	1	903430	903463	903443	rev	Alternative
429	CNA03470	CNAG_00357	CNA03470 _ 1	1	904120	904136	904122	rev	Alternative
430	CNA03480	CNAG_00356	CNA03480 _ 2	1	906294	906315	906306	rev	Alternative
431	CNA03480	CNAG_00356	CNA03480 _ 1	1	906336	906350	906340	rev	Annotated
432	CNA03490	CNAG_00355	CNA03490 _ 1	1	907575	907608	907600	rev	Alternative
433	CNA03500	CNAG_00354	CNA03500 _ 1	1	907734	907754	907741	fwd	Annotated
434	CNA03510	CNAG_00353	CNA03510 _ 1	1	910487	910497	910487	fwd	Annotated
435	CNA03520	CNAG_00352	CNA03520 _ 1	1	913265	913274	913265	rev	Annotated
436	CNA03523	CNAG_00351	CNA03523 _ 1	1	914386	914427	914400	rev	Annotated
437	CNA03530	CNAG_07356	CNA03530 _ 2	1	915637	915644	915644	rev	Alternative
438	CNA03530	CNAG_07356	CNA03530 _ 1	1	916587	916612	916593	rev	Annotated
439	CNA03540	CNAG_00349	CNA03540 _ 1	1	918217	918260	918219	rev	Annotated
440	CNA03550	CNAG_00348	CNA03550 _ 2	1	920445	920452	920445	rev	Alternative
441	CNA03550	CNAG_00348	CNA03550 _ 1	1	920484	920496	920496	rev	Alternative
442	CNA03560	CNAG_00347	CNA03560 _ 1	1	920613	920621	920613	fwd	Annotated
443	CNA03570	CNAG_00346	CNA03570 _ 1	1	926788	926813	926803	rev	Annotated
444	CNA03580	CNAG_00345	CNA03580 _ 1	1	926921	926929	926921	fwd	Alternative
445	CNA03590	CNAG_00344	CNA03590 _ 1	1	931835	931854	931852	rev	Annotated
446	CNA03600	CNAG_00377	CNA03600 _ 2	1	935694	935708	935697	rev	Alternative
447	CNA03600	CNAG_00377	CNA03600 _ 1	1	937507	937520	937507	rev	Annotated
448	CNA03720	CNAG_00383	CNA03720 _ 1	1	998050	998067	998067	fwd	Annotated
449	CNA03720	CNAG_00383	CNA03720 _ 2	1	998099	998111	998099	fwd	Alternative
450	CNA03720	CNAG_00383	CNA03720 _ 3	1	1002496	1002498	1002498	fwd	Alternative
451	CNA03720	CNAG_00383	CNA03720 _ 4	1	1003134	1003136	1003134	fwd	Alternative
452	CNA03730	CNAG_00385	CNA03730 _ 1	1	1005330	1005383	1005342	fwd	Annotated
453	CNA03740	CNAG_00386	CNA03740 _ 1	1	1006673	1006697	1006694	fwd	Annotated
454	CNA03750	CNAG_00387	CNA03750 _ 1	1	1010696	1010703	1010696	fwd	Annotated
455	CNA03770	CNAG_00389	CNA03770 _ 1	1	1016364	1016370	1016369	fwd	Alternative
456	CNA03770	CNAG_00389	CNA03770 _ 2	1	1017472	1017475	1017472	fwd	Alternative
457	CNA03780	CNAG_07951	CNA03780 _ 1	1	1019124	1019138	1019133	rev	Annotated
458	CNA03790	CNAG_00390	CNA03790 _ 1	1	1019247	1019285	1019273	fwd	Annotated
459	CNA03795	CNAG_00391	CNA03795 _ 1	1	1022931	1022984	1022945	rev	Annotated
460	CNA03800	CNAG_00392	CNA03800 _ 1	1	1023078	1023099	1023084	fwd	Alternative
461	CNA03810	CNAG_00393	CNA03810 _ 1	1	1028185	1028255	1028227	rev	Annotated
462	CNA03820	CNAG_00394	CNA03820 _ 1	1	1028579	1028627	1028621	fwd	Annotated
463	CNA03840	CNAG_00396	CNA03840 _ 2	1	1033962	1033992	1033965	rev	Alternative
464	CNA03840	CNAG_00396	CNA03840 _ 1	1	1034260	1034278	1034260	rev	Annotated
465	CNA03850	CNAG_00397	CNA03850 _ 1	1	1034438	1034449	1034438	fwd	Annotated
466	CNA03860	CNAG_00398	CNA03860 _ 1	1	1036966	1036969	1036969	rev	Alternative
467	CNA03870	CNAG_00399	CNA03870 _ 2	1	1039979	1039989	1039989	rev	Alternative
468	CNA03870	CNAG_00399	CNA03870 _ 1	1	1040318	1040321	1040321	rev	Alternative
469	CNA03880	CNAG_00400	CNA03880 _ 1	1	1041702	1041750	1041722	fwd	Annotated
470	CNA03900	CNAG_00402	CNA03900 _ 1	1	1050294	1050299	1050294	rev	Annotated
471	CNA03910	CNAG_00403	CNA03910 _ 1	1	1050485	1050495	1050493	fwd	Annotated
472	CNA03940	CNAG_00405	CNA03940 _ 1	1	1055472	1055478	1055472	fwd	Alternative
473	CNA03950	CNAG_00406	CNA03950 _ 1	1	1061682	1061690	1061682	rev	Annotated
474	CNA03960	CNAG_00407	CNA03960 _ 7	1	1062562	1062564	1062564	rev	Alternative
475	CNA03960	CNAG_00407	CNA03960 _ 6	1	1064132	1064138	1064134	rev	Alternative
476	CNA03960	CNAG_00407	CNA03960 _ 5	1	1064650	1064653	1064650	rev	Alternative
477	CNA03960	CNAG_00407	CNA03960 _ 4	1	1064826	1064833	1064827	rev	Alternative
478	CNA03960	CNAG_00407	CNA03960 _ 3	1	1065031	1065070	1065054	rev	Alternative
479	CNA03960	CNAG_00407	CNA03960 _ 2	1	1065092	1065120	1065100	rev	Alternative
480	CNA03960	CNAG_00407	CNA03960 _ 1	1	1065162	1065190	1065169	rev	Annotated
481	CNA03970	CNAG_00408	CNA03970 _ 1	1	1067802	1067831	1067831	rev	Annotated
482	CNA03990	CNAG_00409	CNA03990 _ 1	1	1068177	1068187	1068177	fwd	Alternative
483	CNA04000	CNAG_00410	CNA04000 _ 1	1	1072733	1072774	1072761	rev	Annotated
484	CNA04010	CNAG_00411	CNA04010 _ 1	1	1072895	1072901	1072895	fwd	Annotated
485	CNA04010	CNAG_00411	CNA04010 _ 2	1	1074453	1074472	1074453	fwd	Alternative
486	CNA04015	NA	CNA04015 _ 1	1	1075769	1075781	1075773	rev	Alternative
487	CNA04020	CNAG_00413	CNA04020 _ 1	1	1078951	1079020	1078969	rev	Annotated
488	CNA04025	CNAG_00414	CNA04025 _ 1	1	1079970	1080018	1079983	fwd	Alternative
489	CNA04030	CNAG_00415	CNA04030 _ 1	1	1080953	1080977	1080955	fwd	Alternative
490	CNA04030	CNAG_00415	CNA04030 _ 2	1	1082428	1082472	1082453	fwd	Alternative
491	CNA04030	CNAG_00415	CNA04030 _ 3	1	1082627	1082640	1082627	fwd	Alternative
492	CNA04050	CNAG_00417	CNA04050 _ 2	1	1087847	1087852	1087851	rev	Alternative
493	CNA04050	CNAG_00417	CNA04050 _ 1	1	1087871	1087879	1087876	rev	Annotated
494	CNA04060	CNAG_00418	CNA04060 _ 1	1	1090124	1090178	1090138	rev	Annotated
495	CNA04063	CNAG_00419	CNA04063 _ 2	1	1092383	1092422	1092417	rev	Alternative
496	CNA04063	CNAG_00419	CNA04063 _ 1	1	1092656	1092659	1092659	rev	Annotated
497	CNA04065	CNAG_00420	CNA04065 _ 1	1	1092803	1092861	1092815	fwd	Annotated
498	CNA04070	CNAG_00421	CNA04070 _ 1	1	1094479	1094518	1094498	rev	Annotated
499	CNA04090	CNAG_00423	CNA04090 _ 1	1	1100466	1100501	1100490	rev	Annotated
500	CNA04100	CNAG_00424	CNA04100 _ 1	1	1100683	1100706	1100690	fwd	Annotated
501	CNA04110	CNAG_00426	CNA04110 _ 2	1	1105198	1105231	1105216	rev	Alternative
502	CNA04110	CNAG_00426	CNA04110 _ 1	1	1107024	1107040	1107040	rev	Annotated
503	CNA04120	CNAG_00427	CNA04120 _ 1	1	1109176	1109204	1109182	rev	Alternative
504	CNA04130	CNAG_00428	CNA04130 _ 1	1	1109221	1109237	1109236	fwd	Alternative
505	CNA04140	CNAG_00429	CNA04140 _ 1	1	1112840	1112856	1112856	rev	Annotated
506	CNA04150	CNAG_07359	CNA04150 _ 1	1	1117868	1117915	1117868	rev	Annotated
507	CNA04160	CNAG_00433	CNA04160 _ 1	1	1119664	1119703	1119677	rev	Alternative
508	CNA04170	CNAG_00434	CNA04170 _ 2	1	1124339	1124343	1124343	rev	Alternative
509	CNA04170	CNAG_00434	CNA04170 _ 1	1	1124363	1124384	1124377	rev	Annotated
510	CNA04180	CNAG_00435	CNA04180 _ 1	1	1124461	1124530	1124489	fwd	Annotated
511	CNA04190	CNAG_00436	CNA04190 _ 2	1	1126875	1126879	1126875	rev	Alternative
512	CNA04190	CNAG_00436	CNA04190 _ 1	1	1128684	1128732	1128698	rev	Annotated
513	CNA04200	CNAG_00437	CNA04200 _ 1	1	1129704	1129720	1129707	rev	Annotated
514	CNA04210	CNAG_00438	CNA04210 _ 1	1	1129866	1129877	1129877	fwd	Annotated
515	CNA04210	CNAG_00438	CNA04210 _ 2	1	1130804	1130806	1130804	fwd	Alternative
516	CNA04220	CNAG_00439	CNA04220 _ 1	1	1135291	1135321	1135293	rev	Annotated
517	CNA04230	CNAG_00440	CNA04230 _ 1	1	1135868	1135885	1135869	fwd	Alternative
518	CNA04240	CNAG_00441	CNA04240 _ 1	1	1139157	1139176	1139170	rev	Annotated
519	CNA04250	CNAG_00442	CNA04250 _ 1	1	1140466	1140515	1140494	fwd	Alternative
520	CNA04265	CNAG_00444	CNA04265 _ 1	1	1145190	1145198	1145194	fwd	Annotated
521	CNA04270	CNAG_00445	CNA04270 _ 1	1	1146853	1146875	1146860	fwd	Annotated
522	CNA04270	CNAG_00445	CNA04270 _ 2	1	1147272	1147281	1147272	fwd	Alternative
523	CNA04280	CNAG_00447	CNA04280 _ 1	1	1153606	1153624	1153614	rev	Annotated
524	CNA04290	CNAG_00448	CNA04290 _ 1	1	1153788	1153797	1153797	fwd	Annotated
525	CNA04300	CNAG_00449	CNA04300 _ 1	1	1158675	1158718	1158686	rev	Annotated
526	CNA04310	CNAG_00450	CNA04310 _ 1	1	1158924	1158946	1158946	fwd	Annotated
527	CNA04340	CNAG_00453	CNA04340 _ 1	1	1165651	1165668	1165655	fwd	Annotated
528	CNA04340	CNAG_00453	CNA04340 _ 2	1	1165692	1165728	1165722	fwd	Alternative
529	CNA04340	CNAG_00453	CNA04340 _ 3	1	1167071	1167080	1167080	fwd	Alternative
530	CNA04360	CNAG_00456	CNA04360 _ 1	1	1171634	1171642	1171634	fwd	Annotated
531	CNA04360	CNAG_00456	CNA04360 _ 2	1	1171699	1171738	1171719	fwd	Alternative
532	CNA04360	CNAG_00456	CNA04360 _ 3	1	1172606	1172609	1172606	fwd	Alternative
533	CNA04360	CNAG_00456	CNA04360 _ 4	1	1173258	1173284	1173259	fwd	Alternative
534	CNA04360	CNAG_00456	CNA04360 _ 5	1	1173370	1173373	1173373	fwd	Alternative
535	CNA04360	CNAG_00456	CNA04360 _ 6	1	1173487	1173518	1173495	fwd	Alternative
536	CNA04360	CNAG_00456	CNA04360 _ 7	1	1173540	1173565	1173546	fwd	Alternative
537	CNA04360	CNAG_00456	CNA04360 _ 8	1	1173787	1173800	1173790	fwd	Alternative
538	CNA04360	CNAG_00456	CNA04360 _ 9	1	1173849	1173860	1173850	fwd	Alternative
539	CNA04370	CNAG_00457	CNA04370 _ 1	1	1175319	1175369	1175343	fwd	Annotated
540	CNA04370	CNAG_00457	CNA04370 _ 2	1	1175567	1175582	1175575	fwd	Alternative
541	CNA04370	CNAG_00457	CNA04370 _ 3	1	1175606	1175623	1175613	fwd	Alternative
542	CNA04380	CNAG_00458	CNA04380 _ 1	1	1177868	1177917	1177896	fwd	Annotated
543	CNA04380	CNAG_00458	CNA04380 _ 2	1	1178003	1178012	1178005	fwd	Alternative
544	CNA04390	CNAG_07360	CNA04390 _ 1	1	1181213	1181248	1181240	rev	Annotated
545	CNA04410	CNAG_00461	CNA04410 _ 1	1	1186022	1186048	1186043	rev	Annotated
546	CNA04420	CNAG_00462	CNA04420 _ 1	1	1186759	1186772	1186766	fwd	Alternative
547	CNA04420	CNAG_00462	CNA04420 _ 2	1	1186797	1186859	1186835	fwd	Alternative
548	CNA04430	CNAG_00464	CNA04430 _ 1	1	1192467	1192479	1192472	fwd	Annotated
549	CNA04430	CNAG_00464	CNA04430 _ 2	1	1196561	1196568	1196561	fwd	Alternative
550	CNA04460	CNAG_00465	CNA04460 _ 2	1	1200095	1200100	1200095	rev	Alternative
551	CNA04460	CNAG_00465	CNA04460 _ 1	1	1200536	1200573	1200548	rev	Alternative
552	CNA04470	CNAG_00466	CNA04470 _ 1	1	1200817	1200836	1200820	fwd	Annotated
553	CNA04480	CNAG_00467	CNA04480 _ 1	1	1202773	1202800	1202790	rev	Alternative
554	CNA04490	CNAG_00468	CNA04490 _ 1	1	1202905	1202932	1202923	fwd	Annotated
555	CNA04500	CNAG_00469	CNA04500 _ 1	1	1206627	1206644	1206634	rev	Annotated
556	CNA04510	CNAG_00470	CNA04510 _ 1	1	1206735	1206745	1206744	fwd	Annotated
557	CNA04520	CNAG_00471	CNA04520 _ 1	1	1208385	1208420	1208393	rev	Annotated
558	CNA04540	CNAG_00472	CNA04540 _ 1	1	1208907	1208911	1208907	fwd	Annotated
559	CNA04550	CNAG_00473	CNA04550 _ 1	1	1211098	1211118	1211101	rev	Annotated
560	CNA04560	CNAG_00474	CNA04560 _ 1	1	1211387	1211417	1211387	fwd	Alternative
561	CNA04560	CNAG_00474	CNA04560 _ 2	1	1211437	1211449	1211445	fwd	Alternative
562	CNA04590	CNAG_07361	CNA04590 _ 2	1	1219827	1219868	1219838	rev	Alternative
563	CNA04590	CNAG_07361	CNA04590 _ 1	1	1220834	1220875	1220875	rev	Annotated
564	CNA04600	CNAG_07362	CNA04600 _ 1	1	1222853	1222898	1222886	rev	Annotated
565	CNA04610	CNAG_07363	CNA04610 _ 1	1	1223155	1223200	1223185	fwd	Annotated
566	CNA04620	CNAG_00480	CNA04620 _ 1	1	1227517	1227526	1227518	fwd	Alternative
567	CNA04620	CNAG_00480	CNA04620 _ 2	1	1227556	1227566	1227556	fwd	Alternative
568	CNA04640	CNAG_00482	CNA04640 _ 1	1	1233927	1233941	1233939	rev	Annotated
569	CNA04650	CNAG_00483	CNA04650 _ 1	1	1234100	1234120	1234109	fwd	Annotated
570	CNA04660	CNAG_00484	CNA04660 _ 1	1	1238532	1238546	1238532	rev	Annotated
571	CNA04670	CNAG_00485	CNA04670 _ 7	1	1239070	1239084	1239084	rev	Alternative
572	CNA04670	CNAG_00485	CNA04670 _ 6	1	1239236	1239245	1239236	rev	Alternative
573	CNA04670	CNAG_00485	CNA04670 _ 5	1	1239265	1239282	1239268	rev	Alternative
574	CNA04670	CNAG_00485	CNA04670 _ 4	1	1239340	1239359	1239342	rev	Alternative
575	CNA04670	CNAG_00485	CNA04670 _ 3	1	1239387	1239402	1239389	rev	Alternative
576	CNA04670	CNAG_00485	CNA04670 _ 2	1	1240484	1240502	1240490	rev	Alternative
577	CNA04670	CNAG_00485	CNA04670 _ 1	1	1240529	1240533	1240533	rev	Annotated
578	CNA04680	CNAG_00486	CNA04680 _ 1	1	1240789	1240834	1240813	fwd	Annotated
579	CNA04695	CNAG_07952	CNA04695 _ 1	1	1245932	1245977	1245932	fwd	Annotated
580	CNA04700	CNAG_00490	CNA04700 _ 1	1	1248487	1248497	1248497	rev	Annotated
581	CNA04710	CNAG_00491	CNA04710 _ 1	1	1248647	1248651	1248647	fwd	Annotated
582	CNA04710	CNAG_00491	CNA04710 _ 2	1	1248670	1248706	1248672	fwd	Alternative
583	CNA04710	CNAG_00491	CNA04710 _ 3	1	1248819	1248833	1248821	fwd	Alternative
584	CNA04720	CNAG_00493	CNA04720 _ 1	1	1257335	1257341	1257335	rev	Alternative
585	CNA04730	CNAG_07364	CNA04730 _ 1	1	1259784	1259798	1259787	rev	Annotated
586	CNA04740	CNAG_00495	CNA04740 _ 1	1	1259983	1260000	1259989	fwd	Annotated
587	CNA04750	CNAG_00496	CNA04750 _ 1	1	1260939	1260967	1260939	fwd	Annotated
588	CNA04760	CNAG_00497	CNA04760 _ 3	1	1265508	1265536	1265524	rev	Alternative
589	CNA04760	CNAG_00497	CNA04760 _ 2	1	1265565	1265578	1265566	rev	Alternative
590	CNA04760	CNAG_00497	CNA04760 _ 1	1	1265749	1265773	1265773	rev	Annotated
591	CNA04770	CNAG_00498	CNA04770 _ 1	1	1267172	1267202	1267201	fwd	Annotated
592	CNA04770	CNAG_00498	CNA04770 _ 2	1	1267220	1267228	1267227	fwd	Alternative
593	CNA04770	CNAG_00498	CNA04770 _ 3	1	1268930	1268937	1268931	fwd	Alternative
594	CNA04780	CNAG_00499	CNA04780 _ 3	1	1271622	1271625	1271625	rev	Alternative
595	CNA04780	CNAG_00499	CNA04780 _ 2	1	1272017	1272028	1272028	rev	Alternative
596	CNA04780	CNAG_00499	CNA04780 _ 1	1	1272056	1272115	1272081	rev	Alternative
597	CNA04850	CNAG_00502	CNA04850 _ 1	1	1284705	1284727	1284705	fwd	Annotated
598	CNA04860	CNAG_00503	CNA04860 _ 1	1	1287455	1287483	1287478	rev	Alternative
599	CNA04870	CNAG_00504	CNA04870 _ 1	1	1287664	1287677	1287676	fwd	Annotated
600	CNA04890	CNAG_00506	CNA04890 _ 2	1	1292922	1292926	1292922	rev	Alternative
601	CNA04890	CNAG_00506	CNA04890 _ 1	1	1294453	1294487	1294481	rev	Annotated
602	CNA04910	CNAG_00508	CNA04910 _ 1	1	1302205	1302208	1302208	rev	Alternative
603	CNA04920	CNAG_00509	CNA04920 _ 4	1	1303570	1303587	1303574	rev	Alternative
604	CNA04920	CNAG_00509	CNA04920 _ 3	1	1303833	1303867	1303837	rev	Alternative
605	CNA04920	CNAG_00509	CNA04920 _ 2	1	1303965	1303970	1303970	rev	Alternative
606	CNA04920	CNAG_00509	CNA04920 _ 1	1	1304049	1304075	1304052	rev	Annotated
607	CNA04930	CNAG_00510	CNA04930 _ 1	1	1304204	1304233	1304221	fwd	Annotated
608	CNA04940	CNAG_00512	CNA04940 _ 1	1	1309344	1309374	1309361	rev	Annotated
609	CNA04950	CNAG_00513	CNA04950 _ 1	1	1309512	1309534	1309513	fwd	Annotated
610	CNA05000	CNAG_07365	CNA05000 _ 1	1	1320531	1320540	1320531	fwd	Alternative
611	CNA05010	CNAG_00519	CNA05010 _ 1	1	1323356	1323365	1323358	fwd	Annotated
612	CNA05010	CNAG_00519	CNA05010 _ 2	1	1323390	1323404	1323401	fwd	Alternative
613	CNA05010	CNAG_00519	CNA05010 _ 3	1	1323459	1323468	1323459	fwd	Alternative
614	CNA05010	CNAG_00519	CNA05010 _ 4	1	1323859	1323903	1323887	fwd	Alternative
615	CNA05010	CNAG_00519	CNA05010 _ 5	1	1324869	1324871	1324869	fwd	Alternative
616	CNA05015	CNAG_07953	CNA05015 _ 1	1	1325626	1325643	1325626	fwd	Annotated
617	CNA05020	CNAG_00520	CNA05020 _ 1	1	1326881	1326885	1326882	fwd	Alternative
618	CNA05030	CNAG_00521	CNA05030 _ 1	1	1335134	1335140	1335134	rev	Alternative
619	CNA05040	CNAG_00522	CNA05040 _ 1	1	1335282	1335296	1335287	fwd	Alternative
620	CNA05040	CNAG_00522	CNA05040 _ 2	1	1338205	1338212	1338209	fwd	Alternative
621	CNA05050	CNAG_00523	CNA05050 _ 2	1	1340891	1340908	1340891	rev	Alternative
622	CNA05050	CNAG_00523	CNA05050 _ 1	1	1340959	1340975	1340967	rev	Annotated
623	CNA05060	CNAG_00524	CNA05060 _ 1	1	1342401	1342458	1342436	fwd	Annotated
624	CNA05060	CNAG_00524	CNA05060 _ 2	1	1342486	1342492	1342486	fwd	Alternative
625	CNA05070	CNAG_00525	CNA05070 _ 1	1	1344474	1344512	1344483	fwd	Annotated
626	CNA05070	CNAG_00525	CNA05070 _ 2	1	1345213	1345215	1345215	fwd	Alternative
627	CNA05090	CNAG_00527	CNA05090 _ 1	1	1351723	1351743	1351728	rev	Annotated
628	CNA05100	CNAG_00528	CNA05100 _ 1	1	1351880	1351944	1351895	fwd	Annotated
629	CNA05110	CNAG_00529	CNA05110 _ 1	1	1354940	1355003	1354986	fwd	Alternative
630	CNA05110	CNAG_00529	CNA05110 _ 2	1	1355025	1355031	1355025	fwd	Alternative
631	CNA05120	NA	CNA05120 _ 1	1	1358197	1358240	1358220	fwd	Alternative
632	CNA05120	NA	CNA05120 _ 2	1	1358462	1358467	1358462	fwd	Alternative
633	CNA05120	NA	CNA05120 _ 3	1	1358859	1358861	1358859	fwd	Alternative
634	CNA05120	NA	CNA05120 _ 4	1	1359242	1359266	1359250	fwd	Alternative
635	CNA05120	NA	CNA05120 _ 5	1	1359385	1359389	1359388	fwd	Alternative
636	CNA05120	NA	CNA05120 _ 6	1	1359451	1359455	1359453	fwd	Alternative
637	CNA05130	CNAG_00531	CNA05130 _ 2	1	1359958	1359963	1359958	rev	Alternative
638	CNA05130	CNAG_00531	CNA05130 _ 1	1	1363598	1363608	1363607	rev	Alternative
639	CNA05140	CNAG_00532	CNA05140 _ 1	1	1368740	1368769	1368747	rev	Annotated
640	CNA05150	CNAG_00533	CNA05150 _ 1	1	1369536	1369557	1369540	fwd	Annotated
641	CNA05160	CNAG_00534	CNA05160 _ 1	1	1372552	1372590	1372563	rev	Annotated
642	CNA05170	CNAG_00535	CNA05170 _ 1	1	1372718	1372755	1372733	fwd	Annotated
643	CNA05180	CNAG_00536	CNA05180 _ 2	1	1374554	1374556	1374554	rev	Alternative
644	CNA05180	CNAG_00536	CNA05180 _ 1	1	1375005	1375031	1375024	rev	Alternative
645	CNA05200	CNAG_00537	CNA05200 _ 1	1	1375838	1375900	1375838	fwd	Annotated
646	CNA05210	CNAG_00538	CNA05210 _ 1	1	1378784	1378808	1378803	rev	Annotated
647	CNA05220	CNAG_00539	CNA05220 _ 3	1	1380575	1380585	1380576	rev	Alternative
648	CNA05220	CNAG_00539	CNA05220 _ 2	1	1380603	1380610	1380610	rev	Alternative
649	CNA05220	CNAG_00539	CNA05220 _ 1	1	1381583	1381595	1381590	rev	Annotated
650	CNA05240	CNAG_00540	CNA05240 _ 1	1	1387509	1387535	1387514	fwd	Alternative
651	CNA05270	CNAG_00543	CNA05270 _ 1	1	1392987	1393014	1393001	fwd	Annotated
652	CNA05280	CNAG_00544	CNA05280 _ 1	1	1394195	1394197	1394196	rev	Alternative
653	CNA05290	CNAG_00545	CNA05290 _ 1	1	1403311	1403313	1403313	fwd	Alternative
654	CNA05300	CNAG_00546	CNA05300 _ 1	1	1404874	1404890	1404874	fwd	Annotated
655	CNA05300	CNAG_00546	CNA05300 _ 2	1	1405202	1405213	1405213	fwd	Alternative
656	CNA05310	CNAG_00547	CNA05310 _ 3	1	1411267	1411269	1411269	rev	Alternative
657	CNA05310	CNAG_00547	CNA05310 _ 2	1	1415415	1415464	1415459	rev	Alternative
658	CNA05310	CNAG_00547	CNA05310 _ 1	1	1415647	1415650	1415650	rev	Annotated
659	CNA05320	CNAG_00550	CNA05320 _ 1	1	1419638	1419662	1419640	rev	Alternative
660	CNA05330	CNAG_00551	CNA05330 _ 1	1	1425100	1425131	1425105	rev	Annotated
661	CNA05340	NA	CNA05340 _ 1	1	1427051	1427064	1427054	fwd	Annotated
662	CNA05360	CNAG_07368	CNA05360 _ 1	1	1436948	1436965	1436957	fwd	Alternative
663	CNA05360	CNAG_07368	CNA05360 _ 2	1	1437464	1437469	1437464	fwd	Alternative
664	CNA05360	CNAG_07368	CNA05360 _ 3	1	1437536	1437539	1437536	fwd	Alternative
665	CNA05370	CNAG_00554	CNA05370 _ 1	1	1441620	1441644	1441641	rev	Alternative
666	CNA05390	CNAG_00556	CNA05390 _ 1	1	1446499	1446526	1446508	rev	Annotated
667	CNA05400	CNAG_00557	CNA05400 _ 1	1	1446672	1446689	1446672	fwd	Annotated
668	CNA05400	CNAG_00557	CNA05400 _ 2	1	1446804	1446816	1446804	fwd	Alternative
669	CNA05410	CNAG_00558	CNA05410 _ 1	1	1448409	1448421	1448421	fwd	Annotated
670	CNA05415	CNAG_00559	CNA05415 _ 1	1	1454902	1454918	1454910	fwd	Annotated
671	CNA05420	CNAG_00560	CNA05420 _ 1	1	1457625	1457668	1457667	rev	Annotated
672	CNA05430	CNAG_00561	CNA05430 _ 1	1	1457906	1457925	1457906	fwd	Alternative
673	CNA05430	CNAG_00561	CNA05430 _ 2	1	1457943	1457948	1457943	fwd	Alternative
674	CNA05430	CNAG_00561	CNA05430 _ 3	1	1458808	1458846	1458843	fwd	Alternative
675	CNA05440	CNAG_00562	CNA05440 _ 1	1	1460996	1461009	1461009	rev	Alternative
676	CNA05450	CNAG_00563	CNA05450 _ 4	1	1461750	1461754	1461754	rev	Alternative
677	CNA05450	CNAG_00563	CNA05450 _ 3	1	1462749	1462751	1462749	rev	Alternative
678	CNA05450	CNAG_00563	CNA05450 _ 2	1	1463109	1463152	1463132	rev	Alternative
679	CNA05450	CNAG_00563	CNA05450 _ 1	1	1463176	1463193	1463181	rev	Annotated
680	CNA05470	CNAG_00565	CNA05470 _ 1	1	1469125	1469171	1469154	rev	Annotated
681	CNA05480	CNAG_00566	CNA05480 _ 1	1	1469396	1469447	1469446	fwd	Annotated
682	CNA05490	CNAG_00567	CNA05490 _ 1	1	1474464	1474502	1474465	rev	Annotated
683	CNA05495	CNAG_00568	CNA05495 _ 1	1	1476593	1476607	1476593	rev	Annotated
684	CNA05500	CNAG_00569	CNA05500 _ 1	1	1476928	1476987	1476935	fwd	Annotated
685	CNA05510	CNAG_00570	CNA05510 _ 1	1	1480709	1480735	1480713	rev	Alternative
686	CNA05520	NA	CNA05520 _ 1	1	1481042	1481060	1481042	fwd	Annotated
687	CNA05560	CNAG_00571	CNA05560 _ 1	1	1488012	1488025	1488012	fwd	Alternative
688	CNA05570	CNAG_00572	CNA05570 _ 1	1	1489233	1489249	1489235	fwd	Alternative
689	CNA05580	CNAG_00573	CNA05580 _ 1	1	1493246	1493296	1493286	rev	Annotated
690	CNA05590	CNAG_00574	CNA05590 _ 1	1	1498656	1498671	1498669	rev	Alternative
691	CNA05600	NA	CNA05600 _ 5	1	1500218	1500235	1500218	rev	Alternative
692	CNA05600	NA	CNA05600 _ 4	1	1500473	1500477	1500477	rev	Alternative
693	CNA05600	NA	CNA05600 _ 3	1	1500850	1500852	1500852	rev	Alternative
694	CNA05600	NA	CNA05600 _ 2	1	1502087	1502108	1502101	rev	Alternative
695	CNA05600	NA	CNA05600 _ 1	1	1502216	1502231	1502216	rev	Annotated
696	CNA05610	CNAG_00576	CNA05610 _ 1	1	1503855	1503877	1503865	rev	Alternative
697	CNA05620	CNAG_00577	CNA05620 _ 1	1	1505954	1505959	1505954	rev	Alternative
698	CNA05630	CNAG_00580	CNA05630 _ 1	1	1510985	1511014	1511014	rev	Annotated
699	CNA05650	CNAG_00581	CNA05650 _ 1	1	1511811	1511855	1511823	fwd	Annotated
700	CNA05650	CNAG_00581	CNA05650 _ 2	1	1513162	1513164	1513164	fwd	Alternative
701	CNA05660	CNAG_00582	CNA05660 _ 1	1	1515471	1515525	1515496	rev	Annotated
702	CNA05670	CNAG_00583	CNA05670 _ 1	1	1515779	1515787	1515787	fwd	Annotated
703	CNA05670	CNAG_00583	CNA05670 _ 2	1	1519674	1519704	1519677	fwd	Alternative
704	CNA05680	CNAG_00584	CNA05680 _ 1	1	1520980	1521034	1521007	fwd	Alternative
705	CNA05690	CNAG_00585	CNA05690 _ 1	1	1523486	1523525	1523501	rev	Alternative
706	CNA05700	CNAG_00586	CNA05700 _ 1	1	1523946	1523974	1523962	fwd	Annotated
707	CNA05700	CNAG_00586	CNA05700 _ 2	1	1524147	1524192	1524160	fwd	Alternative
708	CNA05710	CNAG_00587	CNA05710 _ 4	1	1525649	1525659	1525659	rev	Alternative
709	CNA05710	CNAG_00587	CNA05710 _ 3	1	1526030	1526032	1526030	rev	Alternative
710	CNA05710	CNAG_00587	CNA05710 _ 2	1	1526114	1526129	1526129	rev	Alternative
711	CNA05710	CNAG_00587	CNA05710 _ 1	1	1526374	1526376	1526376	rev	Alternative
712	CNA05720	CNAG_00588	CNA05720 _ 1	1	1529165	1529174	1529173	rev	Annotated
713	CNA05725	CNAG_00589	CNA05725 _ 1	1	1533550	1533590	1533569	rev	Annotated
714	CNA05730	CNAG_00590	CNA05730 _ 1	1	1533714	1533729	1533714	fwd	Annotated
715	CNA05735	CNAG_00591	CNA05735 _ 2	1	1538240	1538277	1538277	rev	Alternative
716	CNA05735	CNAG_00591	CNA05735 _ 1	1	1538311	1538365	1538328	rev	Alternative
717	CNA05760	CNAG_00594	CNA05760 _ 2	1	1544154	1544157	1544155	rev	Alternative
718	CNA05760	CNAG_00594	CNA05760 _ 1	1	1544212	1544221	1544218	rev	Alternative
719	CNA05780	CNAG_00595	CNA05780 _ 2	1	1547729	1547746	1547738	rev	Alternative
720	CNA05780	CNAG_00595	CNA05780 _ 1	1	1547849	1547895	1547866	rev	Annotated
721	CNA05790	CNAG_00596	CNA05790 _ 1	1	1548126	1548140	1548126	fwd	Alternative
722	CNA05790	CNAG_00596	CNA05790 _ 2	1	1548317	1548323	1548321	fwd	Alternative
723	CNA05800	CNAG_00597	CNA05800 _ 1	1	1550818	1550863	1550827	fwd	Alternative
724	CNA05800	CNAG_00597	CNA05800 _ 2	1	1550881	1550884	1550881	fwd	Alternative
725	CNA05820	CNAG_00599	CNA05820 _ 1	1	1557786	1557810	1557803	fwd	Annotated
726	CNA05820	CNAG_00599	CNA05820 _ 2	1	1558854	1558883	1558883	fwd	Alternative
727	CNA05830	CNAG_00600	CNA05830 _ 1	1	1562774	1562787	1562777	rev	Annotated
728	CNA05840	CNAG_00601	CNA05840 _ 1	1	1564662	1564664	1564663	rev	Alternative
729	CNA05850	CNAG_00602	CNA05850 _ 1	1	1566548	1566582	1566559	rev	Annotated
730	CNA05860	CNAG_00603	CNA05860 _ 1	1	1567941	1568005	1567962	rev	Annotated
731	CNA05870	CNAG_00604	CNA05870 _ 1	1	1568185	1568205	1568195	fwd	Annotated
732	CNA05880	CNAG_00605	CNA05880 _ 1	1	1570442	1570494	1570457	fwd	Annotated
733	CNA05880	CNAG_00605	CNA05880 _ 2	1	1570522	1570528	1570526	fwd	Alternative
734	CNA05890	CNAG_00606	CNA05890 _ 1	1	1572469	1572492	1572475	fwd	Annotated
735	CNA05900	CNAG_00607	CNA05900 _ 3	1	1575474	1575484	1575474	rev	Alternative
736	CNA05900	CNAG_00607	CNA05900 _ 2	1	1575972	1575974	1575974	rev	Alternative
737	CNA05900	CNAG_00607	CNA05900 _ 1	1	1576966	1577017	1576987	rev	Annotated
738	CNA05910	CNAG_00608	CNA05910 _ 1	1	1577134	1577159	1577136	fwd	Annotated
739	CNA05920	CNAG_00609	CNA05920 _ 3	1	1581841	1581859	1581849	rev	Alternative
740	CNA05920	CNAG_00609	CNA05920 _ 2	1	1581995	1582034	1582029	rev	Alternative
741	CNA05920	CNAG_00609	CNA05920 _ 1	1	1582053	1582060	1582053	rev	Annotated
742	CNA05930	CNAG_07956	CNA05930 _ 1	1	1588188	1588221	1588213	rev	Annotated
743	CNA05935	CNAG_07957	CNA05935 _ 1	1	1590100	1590136	1590118	rev	Annotated
744	CNA05940	CNAG_00612	CNA05940 _ 1	1	1590296	1590307	1590296	fwd	Annotated
745	CNA05940	CNAG_00612	CNA05940 _ 2	1	1592231	1592238	1592233	fwd	Alternative
746	CNA05950	CNAG_00613	CNA05950 _ 1	1	1594329	1594378	1594349	rev	Annotated
747	CNA05960	CNAG_00614	CNA05960 _ 1	1	1594527	1594572	1594548	fwd	Annotated
748	CNA05980	CNAG_07372	CNA05980 _ 1	1	1596978	1597000	1596982	fwd	Alternative
749	CNA05980	CNAG_07372	CNA05980 _ 2	1	1597025	1597038	1597025	fwd	Alternative
750	CNA05990	CNAG_00619	CNA05990 _ 2	1	1600804	1600816	1600813	rev	Alternative
751	CNA05990	CNAG_00619	CNA05990 _ 1	1	1600835	1600839	1600835	rev	Annotated
752	CNA06000	CNAG_07373	CNA06000 _ 1	1	1608619	1608622	1608622	rev	Annotated
753	CNA06010	CNAG_07374	CNA06010 _ 1	1	1608882	1608888	1608886	fwd	Annotated
754	CNA06020	CNAG_00622	CNA06020 _ 1	1	1610270	1610309	1610295	fwd	Annotated
755	CNA06030	CNAG_00623	CNA06030 _ 1	1	1614939	1614960	1614960	rev	Annotated
756	CNA06040	CNAG_00624	CNA06040 _ 1	1	1617325	1617334	1617325	rev	Annotated
757	CNA06050	CNAG_00625	CNA06050 _ 1	1	1623518	1623538	1623527	rev	Annotated
758	CNA06060	CNAG_00626	CNA06060 _ 1	1	1624124	1624159	1624141	fwd	Annotated
759	CNA06060	CNAG_00626	CNA06060 _ 2	1	1624177	1624212	1624180	fwd	Alternative
760	CNA06060	CNAG_00626	CNA06060 _ 3	1	1624366	1624378	1624366	fwd	Alternative
761	CNA06080	CNAG_00628	CNA06080 _ 1	1	1629382	1629408	1629385	rev	Annotated
762	CNA06090	CNAG_07375	CNA06090 _ 1	1	1632673	1632719	1632697	fwd	Annotated
763	CNA06100	CNAG_07376	CNA06100 _ 1	1	1637653	1637658	1637653	fwd	Alternative
764	CNA06110	CNAG_07377	CNA06110 _ 1	1	1640079	1640120	1640079	fwd	Annotated
765	CNA06110	CNAG_07377	CNA06110 _ 2	1	1640269	1640272	1640269	fwd	Alternative
766	CNA06120	CNAG_00632	CNA06120 _ 1	1	1653470	1653488	1653472	rev	Annotated
767	CNA06130	CNAG_00633	CNA06130 _ 1	1	1653694	1653738	1653701	fwd	Annotated
768	CNA06130	CNAG_00633	CNA06130 _ 2	1	1655223	1655230	1655226	fwd	Alternative
769	CNA06140	CNAG_00634	CNA06140 _ 1	1	1660714	1660739	1660737	rev	Annotated
770	CNA06150	CNAG_00635	CNA06150 _ 2	1	1664472	1664478	1664474	rev	Alternative
771	CNA06150	CNAG_00635	CNA06150 _ 1	1	1666893	1666937	1666928	rev	Annotated
772	CNA06170	CNAG_00637	CNA06170 _ 1	1	1670116	1670124	1670116	fwd	Annotated
773	CNA06170	CNAG_00637	CNA06170 _ 2	1	1670142	1670188	1670157	fwd	Alternative
774	CNA06170	CNAG_00637	CNA06170 _ 3	1	1671429	1671437	1671437	fwd	Alternative
775	CNA06180	CNAG_00638	CNA06180 _ 4	1	1674516	1674519	1674519	rev	Alternative
776	CNA06180	CNAG_00638	CNA06180 _ 3	1	1674727	1674729	1674729	rev	Alternative
777	CNA06180	CNAG_00638	CNA06180 _ 2	1	1674958	1674997	1674968	rev	Alternative
778	CNA06180	CNAG_00638	CNA06180 _ 1	1	1675023	1675028	1675025	rev	Annotated
779	CNA06190	CNAG_00639	CNA06190 _ 1	1	1675178	1675180	1675180	fwd	Annotated
780	CNA06190	CNAG_00639	CNA06190 _ 2	1	1675200	1675215	1675200	fwd	Alternative
781	CNA06190	CNAG_00639	CNA06190 _ 3	1	1675239	1675244	1675242	fwd	Alternative
782	CNA06200	CNAG_00640	CNA06200 _ 1	1	1676653	1676678	1676671	fwd	Alternative
783	CNA06210	CNAG_00641	CNA06210 _ 1	1	1682466	1682509	1682479	rev	Annotated
784	CNA06220	CNAG_00642	CNA06220 _ 1	1	1691644	1691649	1691649	fwd	Alternative
785	CNA06220	CNAG_00642	CNA06220 _ 2	1	1693856	1693858	1693856	fwd	Alternative
786	CNA06230	CNAG_00643	CNA06230 _ 1	1	1695585	1695612	1695591	fwd	Annotated
787	CNA06240	CNAG_00644	CNA06240 _ 1	1	1700237	1700264	1700250	rev	Annotated
788	CNA06250	CNAG_00645	CNA06250 _ 1	1	1700297	1700312	1700306	fwd	Annotated
789	CNA06260	CNAG_07959	CNA06260 _ 2	1	1702266	1702298	1702266	rev	Alternative
790	CNA06260	CNAG_07959	CNA06260 _ 1	1	1704638	1704656	1704654	rev	Alternative
791	CNA06270	CNAG_00647	CNA06270 _ 1	1	1704813	1704841	1704817	fwd	Annotated
792	CNA06280	CNAG_00648	CNA06280 _ 2	1	1707002	1707012	1707002	rev	Alternative
793	CNA06280	CNAG_00648	CNA06280 _ 1	1	1707036	1707045	1707036	rev	Annotated
794	CNA06290	CNAG_00649	CNA06290 _ 1	1	1709766	1709770	1709770	rev	Alternative
795	CNA06300	CNAG_00650	CNA06300 _ 1	1	1710247	1710255	1710248	fwd	Alternative
796	CNA06310	CNAG_00651	CNA06310 _ 1	1	1717078	1717082	1717082	rev	Annotated
797	CNA06330	CNAG_00653	CNA06330 _ 1	1	1720489	1720512	1720507	fwd	Annotated
798	CNA06340	CNAG_00654	CNA06340 _ 1	1	1724575	1724638	1724623	fwd	Alternative
799	CNA06350	CNAG_00655	CNA06350 _ 1	1	1726560	1726569	1726569	rev	Annotated
800	CNA06360	CNAG_00656	CNA06360 _ 1	1	1726813	1726821	1726814	fwd	Annotated
801	CNA06380	CNAG_00659	CNA06380 _ 1	1	1732243	1732273	1732266	fwd	Alternative
802	CNA06410	CNAG_00662	CNA06410 _ 1	1	1739711	1739755	1739719	rev	Annotated
803	CNA06420	CNAG_00663	CNA06420 _ 1	1	1740322	1740364	1740328	fwd	Annotated
804	CNA06420	CNAG_00663	CNA06420 _ 2	1	1741230	1741235	1741230	fwd	Alternative
805	CNA06420	CNAG_00663	CNA06420 _ 3	1	1741335	1741350	1741335	fwd	Alternative
806	CNA06425	CNAG_00664	CNA06425 _ 1	1	1743863	1743884	1743863	fwd	Alternative
807	CNA06430	CNAG_00665	CNA06430 _ 1	1	1745423	1745444	1745431	fwd	Annotated
808	CNA06440	CNAG_00666	CNA06440 _ 1	1	1753824	1753828	1753828	rev	Annotated
809	CNA06450	CNAG_00667	CNA06450 _ 3	1	1756149	1756207	1756191	rev	Alternative
810	CNA06450	CNAG_00667	CNA06450 _ 2	1	1756363	1756379	1756377	rev	Alternative
811	CNA06450	CNAG_00667	CNA06450 _ 1	1	1756400	1756433	1756409	rev	Annotated
812	CNA06460	CNAG_00668	CNA06460 _ 5	1	1758333	1758349	1758340	rev	Alternative
813	CNA06460	CNAG_00668	CNA06460 _ 4	1	1758373	1758403	1758380	rev	Alternative
814	CNA06460	CNAG_00668	CNA06460 _ 3	1	1758423	1758457	1758444	rev	Alternative
815	CNA06460	CNAG_00668	CNA06460 _ 2	1	1758728	1758730	1758728	rev	Alternative
816	CNA06460	CNAG_00668	CNA06460 _ 1	1	1758891	1758909	1758908	rev	Alternative
817	CNA06470	CNAG_00669	CNA06470 _ 1	1	1760706	1760742	1760737	rev	Annotated
818	CNA06490	CNAG_00671	CNA06490 _ 1	1	1766152	1766204	1766178	rev	Annotated
819	CNA06500	CNAG_00672	CNA06500 _ 1	1	1766382	1766384	1766383	fwd	Alternative
820	CNA06510	CNAG_00673	CNA06510 _ 1	1	1767959	1767991	1767981	fwd	Annotated
821	CNA06520	CNAG_00674	CNA06520 _ 1	1	1772037	1772067	1772058	rev	Annotated
822	CNA06540	CNAG_00676	CNA06540 _ 1	1	1775694	1775711	1775696	fwd	Annotated
823	CNA06540	CNAG_00676	CNA06540 _ 2	1	1776002	1776031	1776011	fwd	Alternative
824	CNA06550	CNAG_00677	CNA06550 _ 1	1	1778775	1778795	1778776	fwd	Annotated
825	CNA06555	NA	CNA06555 _ 1	1	1784796	1784828	1784828	rev	Annotated
826	CNA06560	CNAG_00678	CNA06560 _ 1	1	1785413	1785458	1785435	fwd	Annotated
827	CNA06570	CNAG_00679	CNA06570 _ 1	1	1787737	1787752	1787752	fwd	Annotated
828	CNA06570	CNAG_00679	CNA06570 _ 2	1	1787970	1787990	1787974	fwd	Alternative
829	CNA06570	CNAG_00679	CNA06570 _ 3	1	1788373	1788383	1788375	fwd	Alternative
830	CNA06570	CNAG_00679	CNA06570 _ 4	1	1788873	1788878	1788877	fwd	Alternative
831	CNA06580	CNAG_00680	CNA06580 _ 1	1	1790890	1790899	1790893	rev	Alternative
832	CNA06590	CNAG_00681	CNA06590 _ 1	1	1791079	1791147	1791111	fwd	Annotated
833	CNA06590	CNAG_00681	CNA06590 _ 2	1	1793541	1793547	1793547	fwd	Alternative
834	CNA06610	CNAG_00682	CNA06610 _ 1	1	1804500	1804509	1804504	fwd	Alternative
835	CNA06610	CNAG_00682	CNA06610 _ 2	1	1805274	1805294	1805274	fwd	Alternative
836	CNA06610	CNAG_00682	CNA06610 _ 3	1	1805730	1805756	1805734	fwd	Alternative
837	CNA06630	CNAG_00684	CNA06630 _ 1	1	1810193	1810229	1810211	rev	Annotated
838	CNA06640	CNAG_00685	CNA06640 _ 1	1	1810371	1810386	1810381	fwd	Annotated
839	CNA06640	CNAG_00685	CNA06640 _ 2	1	1812479	1812481	1812481	fwd	Alternative
840	CNA06650	CNAG_00686	CNA06650 _ 1	1	1814239	1814269	1814244	rev	Annotated
841	CNA06660	CNAG_00687	CNA06660 _ 1	1	1814511	1814518	1814511	fwd	Annotated
842	CNA06665	CNAG_00688	CNA06665 _ 1	1	1820241	1820252	1820244	rev	Alternative
843	CNA06670	CNAG_00689	CNA06670 _ 1	1	1820476	1820495	1820476	fwd	Annotated
844	CNA06680	CNAG_00690	CNA06680 _ 1	1	1822637	1822660	1822656	fwd	Annotated
845	CNA06690	CNAG_00691	CNA06690 _ 2	1	1824443	1824454	1824454	rev	Alternative
846	CNA06690	CNAG_00691	CNA06690 _ 1	1	1826195	1826245	1826208	rev	Annotated
847	CNA06700	CNAG_00692	CNA06700 _ 1	1	1826573	1826577	1826573	fwd	Annotated
848	CNA06710	CNAG_00693	CNA06710 _ 1	1	1830811	1830818	1830818	fwd	Alternative
849	CNA06730	CNAG_00694	CNA06730 _ 1	1	1833193	1833236	1833221	fwd	Annotated
850	CNA06750	CNAG_00696	CNA06750 _ 1	1	1838144	1838189	1838144	fwd	Annotated
851	CNA06750	CNAG_00696	CNA06750 _ 2	1	1842549	1842551	1842551	fwd	Alternative
852	CNA06750	CNAG_00696	CNA06750 _ 3	1	1842638	1842656	1842638	fwd	Alternative
853	CNA06760	CNAG_00697	CNA06760 _ 1	1	1845789	1845845	1845800	rev	Annotated
854	CNA06770	CNAG_00698	CNA06770 _ 1	1	1845999	1846028	1846007	fwd	Annotated
855	CNA06790	CNAG_00700	CNA06790 _ 1	1	1853901	1853933	1853910	fwd	Annotated
856	CNA06800	CNAG_00701	CNA06800 _ 2	1	1856713	1856718	1856718	rev	Alternative
857	CNA06800	CNAG_00701	CNA06800 _ 1	1	1858726	1858775	1858726	rev	Annotated
858	CNA06810	CNAG_00702	CNA06810 _ 1	1	1860043	1860046	1860046	fwd	Annotated
859	CNA06820	CNAG_00703	CNA06820 _ 1	1	1863934	1863936	1863936	rev	Annotated
860	CNA06830	CNAG_00704	CNA06830 _ 2	1	1866238	1866247	1866238	rev	Alternative
861	CNA06830	CNAG_00704	CNA06830 _ 1	1	1869249	1869255	1869255	rev	Annotated
862	CNA06840	CNAG_00705	CNA06840 _ 2	1	1870716	1870720	1870718	rev	Alternative
863	CNA06840	CNAG_00705	CNA06840 _ 1	1	1871244	1871275	1871252	rev	Annotated
864	CNA06850	CNAG_00706	CNA06850 _ 1	1	1871406	1871431	1871415	fwd	Annotated
865	CNA06860	CNAG_00707	CNA06860 _ 1	1	1874266	1874329	1874282	rev	Annotated
866	CNA06870	CNAG_00710	CNA06870 _ 1	1	1877011	1877066	1877016	rev	Alternative
867	CNA06890	CNAG_00708	CNA06890 _ 2	1	1879483	1879487	1879484	rev	Alternative
868	CNA06890	CNAG_00708	CNA06890 _ 1	1	1880583	1880636	1880589	rev	Annotated
869	CNA06900	CNAG_00711	CNA06900 _ 1	1	1880843	1880901	1880859	fwd	Annotated
870	CNA06910	CNAG_00712	CNA06910 _ 1	1	1884343	1884354	1884354	rev	Annotated
871	CNA06920	CNAG_00713	CNA06920 _ 1	1	1884484	1884527	1884519	fwd	Annotated
872	CNA06930	CNAG_00714	CNA06930 _ 1	1	1886472	1886480	1886472	fwd	Alternative
873	CNA06940	CNAG_00715	CNA06940 _ 1	1	1888732	1888756	1888745	rev	Annotated
874	CNA06950	CNAG_00716	CNA06950 _ 1	1	1888985	1889011	1889007	fwd	Annotated
875	CNA06950	CNAG_00716	CNA06950 _ 2	1	1890762	1890811	1890785	fwd	Alternative
876	CNA06960	CNAG_00717	CNA06960 _ 1	1	1891185	1891225	1891220	fwd	Annotated
877	CNA06970	CNAG_00718	CNA06970 _ 1	1	1896020	1896054	1896020	rev	Alternative
878	CNA06980	CNAG_00719	CNA06980 _ 1	1	1899012	1899028	1899024	rev	Annotated
879	CNA06990	CNAG_00720	CNA06990 _ 1	1	1899183	1899202	1899191	fwd	Annotated
880	CNA07010	CNAG_00722	CNA07010 _ 1	1	1904233	1904268	1904247	rev	Annotated
881	CNA07020	CNAG_00723	CNA07020 _ 1	1	1905312	1905325	1905312	fwd	Alternative
882	CNA07040	CNAG_07382	CNA07040 _ 1	1	1910636	1910674	1910654	rev	Annotated
883	CNA07050	CNAG_00726	CNA07050 _ 1	1	1913566	1913576	1913569	rev	Alternative
884	CNA07060	CNAG_00727	CNA07060 _ 5	1	1916916	1916922	1916920	rev	Alternative
885	CNA07060	CNAG_00727	CNA07060 _ 4	1	1916955	1916970	1916967	rev	Alternative
886	CNA07060	CNAG_00727	CNA07060 _ 3	1	1917113	1917135	1917113	rev	Alternative
887	CNA07060	CNAG_00727	CNA07060 _ 2	1	1917264	1917321	1917293	rev	Alternative
888	CNA07060	CNAG_00727	CNA07060 _ 1	1	1917342	1917351	1917351	rev	Annotated
889	CNA07080	CNAG_03883	CNA07080 _ 1	1	1921162	1921170	1921169	fwd	Annotated
890	CNA07090	CNAG_00730	CNA07090 _ 1	1	1924510	1924513	1924511	fwd	Annotated
891	CNA07100	CNAG_00732	CNA07100 _ 3	1	1933785	1933790	1933790	rev	Alternative
892	CNA07100	CNAG_00732	CNA07100 _ 2	1	1933907	1933909	1933907	rev	Alternative
893	CNA07100	CNAG_00732	CNA07100 _ 1	1	1934756	1934785	1934756	rev	Alternative
894	CNA07110	CNAG_00733	CNA07110 _ 1	1	1940477	1940492	1940486	fwd	Annotated
895	CNA07110	CNAG_00733	CNA07110 _ 2	1	1941965	1941968	1941965	fwd	Alternative
896	CNA07130	CNAG_00735	CNA07130 _ 4	1	1945739	1945743	1945743	rev	Alternative
897	CNA07130	CNAG_00735	CNA07130 _ 3	1	1946723	1946729	1946724	rev	Alternative
898	CNA07130	CNAG_00735	CNA07130 _ 2	1	1946790	1946800	1946799	rev	Alternative
899	CNA07130	CNAG_00735	CNA07130 _ 1	1	1946861	1946875	1946871	rev	Annotated
900	CNA07140	CNAG_00736	CNA07140 _ 2	1	1947494	1947501	1947500	rev	Alternative
901	CNA07140	CNAG_00736	CNA07140 _ 1	1	1950603	1950644	1950638	rev	Annotated
902	CNA07190	CNAG_00740	CNA07190 _ 1	1	1965348	1965352	1965352	rev	Annotated
903	CNA07200	CNAG_00741	CNA07200 _ 1	1	1965744	1965767	1965759	fwd	Annotated
904	CNA07210	CNAG_00742	CNA07210 _ 1	1	1968302	1968307	1968303	fwd	Alternative
905	CNA07220	CNAG_00743	CNA07220 _ 1	1	1972475	1972500	1972475	rev	Alternative
906	CNA07230	CNAG_00744	CNA07230 _ 1	1	1974719	1974754	1974752	rev	Annotated
907	CNA07240	CNAG_00745	CNA07240 _ 1	1	1977358	1977392	1977377	fwd	Annotated
908	CNA07250	CNAG_00746	CNA07250 _ 1	1	1981896	1981924	1981923	fwd	Annotated
909	CNA07250	CNAG_00746	CNA07250 _ 2	1	1981956	1981973	1981961	fwd	Alternative
910	CNA07250	CNAG_00746	CNA07250 _ 3	1	1982111	1982147	1982112	fwd	Alternative
911	CNA07260	CNAG_00747	CNA07260 _ 1	1	1984601	1984635	1984623	fwd	Annotated
912	CNA07265	CNAG_00748	CNA07265 _ 1	1	1988325	1988332	1988325	rev	Alternative
913	CNA07270	NA	CNA07270 _ 1	1	1989850	1989855	1989855	rev	Alternative
914	CNA07280	CNAG_00749	CNA07280 _ 1	1	1990948	1990950	1990950	fwd	Annotated
915	CNA07290	CNAG_00750	CNA07290 _ 1	1	1993275	1993283	1993275	fwd	Annotated
916	CNA07300	NA	CNA07300 _ 1	1	1997494	1997521	1997503	fwd	Alternative
917	CNA07310	CNAG_00752	CNA07310 _ 1	1	1999969	2000001	1999988	fwd	Annotated
918	CNA07330	CNAG_00754	CNA07330 _ 1	1	2007153	2007199	2007162	rev	Annotated
919	CNA07340	CNAG_00755	CNA07340 _ 1	1	2007384	2007399	2007399	fwd	Annotated
920	CNA07350	CNAG_00756	CNA07350 _ 1	1	2011193	2011200	2011200	rev	Alternative
921	CNA07360	CNAG_00757	CNA07360 _ 1	1	2011310	2011326	2011310	fwd	Annotated
922	CNA07390	CNAG_00760	CNA07390 _ 1	1	2025131	2025143	2025140	fwd	Annotated
923	CNA07395	CNAG_00761	CNA07395 _ 1	1	2028588	2028610	2028597	rev	Annotated
924	CNA07410	CNAG_07960	CNA07410 _ 1	1	2032443	2032469	2032446	rev	Annotated
925	CNA07420	CNAG_00764	CNA07420 _ 1	1	2032614	2032656	2032644	fwd	Annotated
926	CNA07430	CNAG_00765	CNA07430 _ 6	1	2036211	2036218	2036217	rev	Alternative
927	CNA07430	CNAG_00765	CNA07430 _ 5	1	2036286	2036289	2036287	rev	Alternative
928	CNA07430	CNAG_00765	CNA07430 _ 4	1	2036394	2036401	2036401	rev	Alternative
929	CNA07430	CNAG_00765	CNA07430 _ 3	1	2036879	2036881	2036879	rev	Alternative
930	CNA07430	CNAG_00765	CNA07430 _ 2	1	2037051	2037078	2037051	rev	Alternative
931	CNA07430	CNAG_00765	CNA07430 _ 1	1	2037204	2037216	2037216	rev	Alternative
932	CNA07450	CNAG_00766	CNA07450 _ 2	1	2040700	2040702	2040700	rev	Alternative
933	CNA07450	CNAG_00766	CNA07450 _ 1	1	2041501	2041570	2041538	rev	Annotated
934	CNA07460	CNAG_00768	CNA07460 _ 1	1	2043724	2043744	2043734	rev	Alternative
935	CNA07470	CNAG_00769	CNA07470 _ 1	1	2043880	2043893	2043893	fwd	Annotated
936	CNA07470	CNAG_00769	CNA07470 _ 2	1	2044101	2044105	2044105	fwd	Alternative
937	CNA07490	CNAG_00771	CNA07490 _ 2	1	2053521	2053554	2053522	rev	Alternative
938	CNA07490	CNAG_00771	CNA07490 _ 1	1	2053625	2053633	2053632	rev	Annotated
939	CNA07500	CNAG_00772	CNA07500 _ 1	1	2053884	2053929	2053909	fwd	Annotated
940	CNA07500	CNAG_00772	CNA07500 _ 2	1	2054259	2054281	2054274	fwd	Alternative
941	CNA07510	CNAG_00773	CNA07510 _ 1	1	2056100	2056123	2056110	fwd	Annotated
942	CNA07510	CNAG_00773	CNA07510 _ 2	1	2056854	2056857	2056854	fwd	Alternative
943	CNA07520	CNAG_00774	CNA07520 _ 2	1	2059378	2059389	2059387	rev	Alternative
944	CNA07520	CNAG_00774	CNA07520 _ 1	1	2059415	2059453	2059431	rev	Annotated
945	CNA07530	CNAG_00775	CNA07530 _ 1	1	2059869	2059894	2059882	fwd	Annotated
946	CNA07540	CNAG_00776	CNA07540 _ 1	1	2063475	2063527	2063490	fwd	Annotated
947	CNA07540	CNAG_00776	CNA07540 _ 2	1	2063547	2063564	2063556	fwd	Alternative
948	CNA07550	CNAG_00777	CNA07550 _ 1	1	2065725	2065742	2065732	fwd	Annotated
949	CNA07550	CNAG_00777	CNA07550 _ 2	1	2066301	2066309	2066304	fwd	Alternative
950	CNA07560	CNAG_00778	CNA07560 _ 1	1	2077266	2077305	2077281	rev	Annotated
951	CNA07570	CNAG_00779	CNA07570 _ 1	1	2077561	2077589	2077582	fwd	Annotated
952	CNA07570	CNAG_00779	CNA07570 _ 2	1	2077687	2077695	2077687	fwd	Alternative
953	CNA07580	CNAG_00780	CNA07580 _ 1	1	2081532	2081537	2081537	rev	Annotated
954	CNA07590	CNAG_00781	CNA07590 _ 1	1	2081691	2081741	2081729	fwd	Annotated
955	CNA07590	CNAG_00781	CNA07590 _ 2	1	2081823	2081834	2081834	fwd	Alternative
956	CNA07605	CNAG_00783	CNA07605 _ 2	1	2087216	2087230	2087230	rev	Alternative
957	CNA07605	CNAG_00783	CNA07605 _ 1	1	2087309	2087335	2087319	rev	Alternative
958	CNA07610	CNAG_00784	CNA07610 _ 1	1	2088956	2088973	2088973	rev	Annotated
959	CNA07620	CNAG_00785	CNA07620 _ 1	1	2089098	2089120	2089112	fwd	Annotated
960	CNA07630	CNAG_00786	CNA07630 _ 1	1	2092182	2092209	2092205	rev	Alternative
961	CNA07640	CNAG_00787	CNA07640 _ 1	1	2092338	2092342	2092338	fwd	Annotated
962	CNA07650	CNAG_00788	CNA07650 _ 2	1	2100711	2100726	2100723	rev	Alternative
963	CNA07650	CNAG_00788	CNA07650 _ 1	1	2100744	2100764	2100744	rev	Annotated
964	CNA07660	CNAG_00790	CNA07660 _ 1	1	2101917	2101961	2101922	fwd	Annotated
965	CNA07680	CNAG_02776	CNA07680 _ 1	1	2110244	2110257	2110251	fwd	Annotated
966	CNA07700	CNAG_00792	CNA07700 _ 1	1	2123892	2123905	2123892	rev	Annotated
967	CNA07710	CNAG_00793	CNA07710 _ 1	1	2124108	2124112	2124108	fwd	Annotated
968	CNA07710	CNAG_00793	CNA07710 _ 2	1	2124138	2124158	2124139	fwd	Alternative
969	CNA07715	CNAG_00794	CNA07715 _ 1	1	2126715	2126738	2126735	rev	Annotated
970	CNA07720	CNAG_00795	CNA07720 _ 4	1	2127760	2127767	2127762	rev	Alternative
971	CNA07720	CNAG_00795	CNA07720 _ 3	1	2128517	2128522	2128522	rev	Alternative
972	CNA07720	CNAG_00795	CNA07720 _ 2	1	2128665	2128669	2128668	rev	Alternative
973	CNA07720	CNAG_00795	CNA07720 _ 1	1	2128733	2128743	2128743	rev	Alternative
974	CNA07730	CNAG_00796	CNA07730 _ 1	1	2135880	2135903	2135895	rev	Annotated
975	CNA07740	CNAG_00797	CNA07740 _ 2	1	2139952	2139989	2139970	rev	Alternative
976	CNA07740	CNAG_00797	CNA07740 _ 1	1	2140211	2140224	2140217	rev	Annotated
977	CNA07755	CNAG_00798	CNA07755 _ 1	1	2142510	2142522	2142510	rev	Alternative
978	CNA07760	NA	CNA07760 _ 1	1	2140799	2140801	2140801	fwd	Alternative
979	CNA07770	CNAG_00799	CNA07770 _ 1	1	2143805	2143820	2143818	fwd	Annotated
980	CNA07770	CNAG_00799	CNA07770 _ 2	1	2143838	2143854	2143838	fwd	Alternative
981	CNA07770	CNAG_00799	CNA07770 _ 3	1	2144059	2144080	2144079	fwd	Alternative
982	CNA07785	NA	CNA07785 _ 1	1	2152017	2152080	2152057	rev	Annotated
983	CNA07790	CNAG_00802	CNA07790 _ 1	1	2152216	2152259	2152237	fwd	Alternative
984	CNA07800	CNAG_00803	CNA07800 _ 1	1	2156802	2156830	2156814	rev	Annotated
985	CNA07810	CNAG_00804	CNA07810 _ 1	1	2156942	2156988	2156948	fwd	Annotated
986	CNA07820	CNAG_00805	CNA07820 _ 1	1	2161346	2161356	2161346	rev	Annotated
987	CNA07830	CNAG_00806	CNA07830 _ 1	1	2161582	2161611	2161596	fwd	Annotated
988	CNA07840	CNAG_00807	CNA07840 _ 1	1	2162684	2162702	2162698	fwd	Annotated
989	CNA07850	CNAG_00808	CNA07850 _ 1	1	2169184	2169199	2169199	rev	Annotated
990	CNA07860	CNAG_00809	CNA07860 _ 1	1	2169399	2169423	2169421	fwd	Alternative
991	CNA07870	CNAG_00810	CNA07870 _ 1	1	2174358	2174369	2174369	rev	Annotated
992	CNA07880	CNAG_00811	CNA07880 _ 1	1	2176360	2176380	2176376	rev	Annotated
993	CNA07890	CNAG_00812	CNA07890 _ 1	1	2180578	2180602	2180593	rev	Annotated
994	CNA07900	NA	CNA07900 _ 1	1	2180818	2180825	2180820	fwd	Annotated
995	CNA07915	NA	CNA07915 _ 7	1	2183757	2183768	2183768	rev	Alternative
996	CNA07915	NA	CNA07915 _ 6	1	2183977	2183994	2183993	rev	Alternative
997	CNA07915	NA	CNA07915 _ 5	1	2184024	2184026	2184026	rev	Alternative
998	CNA07915	NA	CNA07915 _ 4	1	2185085	2185091	2185091	rev	Alternative
999	CNA07915	NA	CNA07915 _ 3	1	2185342	2185361	2185354	rev	Alternative
1000	CNA07915	NA	CNA07915 _ 2	1	2185516	2185543	2185516	rev	Alternative
1001	CNA07915	NA	CNA07915 _ 1	1	2185567	2185576	2185576	rev	Annotated
1002	CNA07920	CNAG_00815	CNA07920 _ 1	1	2186150	2186160	2186160	fwd	Annotated
1003	CNA07920	CNAG_00815	CNA07920 _ 2	1	2188289	2188295	2188295	fwd	Alternative
1004	CNA07930	CNAG_00816	CNA07930 _ 2	1	2189081	2189084	2189082	rev	Alternative
1005	CNA07930	CNAG_00816	CNA07930 _ 1	1	2189935	2189985	2189979	rev	Annotated
1006	CNA07940	CNAG_00817	CNA07940 _ 1	1	2191394	2191402	2191399	fwd	Alternative
1007	CNA07960	CNAG_00819	CNA07960 _ 1	1	2196861	2196874	2196872	rev	Alternative
1008	CNA07970	CNAG_00820	CNA07970 _ 1	1	2197042	2197072	2197058	fwd	Annotated
1009	CNA07980	CNAG_00821	CNA07980 _ 1	1	2199674	2199733	2199691	rev	Alternative
1010	CNA07990	CNAG_00822	CNA07990 _ 1	1	2200720	2200739	2200739	fwd	Annotated
1011	CNA08010	CNAG_00824	CNA08010 _ 1	1	2209031	2209072	2209057	fwd	Annotated
1012	CNA08030	NA	CNA08030 _ 1	1	2211980	2212036	2211999	fwd	Annotated
1013	CNA08060	CNAG_00827	CNA08060 _ 1	1	2218713	2218717	2218713	fwd	Annotated
1014	CNA08060	CNAG_00827	CNA08060 _ 2	1	2218925	2218932	2218932	fwd	Alternative
1015	CNA08060	CNAG_00827	CNA08060 _ 3	1	2218950	2218994	2218955	fwd	Alternative
1016	CNA08070	CNAG_00828	CNA08070 _ 1	1	2223120	2223157	2223149	rev	Annotated
1017	CNA08080	CNAG_00829	CNA08080 _ 2	1	2224105	2224107	2224106	rev	Alternative
1018	CNA08080	CNAG_00829	CNA08080 _ 1	1	2225261	2225290	2225264	rev	Alternative
1019	CNA08090	CNAG_00830	CNA08090 _ 1	1	2225015	2225034	2225034	fwd	Annotated
1020	CNA08090	CNAG_00830	CNA08090 _ 2	1	2226052	2226060	2226052	fwd	Alternative
1021	CNA08100	CNAG_00831	CNA08100 _ 1	1	2229947	2229954	2229947	fwd	Annotated
1022	CNA08110	CNAG_00832	CNA08110 _ 1	1	2233221	2233239	2233239	rev	Alternative
1023	CNA08115	NA	CNA08115 _ 1	1	2235423	2235446	2235440	rev	Alternative
1024	CNA08120	CNAG_00834	CNA08120 _ 1	1	2235992	2236012	2235996	fwd	Annotated
1025	CNA08120	CNAG_00834	CNA08120 _ 2	1	2236030	2236049	2236047	fwd	Alternative
1026	CNA08120	CNAG_00834	CNA08120 _ 3	1	2237347	2237351	2237347	fwd	Alternative
1027	CNA08130	CNAG_00836	CNA08130 _ 1	1	2240584	2240601	2240584	rev	Alternative
1028	CNA08150	CNAG_00838	CNA08150 _ 1	1	2244503	2244548	2244547	rev	Alternative
1029	CNA08160	CNAG_00839	CNA08160 _ 1	1	2246010	2246019	2246010	rev	Alternative
1030	CNA08170	CNAG_00840	CNA08170 _ 1	1	2246567	2246577	2246567	fwd	Annotated
1031	CNA08180	CNAG_00841	CNA08180 _ 1	1	2250358	2250372	2250372	rev	Alternative
1032	CNA08190	CNAG_07386	CNA08190 _ 1	1	2250867	2250887	2250870	fwd	Annotated
1033	CNA08210	CNAG_00844	CNA08210 _ 1	1	2258528	2258530	2258530	fwd	Alternative
1034	CNA08220	CNAG_00845	CNA08220 _ 1	1	2259748	2259788	2259753	fwd	Annotated
1035	CNA08250	CNAG_00848	CNA08250 _ 9	1	2266410	2266442	2266410	rev	Alternative
1036	CNA08250	CNAG_00848	CNA08250 _ 8	1	2266537	2266540	2266539	rev	Alternative
1037	CNA08250	CNAG_00848	CNA08250 _ 7	1	2267110	2267117	2267117	rev	Alternative
1038	CNA08250	CNAG_00848	CNA08250 _ 6	1	2267513	2267518	2267514	rev	Alternative
1039	CNA08250	CNAG_00848	CNA08250 _ 5	1	2267701	2267719	2267719	rev	Alternative
1040	CNA08250	CNAG_00848	CNA08250 _ 4	1	2268030	2268036	2268032	rev	Alternative
1041	CNA08250	CNAG_00848	CNA08250 _ 3	1	2268149	2268152	2268151	rev	Alternative
1042	CNA08250	CNAG_00848	CNA08250 _ 2	1	2268243	2268247	2268243	rev	Alternative
1043	CNA08250	CNAG_00848	CNA08250 _ 12	1	2268975	2268993	2268983	rev	Alternative
1044	CNA08250	CNAG_00848	CNA08250 _ 11	1	2269013	2269037	2269013	rev	Alternative
1045	CNA08250	CNAG_00848	CNA08250 _ 10	1	2269489	2269508	2269500	rev	Alternative
1046	CNA08250	CNAG_00848	CNA08250 _ 1	1	2269910	2269920	2269913	rev	Annotated
1047	CNA08265	CNAG_00851	CNA08265 _ 1	1	2275540	2275570	2275554	rev	Annotated
1048	CNA08270	CNAG_00852	CNA08270 _ 1	1	2275976	2276004	2275994	fwd	Annotated
1049	CNA08280	CNAG_00853	CNA08280 _ 1	1	2278045	2278064	2278061	fwd	Annotated
1050	CNA08290	CNAG_00854	CNA08290 _ 1	1	2280922	2280972	2280971	rev	Annotated
1051	CNB00030	CNAG_06799	CNB00030 _ 1	2	6216	6230	6226	rev	Alternative
1052	CNB00040	CNAG_06798	CNB00040 _ 1	2	6331	6362	6331	fwd	Annotated
1053	CNB00040	CNAG_06798	CNB00040 _ 2	2	8165	8189	8181	fwd	Alternative
1054	CNB00050	CNAG_06797	CNB00050 _ 2	2	15364	15367	15365	rev	Alternative
1055	CNB00050	CNAG_06797	CNB00050 _ 1	2	15539	15586	15581	rev	Annotated
1056	CNB00060	CNAG_06796	CNB00060 _ 1	2	15732	15738	15738	fwd	Annotated
1057	CNB00065	CNAG_06795	CNB00065 _ 1	2	17512	17517	17515	fwd	Annotated
1058	CNB00070	CNAG_06794	CNB00070 _ 1	2	19570	19597	19575	rev	Annotated
1059	CNB00080	CNAG_06793	CNB00080 _ 2	2	20010	20013	20010	rev	Alternative
1060	CNB00080	CNAG_06793	CNB00080 _ 1	2	23810	23834	23825	rev	Annotated
1061	CNB00090	CNAG_06792	CNB00090 _ 1	2	23946	23982	23976	fwd	Annotated
1062	CNB00100	CNAG_06791	CNB00100 _ 1	2	28311	28317	28316	rev	Annotated
1063	CNB00110	CNAG_06790	CNB00110 _ 2	2	31945	31951	31950	rev	Alternative
1064	CNB00110	CNAG_06790	CNB00110 _ 1	2	33961	33987	33972	rev	Alternative
1065	CNB00120	CNAG_07460	CNB00120 _ 1	2	34127	34150	34127	fwd	Annotated
1066	CNB00130	NA	CNB00130 _ 3	2	39283	39315	39283	rev	Alternative
1067	CNB00130	NA	CNB00130 _ 2	2	39337	39374	39357	rev	Alternative
1068	CNB00130	NA	CNB00130 _ 1	2	39653	39704	39665	rev	Alternative
1069	CNB00135	CNAG_06786	CNB00135 _ 1	2	40722	40750	40729	fwd	Annotated
1070	CNB00140	CNAG_06785	CNB00140 _ 6	2	43330	43353	43337	rev	Alternative
1071	CNB00140	CNAG_06785	CNB00140 _ 5	2	43391	43411	43393	rev	Alternative
1072	CNB00140	CNAG_06785	CNB00140 _ 4	2	43693	43704	43693	rev	Alternative
1073	CNB00140	CNAG_06785	CNB00140 _ 3	2	43776	43778	43776	rev	Alternative
1074	CNB00140	CNAG_06785	CNB00140 _ 2	2	43928	43931	43928	rev	Alternative
1075	CNB00140	CNAG_06785	CNB00140 _ 1	2	43973	43981	43981	rev	Alternative
1076	CNB00170	CNAG_06782	CNB00170 _ 1	2	52221	52238	52228	fwd	Annotated
1077	CNB00170	CNAG_06782	CNB00170 _ 2	2	52260	52286	52261	fwd	Alternative
1078	CNB00175	CNAG_06781	CNB00175 _ 1	2	55195	55206	55206	rev	Annotated
1079	CNB00200	CNAG_06779	CNB00200 _ 1	2	62026	62080	62073	rev	Annotated
1080	CNB00210	CNAG_06778	CNB00210 _ 1	2	62205	62218	62216	fwd	Annotated
1081	CNB00220	CNAG_06777	CNB00220 _ 1	2	65250	65252	65250	fwd	Alternative
1082	CNB00240	CNAG_06775	CNB00240 _ 1	2	71520	71546	71533	rev	Annotated
1083	CNB00250	CNAG_06774	CNB00250 _ 1	2	71677	71701	71691	fwd	Annotated
1084	CNB00255	CNAG_07462	CNB00255 _ 1	2	73435	73471	73468	fwd	Annotated
1085	CNB00260	CNAG_06773	CNB00260 _ 1	2	77435	77471	77436	rev	Annotated
1086	CNB00270	CNAG_06772	CNB00270 _ 1	2	77592	77606	77598	fwd	Alternative
1087	CNB00270	CNAG_06772	CNB00270 _ 2	2	78161	78173	78161	fwd	Alternative
1088	CNB00290	CNAG_06771	CNB00290 _ 1	2	79798	79854	79837	fwd	Annotated
1089	CNB00300	CNAG_06770	CNB00300 _ 1	2	81747	81776	81748	fwd	Alternative
1090	CNB00300	CNAG_06770	CNB00300 _ 2	2	83353	83366	83360	fwd	Alternative
1091	CNB00300	CNAG_06770	CNB00300 _ 3	2	83403	83408	83404	fwd	Alternative
1092	CNB00300	CNAG_06770	CNB00300 _ 4	2	83457	83478	83471	fwd	Alternative
1093	CNB00300	CNAG_06770	CNB00300 _ 5	2	83501	83545	83501	fwd	Alternative
1094	CNB00300	CNAG_06770	CNB00300 _ 6	2	83616	83655	83650	fwd	Alternative
1095	CNB00320	NA	CNB00320 _ 1	2	89170	89178	89174	fwd	Annotated
1096	CNB00330	CNAG_06767	CNB00330 _ 1	2	92243	92261	92255	rev	Annotated
1097	CNB00340	CNAG_06766	CNB00340 _ 1	2	92430	92457	92444	fwd	Alternative
1098	CNB00345	NA	CNB00345 _ 4	2	95943	95958	95943	rev	Alternative
1099	CNB00345	NA	CNB00345 _ 3	2	97028	97043	97028	rev	Alternative
1100	CNB00345	NA	CNB00345 _ 2	2	97081	97095	97091	rev	Alternative
1101	CNB00345	NA	CNB00345 _ 1	2	97192	97223	97215	rev	Annotated
1102	CNB00360	CNAG_06765	CNB00360 _ 1	2	99292	99295	99295	fwd	Annotated
1103	CNB00370	CNAG_06764	CNB00370 _ 1	2	105256	105263	105262	fwd	Alternative
1104	CNB00390	CNAG_06762	CNB00390 _ 1	2	110177	110186	110186	fwd	Alternative
1105	CNB00390	CNAG_06762	CNB00390 _ 2	2	110230	110236	110230	fwd	Alternative
1106	CNB00400	CNAG_06761	CNB00400 _ 2	2	115486	115497	115495	rev	Alternative
1107	CNB00400	CNAG_06761	CNB00400 _ 1	2	115538	115545	115538	rev	Alternative
1108	CNB00420	CNAG_06759	CNB00420 _ 1	2	120054	120096	120092	fwd	Annotated
1109	CNB00420	CNAG_06759	CNB00420 _ 2	2	120142	120169	120152	fwd	Alternative
1110	CNB00450	CNAG_06756	CNB00450 _ 1	2	131414	131436	131434	rev	Annotated
1111	CNB00480	CNAG_06755	CNB00480 _ 1	2	139187	139206	139199	rev	Alternative
1112	CNB00490	CNAG_06754	CNB00490 _ 1	2	139374	139400	139374	fwd	Annotated
1113	CNB00500	CNAG_06753	CNB00500 _ 1	2	143609	143624	143609	fwd	Annotated
1114	CNB00520	CNAG_06751	CNB00520 _ 1	2	153673	153709	153696	fwd	Alternative
1115	CNB00530	CNAG_06750	CNB00530 _ 1	2	156038	156041	156041	rev	Annotated
1116	CNB00540	CNAG_06748	CNB00540 _ 1	2	158568	158599	158589	fwd	Annotated
1117	CNB00550	CNAG_06747	CNB00550 _ 1	2	162125	162134	162129	rev	Annotated
1118	CNB00560	CNAG_06746	CNB00560 _ 1	2	162484	162493	162488	fwd	Alternative
1119	CNB00570	CNAG_06745	CNB00570 _ 1	2	164823	164832	164826	fwd	Alternative
1120	CNB00580	CNAG_06744	CNB00580 _ 1	2	166136	166141	166136	fwd	Annotated
1121	CNB00580	CNAG_06744	CNB00580 _ 2	2	166160	166176	166163	fwd	Alternative
1122	CNB00590	CNAG_06743	CNB00590 _ 1	2	169405	169407	169405	rev	Annotated
1123	CNB00600	CNAG_06742	CNB00600 _ 1	2	171235	171238	171235	rev	Annotated
1124	CNB00610	CNAG_06741	CNB00610 _ 1	2	171355	171372	171358	fwd	Annotated
1125	CNB00630	CNAG_06739	CNB00630 _ 2	2	179305	179328	179325	rev	Alternative
1126	CNB00630	CNAG_06739	CNB00630 _ 1	2	181817	181842	181826	rev	Annotated
1127	CNB00640	CNAG_06738	CNB00640 _ 2	2	182934	182976	182976	rev	Alternative
1128	CNB00640	CNAG_06738	CNB00640 _ 1	2	185217	185237	185237	rev	Annotated
1129	CNB00650	CNAG_06737	CNB00650 _ 1	2	185349	185381	185381	fwd	Annotated
1130	CNB00680	CNAG_06734	CNB00680 _ 1	2	196376	196388	196376	fwd	Annotated
1131	CNB00690	CNAG_06733	CNB00690 _ 1	2	198604	198651	198616	rev	Annotated
1132	CNB00700	CNAG_06732	CNB00700 _ 1	2	198856	198874	198867	fwd	Annotated
1133	CNB00700	CNAG_06732	CNB00700 _ 2	2	204849	204854	204851	fwd	Alternative
1134	CNB00710	CNAG_06731	CNB00710 _ 1	2	206872	206877	206872	fwd	Alternative
1135	CNB00720	CNAG_06730	CNB00720 _ 1	2	208666	208684	208666	fwd	Annotated
1136	CNB00720	CNAG_06730	CNB00720 _ 2	2	208702	208760	208730	fwd	Alternative
1137	CNB00730	CNAG_06729	CNB00730 _ 1	2	212502	212529	212529	rev	Annotated
1138	CNB00740	CNAG_06728	CNB00740 _ 1	2	212652	212705	212686	fwd	Annotated
1139	CNB00740	CNAG_06728	CNB00740 _ 2	2	216426	216448	216430	fwd	Alternative
1140	CNB00770	CNAG_06726	CNB00770 _ 1	2	225752	225755	225755	fwd	Alternative
1141	CNB00780	CNAG_06725	CNB00780 _ 1	2	228180	228186	228180	rev	Annotated
1142	CNB00800	CNAG_06723	CNB00800 _ 1	2	232040	232070	232070	rev	Annotated
1143	CNB00820	CNAG_07464	CNB00820 _ 1	2	237537	237570	237542	rev	Annotated
1144	CNB00830	CNAG_07465	CNB00830 _ 1	2	237747	237762	237752	fwd	Alternative
1145	CNB00860	CNAG_06717	CNB00860 _ 1	2	249985	250023	249987	rev	Annotated
1146	CNB00870	CNAG_06716	CNB00870 _ 1	2	250233	250253	250237	fwd	Alternative
1147	CNB00880	CNAG_06715	CNB00880 _ 1	2	252208	252255	252250	rev	Annotated
1148	CNB00890	CNAG_06714	CNB00890 _ 1	2	253487	253516	253488	rev	Annotated
1149	CNB00900	CNAG_06713	CNB00900 _ 1	2	253694	253735	253712	fwd	Annotated
1150	CNB00910	CNAG_06712	CNB00910 _ 1	2	257505	257542	257515	rev	Annotated
1151	CNB00920	CNAG_06711	CNB00920 _ 1	2	258980	259007	258990	rev	Annotated
1152	CNB00930	CNAG_06710	CNB00930 _ 1	2	259176	259207	259176	fwd	Annotated
1153	CNB00935	NA	CNB00935 _ 1	2	262144	262162	262155	rev	Annotated
1154	CNB00940	CNAG_06709	CNB00940 _ 1	2	262319	262347	262336	fwd	Annotated
1155	CNB00950	CNAG_06708	CNB00950 _ 2	2	266363	266366	266363	rev	Alternative
1156	CNB00950	CNAG_06708	CNB00950 _ 1	2	267633	267669	267651	rev	Annotated
1157	CNB00980	CNAG_03595	CNB00980 _ 1	2	298543	298545	298545	rev	Annotated
1158	CNB00990	CNAG_03596	CNB00990 _ 2	2	300829	300851	300845	rev	Alternative
1159	CNB00990	CNAG_03596	CNB00990 _ 1	2	300870	300904	300876	rev	Annotated
1160	CNB01000	CNAG_03597	CNB01000 _ 3	2	302286	302296	302295	rev	Alternative
1161	CNB01000	CNAG_03597	CNB01000 _ 2	2	303977	303979	303977	rev	Alternative
1162	CNB01000	CNAG_03597	CNB01000 _ 1	2	304607	304641	304630	rev	Alternative
1163	CNB01010	CNAG_03598	CNB01010 _ 1	2	305386	305434	305426	fwd	Alternative
1164	CNB01010	CNAG_03598	CNB01010 _ 2	2	305452	305454	305452	fwd	Alternative
1165	CNB01020	CNAG_03599	CNB01020 _ 1	2	309305	309318	309318	rev	Alternative
1166	CNB01040	CNAG_07964	CNB01040 _ 1	2	315892	315937	315933	rev	Alternative
1167	CNB01050	CNAG_03602	CNB01050 _ 1	2	324106	324129	324115	rev	Annotated
1168	CNB01060	CNAG_03603	CNB01060 _ 1	2	324271	324293	324276	fwd	Annotated
1169	CNB01070	CNAG_03604	CNB01070 _ 1	2	327474	327529	327505	rev	Annotated
1170	CNB01090	CNAG_03606	CNB01090 _ 1	2	329841	329897	329872	fwd	Annotated
1171	CNB01090	CNAG_03606	CNB01090 _ 2	2	330122	330132	330132	fwd	Alternative
1172	CNB01100	CNAG_03607	CNB01100 _ 1	2	336318	336325	336318	rev	Annotated
1173	CNB01110	CNAG_03608	CNB01110 _ 1	2	338586	338623	338600	fwd	Alternative
1174	CNB01110	CNAG_03608	CNB01110 _ 2	2	339074	339115	339102	fwd	Alternative
1175	CNB01110	CNAG_03608	CNB01110 _ 3	2	339406	339419	339418	fwd	Alternative
1176	CNB01120	CNAG_03609	CNB01120 _ 1	2	340570	340604	340604	rev	Annotated
1177	CNB01130	CNAG_03610	CNB01130 _ 1	2	340742	340756	340752	fwd	Annotated
1178	CNB01140	CNAG_07469	CNB01140 _ 1	2	342673	342744	342685	fwd	Annotated
1179	CNB01140	CNAG_07469	CNB01140 _ 2	2	347340	347342	347340	fwd	Alternative
1180	CNB01150	CNAG_03612	CNB01150 _ 1	2	349371	349397	349382	fwd	Annotated
1181	CNB01160	CNAG_03613	CNB01160 _ 1	2	351398	351423	351412	fwd	Annotated
1182	CNB01160	CNAG_03613	CNB01160 _ 2	2	352544	352547	352544	fwd	Alternative
1183	CNB01170	CNAG_07470	CNB01170 _ 1	2	359842	359846	359846	rev	Annotated
1184	CNB01200	CNAG_03618	CNB01200 _ 1	2	363409	363468	363411	fwd	Annotated
1185	CNB01210	CNAG_03619	CNB01210 _ 1	2	366700	366716	366700	rev	Alternative
1186	CNB01230	CNAG_03621	CNB01230 _ 1	2	373288	373332	373304	rev	Annotated
1187	CNB01240	CNAG_03622	CNB01240 _ 1	2	379519	379524	379524	fwd	Alternative
1188	CNB01250	CNAG_03623	CNB01250 _ 1	2	381896	381959	381944	fwd	Alternative
1189	CNB01260	CNAG_03624	CNB01260 _ 1	2	385477	385516	385498	rev	Annotated
1190	CNB01270	CNAG_03625	CNB01270 _ 1	2	385633	385654	385639	fwd	Annotated
1191	CNB01270	CNAG_03625	CNB01270 _ 2	2	387028	387091	387091	fwd	Alternative
1192	CNB01270	CNAG_03625	CNB01270 _ 3	2	387149	387157	387154	fwd	Alternative
1193	CNB01290	CNAG_03627	CNB01290 _ 1	2	394017	394036	394018	fwd	Annotated
1194	CNB01300	CNAG_03628	CNB01300 _ 1	2	395039	395052	395039	fwd	Annotated
1195	CNB01310	CNAG_03629	CNB01310 _ 1	2	400394	400417	400414	rev	Annotated
1196	CNB01320	CNAG_03630	CNB01320 _ 1	2	401318	401336	401328	rev	Annotated
1197	CNB01330	CNAG_03631	CNB01330 _ 1	2	402861	402903	402887	rev	Alternative
1198	CNB01340	CNAG_03632	CNB01340 _ 1	2	403177	403193	403178	fwd	Alternative
1199	CNB01360	CNAG_03634	CNB01360 _ 1	2	407194	407209	407209	fwd	Annotated
1200	CNB01365	CNAG_03635	CNB01365 _ 1	2	409257	409292	409270	rev	Alternative
1201	CNB01370	CNAG_03636	CNB01370 _ 1	2	411064	411113	411096	fwd	Annotated
1202	CNB01380	CNAG_03637	CNB01380 _ 1	2	415385	415416	415405	rev	Alternative
1203	CNB01400	CNAG_03639	CNB01400 _ 1	2	420328	420373	420344	rev	Annotated
1204	CNB01410	CNAG_03640	CNB01410 _ 1	2	422197	422236	422228	fwd	Annotated
1205	CNB01420	CNAG_03641	CNB01420 _ 1	2	427030	427049	427041	rev	Annotated
1206	CNB01440	CNAG_03644	CNB01440 _ 1	2	431646	431658	431646	fwd	Alternative
1207	CNB01450	CNAG_03645	CNB01450 _ 1	2	434425	434449	434439	fwd	Alternative
1208	CNB01460	CNAG_03646	CNB01460 _ 1	2	439519	439531	439519	rev	Annotated
1209	CNB01470	CNAG_03647	CNB01470 _ 1	2	439738	439781	439755	fwd	Annotated
1210	CNB01480	CNAG_03648	CNB01480 _ 1	2	441492	441518	441498	fwd	Annotated
1211	CNB01500	CNAG_03649	CNB01500 _ 1	2	447648	447658	447654	fwd	Annotated
1212	CNB01520	CNAG_03651	CNB01520 _ 2	2	451309	451316	451309	rev	Alternative
1213	CNB01520	CNAG_03651	CNB01520 _ 1	2	451701	451729	451726	rev	Annotated
1214	CNB01540	CNAG_03653	CNB01540 _ 1	2	455609	455614	455609	rev	Annotated
1215	CNB01550	CNAG_03654	CNB01550 _ 1	2	457665	457671	457671	rev	Alternative
1216	CNB01560	CNAG_03655	CNB01560 _ 1	2	463620	463622	463621	fwd	Alternative
1217	CNB01560	CNAG_03655	CNB01560 _ 2	2	463732	463735	463735	fwd	Alternative
1218	CNB01585	CNAG_03658	CNB01585 _ 2	2	474496	474499	474499	rev	Alternative
1219	CNB01585	CNAG_03658	CNB01585 _ 1	2	474890	474897	474897	rev	Alternative
1220	CNB01590	CNAG_03659	CNB01590 _ 1	2	478306	478326	478326	rev	Annotated
1221	CNB01605	CNAG_03661	CNB01605 _ 1	2	481327	481345	481331	rev	Annotated
1222	CNB01610	CNAG_03662	CNB01610 _ 1	2	481481	481516	481490	fwd	Annotated
1223	CNB01620	CNAG_03663	CNB01620 _ 1	2	482993	483002	482993	fwd	Annotated
1224	CNB01640	CNAG_03665	CNB01640 _ 1	2	488046	488065	488051	fwd	Annotated
1225	CNB01650	CNAG_03666	CNB01650 _ 2	2	491272	491281	491272	rev	Alternative
1226	CNB01650	CNAG_03666	CNB01650 _ 1	2	493623	493648	493630	rev	Annotated
1227	CNB01660	CNAG_03667	CNB01660 _ 3	2	494807	494841	494826	rev	Alternative
1228	CNB01660	CNAG_03667	CNB01660 _ 2	2	494859	494862	494859	rev	Alternative
1229	CNB01660	CNAG_03667	CNB01660 _ 1	2	494936	494962	494959	rev	Annotated
1230	CNB01670	CNAG_03668	CNB01670 _ 1	2	495147	495187	495150	fwd	Annotated
1231	CNB01680	CNAG_03669	CNB01680 _ 3	2	496608	496619	496619	rev	Alternative
1232	CNB01680	CNAG_03669	CNB01680 _ 2	2	500713	500721	500713	rev	Alternative
1233	CNB01680	CNAG_03669	CNB01680 _ 1	2	500747	500750	500750	rev	Annotated
1234	CNB01690	CNAG_03670	CNB01690 _ 1	2	500989	501000	500992	fwd	Annotated
1235	CNB01710	CNAG_03672	CNB01710 _ 2	2	506582	506590	506582	rev	Alternative
1236	CNB01710	CNAG_03672	CNB01710 _ 1	2	507082	507104	507089	rev	Alternative
1237	CNB01730	CNAG_03674	CNB01730 _ 1	2	513595	513658	513627	rev	Annotated
1238	CNB01750	CNAG_03676	CNB01750 _ 1	2	519674	519697	519697	rev	Annotated
1239	CNB01760	CNAG_03677	CNB01760 _ 1	2	520949	520993	520985	fwd	Alternative
1240	CNB01760	CNAG_03677	CNB01760 _ 2	2	521523	521541	521523	fwd	Alternative
1241	CNB01760	CNAG_03677	CNB01760 _ 3	2	522296	522301	522301	fwd	Alternative
1242	CNB01760	CNAG_03677	CNB01760 _ 4	2	522329	522349	522347	fwd	Alternative
1243	CNB01770	CNAG_03678	CNB01770 _ 1	2	524931	524971	524947	rev	Annotated
1244	CNB01775	CNAG_03679	CNB01775 _ 1	2	525443	525501	525484	fwd	Annotated
1245	CNB01780	CNAG_03680	CNB01780 _ 1	2	526710	526712	526712	fwd	Annotated
1246	CNB01780	CNAG_03680	CNB01780 _ 2	2	526730	526739	526736	fwd	Alternative
1247	CNB01780	CNAG_03680	CNB01780 _ 3	2	530378	530386	530386	fwd	Alternative
1248	CNB01790	CNAG_03681	CNB01790 _ 1	2	531034	531065	531034	fwd	Annotated
1249	CNB01800	CNAG_03682	CNB01800 _ 7	2	534177	534179	534179	rev	Alternative
1250	CNB01800	CNAG_03682	CNB01800 _ 6	2	534271	534292	534276	rev	Alternative
1251	CNB01800	CNAG_03682	CNB01800 _ 5	2	534401	534404	534401	rev	Alternative
1252	CNB01800	CNAG_03682	CNB01800 _ 4	2	534431	534434	534431	rev	Alternative
1253	CNB01800	CNAG_03682	CNB01800 _ 3	2	534455	534458	534457	rev	Alternative
1254	CNB01800	CNAG_03682	CNB01800 _ 2	2	534643	534649	534649	rev	Alternative
1255	CNB01800	CNAG_03682	CNB01800 _ 1	2	534669	534687	534679	rev	Annotated
1256	CNB01810	CNAG_03683	CNB01810 _ 1	2	536029	536044	536044	rev	Annotated
1257	CNB01820	CNAG_03684	CNB01820 _ 1	2	539453	539470	539470	rev	Annotated
1258	CNB01830	CNAG_03685	CNB01830 _ 2	2	539865	539867	539866	rev	Alternative
1259	CNB01830	CNAG_03685	CNB01830 _ 1	2	541146	541177	541150	rev	Annotated
1260	CNB01840	CNAG_03686	CNB01840 _ 1	2	541363	541380	541365	fwd	Annotated
1261	CNB01850	CNAG_03687	CNB01850 _ 1	2	543990	543996	543996	rev	Annotated
1262	CNB01855	CNAG_03688	CNB01855 _ 4	2	544380	544395	544395	rev	Alternative
1263	CNB01855	CNAG_03688	CNB01855 _ 3	2	544898	544911	544898	rev	Alternative
1264	CNB01855	CNAG_03688	CNB01855 _ 2	2	545057	545061	545061	rev	Alternative
1265	CNB01855	CNAG_03688	CNB01855 _ 1	2	545157	545187	545181	rev	Annotated
1266	CNB01870	CNAG_03689	CNB01870 _ 2	2	550986	551045	551011	rev	Alternative
1267	CNB01870	CNAG_03689	CNB01870 _ 1	2	551102	551109	551109	rev	Annotated
1268	CNB01880	CNAG_07473	CNB01880 _ 1	2	555345	555402	555368	rev	Annotated
1269	CNB01910	CNAG_03693	CNB01910 _ 1	2	559379	559404	559394	fwd	Annotated
1270	CNB01920	CNAG_03694	CNB01920 _ 2	2	561928	561932	561932	rev	Alternative
1271	CNB01920	CNAG_03694	CNB01920 _ 1	2	561979	562003	561993	rev	Annotated
1272	CNB01960	CNAG_03698	CNB01960 _ 1	2	572989	572995	572989	rev	Annotated
1273	CNB01970	CNAG_03699	CNB01970 _ 1	2	573146	573178	573176	fwd	Annotated
1274	CNB01980	CNAG_03700	CNB01980 _ 1	2	579040	579055	579040	rev	Annotated
1275	CNB02000	CNAG_03702	CNB02000 _ 1	2	584574	584580	584574	fwd	Annotated
1276	CNB02005	NA	CNB02005 _ 2	2	586311	586317	586311	rev	Alternative
1277	CNB02005	NA	CNB02005 _ 1	2	586351	586355	586355	rev	Alternative
1278	CNB02020	CNAG_03705	CNB02020 _ 1	2	587970	588021	588018	fwd	Annotated
1279	CNB02020	CNAG_03705	CNB02020 _ 2	2	589192	589196	589192	fwd	Alternative
1280	CNB02030	CNAG_03706	CNB02030 _ 1	2	589512	589570	589534	fwd	Annotated
1281	CNB02040	CNAG_03707	CNB02040 _ 1	2	595517	595524	595523	rev	Annotated
1282	CNB02050	CNAG_03708	CNB02050 _ 1	2	595739	595772	595752	fwd	Annotated
1283	CNB02080	CNAG_03711	CNB02080 _ 2	2	607075	607087	607075	rev	Alternative
1284	CNB02080	CNAG_03711	CNB02080 _ 1	2	608102	608118	608105	rev	Annotated
1285	CNB02100	CNAG_03713	CNB02100 _ 2	2	610407	610416	610410	rev	Alternative
1286	CNB02100	CNAG_03713	CNB02100 _ 1	2	612827	612853	612846	rev	Annotated
1287	CNB02110	CNAG_03714	CNB02110 _ 4	2	615643	615660	615649	rev	Alternative
1288	CNB02110	CNAG_03714	CNB02110 _ 3	2	616385	616392	616385	rev	Alternative
1289	CNB02110	CNAG_03714	CNB02110 _ 2	2	618675	618699	618688	rev	Alternative
1290	CNB02110	CNAG_03714	CNB02110 _ 1	2	618717	618725	618720	rev	Annotated
1291	CNB02130	CNAG_03716	CNB02130 _ 1	2	621572	621585	621574	fwd	Alternative
1292	CNB02135	CNAG_03717	CNB02135 _ 1	2	623423	623450	623447	fwd	Annotated
1293	CNB02150	NA	CNB02150 _ 1	2	629155	629162	629155	rev	Annotated
1294	CNB02170	CNAG_03719	CNB02170 _ 1	2	631578	631584	631578	fwd	Alternative
1295	CNB02170	CNAG_03719	CNB02170 _ 2	2	631643	631650	631643	fwd	Alternative
1296	CNB02180	CNAG_03720	CNB02180 _ 3	2	633544	633548	633544	rev	Alternative
1297	CNB02180	CNAG_03720	CNB02180 _ 2	2	635297	635338	635316	rev	Alternative
1298	CNB02180	CNAG_03720	CNB02180 _ 1	2	635359	635364	635364	rev	Annotated
1299	CNB02190	CNAG_03721	CNB02190 _ 1	2	636935	636953	636950	rev	Alternative
1300	CNB02200	CNAG_03722	CNB02200 _ 1	2	637105	637143	637131	fwd	Annotated
1301	CNB02210	CNAG_03723	CNB02210 _ 1	2	642170	642198	642176	rev	Annotated
1302	CNB02220	CNAG_03724	CNB02220 _ 1	2	642365	642408	642389	fwd	Annotated
1303	CNB02230	CNAG_03725	CNB02230 _ 1	2	646161	646182	646178	rev	Annotated
1304	CNB02240	CNAG_03726	CNB02240 _ 1	2	646406	646425	646425	fwd	Alternative
1305	CNB02260	CNAG_03728	CNB02260 _ 2	2	656866	656872	656872	rev	Alternative
1306	CNB02260	CNAG_03728	CNB02260 _ 1	2	657427	657472	657453	rev	Annotated
1307	CNB02270	CNAG_03729	CNB02270 _ 1	2	657677	657682	657682	fwd	Annotated
1308	CNB02270	CNAG_03729	CNB02270 _ 2	2	660179	660194	660185	fwd	Alternative
1309	CNB02280	CNAG_03730	CNB02280 _ 1	2	661589	661607	661602	rev	Annotated
1310	CNB02290	CNAG_03731	CNB02290 _ 1	2	661779	661843	661779	fwd	Annotated
1311	CNB02290	CNAG_03731	CNB02290 _ 2	2	662500	662517	662517	fwd	Alternative
1312	CNB02290	CNAG_03731	CNB02290 _ 3	2	662686	662694	662686	fwd	Alternative
1313	CNB02290	CNAG_03731	CNB02290 _ 4	2	663306	663323	663323	fwd	Alternative
1314	CNB02300	CNAG_03732	CNB02300 _ 1	2	665756	665759	665756	rev	Alternative
1315	CNB02310	CNAG_03733	CNB02310 _ 1	2	669417	669420	669420	fwd	Alternative
1316	CNB02310	CNAG_03733	CNB02310 _ 2	2	669707	669721	669721	fwd	Alternative
1317	CNB02330	CNAG_03735	CNB02330 _ 1	2	672696	672711	672706	fwd	Annotated
1318	CNB02330	CNAG_03735	CNB02330 _ 2	2	675136	675140	675140	fwd	Alternative
1319	CNB02340	CNAG_07476	CNB02340 _ 1	2	679986	680008	679994	rev	Annotated
1320	CNB02350	CNAG_03738	CNB02350 _ 1	2	681687	681719	681716	rev	Annotated
1321	CNB02360	CNAG_03739	CNB02360 _ 1	2	681965	681975	681972	fwd	Annotated
1322	CNB02380	CNAG_03742	CNB02380 _ 1	2	691016	691038	691038	rev	Annotated
1323	CNB02390	CNAG_03743	CNB02390 _ 1	2	691184	691195	691189	fwd	Annotated
1324	CNB02390	CNAG_03743	CNB02390 _ 2	2	691217	691224	691217	fwd	Alternative
1325	CNB02400	CNAG_03744	CNB02400 _ 1	2	694261	694270	694261	rev	Annotated
1326	CNB02410	CNAG_03746	CNB02410 _ 1	2	695377	695388	695388	fwd	Annotated
1327	CNB02410	CNAG_03746	CNB02410 _ 2	2	695452	695473	695458	fwd	Alternative
1328	CNB02410	CNAG_03746	CNB02410 _ 3	2	696516	696522	696518	fwd	Alternative
1329	CNB02410	CNAG_03746	CNB02410 _ 4	2	696541	696568	696544	fwd	Alternative
1330	CNB02420	CNAG_03747	CNB02420 _ 1	2	697845	697851	697851	rev	Annotated
1331	CNB02430	CNAG_03748	CNB02430 _ 1	2	698131	698166	698165	fwd	Annotated
1332	CNB02440	CNAG_07477	CNB02440 _ 1	2	711067	711073	711073	rev	Annotated
1333	CNB02480	CNAG_03753	CNB02480 _ 1	2	718934	718962	718942	rev	Alternative
1334	CNB02495	CNAG_03755	CNB02495 _ 1	2	722916	722957	722928	rev	Annotated
1335	CNB02510	CNAG_03756	CNB02510 _ 1	2	723169	723179	723179	fwd	Annotated
1336	CNB02520	NA	CNB02520 _ 1	2	728455	728464	728455	fwd	Annotated
1337	CNB02520	NA	CNB02520 _ 2	2	728514	728529	728514	fwd	Alternative
1338	CNB02525	NA	CNB02525 _ 1	2	731292	731294	731292	rev	Annotated
1339	CNB02530	NA	CNB02530 _ 1	2	731614	731627	731627	fwd	Annotated
1340	CNB02530	NA	CNB02530 _ 2	2	733896	733908	733908	fwd	Alternative
1341	CNB02550	CNAG_03760	CNB02550 _ 1	2	741670	741697	741679	fwd	Annotated
1342	CNB02560	CNAG_03761	CNB02560 _ 1	2	748617	748653	748630	rev	Annotated
1343	CNB02580	CNAG_03763	CNB02580 _ 1	2	757545	757549	757549	fwd	Alternative
1344	CNB02580	CNAG_03763	CNB02580 _ 2	2	758061	758063	758062	fwd	Alternative
1345	CNB02610	CNAG_03765	CNB02610 _ 1	2	765417	765476	765423	fwd	Annotated
1346	CNB02620	CNAG_03766	CNB02620 _ 3	2	770137	770145	770145	rev	Alternative
1347	CNB02620	CNAG_03766	CNB02620 _ 2	2	770163	770182	770163	rev	Alternative
1348	CNB02620	CNAG_03766	CNB02620 _ 1	2	770207	770211	770211	rev	Annotated
1349	CNB02640	CNAG_03767	CNB02640 _ 2	2	774424	774426	774426	rev	Alternative
1350	CNB02640	CNAG_03767	CNB02640 _ 1	2	778281	778307	778292	rev	Annotated
1351	CNB02650	CNAG_03768	CNB02650 _ 1	2	778539	778541	778541	fwd	Annotated
1352	CNB02660	CNAG_03769	CNB02660 _ 1	2	783439	783512	783469	fwd	Annotated
1353	CNB02660	CNAG_03769	CNB02660 _ 2	2	783565	783586	783586	fwd	Alternative
1354	CNB02665	CNAG_03770	CNB02665 _ 1	2	786560	786565	786562	rev	Annotated
1355	CNB02670	CNAG_03771	CNB02670 _ 1	2	786880	786882	786880	fwd	Alternative
1356	CNB02670	CNAG_03771	CNB02670 _ 2	2	788240	788242	788240	fwd	Alternative
1357	CNB02670	CNAG_03771	CNB02670 _ 3	2	788743	788757	788746	fwd	Alternative
1358	CNB02670	CNAG_03771	CNB02670 _ 4	2	788783	788791	788784	fwd	Alternative
1359	CNB02670	CNAG_03771	CNB02670 _ 5	2	789357	789386	789358	fwd	Alternative
1360	CNB02680	CNAG_03772	CNB02680 _ 1	2	795220	795232	795226	rev	Annotated
1361	CNB02690	CNAG_07965	CNB02690 _ 2	2	802144	802196	802171	rev	Alternative
1362	CNB02690	CNAG_07965	CNB02690 _ 1	2	802399	802413	802401	rev	Alternative
1363	CNB02700	CNAG_03775	CNB02700 _ 1	2	807408	807449	807424	rev	Annotated
1364	CNB02710	CNAG_03776	CNB02710 _ 1	2	807617	807627	807619	fwd	Annotated
1365	CNB02720	CNAG_03777	CNB02720 _ 2	2	809943	809949	809943	rev	Alternative
1366	CNB02720	CNAG_03777	CNB02720 _ 1	2	812185	812192	812185	rev	Annotated
1367	CNB02730	CNAG_07481	CNB02730 _ 1	2	814030	814042	814042	fwd	Alternative
1368	CNB02740	CNAG_03779	CNB02740 _ 1	2	817776	817792	817790	rev	Annotated
1369	CNB02750	CNAG_03780	CNB02750 _ 1	2	818099	818106	818101	fwd	Alternative
1370	CNB02770	CNAG_03782	CNB02770 _ 1	2	824638	824655	824639	rev	Alternative
1371	CNB02790	CNAG_03785	CNB02790 _ 1	2	833893	833944	833903	rev	Annotated
1372	CNB02800	CNAG_03786	CNB02800 _ 1	2	834440	834456	834448	fwd	Alternative
1373	CNB02810	CNAG_03787	CNB02810 _ 1	2	836535	836596	836581	fwd	Annotated
1374	CNB02810	CNAG_03787	CNB02810 _ 2	2	836774	836801	836782	fwd	Alternative
1375	CNB02820	CNAG_03788	CNB02820 _ 1	2	838991	839014	838991	fwd	Annotated
1376	CNB02820	CNAG_03788	CNB02820 _ 2	2	839151	839172	839151	fwd	Alternative
1377	CNB02830	CNAG_03789	CNB02830 _ 1	2	841997	842020	842011	rev	Annotated
1378	CNB02840	CNAG_03790	CNB02840 _ 1	2	842166	842218	842183	fwd	Annotated
1379	CNB02850	CNAG_03791	CNB02850 _ 2	2	846017	846019	846017	rev	Alternative
1380	CNB02850	CNAG_03791	CNB02850 _ 1	2	847836	847842	847836	rev	Annotated
1381	CNB02860	CNAG_03792	CNB02860 _ 1	2	847920	847942	847934	fwd	Alternative
1382	CNB02870	CNAG_03793	CNB02870 _ 1	2	849989	850021	849993	fwd	Annotated
1383	CNB02880	CNAG_03794	CNB02880 _ 2	2	851493	851500	851493	rev	Alternative
1384	CNB02880	CNAG_03794	CNB02880 _ 1	2	852222	852267	852251	rev	Annotated
1385	CNB02890	CNAG_03795	CNB02890 _ 1	2	853723	853735	853724	rev	Alternative
1386	CNB02900	CNAG_03796	CNB02900 _ 1	2	853840	853864	853855	fwd	Alternative
1387	CNB02980	CNAG_03805	CNB02980 _ 1	2	907184	907205	907186	rev	Annotated
1388	CNB02990	CNAG_03806	CNB02990 _ 5	2	908203	908205	908203	rev	Alternative
1389	CNB02990	CNAG_03806	CNB02990 _ 4	2	908273	908288	908280	rev	Alternative
1390	CNB02990	CNAG_03806	CNB02990 _ 3	2	908362	908371	908362	rev	Alternative
1391	CNB02990	CNAG_03806	CNB02990 _ 2	2	908481	908492	908485	rev	Alternative
1392	CNB02990	CNAG_03806	CNB02990 _ 1	2	909218	909230	909218	rev	Annotated
1393	CNB02995	CNAG_03807	CNB02995 _ 1	2	911737	911756	911756	rev	Alternative
1394	CNB03000	CNAG_03808	CNB03000 _ 1	2	914665	914716	914689	rev	Annotated
1395	CNB03005	CNAG_03809	CNB03005 _ 1	2	917779	917798	917779	rev	Annotated
1396	CNB03010	CNAG_03810	CNB03010 _ 1	2	917920	917953	917940	fwd	Alternative
1397	CNB03020	CNAG_03811	CNB03020 _ 1	2	921573	921589	921589	rev	Annotated
1398	CNB03030	CNAG_03812	CNB03030 _ 1	2	923616	923670	923665	rev	Alternative
1399	CNB03040	CNAG_03813	CNB03040 _ 1	2	924462	924507	924484	fwd	Annotated
1400	CNB03050	CNAG_03814	CNB03050 _ 1	2	926147	926190	926182	rev	Annotated
1401	CNB03060	CNAG_03815	CNB03060 _ 1	2	928032	928045	928037	rev	Annotated
1402	CNB03070	CNAG_03816	CNB03070 _ 1	2	928319	928348	928319	fwd	Alternative
1403	CNB03080	CNAG_03817	CNB03080 _ 1	2	929760	929770	929760	fwd	Annotated
1404	CNB03080	CNAG_03817	CNB03080 _ 2	2	929788	929805	929799	fwd	Alternative
1405	CNB03090	CNAG_03818	CNB03090 _ 1	2	935354	935358	935358	rev	Annotated
1406	CNB03110	CNAG_03820	CNB03110 _ 1	2	940544	940563	940549	rev	Alternative
1407	CNB03120	CNAG_03821	CNB03120 _ 1	2	940682	940698	940682	fwd	Annotated
1408	CNB03130	CNAG_03822	CNB03130 _ 1	2	944908	944911	944911	fwd	Annotated
1409	CNB03140	CNAG_03823	CNB03140 _ 1	2	947279	947324	947291	rev	Alternative
1410	CNB03150	CNAG_03824	CNB03150 _ 1	2	949622	949658	949627	rev	Annotated
1411	CNB03160	CNAG_03826	CNB03160 _ 1	2	957095	957110	957110	rev	Annotated
1412	CNB03170	CNAG_03827	CNB03170 _ 1	2	957500	957516	957514	fwd	Annotated
1413	CNB03170	CNAG_03827	CNB03170 _ 2	2	960563	960565	960564	fwd	Alternative
1414	CNB03190	CNAG_03829	CNB03190 _ 1	2	963880	963887	963880	fwd	Annotated
1415	CNB03190	CNAG_03829	CNB03190 _ 2	2	963949	963970	963952	fwd	Alternative
1416	CNB03195	CNAG_03830	CNB03195 _ 1	2	966551	966574	966556	fwd	Alternative
1417	CNB03210	CNAG_03832	CNB03210 _ 1	2	971646	971671	971670	rev	Annotated
1418	CNB03230	CNAG_03834	CNB03230 _ 1	2	975955	975988	975972	rev	Annotated
1419	CNB03240	CNAG_03836	CNB03240 _ 1	2	978689	978693	978689	fwd	Annotated
1420	CNB03250	CNAG_03837	CNB03250 _ 1	2	983566	983569	983569	rev	Annotated
1421	CNB03280	CNAG_03839	CNB03280 _ 1	2	990553	990575	990572	rev	Annotated
1422	CNB03290	CNAG_03840	CNB03290 _ 1	2	990743	990784	990760	fwd	Annotated
1423	CNB03300	CNAG_03841	CNB03300 _ 1	2	993822	993855	993845	fwd	Annotated
1424	CNB03310	CNAG_03842	CNB03310 _ 1	2	998599	998610	998610	fwd	Alternative
1425	CNB03310	CNAG_03842	CNB03310 _ 2	2	999375	999389	999389	fwd	Alternative
1426	CNB03350	CNAG_03845	CNB03350 _ 1	2	1010249	1010255	1010255	rev	Annotated
1427	CNB03370	CNAG_03847	CNB03370 _ 3	2	1013880	1013925	1013907	rev	Alternative
1428	CNB03370	CNAG_03847	CNB03370 _ 2	2	1013944	1013972	1013944	rev	Alternative
1429	CNB03370	CNAG_03847	CNB03370 _ 1	2	1015181	1015198	1015198	rev	Alternative
1430	CNB03380	CNAG_03848	CNB03380 _ 1	2	1017200	1017233	1017205	fwd	Annotated
1431	CNB03380	CNAG_03848	CNB03380 _ 2	2	1017545	1017558	1017545	fwd	Alternative
1432	CNB03390	CNAG_03849	CNB03390 _ 1	2	1019579	1019598	1019579	fwd	Annotated
1433	CNB03390	CNAG_03849	CNB03390 _ 2	2	1019860	1019874	1019874	fwd	Alternative
1434	CNB03400	CNAG_03850	CNB03400 _ 2	2	1023999	1024001	1023999	rev	Alternative
1435	CNB03400	CNAG_03850	CNB03400 _ 1	2	1026866	1026890	1026878	rev	Alternative
1436	CNB03420	NA	CNB03420 _ 1	2	1028302	1028307	1028302	fwd	Alternative
1437	CNB03430	CNAG_03853	CNB03430 _ 1	2	1032025	1032043	1032028	rev	Annotated
1438	CNB03440	CNAG_03854	CNB03440 _ 1	2	1032175	1032231	1032221	fwd	Annotated
1439	CNB03460	CNAG_03856	CNB03460 _ 1	2	1036140	1036188	1036181	fwd	Annotated
1440	CNB03460	CNAG_03856	CNB03460 _ 2	2	1036313	1036322	1036322	fwd	Alternative
1441	CNB03460	CNAG_03856	CNB03460 _ 3	2	1036458	1036460	1036458	fwd	Alternative
1442	CNB03470	CNAG_03857	CNB03470 _ 1	2	1038940	1038976	1038968	fwd	Annotated
1443	CNB03480	CNAG_03858	CNB03480 _ 1	2	1041563	1041603	1041583	rev	Annotated
1444	CNB03500	CNAG_03861	CNB03500 _ 1	2	1050411	1050462	1050445	rev	Annotated
1445	CNB03520	CNAG_03863	CNB03520 _ 1	2	1053547	1053574	1053549	rev	Annotated
1446	CNB03530	CNAG_03864	CNB03530 _ 1	2	1055687	1055716	1055711	rev	Annotated
1447	CNB03540	CNAG_03865	CNB03540 _ 1	2	1055828	1055875	1055848	fwd	Annotated
1448	CNB03540	CNAG_03865	CNB03540 _ 2	2	1055898	1055908	1055898	fwd	Alternative
1449	CNB03590	CNAG_03870	CNB03590 _ 1	2	1065436	1065455	1065452	fwd	Alternative
1450	CNB03600	CNAG_03871	CNB03600 _ 1	2	1067756	1067762	1067762	fwd	Annotated
1451	CNB03600	CNAG_03871	CNB03600 _ 2	2	1067791	1067807	1067807	fwd	Alternative
1452	CNB03605	NA	CNB03605 _ 1	2	1069638	1069686	1069675	rev	Annotated
1453	CNB03620	CNAG_03872	CNB03620 _ 1	2	1073112	1073126	1073112	rev	Annotated
1454	CNB03630	CNAG_03873	CNB03630 _ 3	2	1074212	1074215	1074212	rev	Alternative
1455	CNB03630	CNAG_03873	CNB03630 _ 2	2	1074621	1074624	1074623	rev	Alternative
1456	CNB03630	CNAG_03873	CNB03630 _ 1	2	1074745	1074759	1074746	rev	Annotated
1457	CNB03650	CNAG_03875	CNB03650 _ 1	2	1082010	1082106	1082058	rev	Annotated
1458	CNB03670	CNAG_03877	CNB03670 _ 1	2	1087736	1087758	1087739	rev	Annotated
1459	CNB03680	CNAG_03878	CNB03680 _ 1	2	1087892	1087894	1087892	fwd	Annotated
1460	CNB03680	CNAG_03878	CNB03680 _ 2	2	1087952	1087971	1087966	fwd	Alternative
1461	CNB03690	CNAG_07482	CNB03690 _ 2	2	1091772	1091774	1091774	rev	Alternative
1462	CNB03690	CNAG_07482	CNB03690 _ 1	2	1092078	1092108	1092097	rev	Annotated
1463	CNB03710	CNAG_03881	CNB03710 _ 4	2	1099842	1099847	1099842	rev	Alternative
1464	CNB03710	CNAG_03881	CNB03710 _ 3	2	1100062	1100087	1100072	rev	Alternative
1465	CNB03710	CNAG_03881	CNB03710 _ 2	2	1102341	1102355	1102349	rev	Alternative
1466	CNB03710	CNAG_03881	CNB03710 _ 1	2	1102373	1102381	1102373	rev	Annotated
1467	CNB03730	CNAG_03884	CNB03730 _ 1	2	1106234	1106291	1106240	fwd	Annotated
1468	CNB03730	CNAG_03884	CNB03730 _ 2	2	1109512	1109515	1109515	fwd	Alternative
1469	CNB03740	CNAG_03885	CNB03740 _ 1	2	1112165	1112167	1112167	rev	Annotated
1470	CNB03755	CNAG_03887	CNB03755 _ 1	2	1116010	1116048	1116024	rev	Annotated
1471	CNB03760	CNAG_03888	CNB03760 _ 1	2	1116156	1116189	1116175	fwd	Annotated
1472	CNB03770	CNAG_03889	CNB03770 _ 1	2	1120535	1120562	1120535	fwd	Annotated
1473	CNB03780	CNAG_03890	CNB03780 _ 1	2	1124944	1124970	1124951	rev	Annotated
1474	CNB03790	CNAG_03891	CNB03790 _ 1	2	1127230	1127240	1127236	rev	Annotated
1475	CNB03800	CNAG_03892	CNB03800 _ 1	2	1127384	1127415	1127409	fwd	Alternative
1476	CNB03830	NA	CNB03830 _ 2	2	1137873	1137901	1137896	rev	Alternative
1477	CNB03830	NA	CNB03830 _ 1	2	1138064	1138100	1138092	rev	Annotated
1478	CNB03850	CNAG_03897	CNB03850 _ 1	2	1140155	1140159	1140159	fwd	Annotated
1479	CNB03850	CNAG_03897	CNB03850 _ 2	2	1140270	1140310	1140292	fwd	Alternative
1480	CNB03860	CNAG_03898	CNB03860 _ 2	2	1142479	1142488	1142483	rev	Alternative
1481	CNB03860	CNAG_03898	CNB03860 _ 1	2	1142521	1142573	1142538	rev	Annotated
1482	CNB03870	CNAG_03899	CNB03870 _ 1	2	1142733	1142745	1142737	fwd	Annotated
1483	CNB03880	CNAG_03900	CNB03880 _ 1	2	1146812	1146845	1146833	rev	Annotated
1484	CNB03890	CNAG_03901	CNB03890 _ 1	2	1146981	1146998	1146981	fwd	Annotated
1485	CNB03900	CNAG_03902	CNB03900 _ 1	2	1151620	1151651	1151641	rev	Alternative
1486	CNB03920	CNAG_03903	CNB03920 _ 1	2	1156847	1156858	1156858	rev	Annotated
1487	CNB03930	CNAG_03904	CNB03930 _ 2	2	1157787	1157816	1157803	rev	Alternative
1488	CNB03930	CNAG_03904	CNB03930 _ 1	2	1159549	1159565	1159557	rev	Annotated
1489	CNB03940	CNAG_03905	CNB03940 _ 1	2	1159683	1159711	1159708	fwd	Annotated
1490	CNB03940	CNAG_03905	CNB03940 _ 2	2	1159734	1159738	1159734	fwd	Alternative
1491	CNB03945	CNAG_03906	CNB03945 _ 3	2	1161687	1161691	1161689	rev	Alternative
1492	CNB03945	CNAG_03906	CNB03945 _ 2	2	1161828	1161849	1161837	rev	Alternative
1493	CNB03945	CNAG_03906	CNB03945 _ 1	2	1161912	1161974	1161931	rev	Annotated
1494	CNB03960	CNAG_03908	CNB03960 _ 2	2	1168614	1168620	1168614	rev	Alternative
1495	CNB03960	CNAG_03908	CNB03960 _ 1	2	1168649	1168687	1168687	rev	Annotated
1496	CNB03980	CNAG_03910	CNB03980 _ 2	2	1172243	1172253	1172243	rev	Alternative
1497	CNB03980	CNAG_03910	CNB03980 _ 1	2	1174616	1174633	1174625	rev	Annotated
1498	CNB04010	CNAG_03911	CNB04010 _ 1	2	1180200	1180208	1180208	rev	Alternative
1499	CNB04020	CNAG_03912	CNB04020 _ 1	2	1180990	1180994	1180990	fwd	Annotated
1500	CNB04025	CNAG_03913	CNB04025 _ 1	2	1184589	1184594	1184594	rev	Annotated
1501	CNB04030	CNAG_03914	CNB04030 _ 1	2	1188042	1188052	1188046	rev	Alternative
1502	CNB04040	CNAG_03915	CNB04040 _ 1	2	1189476	1189481	1189476	fwd	Annotated
1503	CNB04050	CNAG_03916	CNB04050 _ 1	2	1193752	1193781	1193769	rev	Annotated
1504	CNB04060	CNAG_03917	CNB04060 _ 1	2	1193993	1194002	1194002	fwd	Annotated
1505	CNB04070	CNAG_03918	CNB04070 _ 1	2	1201216	1201222	1201220	rev	Annotated
1506	CNB04080	CNAG_03919	CNB04080 _ 1	2	1202263	1202281	1202279	rev	Annotated
1507	CNB04090	CNAG_03920	CNB04090 _ 1	2	1202456	1202490	1202468	fwd	Annotated
1508	CNB04090	CNAG_03920	CNB04090 _ 2	2	1202710	1202752	1202747	fwd	Alternative
1509	CNB04090	CNAG_03920	CNB04090 _ 3	2	1202774	1202791	1202779	fwd	Alternative
1510	CNB04100	CNAG_03921	CNB04100 _ 1	2	1204702	1204716	1204709	fwd	Annotated
1511	CNB04110	CNAG_03922	CNB04110 _ 1	2	1207456	1207473	1207456	fwd	Annotated
1512	CNB04110	CNAG_03922	CNB04110 _ 2	2	1207595	1207605	1207595	fwd	Alternative
1513	CNB04110	CNAG_03922	CNB04110 _ 3	2	1207679	1207692	1207679	fwd	Alternative
1514	CNB04140	CNAG_03925	CNB04140 _ 1	2	1215104	1215123	1215123	rev	Annotated
1515	CNB04150	CNAG_03926	CNB04150 _ 1	2	1215237	1215279	1215255	fwd	Annotated
1516	CNB04160	CNAG_03927	CNB04160 _ 1	2	1217668	1217693	1217693	rev	Annotated
1517	CNB04170	CNAG_03928	CNB04170 _ 1	2	1217826	1217849	1217839	fwd	Annotated
1518	CNB04180	CNAG_03929	CNB04180 _ 1	2	1220914	1220924	1220921	fwd	Annotated
1519	CNB04185	CNAG_03930	CNB04185 _ 1	2	1223897	1223952	1223908	rev	Alternative
1520	CNB04190	CNAG_03931	CNB04190 _ 1	2	1224044	1224064	1224057	fwd	Annotated
1521	CNB04200	CNAG_03932	CNB04200 _ 1	2	1228769	1228782	1228776	rev	Annotated
1522	CNB04220	CNAG_03934	CNB04220 _ 4	2	1231760	1231777	1231766	rev	Alternative
1523	CNB04220	CNAG_03934	CNB04220 _ 3	2	1231793	1231802	1231794	rev	Alternative
1524	CNB04220	CNAG_03934	CNB04220 _ 2	2	1231849	1231851	1231851	rev	Alternative
1525	CNB04220	CNAG_03934	CNB04220 _ 1	2	1232125	1232131	1232125	rev	Alternative
1526	CNB04230	CNAG_03935	CNB04230 _ 1	2	1236185	1236218	1236203	rev	Annotated
1527	CNB04240	CNAG_03936	CNB04240 _ 2	2	1237685	1237694	1237686	rev	Alternative
1528	CNB04240	CNAG_03936	CNB04240 _ 1	2	1237712	1237728	1237712	rev	Alternative
1529	CNB04245	CNAG_03937	CNB04245 _ 1	2	1238029	1238093	1238049	fwd	Annotated
1530	CNB04260	CNAG_03939	CNB04260 _ 2	2	1243897	1243899	1243899	rev	Alternative
1531	CNB04260	CNAG_03939	CNB04260 _ 1	2	1244638	1244664	1244648	rev	Annotated
1532	CNB04270	CNAG_03940	CNB04270 _ 1	2	1245087	1245120	1245094	fwd	Annotated
1533	CNB04280	CNAG_03941	CNB04280 _ 1	2	1248105	1248141	1248138	fwd	Annotated
1534	CNB04300	CNAG_07485	CNB04300 _ 1	2	1256635	1256642	1256635	fwd	Annotated
1535	CNB04300	CNAG_07485	CNB04300 _ 2	2	1258601	1258609	1258601	fwd	Alternative
1536	CNB04310	CNAG_03944	CNB04310 _ 1	2	1261011	1261063	1261032	rev	Annotated
1537	CNB04320	CNAG_03945	CNB04320 _ 1	2	1261248	1261258	1261248	fwd	Annotated
1538	CNB04350	CNAG_03948	CNB04350 _ 1	2	1268040	1268044	1268044	fwd	Annotated
1539	CNB04350	CNAG_03948	CNB04350 _ 2	2	1268062	1268076	1268068	fwd	Alternative
1540	CNB04360	CNAG_03949	CNB04360 _ 1	2	1271298	1271313	1271298	rev	Annotated
1541	CNB04370	CNAG_03950	CNB04370 _ 1	2	1271444	1271502	1271460	fwd	Annotated
1542	CNB04370	CNAG_03950	CNB04370 _ 2	2	1271607	1271634	1271629	fwd	Alternative
1543	CNB04370	CNAG_03950	CNB04370 _ 3	2	1271821	1271826	1271825	fwd	Alternative
1544	CNB04370	CNAG_03950	CNB04370 _ 4	2	1271975	1271989	1271984	fwd	Alternative
1545	CNB04380	CNAG_03951	CNB04380 _ 3	2	1277331	1277347	1277336	rev	Alternative
1546	CNB04380	CNAG_03951	CNB04380 _ 2	2	1277418	1277421	1277420	rev	Alternative
1547	CNB04380	CNAG_03951	CNB04380 _ 1	2	1277439	1277441	1277441	rev	Annotated
1548	CNB04400	CNAG_03952	CNB04400 _ 1	2	1279400	1279444	1279426	rev	Alternative
1549	CNB04410	CNAG_03953	CNB04410 _ 1	2	1279644	1279647	1279644	fwd	Annotated
1550	CNB04410	CNAG_03953	CNB04410 _ 2	2	1279667	1279673	1279673	fwd	Alternative
1551	CNB04420	CNAG_03954	CNB04420 _ 1	2	1282053	1282114	1282061	fwd	Alternative
1552	CNB04420	CNAG_03954	CNB04420 _ 2	2	1282398	1282400	1282398	fwd	Alternative
1553	CNB04420	CNAG_03954	CNB04420 _ 3	2	1282699	1282713	1282699	fwd	Alternative
1554	CNB04430	CNAG_03955	CNB04430 _ 1	2	1285363	1285378	1285363	rev	Annotated
1555	CNB04450	CNAG_03957	CNB04450 _ 1	2	1288413	1288470	1288428	rev	Annotated
1556	CNB04460	CNAG_03958	CNB04460 _ 3	2	1289520	1289522	1289520	rev	Alternative
1557	CNB04460	CNAG_03958	CNB04460 _ 2	2	1289660	1289666	1289660	rev	Alternative
1558	CNB04460	CNAG_03958	CNB04460 _ 1	2	1289919	1289953	1289925	rev	Alternative
1559	CNB04470	CNAG_03959	CNB04470 _ 1	2	1290125	1290172	1290154	fwd	Annotated
1560	CNB04470	CNAG_03959	CNB04470 _ 2	2	1290200	1290209	1290200	fwd	Alternative
1561	CNB04480	CNAG_03960	CNB04480 _ 1	2	1294006	1294030	1294009	rev	Annotated
1562	CNB04500	CNAG_03961	CNB04500 _ 1	2	1294628	1294655	1294649	fwd	Annotated
1563	CNB04510	CNAG_03962	CNB04510 _ 1	2	1298866	1298886	1298870	rev	Alternative
1564	CNB04520	CNAG_03963	CNB04520 _ 1	2	1299380	1299411	1299388	fwd	Alternative
1565	CNB04530	CNAG_03964	CNB04530 _ 1	2	1301664	1301692	1301664	rev	Alternative
1566	CNB04540	CNAG_03965	CNB04540 _ 1	2	1301878	1301932	1301906	fwd	Annotated
1567	CNB04550	CNAG_03966	CNB04550 _ 1	2	1307926	1307938	1307926	rev	Annotated
1568	CNB04560	CNAG_03967	CNB04560 _ 1	2	1310086	1310140	1310127	rev	Annotated
1569	CNB04570	CNAG_03968	CNB04570 _ 1	2	1311711	1311732	1311722	rev	Alternative
1570	CNB04580	CNAG_07487	CNB04580 _ 1	2	1311887	1311897	1311889	fwd	Annotated
1571	CNB04590	CNAG_07488	CNB04590 _ 1	2	1314742	1314746	1314744	rev	Annotated
1572	CNB04620	CNAG_03974	CNB04620 _ 1	2	1322007	1322031	1322024	fwd	Annotated
1573	CNB04620	CNAG_03974	CNB04620 _ 2	2	1322202	1322206	1322206	fwd	Alternative
1574	CNB04630	NA	CNB04630 _ 1	2	1324219	1324225	1324225	fwd	Annotated
1575	CNB04630	NA	CNB04630 _ 2	2	1324243	1324262	1324251	fwd	Alternative
1576	CNB04630	NA	CNB04630 _ 3	2	1324353	1324367	1324357	fwd	Alternative
1577	CNB04630	NA	CNB04630 _ 4	2	1324995	1324998	1324995	fwd	Alternative
1578	CNB04640	CNAG_03975	CNB04640 _ 3	2	1328205	1328211	1328205	rev	Alternative
1579	CNB04640	CNAG_03975	CNB04640 _ 2	2	1328275	1328277	1328275	rev	Alternative
1580	CNB04640	CNAG_03975	CNB04640 _ 1	2	1328373	1328393	1328381	rev	Annotated
1581	CNB04650	CNAG_03976	CNB04650 _ 1	2	1328527	1328560	1328532	fwd	Alternative
1582	CNB04660	CNAG_03977	CNB04660 _ 1	2	1333260	1333290	1333280	rev	Annotated
1583	CNB04670	CNAG_03978	CNB04670 _ 1	2	1333441	1333482	1333443	fwd	Annotated
1584	CNB04680	CNAG_03979	CNB04680 _ 1	2	1336424	1336443	1336427	fwd	Annotated
1585	CNB04680	CNAG_03979	CNB04680 _ 2	2	1336465	1336469	1336469	fwd	Alternative
1586	CNB04680	CNAG_03979	CNB04680 _ 3	2	1336978	1336981	1336979	fwd	Alternative
1587	CNB04690	NA	CNB04690 _ 1	2	1341299	1341308	1341308	rev	Annotated
1588	CNB04700	CNAG_03982	CNB04700 _ 1	2	1342578	1342648	1342603	rev	Annotated
1589	CNB04710	CNAG_03983	CNB04710 _ 2	2	1345350	1345378	1345371	rev	Alternative
1590	CNB04710	CNAG_03983	CNB04710 _ 1	2	1345392	1345420	1345401	rev	Annotated
1591	CNB04715	CNAG_03984	CNB04715 _ 1	2	1346772	1346801	1346779	rev	Annotated
1592	CNB04720	CNAG_03985	CNB04720 _ 1	2	1346925	1346952	1346925	fwd	Annotated
1593	CNB04730	CNAG_03986	CNB04730 _ 2	2	1349079	1349089	1349087	rev	Alternative
1594	CNB04730	CNAG_03986	CNB04730 _ 1	2	1349107	1349110	1349107	rev	Annotated
1595	CNB04740	CNAG_03987	CNB04740 _ 1	2	1352726	1352753	1352739	rev	Annotated
1596	CNB04750	CNAG_03988	CNB04750 _ 1	2	1355110	1355156	1355145	rev	Annotated
1597	CNB04760	CNAG_03989	CNB04760 _ 1	2	1356218	1356222	1356218	fwd	Alternative
1598	CNB04770	CNAG_03991	CNB04770 _ 2	2	1361903	1361925	1361903	rev	Alternative
1599	CNB04770	CNAG_03991	CNB04770 _ 1	2	1363246	1363287	1363247	rev	Alternative
1600	CNB04780	CNAG_03992	CNB04780 _ 1	2	1363590	1363649	1363604	fwd	Annotated
1601	CNB04780	CNAG_03992	CNB04780 _ 2	2	1365058	1365071	1365058	fwd	Alternative
1602	CNB04790	CNAG_03993	CNB04790 _ 1	2	1366358	1366384	1366358	fwd	Annotated
1603	CNB04800	CNAG_03994	CNB04800 _ 1	2	1368932	1368935	1368935	rev	Alternative
1604	CNB04810	CNAG_03996	CNB04810 _ 1	2	1372103	1372164	1372104	rev	Alternative
1605	CNB04815	CNAG_03997	CNB04815 _ 1	2	1372445	1372447	1372447	fwd	Annotated
1606	CNB04820	CNAG_03998	CNB04820 _ 2	2	1375778	1375799	1375799	rev	Alternative
1607	CNB04820	CNAG_03998	CNB04820 _ 1	2	1375989	1376004	1375989	rev	Annotated
1608	CNB04830	CNAG_03999	CNB04830 _ 1	2	1377704	1377715	1377704	rev	Alternative
1609	CNB04840	CNAG_04000	CNB04840 _ 1	2	1379550	1379555	1379551	rev	Annotated
1610	CNB04850	CNAG_04001	CNB04850 _ 1	2	1381291	1381319	1381319	rev	Annotated
1611	CNB04860	CNAG_04002	CNB04860 _ 1	2	1381539	1381592	1381568	fwd	Alternative
1612	CNB04870	CNAG_04003	CNB04870 _ 1	2	1385302	1385346	1385319	fwd	Alternative
1613	CNB04870	CNAG_04003	CNB04870 _ 2	2	1385368	1385373	1385370	fwd	Alternative
1614	CNB04870	CNAG_04003	CNB04870 _ 3	2	1387611	1387631	1387611	fwd	Alternative
1615	CNB04880	CNAG_04004	CNB04880 _ 1	2	1388782	1388805	1388798	fwd	Alternative
1616	CNB04880	CNAG_04004	CNB04880 _ 2	2	1389239	1389273	1389256	fwd	Alternative
1617	CNB04910	CNAG_04009	CNB04910 _ 2	2	1406519	1406530	1406520	rev	Alternative
1618	CNB04910	CNAG_04009	CNB04910 _ 1	2	1406550	1406582	1406555	rev	Annotated
1619	CNB04920	CNAG_04010	CNB04920 _ 2	2	1408501	1408504	1408504	rev	Alternative
1620	CNB04920	CNAG_04010	CNB04920 _ 1	2	1408524	1408537	1408529	rev	Annotated
1621	CNB04930	CNAG_04011	CNB04930 _ 1	2	1409414	1409423	1409416	fwd	Annotated
1622	CNB04930	CNAG_04011	CNB04930 _ 2	2	1409504	1409508	1409504	fwd	Alternative
1623	CNB04930	CNAG_04011	CNB04930 _ 3	2	1409802	1409812	1409805	fwd	Alternative
1624	CNB04940	CNAG_04012	CNB04940 _ 2	2	1413247	1413266	1413266	rev	Alternative
1625	CNB04940	CNAG_04012	CNB04940 _ 1	2	1413298	1413300	1413300	rev	Annotated
1626	CNB04950	CNAG_04013	CNB04950 _ 1	2	1413478	1413489	1413485	fwd	Alternative
1627	CNB04960	CNAG_04014	CNB04960 _ 2	2	1417264	1417274	1417271	rev	Alternative
1628	CNB04960	CNAG_04014	CNB04960 _ 1	2	1418173	1418205	1418202	rev	Annotated
1629	CNB04990	CNAG_04017	CNB04990 _ 1	2	1425404	1425433	1425423	fwd	Annotated
1630	CNB05000	CNAG_04018	CNB05000 _ 1	2	1429017	1429035	1429017	rev	Annotated
1631	CNB05010	CNAG_07489	CNB05010 _ 1	2	1429473	1429485	1429483	fwd	Alternative
1632	CNB05010	CNAG_07489	CNB05010 _ 2	2	1430046	1430053	1430053	fwd	Alternative
1633	CNB05030	CNAG_04021	CNB05030 _ 1	2	1433300	1433307	1433300	fwd	Alternative
1634	CNB05050	CNAG_04023	CNB05050 _ 1	2	1441552	1441554	1441552	rev	Alternative
1635	CNB05060	CNAG_04024	CNB05060 _ 1	2	1446356	1446367	1446356	rev	Annotated
1636	CNB05080	CNAG_04025	CNB05080 _ 1	2	1447792	1447802	1447792	fwd	Alternative
1637	CNB05090	CNAG_04026	CNB05090 _ 1	2	1452302	1452304	1452302	rev	Annotated
1638	CNB05100	CNAG_04027	CNB05100 _ 1	2	1453663	1453677	1453664	rev	Annotated
1639	CNB05110	CNAG_04028	CNB05110 _ 1	2	1454507	1454527	1454525	fwd	Annotated
1640	CNB05120	CNAG_04029	CNB05120 _ 1	2	1458822	1458880	1458843	rev	Alternative
1641	CNB05140	CNAG_04032	CNB05140 _ 1	2	1466067	1466082	1466081	rev	Annotated
1642	CNB05150	CNAG_04033	CNB05150 _ 1	2	1466379	1466415	1466389	fwd	Annotated
1643	CNB05150	CNAG_04033	CNB05150 _ 2	2	1466810	1466817	1466814	fwd	Alternative
1644	CNB05150	CNAG_04033	CNB05150 _ 3	2	1469345	1469347	1469346	fwd	Alternative
1645	CNB05160	CNAG_04035	CNB05160 _ 1	2	1470346	1470383	1470354	fwd	Annotated
1646	CNB05180	CNAG_04036	CNB05180 _ 1	2	1472713	1472729	1472713	fwd	Alternative
1647	CNB05180	CNAG_04036	CNB05180 _ 2	2	1472939	1472945	1472945	fwd	Alternative
1648	CNB05190	CNAG_04037	CNB05190 _ 1	2	1477262	1477322	1477297	rev	Annotated
1649	CNB05200	CNAG_04038	CNB05200 _ 2	2	1480020	1480034	1480026	rev	Alternative
1650	CNB05200	CNAG_04038	CNB05200 _ 1	2	1480198	1480220	1480213	rev	Annotated
1651	CNB05220	CNAG_04039	CNB05220 _ 1	2	1483507	1483565	1483528	fwd	Annotated
1652	CNB05230	CNAG_04040	CNB05230 _ 1	2	1485063	1485065	1485065	fwd	Alternative
1653	CNB05240	CNAG_04041	CNB05240 _ 2	2	1492264	1492270	1492265	rev	Alternative
1654	CNB05240	CNAG_04041	CNB05240 _ 1	2	1492879	1492894	1492894	rev	Annotated
1655	CNB05250	CNAG_04042	CNB05250 _ 1	2	1493381	1493427	1493381	fwd	Alternative
1656	CNB05260	CNAG_04043	CNB05260 _ 1	2	1495504	1495511	1495511	fwd	Annotated
1657	CNB05270	CNAG_04044	CNB05270 _ 1	2	1498857	1498899	1498893	rev	Annotated
1658	CNB05280	CNAG_04045	CNB05280 _ 1	2	1499022	1499078	1499030	fwd	Annotated
1659	CNB05290	CNAG_04046	CNB05290 _ 1	2	1500688	1500716	1500704	rev	Annotated
1660	CNB05310	CNAG_04047	CNB05310 _ 1	2	1503605	1503607	1503607	fwd	Alternative
1661	CNB05320	CNAG_04048	CNB05320 _ 1	2	1506196	1506206	1506206	rev	Annotated
1662	CNB05330	CNAG_04049	CNB05330 _ 1	2	1506336	1506367	1506366	fwd	Annotated
1663	CNB05340	CNAG_04050	CNB05340 _ 1	2	1510295	1510325	1510322	rev	Annotated
1664	CNB05350	CNAG_04051	CNB05350 _ 1	2	1510503	1510543	1510503	fwd	Annotated
1665	CNB05350	CNAG_04051	CNB05350 _ 2	2	1515946	1515956	1515956	fwd	Alternative
1666	CNB05360	CNAG_04052	CNB05360 _ 1	2	1518818	1518824	1518824	rev	Annotated
1667	CNB05370	CNAG_04053	CNB05370 _ 1	2	1520270	1520313	1520295	rev	Annotated
1668	CNB05380	CNAG_04054	CNB05380 _ 1	2	1520471	1520530	1520494	fwd	Annotated
1669	CNB05400	CNAG_04056	CNB05400 _ 1	2	1523774	1523779	1523776	fwd	Annotated
1670	CNB05430	NA	CNB05430 _ 1	2	1530760	1530772	1530768	rev	Alternative
1671	CNB05450	CNAG_04062	CNB05450 _ 1	2	1537785	1537813	1537807	fwd	Alternative
1672	CNB05460	CNAG_04063	CNB05460 _ 1	2	1541750	1541784	1541764	rev	Annotated
1673	CNB05480	CNAG_04064	CNB05480 _ 1	2	1543252	1543290	1543257	rev	Annotated
1674	CNB05500	CNAG_04066	CNB05500 _ 2	2	1545162	1545195	1545177	rev	Alternative
1675	CNB05500	CNAG_04066	CNB05500 _ 1	2	1545232	1545240	1545232	rev	Annotated
1676	CNB05505	CNAG_04067	CNB05505 _ 1	2	1545397	1545441	1545441	fwd	Annotated
1677	CNB05510	CNAG_04068	CNB05510 _ 1	2	1548626	1548632	1548630	rev	Alternative
1678	CNB05520	CNAG_04069	CNB05520 _ 1	2	1551448	1551467	1551461	fwd	Alternative
1679	CNB05530	CNAG_04070	CNB05530 _ 1	2	1557281	1557340	1557323	rev	Annotated
1680	CNB05540	CNAG_04071	CNB05540 _ 1	2	1558892	1558901	1558899	rev	Annotated
1681	CNB05550	CNAG_04072	CNB05550 _ 1	2	1559032	1559061	1559045	fwd	Annotated
1682	CNB05570	CNAG_04074	CNB05570 _ 1	2	1565405	1565452	1565444	fwd	Annotated
1683	CNB05570	CNAG_04074	CNB05570 _ 2	2	1567463	1567465	1567465	fwd	Alternative
1684	CNB05580	CNAG_07494	CNB05580 _ 1	2	1571190	1571212	1571210	rev	Annotated
1685	CNB05583	NA	CNB05583 _ 1	2	1571524	1571569	1571532	fwd	Annotated
1686	CNB05585	NA	CNB05585 _ 2	2	1572808	1572821	1572808	rev	Alternative
1687	CNB05585	NA	CNB05585 _ 1	2	1572847	1572891	1572855	rev	Alternative
1688	CNB05600	CNAG_04078	CNB05600 _ 1	2	1574650	1574664	1574661	fwd	Annotated
1689	CNB05610	CNAG_04079	CNB05610 _ 1	2	1577811	1577836	1577815	rev	Annotated
1690	CNB05620	CNAG_04080	CNB05620 _ 1	2	1579060	1579130	1579116	fwd	Annotated
1691	CNB05630	CNAG_04081	CNB05630 _ 1	2	1581036	1581047	1581040	rev	Annotated
1692	CNB05640	CNAG_04082	CNB05640 _ 1	2	1581196	1581226	1581218	fwd	Alternative
1693	CNB05650	CNAG_04083	CNB05650 _ 1	2	1587911	1587935	1587927	rev	Annotated
1694	CNB05660	CNAG_04085	CNB05660 _ 1	2	1590012	1590021	1590020	rev	Alternative
1695	CNB05670	CNAG_04086	CNB05670 _ 1	2	1590507	1590522	1590522	fwd	Annotated
1696	CNB05670	CNAG_04086	CNB05670 _ 2	2	1590916	1590919	1590916	fwd	Alternative
1697	CNB05670	CNAG_04086	CNB05670 _ 3	2	1591327	1591341	1591327	fwd	Alternative
1698	CNB05670	CNAG_04086	CNB05670 _ 4	2	1591469	1591472	1591471	fwd	Alternative
1699	CNB05670	CNAG_04086	CNB05670 _ 5	2	1591555	1591563	1591561	fwd	Alternative
1700	CNB05670	CNAG_04086	CNB05670 _ 6	2	1592701	1592712	1592708	fwd	Alternative
1701	CNB05675	CNAG_04088	CNB05675 _ 1	2	1594334	1594338	1594338	fwd	Alternative
1702	CNB05680	CNAG_04089	CNB05680 _ 1	2	1595971	1596003	1595972	rev	Alternative
1703	CNB05690	CNAG_04090	CNB05690 _ 1	2	1596402	1596416	1596405	fwd	Alternative
1704	CNB05700	CNAG_04091	CNB05700 _ 1	2	1600032	1600047	1600032	fwd	Annotated
1705	CNB05700	CNAG_04091	CNB05700 _ 2	2	1600091	1600126	1600113	fwd	Alternative
1706	CNB05700	CNAG_04091	CNB05700 _ 3	2	1601195	1601207	1601195	fwd	Alternative
1707	CNB05710	CNAG_04092	CNB05710 _ 2	2	1603780	1603793	1603793	rev	Alternative
1708	CNB05710	CNAG_04092	CNB05710 _ 1	2	1603845	1603864	1603845	rev	Annotated
1709	CNB05720	CNAG_04093	CNB05720 _ 1	2	1607863	1607870	1607870	rev	Alternative
1710	CNB05730	CNAG_04094	CNB05730 _ 1	2	1608890	1608904	1608904	rev	Annotated
1711	CNB05770	CNAG_04098	CNB05770 _ 1	2	1617775	1617800	1617790	fwd	Annotated
1712	CNC00020	CNAG_00012	CNC00020 _ 1	3	6150	6166	6160	rev	Annotated
1713	CNC00030	CNAG_06984	CNC00030 _ 1	3	9940	9979	9947	rev	Annotated
1714	CNC00040	CNAG_06983	CNC00040 _ 1	3	11090	11126	11116	fwd	Annotated
1715	CNC00040	CNAG_06983	CNC00040 _ 2	3	13232	13241	13232	fwd	Alternative
1716	CNC00040	CNAG_06983	CNC00040 _ 3	3	13295	13300	13295	fwd	Alternative
1717	CNC00043	CNAG_07498	CNC00043 _ 2	3	15506	15513	15507	rev	Alternative
1718	CNC00043	CNAG_07498	CNC00043 _ 1	3	15645	15705	15675	rev	Annotated
1719	CNC00045	CNAG_06973	CNC00045 _ 1	3	18003	18021	18003	fwd	Alternative
1720	CNC00050	CNAG_07499	CNC00050 _ 1	3	23587	23600	23595	rev	Annotated
1721	CNC00060	CNAG_06963	CNC00060 _ 2	3	26638	26655	26641	rev	Alternative
1722	CNC00060	CNAG_06963	CNC00060 _ 1	3	26685	26697	26697	rev	Alternative
1723	CNC00080	CNAG_06962	CNC00080 _ 3	3	29673	29678	29674	rev	Alternative
1724	CNC00080	CNAG_06962	CNC00080 _ 2	3	29808	29838	29815	rev	Alternative
1725	CNC00080	CNAG_06962	CNC00080 _ 1	3	30468	30514	30490	rev	Annotated
1726	CNC00090	CNAG_03082	CNC00090 _ 1	3	30658	30707	30658	fwd	Annotated
1727	CNC00090	CNAG_03082	CNC00090 _ 2	3	31084	31088	31087	fwd	Alternative
1728	CNC00100	CNAG_03081	CNC00100 _ 1	3	33891	33911	33911	rev	Annotated
1729	CNC00110	CNAG_03080	CNC00110 _ 1	3	34874	34883	34874	fwd	Annotated
1730	CNC00110	CNAG_03080	CNC00110 _ 2	3	36388	36431	36400	fwd	Alternative
1731	CNC00130	CNAG_03078	CNC00130 _ 1	3	38855	38863	38858	fwd	Annotated
1732	CNC00130	CNAG_03078	CNC00130 _ 2	3	39080	39083	39080	fwd	Alternative
1733	CNC00135	NA	CNC00135 _ 1	3	42213	42218	42213	fwd	Annotated
1734	CNC00135	NA	CNC00135 _ 2	3	42310	42315	42315	fwd	Alternative
1735	CNC00160	CNAG_03072	CNC00160 _ 1	3	52776	52831	52789	rev	Annotated
1736	CNC00170	CNAG_03071	CNC00170 _ 1	3	55483	55514	55509	rev	Annotated
1737	CNC00180	CNAG_03070	CNC00180 _ 1	3	57299	57303	57301	rev	Annotated
1738	CNC00190	CNAG_03069	CNC00190 _ 1	3	59016	59055	59031	rev	Annotated
1739	CNC00200	CNAG_03068	CNC00200 _ 1	3	59324	59347	59328	fwd	Annotated
1740	CNC00210	CNAG_03067	CNC00210 _ 3	3	60666	60679	60679	rev	Alternative
1741	CNC00210	CNAG_03067	CNC00210 _ 2	3	60869	60871	60871	rev	Alternative
1742	CNC00210	CNAG_03067	CNC00210 _ 1	3	62347	62381	62355	rev	Annotated
1743	CNC00220	CNAG_07502	CNC00220 _ 1	3	65350	65366	65366	rev	Annotated
1744	CNC00230	CNAG_03065	CNC00230 _ 1	3	66951	66972	66961	rev	Annotated
1745	CNC00240	CNAG_03064	CNC00240 _ 1	3	67115	67143	67122	fwd	Annotated
1746	CNC00250	CNAG_03063	CNC00250 _ 1	3	74855	74883	74859	rev	Annotated
1747	CNC00260	CNAG_07967	CNC00260 _ 1	3	75332	75338	75332	fwd	Annotated
1748	CNC00270	CNAG_03061	CNC00270 _ 1	3	81828	81841	81828	rev	Annotated
1749	CNC00300	CNAG_03059	CNC00300 _ 1	3	92185	92206	92188	rev	Annotated
1750	CNC00310	CNAG_03058	CNC00310 _ 1	3	92552	92559	92552	fwd	Annotated
1751	CNC00310	CNAG_03058	CNC00310 _ 2	3	92668	92674	92671	fwd	Alternative
1752	CNC00330	CNAG_03055	CNC00330 _ 1	3	99933	99955	99944	rev	Alternative
1753	CNC00340	CNAG_03054	CNC00340 _ 1	3	100232	100279	100268	fwd	Annotated
1754	CNC00350	CNAG_03053	CNC00350 _ 2	3	102794	102807	102794	rev	Alternative
1755	CNC00350	CNAG_03053	CNC00350 _ 1	3	102955	102981	102959	rev	Annotated
1756	CNC00360	CNAG_03052	CNC00360 _ 1	3	104713	104736	104727	fwd	Annotated
1757	CNC00370	CNAG_03051	CNC00370 _ 1	3	110565	110573	110569	rev	Alternative
1758	CNC00390	CNAG_03049	CNC00390 _ 1	3	115390	115430	115396	rev	Alternative
1759	CNC00400	CNAG_03048	CNC00400 _ 1	3	115933	115964	115956	fwd	Annotated
1760	CNC00420	CNAG_03046	CNC00420 _ 1	3	121502	121514	121505	fwd	Annotated
1761	CNC00430	CNAG_03045	CNC00430 _ 1	3	124065	124073	124065	fwd	Annotated
1762	CNC00430	CNAG_03045	CNC00430 _ 2	3	124093	124098	124098	fwd	Alternative
1763	CNC00450	CNAG_07620	CNC00450 _ 1	3	130264	130278	130272	rev	Annotated
1764	CNC00460	CNAG_03039	CNC00460 _ 1	3	130429	130480	130452	fwd	Annotated
1765	CNC00470	CNAG_03038	CNC00470 _ 1	3	133922	133930	133923	rev	Annotated
1766	CNC00520	CNAG_03032	CNC00520 _ 1	3	149205	149238	149212	rev	Annotated
1767	CNC00540	NA	CNC00540 _ 1	3	153490	153495	153493	rev	Annotated
1768	CNC00550	CNAG_03031	CNC00550 _ 1	3	154277	154283	154277	fwd	Annotated
1769	CNC00550	CNAG_03031	CNC00550 _ 2	3	154709	154737	154709	fwd	Alternative
1770	CNC00565	CNAG_03028	CNC00565 _ 1	3	158911	158940	158917	rev	Annotated
1771	CNC00570	CNAG_03027	CNC00570 _ 1	3	159113	159141	159139	fwd	Annotated
1772	CNC00580	CNAG_03026	CNC00580 _ 1	3	163324	163336	163333	rev	Annotated
1773	CNC00590	CNAG_03025	CNC00590 _ 1	3	163503	163517	163512	fwd	Annotated
1774	CNC00600	CNAG_03024	CNC00600 _ 1	3	165974	166001	165974	fwd	Annotated
1775	CNC00630	CNAG_03022	CNC00630 _ 1	3	180633	180638	180638	fwd	Annotated
1776	CNC00630	CNAG_03022	CNC00630 _ 2	3	180659	180674	180665	fwd	Alternative
1777	CNC00650	CNAG_03020	CNC00650 _ 1	3	184611	184618	184611	fwd	Annotated
1778	CNC00660	CNAG_03019	CNC00660 _ 1	3	186938	186953	186945	fwd	Annotated
1779	CNC00660	CNAG_03019	CNC00660 _ 2	3	189947	189950	189948	fwd	Alternative
1780	CNC00670	CNAG_03018	CNC00670 _ 1	3	194155	194185	194161	rev	Annotated
1781	CNC00680	CNAG_03017	CNC00680 _ 1	3	197495	197507	197501	rev	Alternative
1782	CNC00690	CNAG_03016	CNC00690 _ 1	3	197686	197735	197731	fwd	Annotated
1783	CNC00700	CNAG_03015	CNC00700 _ 1	3	200441	200472	200459	rev	Annotated
1784	CNC00710	CNAG_03014	CNC00710 _ 1	3	202460	202474	202460	rev	Annotated
1785	CNC00730	CNAG_03012	CNC00730 _ 1	3	211248	211252	211251	rev	Alternative
1786	CNC00760	CNAG_01562	CNC00760 _ 1	3	217316	217341	217330	fwd	Alternative
1787	CNC00760	CNAG_01562	CNC00760 _ 2	3	217536	217544	217537	fwd	Alternative
1788	CNC00780	CNAG_01563	CNC00780 _ 1	3	222516	222553	222544	rev	Annotated
1789	CNC00790	CNAG_01564	CNC00790 _ 1	3	222717	222735	222717	fwd	Annotated
1790	CNC00800	CNAG_01565	CNC00800 _ 1	3	224925	224940	224925	fwd	Alternative
1791	CNC00810	CNAG_01566	CNC00810 _ 1	3	229888	229906	229889	rev	Alternative
1792	CNC00820	CNAG_01567	CNC00820 _ 1	3	232313	232325	232317	fwd	Alternative
1793	CNC00830	CNAG_01568	CNC00830 _ 2	3	235391	235398	235397	rev	Alternative
1794	CNC00830	CNAG_01568	CNC00830 _ 1	3	236348	236382	236359	rev	Annotated
1795	CNC00840	CNAG_01569	CNC00840 _ 1	3	236538	236563	236540	fwd	Annotated
1796	CNC00845	CNAG_01571	CNC00845 _ 1	3	241066	241072	241066	fwd	Annotated
1797	CNC00845	CNAG_01571	CNC00845 _ 2	3	242821	242861	242821	fwd	Alternative
1798	CNC00870	CNAG_01572	CNC00870 _ 1	3	249677	249684	249684	fwd	Alternative
1799	CNC00880	CNAG_01573	CNC00880 _ 2	3	256571	256599	256577	rev	Alternative
1800	CNC00880	CNAG_01573	CNC00880 _ 1	3	256635	256642	256639	rev	Annotated
1801	CNC00890	CNAG_01574	CNC00890 _ 1	3	257762	257775	257765	fwd	Alternative
1802	CNC00890	CNAG_01574	CNC00890 _ 2	3	257798	257819	257798	fwd	Alternative
1803	CNC00900	CNAG_01575	CNC00900 _ 1	3	260824	260856	260827	fwd	Alternative
1804	CNC00910	CNAG_01576	CNC00910 _ 1	3	267761	267766	267766	fwd	Annotated
1805	CNC00910	CNAG_01576	CNC00910 _ 2	3	267792	267801	267798	fwd	Alternative
1806	CNC00910	CNAG_01576	CNC00910 _ 3	3	267998	268030	268011	fwd	Alternative
1807	CNC00920	CNAG_01577	CNC00920 _ 1	3	271897	271915	271902	rev	Alternative
1808	CNC00935	CNAG_01578	CNC00935 _ 1	3	274055	274079	274072	fwd	Alternative
1809	CNC00940	CNAG_01579	CNC00940 _ 1	3	281227	281254	281235	rev	Annotated
1810	CNC00950	CNAG_01580	CNC00950 _ 1	3	281545	281562	281562	fwd	Annotated
1811	CNC00950	CNAG_01580	CNC00950 _ 2	3	282218	282220	282219	fwd	Alternative
1812	CNC00960	CNAG_01583	CNC00960 _ 1	3	287626	287658	287654	rev	Alternative
1813	CNC00980	CNAG_01585	CNC00980 _ 1	3	289710	289719	289715	fwd	Annotated
1814	CNC00980	CNAG_01585	CNC00980 _ 2	3	289841	289849	289846	fwd	Alternative
1815	CNC00980	CNAG_01585	CNC00980 _ 3	3	289970	289981	289970	fwd	Alternative
1816	CNC00980	CNAG_01585	CNC00980 _ 4	3	290227	290244	290244	fwd	Alternative
1817	CNC00990	CNAG_01586	CNC00990 _ 1	3	292050	292078	292056	rev	Annotated
1818	CNC01000	CNAG_01587	CNC01000 _ 1	3	292194	292242	292234	fwd	Alternative
1819	CNC01000	CNAG_01587	CNC01000 _ 2	3	292550	292556	292556	fwd	Alternative
1820	CNC01010	CNAG_01588	CNC01010 _ 1	3	294954	294976	294968	fwd	Alternative
1821	CNC01010	CNAG_01588	CNC01010 _ 2	3	295482	295488	295482	fwd	Alternative
1822	CNC01030	CNAG_01590	CNC01030 _ 1	3	296665	296693	296693	fwd	Annotated
1823	CNC01060	CNAG_01593	CNC01060 _ 1	3	304759	304772	304772	rev	Annotated
1824	CNC01070	CNAG_01594	CNC01070 _ 1	3	305700	305715	305703	fwd	Annotated
1825	CNC01080	CNAG_01595	CNC01080 _ 1	3	311469	311508	311496	rev	Annotated
1826	CNC01090	CNAG_01596	CNC01090 _ 1	3	311656	311682	311659	fwd	Annotated
1827	CNC01100	CNAG_01597	CNC01100 _ 1	3	314085	314099	314099	rev	Annotated
1828	CNC01110	CNAG_01598	CNC01110 _ 1	3	314266	314279	314271	fwd	Annotated
1829	CNC01130	CNAG_01600	CNC01130 _ 1	3	316523	316534	316525	fwd	Alternative
1830	CNC01140	CNAG_01601	CNC01140 _ 1	3	320000	320024	320001	rev	Alternative
1831	CNC01150	CNAG_01602	CNC01150 _ 1	3	322911	322942	322939	rev	Annotated
1832	CNC01160	CNAG_01603	CNC01160 _ 1	3	324709	324723	324711	rev	Annotated
1833	CNC01170	CNAG_01604	CNC01170 _ 1	3	327981	327998	327987	rev	Alternative
1834	CNC01180	CNAG_01605	CNC01180 _ 1	3	328235	328284	328240	fwd	Annotated
1835	CNC01180	CNAG_01605	CNC01180 _ 2	3	328462	328474	328474	fwd	Alternative
1836	CNC01200	CNAG_01607	CNC01200 _ 1	3	331681	331710	331689	rev	Annotated
1837	CNC01210	CNAG_01608	CNC01210 _ 1	3	331852	331886	331863	fwd	Annotated
1838	CNC01215	CNAG_07592	CNC01215 _ 1	3	334876	334880	334876	fwd	Annotated
1839	CNC01215	CNAG_07592	CNC01215 _ 2	3	334998	335000	335000	fwd	Alternative
1840	CNC01215	CNAG_07592	CNC01215 _ 3	3	335214	335243	335242	fwd	Alternative
1841	CNC01215	CNAG_07592	CNC01215 _ 4	3	335482	335486	335485	fwd	Alternative
1842	CNC01220	CNAG_01609	CNC01220 _ 1	3	335824	335850	335850	fwd	Annotated
1843	CNC01230	CNAG_01610	CNC01230 _ 3	3	339138	339140	339138	rev	Alternative
1844	CNC01230	CNAG_01610	CNC01230 _ 2	3	339439	339452	339452	rev	Alternative
1845	CNC01230	CNAG_01610	CNC01230 _ 1	3	342346	342353	342346	rev	Annotated
1846	CNC01240	CNAG_01611	CNC01240 _ 1	3	343136	343140	343136	fwd	Alternative
1847	CNC01250	NA	CNC01250 _ 1	3	347888	347893	347893	rev	Alternative
1848	CNC01260	CNAG_01612	CNC01260 _ 1	3	348138	348176	348164	fwd	Alternative
1849	CNC01260	CNAG_01612	CNC01260 _ 2	3	348263	348279	348263	fwd	Alternative
1850	CNC01260	CNAG_01612	CNC01260 _ 3	3	348624	348629	348624	fwd	Alternative
1851	CNC01260	CNAG_01612	CNC01260 _ 4	3	350865	350869	350869	fwd	Alternative
1852	CNC01270	CNAG_01613	CNC01270 _ 1	3	358987	359011	358992	rev	Annotated
1853	CNC01280	CNAG_01614	CNC01280 _ 1	3	359161	359187	359182	fwd	Annotated
1854	CNC01290	CNAG_01615	CNC01290 _ 1	3	361434	361459	361442	fwd	Annotated
1855	CNC01290	CNAG_01615	CNC01290 _ 2	3	361495	361505	361505	fwd	Alternative
1856	CNC01300	CNAG_01616	CNC01300 _ 1	3	366796	366851	366818	rev	Annotated
1857	CNC01310	CNAG_07593	CNC01310 _ 2	3	369608	369642	369628	rev	Alternative
1858	CNC01310	CNAG_07593	CNC01310 _ 1	3	369660	369669	369669	rev	Alternative
1859	CNC01320	CNAG_07594	CNC01320 _ 1	3	371114	371130	371115	rev	Alternative
1860	CNC01340	CNAG_01620	CNC01340 _ 3	3	376305	376354	376311	rev	Alternative
1861	CNC01340	CNAG_01620	CNC01340 _ 2	3	376796	376821	376809	rev	Alternative
1862	CNC01340	CNAG_01620	CNC01340 _ 1	3	377061	377072	377072	rev	Annotated
1863	CNC01350	CNAG_01621	CNC01350 _ 1	3	378155	378170	378155	fwd	Annotated
1864	CNC01350	CNAG_01621	CNC01350 _ 2	3	378193	378197	378193	fwd	Alternative
1865	CNC01350	CNAG_01621	CNC01350 _ 3	3	378298	378305	378298	fwd	Alternative
1866	CNC01360	CNAG_01622	CNC01360 _ 1	3	380814	380832	380827	rev	Annotated
1867	CNC01370	CNAG_01623	CNC01370 _ 1	3	380954	380982	380967	fwd	Annotated
1868	CNC01380	CNAG_01625	CNC01380 _ 1	3	383900	383912	383900	fwd	Alternative
1869	CNC01390	CNAG_01626	CNC01390 _ 1	3	388407	388440	388428	rev	Alternative
1870	CNC01400	CNAG_01627	CNC01400 _ 1	3	388943	388975	388975	fwd	Alternative
1871	CNC01410	CNAG_01628	CNC01410 _ 2	3	391061	391073	391073	rev	Alternative
1872	CNC01410	CNAG_01628	CNC01410 _ 1	3	391129	391141	391134	rev	Annotated
1873	CNC01420	CNAG_01629	CNC01420 _ 1	3	391332	391348	391340	fwd	Alternative
1874	CNC01430	CNAG_01630	CNC01430 _ 1	3	394552	394578	394571	rev	Annotated
1875	CNC01450	CNAG_01632	CNC01450 _ 2	3	398287	398291	398287	rev	Alternative
1876	CNC01450	CNAG_01632	CNC01450 _ 1	3	399677	399707	399677	rev	Annotated
1877	CNC01470	CNAG_01634	CNC01470 _ 1	3	403442	403444	403444	fwd	Annotated
1878	CNC01470	CNAG_01634	CNC01470 _ 2	3	403462	403479	403467	fwd	Alternative
1879	CNC01500	CNAG_01637	CNC01500 _ 1	3	409834	409859	409853	fwd	Annotated
1880	CNC01500	CNAG_01637	CNC01500 _ 2	3	410161	410179	410177	fwd	Alternative
1881	CNC01510	CNAG_01638	CNC01510 _ 1	3	412982	412999	412994	rev	Annotated
1882	CNC01520	CNAG_01639	CNC01520 _ 1	3	413167	413174	413167	fwd	Annotated
1883	CNC01530	CNAG_01640	CNC01530 _ 3	3	419942	419944	419942	rev	Alternative
1884	CNC01530	CNAG_01640	CNC01530 _ 2	3	420041	420046	420046	rev	Alternative
1885	CNC01530	CNAG_01640	CNC01530 _ 1	3	426644	426695	426678	rev	Annotated
1886	CNC01540	CNAG_01641	CNC01540 _ 1	3	426872	426880	426875	fwd	Annotated
1887	CNC01550	CNAG_01642	CNC01550 _ 3	3	432292	432311	432299	rev	Alternative
1888	CNC01550	CNAG_01642	CNC01550 _ 2	3	436552	436570	436552	rev	Alternative
1889	CNC01550	CNAG_01642	CNC01550 _ 1	3	436735	436758	436742	rev	Annotated
1890	CNC01570	CNAG_01644	CNC01570 _ 2	3	439004	439008	439008	rev	Alternative
1891	CNC01570	CNAG_01644	CNC01570 _ 1	3	439099	439105	439105	rev	Annotated
1892	CNC01580	CNAG_01645	CNC01580 _ 1	3	439247	439289	439247	fwd	Annotated
1893	CNC01590	CNAG_01646	CNC01590 _ 2	3	441156	441189	441184	rev	Alternative
1894	CNC01590	CNAG_01646	CNC01590 _ 1	3	442777	442783	442777	rev	Annotated
1895	CNC01600	CNAG_01647	CNC01600 _ 1	3	443073	443100	443080	fwd	Annotated
1896	CNC01610	CNAG_01648	CNC01610 _ 1	3	445019	445034	445022	rev	Alternative
1897	CNC01620	CNAG_01649	CNC01620 _ 2	3	448551	448553	448553	rev	Alternative
1898	CNC01620	CNAG_01649	CNC01620 _ 1	3	450182	450221	450221	rev	Annotated
1899	CNC01630	CNAG_01650	CNC01630 _ 1	3	450656	450682	450676	fwd	Annotated
1900	CNC01650	CNAG_01652	CNC01650 _ 4	3	455528	455538	455533	rev	Alternative
1901	CNC01650	CNAG_01652	CNC01650 _ 3	3	455623	455653	455650	rev	Alternative
1902	CNC01650	CNAG_01652	CNC01650 _ 2	3	455853	455859	455853	rev	Alternative
1903	CNC01650	CNAG_01652	CNC01650 _ 1	3	457678	457694	457678	rev	Annotated
1904	CNC01660	CNAG_01653	CNC01660 _ 1	3	459118	459126	459126	rev	Annotated
1905	CNC01670	CNAG_01654	CNC01670 _ 2	3	464091	464094	464094	rev	Alternative
1906	CNC01670	CNAG_01654	CNC01670 _ 1	3	464128	464149	464136	rev	Annotated
1907	CNC01680	CNAG_01655	CNC01680 _ 1	3	467562	467600	467575	rev	Annotated
1908	CNC01700	CNAG_01657	CNC01700 _ 1	3	469815	469853	469843	fwd	Alternative
1909	CNC01710	CNAG_01658	CNC01710 _ 1	3	471997	472002	471997	fwd	Annotated
1910	CNC01720	CNAG_01659	CNC01720 _ 1	3	478064	478087	478072	rev	Annotated
1911	CNC01730	CNAG_01660	CNC01730 _ 1	3	478167	478184	478167	fwd	Annotated
1912	CNC01745	CNAG_01663	CNC01745 _ 1	3	484849	484879	484857	rev	Alternative
1913	CNC01750	CNAG_01664	CNC01750 _ 1	3	484964	484971	484967	fwd	Annotated
1914	CNC01750	CNAG_01664	CNC01750 _ 2	3	484987	485023	485021	fwd	Alternative
1915	CNC01770	CNAG_01666	CNC01770 _ 1	3	487958	487991	487990	fwd	Alternative
1916	CNC01780	CNAG_01667	CNC01780 _ 1	3	489007	489029	489025	fwd	Annotated
1917	CNC01790	CNAG_01668	CNC01790 _ 1	3	492258	492276	492276	rev	Alternative
1918	CNC01800	CNAG_01669	CNC01800 _ 1	3	494163	494188	494166	rev	Annotated
1919	CNC01820	CNAG_01671	CNC01820 _ 2	3	496263	496266	496266	rev	Alternative
1920	CNC01820	CNAG_01671	CNC01820 _ 1	3	497957	497999	497963	rev	Annotated
1921	CNC01840	CNAG_01673	CNC01840 _ 1	3	502873	502908	502890	rev	Annotated
1922	CNC01870	CNAG_01676	CNC01870 _ 1	3	509868	509909	509871	rev	Annotated
1923	CNC01880	CNAG_01677	CNC01880 _ 1	3	510075	510102	510081	fwd	Alternative
1924	CNC01890	CNAG_01678	CNC01890 _ 1	3	515229	515242	515242	rev	Alternative
1925	CNC01900	CNAG_01679	CNC01900 _ 1	3	515457	515496	515473	fwd	Alternative
1926	CNC01910	CNAG_01680	CNC01910 _ 3	3	518317	518324	518317	rev	Alternative
1927	CNC01910	CNAG_01680	CNC01910 _ 2	3	518505	518528	518511	rev	Alternative
1928	CNC01910	CNAG_01680	CNC01910 _ 1	3	519074	519076	519074	rev	Alternative
1929	CNC01920	CNAG_01681	CNC01920 _ 1	3	521282	521305	521294	fwd	Alternative
1930	CNC01920	CNAG_01681	CNC01920 _ 2	3	521345	521350	521350	fwd	Alternative
1931	CNC01930	CNAG_01682	CNC01930 _ 1	3	528436	528484	528469	rev	Annotated
1932	CNC01940	CNAG_01683	CNC01940 _ 1	3	535540	535542	535541	fwd	Alternative
1933	CNC01945	CNAG_07597	CNC01945 _ 1	3	536177	536181	536177	rev	Alternative
1934	CNC01950	CNAG_01686	CNC01950 _ 3	3	540485	540490	540487	rev	Alternative
1935	CNC01950	CNAG_01686	CNC01950 _ 2	3	540510	540517	540510	rev	Alternative
1936	CNC01950	CNAG_01686	CNC01950 _ 1	3	540705	540717	540705	rev	Annotated
1937	CNC01960	CNAG_01687	CNC01960 _ 1	3	542515	542540	542528	fwd	Annotated
1938	CNC01960	CNAG_01687	CNC01960 _ 2	3	543626	543632	543626	fwd	Alternative
1939	CNC01970	CNAG_01688	CNC01970 _ 1	3	545357	545367	545362	fwd	Annotated
1940	CNC01995	CNAG_01691	CNC01995 _ 2	3	555295	555307	555301	rev	Alternative
1941	CNC01995	CNAG_01691	CNC01995 _ 1	3	555334	555364	555334	rev	Annotated
1942	CNC02000	CNAG_01692	CNC02000 _ 1	3	559142	559164	559142	rev	Annotated
1943	CNC02010	CNAG_01693	CNC02010 _ 1	3	559309	559315	559309	fwd	Annotated
1944	CNC02030	CNAG_01695	CNC02030 _ 1	3	569123	569142	569125	rev	Annotated
1945	CNC02040	CNAG_01696	CNC02040 _ 1	3	569313	569343	569320	fwd	Annotated
1946	CNC02040	CNAG_01696	CNC02040 _ 2	3	569358	569374	569358	fwd	Alternative
1947	CNC02045	CNAG_01697	CNC02045 _ 1	3	573329	573362	573329	rev	Alternative
1948	CNC02050	CNAG_01698	CNC02050 _ 1	3	576438	576446	576443	rev	Annotated
1949	CNC02070	CNAG_07598	CNC02070 _ 1	3	581550	581552	581550	rev	Alternative
1950	CNC02080	CNAG_01701	CNC02080 _ 1	3	584573	584592	584579	fwd	Annotated
1951	CNC02100	CNAG_01702	CNC02100 _ 1	3	587992	587996	587996	fwd	Annotated
1952	CNC02120	CNAG_01704	CNC02120 _ 1	3	595860	595893	595860	rev	Annotated
1953	CNC02125	CNAG_01706	CNC02125 _ 3	3	597680	597682	597680	rev	Alternative
1954	CNC02125	CNAG_01706	CNC02125 _ 2	3	598353	598384	598358	rev	Alternative
1955	CNC02125	CNAG_01706	CNC02125 _ 1	3	598816	598821	598816	rev	Alternative
1956	CNC02140	CNAG_01708	CNC02140 _ 1	3	603682	603687	603687	fwd	Annotated
1957	CNC02150	CNAG_01709	CNC02150 _ 1	3	609254	609301	609271	rev	Annotated
1958	CNC02155	CNAG_01710	CNC02155 _ 1	3	609547	609552	609547	fwd	Annotated
1959	CNC02160	CNAG_01711	CNC02160 _ 1	3	614729	614748	614748	rev	Annotated
1960	CNC02170	CNAG_01712	CNC02170 _ 1	3	614908	614911	614908	fwd	Annotated
1961	CNC02175	CNAG_01713	CNC02175 _ 2	3	618251	618299	618266	rev	Alternative
1962	CNC02175	CNAG_01713	CNC02175 _ 1	3	618380	618400	618390	rev	Annotated
1963	CNC02190	CNAG_01715	CNC02190 _ 1	3	625350	625361	625358	rev	Annotated
1964	CNC02200	CNAG_01716	CNC02200 _ 1	3	625531	625539	625539	fwd	Annotated
1965	CNC02200	CNAG_01716	CNC02200 _ 2	3	627278	627293	627289	fwd	Alternative
1966	CNC02210	CNAG_01717	CNC02210 _ 2	3	628496	628500	628500	rev	Alternative
1967	CNC02210	CNAG_01717	CNC02210 _ 1	3	630257	630288	630272	rev	Alternative
1968	CNC02220	CNAG_01718	CNC02220 _ 1	3	630399	630406	630404	fwd	Alternative
1969	CNC02240	CNAG_01720	CNC02240 _ 1	3	636987	636999	636987	rev	Annotated
1970	CNC02250	CNAG_01721	CNC02250 _ 1	3	637717	637720	637717	fwd	Annotated
1971	CNC02260	CNAG_01722	CNC02260 _ 1	3	639653	639659	639653	fwd	Annotated
1972	CNC02260	CNAG_01722	CNC02260 _ 2	3	641447	641449	641447	fwd	Alternative
1973	CNC02270	CNAG_01723	CNC02270 _ 1	3	653460	653467	653460	rev	Annotated
1974	CNC02290	NA	CNC02290 _ 3	3	654103	654107	654104	rev	Alternative
1975	CNC02290	NA	CNC02290 _ 2	3	654187	654189	654189	rev	Alternative
1976	CNC02290	NA	CNC02290 _ 1	3	657452	657465	657465	rev	Annotated
1977	CNC02310	CNAG_01726	CNC02310 _ 1	3	659457	659478	659457	fwd	Annotated
1978	CNC02320	CNAG_01727	CNC02320 _ 1	3	663914	663941	663915	fwd	Annotated
1979	CNC02330	CNAG_01728	CNC02330 _ 1	3	666498	666537	666525	fwd	Alternative
1980	CNC02340	CNAG_01729	CNC02340 _ 1	3	668738	668770	668742	fwd	Annotated
1981	CNC02350	CNAG_01730	CNC02350 _ 2	3	673575	673591	673575	rev	Alternative
1982	CNC02350	CNAG_01730	CNC02350 _ 1	3	675038	675055	675050	rev	Annotated
1983	CNC02360	CNAG_01731	CNC02360 _ 2	3	676863	676881	676863	rev	Alternative
1984	CNC02360	CNAG_01731	CNC02360 _ 1	3	678892	678899	678892	rev	Alternative
1985	CNC02370	CNAG_01732	CNC02370 _ 1	3	679073	679079	679077	fwd	Annotated
1986	CNC02370	CNAG_01732	CNC02370 _ 2	3	680078	680080	680079	fwd	Alternative
1987	CNC02380	CNAG_01733	CNC02380 _ 1	3	683736	683751	683739	rev	Alternative
1988	CNC02390	CNAG_01734	CNC02390 _ 1	3	683878	683904	683890	fwd	Annotated
1989	CNC02400	CNAG_01735	CNC02400 _ 3	3	688163	688170	688167	rev	Alternative
1990	CNC02400	CNAG_01735	CNC02400 _ 2	3	688383	688398	688395	rev	Alternative
1991	CNC02400	CNAG_01735	CNC02400 _ 1	3	688481	688494	688484	rev	Annotated
1992	CNC02405	CNAG_01736	CNC02405 _ 3	3	689559	689563	689559	rev	Alternative
1993	CNC02405	CNAG_01736	CNC02405 _ 2	3	689762	689766	689766	rev	Alternative
1994	CNC02405	CNAG_01736	CNC02405 _ 1	3	689852	689880	689859	rev	Alternative
1995	CNC02410	CNAG_01737	CNC02410 _ 1	3	690091	690093	690091	fwd	Alternative
[truncated: 5,855 more rows]
