# Supplementary material for: Alternative TSS use is widespread in Cryptococcus fungi in response to environmental cues and regulated genome-wide by the transcription factor Tur1
Source: PLoS Biol. 2024 Jul 25;22(7):e3002724. doi: 10.1371/journal.pbio.3002724 (PMC11302930; doi:10.1371/journal.pbio.3002724)
Supplement: S5 Table — (XLSX) [file pbio.3002724.s005.xlsx]

## Sheet: Sheet1
Table S5. List of genes for which the condition dependent regulation of aTSS usage results in the production of protein isoforms with different subcellular localization as predicted by Deeploc2.0
No	TSS_cluster	geneID	dATG to be used	Long isoform	Short isoform
1	CNAG_00123 _ 2	CNAG_00123	1st	Peroxisome	Mitochondrion
2	CNAG_00634 _ 2	CNAG_00634	2nd	Nucleus	Cytoplasm
3	CNAG_01583 _ 2	CNAG_01583	1st	Golgi apparatus	Cytoplasm
4	CNAG_02036 _ 2	CNAG_02036	1st	Golgi apparatus	Endoplasmic reticulum
5	CNAG_02259 _ 2	CNAG_02259	1st	Nucleus	Mitochondrion
6	CNAG_02545 _ 2	CNAG_02545	1st	Mitochondrion	Cytoplasm
7	CNAG_02666 _ 2	CNAG_02666	1st	Plastid	Cytoplasm
8	CNAG_02838 _ 2	CNAG_02838	1st	Mitochondrion	Cytoplasm
9	CNAG_02851 _ 2	CNAG_02851	1st	Mitochondrion	Peroxisome
10	CNAG_03114 _ 2	CNAG_03114	1st	Endoplasmic reticulum	Nucleus
11	CNAG_03303 _ 2	CNAG_03303	1st	Nucleus	Cytoplasm
12	CNAG_03618 _ 2	CNAG_03618	1st	Mitochondrion	Peroxisome
13	CNAG_03621 _ 2	CNAG_03621	1st	Mitochondrion	Cytoplasm
14	CNAG_03667 _ 2	CNAG_03667	2nd	Mitochondrion	Cytoplasm
15	CNAG_03853 _ 2	CNAG_03853	1st	Endoplasmic reticulum	Cytoplasm
16	CNAG_04066 _ 2	CNAG_04066	1st	Mitochondrion	Cytoplasm
17	CNAG_04354 _ 2	CNAG_04354	1st	Golgi apparatus	Mitochondrion
18	CNAG_04388 _ 2	CNAG_04388	1st	Mitochondrion	Cytoplasm
19	CNAG_04601 _ 2	CNAG_04601	1st	Mitochondrion	Cytoplasm
20	CNAG_04883 _ 2	CNAG_04883	1st	Cytoplasm	Mitochondrion
21	CNAG_04955 _ 2	CNAG_04955	2nd	Plastid	Cytoplasm
22	CNAG_05113 _ 2	CNAG_05113	1st	Mitochondrion	Cytoplasm
23	CNAG_05722 _ 2	CNAG_05722	1st	plastid	Cytoplasm
24	CNAG_05909 _ 2	CNAG_05909	1st	Mitochondrion	Plastid
25	CNAG_07782 _ 2	CNAG_07782	1st	Plastid	Cytoplasm
26	CNAG_00061 _ 1	CNAG_00061	1st	Mitochondrion	Cytoplasm
27	CNAG_00126 _ 1	CNAG_00126	1st	Peroxisome	Mitochondrion
28	CNAG_00161 _ 2	CNAG_00161	1st	Peroxisome	Cytoplasm
29	CNAG_00165 _ 1	CNAG_00165	1st	Mitochondrion	Cytoplasm
30	CNAG_00374 _ 1	CNAG_00374	1st	Cytoplasm	Peroxisome
31	CNAG_00517 _ 1	CNAG_00517	1st	Plastid	Endoplasmic reticulum
32	CNAG_00581 _ 2	CNAG_00581	1st	Lysosome/Vacuole	Cytoplasm
33	CNAG_00700 _ 1	CNAG_00700	1st	Peroxisome	Cytoplasm
34	CNAG_01029 _ 1	CNAG_01029	1st	Mitochondrion	Nucleus
35	CNAG_01102 _ 1	CNAG_01102	1st	Mitochondrion	Cytoplasm
36	CNAG_01120 _ 1	CNAG_01120	1st	Mitochondrion	Cytoplasm
37	CNAG_01169 _ 1	CNAG_01169	1st	Plastid	Cytoplasm
38	CNAG_01339 _ 1	CNAG_01339	1st	Mitochondrion	Cytoplasm
39	CNAG_01846 _ 1	CNAG_01846	1st	Mitochondrion	Peroxisome
40	CNAG_01893 _ 1	CNAG_01893	1st	Plastid	Cytoplasm
41	CNAG_02030 _ 6	CNAG_02030	1st	Extracellular	Cell membrane
42	CNAG_02043 _ 1	CNAG_02043	1st	Extracellular	Cytoplasm
43	CNAG_02118 _ 1	CNAG_02118	1st	Extracellular	Nucleus
44	CNAG_02527 _ 2	CNAG_02527	1st	Endoplasmic reticulum	Cell membrane
45	CNAG_02690 _ 1	CNAG_02690	1st	Mitochondrion	Cytoplasm
46	CNAG_02852 _ 3	CNAG_02852	1st	Mitochondrion	Peroxisome
47	CNAG_02918 _ 1	CNAG_02918	1st	Mitochondrion	Cytoplasm
48	CNAG_03564 _ 1	CNAG_03564	1st	Mitochondrion	Peroxisome
49	CNAG_03564 _ 2	CNAG_03564	1st	Mitochondrion	Peroxisome
50	CNAG_03612 _ 1	CNAG_03612	1st	Peroxisome	Mitochondrion
51	CNAG_03623 _ 1	CNAG_03623	1st	Mitochondrion	Peroxisome
52	CNAG_03682 _ 1	CNAG_03682	1st	Mitochondrion	Cytoplasm
53	CNAG_03885 _ 2	CNAG_03885	2nd	Mitochondrion	Cytoplasm
54	CNAG_03885 _ 1	CNAG_03885	2nd	Mitochondrion	Cytoplasm
55	CNAG_04021 _ 2	CNAG_04021	1st	Cytoplasm	Nucleus
56	CNAG_04082 _ 1	CNAG_04082	1st	Mitochondrion	Cytoplasm
57	CNAG_04110 _ 1	CNAG_04110	1st	Mitochondrion	Plastid
58	CNAG_04164 _ 1	CNAG_04164	1st	Nucleus	Cytoplasm
59	CNAG_04219 _ 1	CNAG_04219	1st	Mitochondrion	Cytoplasm
60	CNAG_04292 _ 1	CNAG_04292	1st	Mitochondrion	Plastid
61	CNAG_04314 _ 1	CNAG_04314	1st	Cytoplasm	Nucleus
62	CNAG_04392 _ 1	CNAG_04392	1st	Plastid	Cytoplasm
63	CNAG_04399 _ 1	CNAG_04399	1st	Mitochondrion	Cytoplasm
64	CNAG_04604 _ 1	CNAG_04604	1st	Plastid	Cytoplasm
65	CNAG_04764 _ 1	CNAG_04764	1st	Mitochondrion	Cytoplasm
66	CNAG_04777 _ 1	CNAG_04777	1st	Mitochondrion	Cytoplasm
67	CNAG_04905 _ 1	CNAG_04905	1st	Mitochondrion	Nucleus
68	CNAG_05226 _ 1	CNAG_05226	1st	Plastid	Cytoplasm
69	CNAG_05396 _ 1	CNAG_05396	1st	Mitochondrion	Cytoplasm
70	CNAG_05423 _ 1	CNAG_05423	1st	Cytoplasm	Extracellular
71	CNAG_05440 _ 1	CNAG_05440	1st	Mitochondrion	Cytoplasm
72	CNAG_05566 _ 1	CNAG_05566	2nd	Endoplasmic reticulum	Nucleus
73	CNAG_05827 _ 1	CNAG_05827	1st	Mitochondrion	Cytoplasm
74	CNAG_05900 _ 1	CNAG_05900	1st	Mitochondrion	Cytoplasm
75	CNAG_05917 _ 1	CNAG_05917	1st	Nucleus	Mitochondrion
76	CNAG_06022 _ 1	CNAG_06022	1st	Plastid	Cytoplasm
77	CNAG_06032 _ 1	CNAG_06032	1st	Golgi apparatus	Cytoplasm
78	CNAG_06173 _ 1	CNAG_06173	1st	Mitochondrion	Cytoplasm
79	CNAG_06353 _ 1	CNAG_06353	1st	Mitochondrion	Nucleus
80	CNAG_06690 _ 1	CNAG_06690	1st	Plastid	Cytoplasm
81	CNAG_06755 _ 1	CNAG_06755	1st	Mitochondrion	Cytoplasm
82	CNAG_06790 _ 1	CNAG_06790	2nd	Nucleus	Cytoplasm
83	CNAG_06946 _ 1	CNAG_06946	1st	Mitochondrion	Cytoplasm
84	CNAG_07354 _ 1	CNAG_07354	1st	Mitochondrion	Cytoplasm
85	CNAG_07765 _ 2	CNAG_07765	1st	Cytoplasm	Plastid
86	CNAG_07801 _ 1	CNAG_07801	1st	Mitochondrion	Cytoplasm
87	CNAG_07802 _ 1	CNAG_07802	2nd	Mitochondrion	Cytoplasm
