# Supplementary material for: Alternative TSS use is widespread in Cryptococcus fungi in response to environmental cues and regulated genome-wide by the transcription factor Tur1
Source: PLoS Biol. 2024 Jul 25;22(7):e3002724. doi: 10.1371/journal.pbio.3002724 (PMC11302930; doi:10.1371/journal.pbio.3002724)
Supplement: S6 Table — (A) Peptides identified by N-terminomic. (B) Peptides specific of mRNAs resulting from altTSS usage identified by N-terminomic. (XLSX) [file pbio.3002724.s006.xlsx]

## Sheet: Table S6A
Table S6A: Peptides identified by N-terminomic
Sequence	Amino acid before	Proteins
ASTILPLELVDR	M	CNAG_00016
SNFYPPPR	M	CNAG_00030
SASDPLSGHPGHLSAAQETALKEFR	M	CNAG_00036
MDFPKTMKR	-	CNAG_00038
SNTFAVPLQNTR	M	CNAG_00044
TRPTFLNDLER	M	CNAG_00049
STTADQETQVITADGMATPAGKSSIGKGR	M	CNAG_00050
ETAVLPGR	M	CNAG_00051
AAPQATLGADLEPPATDLITLTR	M	CNAG_00057
SVDQINPGQAVYAQDENGR	M	CNAG_00058
SVDQINPGQAVYAQDENGRPFIIVR	M	CNAG_00058
STPAAGTRPQSAPQEPHR	M	CNAG_00059
AEPTETVNTGEEHDPQFEPVIR	M	CNAG_00065
SNVGTVKHIPKEVR	M	CNAG_00081
AETIETPVSR	M	CNAG_00082
ALFPSTR	M	CNAG_00087
SAAASSSTATVQPSGIITQPPPPSTLR	M	CNAG_00108
SALNLPKPVNTYAGEDELR	M	CNAG_00111
STELNPDNTSFVLHGVEDVKFDQR	M	CNAG_00115
SASQIISKR	M	CNAG_00116
ADITPPSSQQNTPQR	M	CNAG_00119
SLSDLAETPQSR	M	CNAG_00120
GKEKVAVVGSGNWGSAISR	M	CNAG_00121
TVFNSASWGLASER	M	CNAG_00129
MLSSFKQILR	-	CNAG_00130
SSSAITKPSPHR	M	CNAG_00134
AAPMQVDEAVPGDSIDEGLYSR	M	CNAG_00136
AAPSETTIQLSPEAEAQYER	M	CNAG_00143
SNVFPYPPR	M	CNAG_00154
TFDTSPTLLSSR	M	CNAG_00163
GEVYEGESLAESSR	M	CNAG_00171
ADPKFLQYVDDHKDDYINR	M	CNAG_00176
APAYPANPLLLEEPLVR	M	CNAG_00181
SSTQDEAILR	M	CNAG_00186
MNSQNQQPPLNLSDPQLQAR	-	CNAG_00240
SAGKKPQTQLPEDDYVLLESADGYTFVVSR	M	CNAG_00252
SQPDSVAPPR	M	CNAG_00260
ASTFMNWAKSPAAR	M	CNAG_00270
AGQFTSEQSAR	M	CNAG_00286
SSDKTNLFPTLSEVADR	M	CNAG_00292
SKAQFLR	M	CNAG_00293
MEPKPLTAYQQTYHWR	-	CNAG_00305
MPLSDETKDR	-	CNAG_00307
MQSLNALGNR	-	CNAG_00312
TSFVFVTGNANKLR	M	CNAG_00316
SDYAFR	M	CNAG_00318
MNTHLAAR	-	CNAG_00320
VKDTQLYDLLEVQPDATDIQLKKAYR	M	CNAG_00326
TGNSTVSTYSDGLLPNVTEGNHEILR	M	CNAG_00337
MKGITKALQR	-	CNAG_00361
SLTPISPR	M	CNAG_00363
GAFDPAITYDR	M	CNAG_00367
TSAANSSNYFAVAR	M	CNAG_00391
SQNTNPTVNGDNKTSASGSIASVWAR	M	CNAG_00402
MQAASPAAGPR	-	CNAG_00404
SLSSDLDKQIEQLKR	M	CNAG_00408
APKLTGFPGNSR	M	CNAG_00417
MEHQQPDHVMR	-	CNAG_00423
SAAAQVVNSEEPQSVGEELR	M	CNAG_00429
MDMDSAHLDPSLLTLAFR	-	CNAG_00434
MNVFADEATEER	-	CNAG_00447
MNVFADEATEERGENAR	-	CNAG_00447
MKIVSQDDVR	-	CNAG_00453
STLPLYHSVPTDEKR	M	CNAG_00456
SQLIATKR	M	CNAG_00457
SQHPTPKEVDR	M	CNAG_00471
SSFSDTSSTSALPVTPSSSR	M	CNAG_00480
PLESCMLILDNSEYMR	M	CNAG_00482
MDDPWADAPASPLPKNEQR	-	CNAG_00496
TSQVPASPTAPGPPVR	M	CNAG_00497
SDDASEIEAVSR	M	CNAG_00499
MDPLAHTDDINAGWSSPTTNLR	-	CNAG_00508
PPKAPTNAQEASIIFQR	M	CNAG_00510
ADQESLPSLPPPPLAPPR	M	CNAG_00523
GGEESLPSSVDNIVPSR	M	CNAG_00532
SYTIAGR	M	CNAG_00534
AQSSGDDNAWEER	M	CNAG_00543
SSWTDILNDLNR	M	CNAG_00570
TTIPAR	M	CNAG_00573
STQPLLQR	M	CNAG_00582
SNPEPSDTGR	M	CNAG_00589
MEPPPLPR	-	CNAG_00590
MKPIILQGHER	-	CNAG_00602
TNPQKNVQIILNER	M	CNAG_00605
SGIQFDVSR	M	CNAG_00623
SAFLNKLR	M	CNAG_00650
MDIPKGGESSNSSLSQSR	-	CNAG_00652
APSTTVPTAEQIAVPETLLKKR	M	CNAG_00656
MLIKTSYR	-	CNAG_00662
SGGFFGFDTALPEHR	M	CNAG_00665
SLPPLPQKANR	M	CNAG_00669
MMNLDEEVR	-	CNAG_00676
MNLDEEVR	M	CNAG_00676
GSHNPITSSKLDYPQR	M	CNAG_00696
AANISLQPTSMR	M	CNAG_00705
SADQQIAVYLR	M	CNAG_00711
AGDTYTPGDASKGAGIFKTR	M	CNAG_00716
SASPTSPAR	M	CNAG_00717
MKPVGSLSLGR	-	CNAG_00721
SSTPAEKEHWR	M	CNAG_00739
METNLAATTAAR	-	CNAG_00761
TGTDLPKPPDPLAPPIR	M	CNAG_00766
ASSSSKIR	M	CNAG_00771
SIPIPDR	M	CNAG_00774
MEFLPLR	-	CNAG_00775
SSVADAVR	M	CNAG_00790
SASPGLTAAAAGPDHLQAR	M	CNAG_00796
GKTEVAPGVHHVHPLPDSVPESEDLFAPPPR	M	CNAG_00797
AEKKQTVILTTSDDEQFTVEKIVAER	M	CNAG_00829
ANSKPVPDEHR	M	CNAG_00834
STAAAAPTPTTTAGTTNAGGANAAAVFKR	M	CNAG_00853
AFAGVGQGLGTYDR	M	CNAG_00869
SNYKVADISLAAFGR	M	CNAG_00886
SQNIPGEDVSR	M	CNAG_00892
MLQPEAYDR	-	CNAG_00893
MQYGSQSPTLGR	-	CNAG_00914
MISVVGR	-	CNAG_00919
MDIEEFR	-	CNAG_00966
MPPPSSVPKEYR	-	CNAG_00984
ATTSSSKQMEVNPR	M	CNAG_00987
MNAAQLLQDSLSPNQAAR	-	CNAG_00988
STEDLLKDKFYLR	M	CNAG_00994
SKIIVGPSEIKGER	M	CNAG_01008
SANSASQPAQPESLESSTILLPPSGGDASPSAGGGR	M	CNAG_01021
ATDPYIDLKR	M	CNAG_01028
MDDPTTQAR	-	CNAG_01031
AYVPLPSR	M	CNAG_01046
AYVPLPSRPNQR	M	CNAG_01046
MHLMYTLDER	-	CNAG_01049
TSPAKAYPSR	M	CNAG_01050
SDPNDVWKDSSATNGAPVDAYAR	M	CNAG_01060
TQYGETPSLPYAR	M	CNAG_01063
TKFPTALKPAAR	M	CNAG_01089
AQKTFDTSR	M	CNAG_01090
TTSITDAR	M	CNAG_01093
MDYQNR	-	CNAG_01103
ATNYPSLFR	M	CNAG_01106
APAATAAASSGKGSFDLATLFVADKAAR	M	CNAG_01117
SNTLRPYLNAVR	M	CNAG_01147
MKVNFSNPATGAQKLIDFEDER	-	CNAG_01152
MLSTSTSLQGGKVSR	-	CNAG_01159
AGLYHDQFGR	M	CNAG_01161
SSSMKAPLR	M	CNAG_01166
MDESSKHQYR	M	CNAG_01188
MDSTAAGLDAQFNR	-	CNAG_01191
GSDEQPSWTPLSR	M	CNAG_01196
STVFYR	M	CNAG_01217
MDQQQASQSVSSDAQQSANQHVPSQTKPR	-	CNAG_01241
SATSDELVR	M	CNAG_01246
SFLFGGNNR	M	CNAG_01253
SYPYLAR	M	CNAG_01261
MQDIQDKIAAAR	-	CNAG_01262
GIWQNTLVR	M	CNAG_01265
SHTPTSTASGNAPTTDKKPSLTGVR	M	CNAG_01270
MFGAAAVPGSR	-	CNAG_01273
SFKKDDEAGGISFYHDKSTVIQEAR	M	CNAG_01274
ALTPQALR	M	CNAG_01279
MFAVSLQDR	-	CNAG_01282
MENDKGVLVDLYIPR	-	CNAG_01300
TAPIVFR	M	CNAG_01302
SNYDGQNPYYGGAGGGYVAGGSPYGSQDSPSR	M	CNAG_01316
AFASTSKHLPR	M	CNAG_01325
MDPEGPVTLR	-	CNAG_01332
SLVNVTR	M	CNAG_01341
SAEKLEAANALSNASDSKTPSTIPDHR	M	CNAG_01354
AGGIQNVTSTAEFDGIVR	M	CNAG_01355
AQPPPTAPR	M	CNAG_01360
SRPINPDVVNR	M	CNAG_01364
MDPISDPSTQKSSR	-	CNAG_01380
AKAAYFGNEDGSVTIR	M	CNAG_01395
SHVDVTVDEATINAIR	M	CNAG_01396
SAAAPSEPPLSASSLTVKQKKR	M	CNAG_01398
SEQPQQSEAAR	M	CNAG_01399
SATPSPDR	M	CNAG_01400
STSNDELLEYTLR	M	CNAG_01415
SNKSFKYVIEHMEEDDATTR	M	CNAG_01416
MDDNNPGGKVFPDTTMR	-	CNAG_01423
AEEEHHETFEATGAGASKTFPMQCSALR	M	CNAG_01428
MDSPLLPTLSR	-	CNAG_01430
MEGKNEDMHTPR	-	CNAG_01431
ATQLPPPKR	M	CNAG_01432
MIDLIHLQADKGGNPDIVR	-	CNAG_01435
AALPAHHR	M	CNAG_01444
SAYLDEQTPR	M	CNAG_01468
AEEKQPIGFR	M	CNAG_01475
TTETEKPVIR	M	CNAG_01478
MFGAIVAGR	-	CNAG_01479
SGLKAHFNENPVTPPPEKTEGDTFASSGTR	M	CNAG_01492
VHQPDNPPVASTESGGPATSPTLEER	M	CNAG_01518
VHQPDNPPVASTESGGPATSPTLEERPHDFR	M	CNAG_01518
ASSSTLANDDWKQGLAAPPKDLRPQTEDVTATQGSR	M	CNAG_01537
MDSIIETQR	-	CNAG_01549
SHLTTLSQR	M	CNAG_01552
MVAKEMNALLYSEPR	-	CNAG_01558
VAKEMNALLYSEPR	M	CNAG_01558
ASTMYQR	M	CNAG_01568
MFEEDFER	-	CNAG_01574
SGWMSYFTGR	M	CNAG_01583
SDSESAADLFGDEEGSR	M	CNAG_01587
MDSQPTHFQLR	-	CNAG_01591
SAEDFELSPGQISDSVR	M	CNAG_01598
STASPPALSPPAAKR	M	CNAG_01614
SMIQKTPPR	M	CNAG_01620
MGGSWFR	-	CNAG_01621
AEYKEDLEKTGAGAQKIHKIR	M	CNAG_01628
SQPSKAILFVFTSAER	M	CNAG_01686
ATAHIQSYHADPAR	M	CNAG_01692
MQAPQLR	-	CNAG_01718
SSLSLTR	M	CNAG_01720
MAEQTQGQPGGTGIAAAGNTGQQDALDKGVDAALNR	-	CNAG_01735
AEQTQGQPGGTGIAAAGNTGQQDALDKGVDAALNR	M	CNAG_01735
MENPHEAEQAVLLER	-	CNAG_01736
SDGIGIANLPNQR	M	CNAG_01740
MDVNENQHATEQPDSAPSVNTR	-	CNAG_01743
SAPSTAPSSPEVVQQFSDLDIGSTVTTPAVTR	M	CNAG_01745
MSPPADPEATAPHR	-	CNAG_01761
SPPADPEATAPHR	M	CNAG_01761
AQSPQEPLSSR	M	CNAG_01769
TTIQKIKDIEDEMAR	M	CNAG_01780
AKQLVQR	M	CNAG_01790
MKALILVGGFGTR	-	CNAG_01813
AQITSSQNPPPGSAKSTLEQR	M	CNAG_01832
MEAELQTYR	-	CNAG_01834
SSNGWEIR	M	CNAG_01839
ASNDPKAKVILQSIATEKR	M	CNAG_01845
MFYATAGQQATQQPPTSR	-	CNAG_01852
AHYQQAPYSDSPGYGNSYGGSAPNYGGYSDNPR	M	CNAG_01854
SSFSVHKAALEGQIGLAR	M	CNAG_01861
VKSAVLGYPR	M	CNAG_01890
MSTENKDITSWASKDGSFKR	-	CNAG_01893
STENKDITSWASKDGSFKR	M	CNAG_01893
SEATETPIPPPSNVTEPPR	M	CNAG_01897
SSANPSSIIAEVLR	M	CNAG_01911
SKNISYPIPQQEPYQSQPTVR	M	CNAG_01918
AVSFNKLAGLR	M	CNAG_01928
SIELTPATQLGFPR	M	CNAG_01961
MENTIKAPSPR	-	CNAG_01970
SIKSAAAGTKFR	M	CNAG_01976
SDEQSQPVVGIIGMGDMGR	M	CNAG_01997
SADPALASASKLAAR	M	CNAG_02032
SQNKDIEASIPLNAMPR	M	CNAG_02036
SFDPGPSSSYYR	M	CNAG_02038
SDSHDHLQEFTIR	M	CNAG_02047
TLTTDYR	M	CNAG_02054
SFHPQFIPQSAHIDR	M	CNAG_02076
SALNPEIDGHSYNRPDAGAQTPADAKAAR	M	CNAG_02084
ATQTRPVSLHER	M	CNAG_02088
SQSQDIQR	M	CNAG_02091
ASLFSSAAPMR	M	CNAG_02099
ASLFSSAAPMRPLVLHDATAR	M	CNAG_02099
AAEGMDKESIVR	M	CNAG_02100
GDIADLTAKTYDIAR	M	CNAG_02105
ASPLHENDEERPQSIAALR	M	CNAG_02109
AAIPKHR	M	CNAG_02110
SAPSWEEMEAKR	M	CNAG_02115
SVAATKSEISHNPGKMSVTSAVSGEKVEGDVQSR	M	CNAG_02129
STPKISLR	M	CNAG_02134
GLLSQKMDSLAIKGR	M	CNAG_02139
SKLQASSVR	M	CNAG_02144
SAQEHMPPPTLKR	M	CNAG_02163
AASLPQDAPNPNAPTFR	M	CNAG_02165
AASLPQDAPNPNAPTFRPSPTR	M	CNAG_02165
VLADLGTR	M	CNAG_02174
TSPIPINPDATSAR	M	CNAG_02188
SDKSPER	M	CNAG_02197
ATNITFHPGAVTQDER	M	CNAG_02202
SYKPPAGPPPIR	M	CNAG_02211
AASLQHLGR	M	CNAG_02213
SEHTNLKNLAPLGNQPDPPANSAGAGPSKPFTEAQVEEFR	M	CNAG_02215
VTSTYIPMSQR	M	CNAG_02229
SKKSDLLVR	M	CNAG_02232
MFGNNNSR	-	CNAG_02238
SPPHGDPYNDPYSHQQQQYASEASFADAR	M	CNAG_02261
TTEQQNLPR	M	CNAG_02263
AATSPHLTSIPQAVR	M	CNAG_02265
SSDQVLQPPVDGISSVAFSPDSSR	M	CNAG_02267
SSPHSPAGSPAEAHATSSTR	M	CNAG_02280
SSPHSPAGSPAEAHATSSTRPR	M	CNAG_02280
SRHDLPPQNPLSR	M	CNAG_02281
MSTTEQTYIMIKPDGVQR	-	CNAG_02285
STTEQTYIMIKPDGVQR	M	CNAG_02285
MEDLTSISR	-	CNAG_02324
AQKYPSR	M	CNAG_02327
MFGAPR	-	CNAG_02338
VKSNQPLQIR	M	CNAG_02341
MNPSNPQTKFYSDLFR	-	CNAG_02350
TTAIPSGPSR	M	CNAG_02373
SYLISVPAGR	M	CNAG_02400
SAPPSAFSNAHR	M	CNAG_02403
SMPLSDAHGTVDPEKQAR	M	CNAG_02407
SAEPSSSIR	M	CNAG_02412
SSTGAHPEPEVSYTTPSKR	M	CNAG_02436
ATTPSMDEYR	M	CNAG_02443
AQSASSAEKSR	M	CNAG_02447
SEESGPSQIPENSER	M	CNAG_02491
TSMAAALAASLPAAISR	M	CNAG_02507
STNPAVPKEVPEDADR	M	CNAG_02527
STTPIPHLYR	M	CNAG_02529
MNTTAVR	-	CNAG_02545
SHLPSEVPMLR	M	CNAG_02546
DVIAGR	M	CNAG_02548
SANAQSRPEPIPVR	M	CNAG_02550
SAQDHLDFPELR	M	CNAG_02555
TEIPGEYLSR	M	CNAG_02568
SVQQLPR	M	CNAG_02573
SQPEWQSVIR	M	CNAG_02576
SNIVEFSAPSSR	M	CNAG_02578
SSQISIER	M	CNAG_02587
SVQDKQGQNINVGDTVYTPYR	M	CNAG_02591
MDDSQAGPSLTTYASR	-	CNAG_02593
SLYKFLVTGYR	M	CNAG_02655
ATLHQAPPPHR	M	CNAG_02663
SKSAAFFEAVIAR	M	CNAG_02692
AAPEEISDPDIYSDIPEGR	M	CNAG_02693
SGNLIDLPEVR	M	CNAG_02695
AMPGGMPMVVMNTGPER	M	CNAG_02710
AASTPLLSR	M	CNAG_02712
ASTIDLKQLEQHLATR	M	CNAG_02714
ASDTKMQYVR	M	CNAG_02717
TKLAETPSVGFDFSNFAR	M	CNAG_02725
ATLEPKQDPQASAR	M	CNAG_02748
SDGEHALAR	M	CNAG_02751
SLALPNRPSFTPKAGQALER	M	CNAG_02770
SSDLPTKKDLVKWDQEDALNWTR	M	CNAG_02780
SEAGSASTPQSNATKDR	M	CNAG_02788
TAQLTQR	M	CNAG_02798
AHSNVWFSR	M	CNAG_02811
ASEQDFTKR	M	CNAG_02825
AVTQDNLR	M	CNAG_02830
TASTTASQAEMEASR	M	CNAG_02833
SAAKSNPSLSKLGSIR	M	CNAG_02889
TQFDIPSR	M	CNAG_02896
MFGFPSSSSSQSEIEKPAPSR	-	CNAG_02905
TLGLTKMPER	M	CNAG_02912
SPPADGKLGKGESGTAR	M	CNAG_02917
ANPVYIVSASR	M	CNAG_02918
ASEDETLSSLGSLGLGR	M	CNAG_02929
SQPFKTDSLR	M	CNAG_02931
SQPFKTDSLRPSSLPSATLGR	M	CNAG_02931
SSTMEAIAYTR	M	CNAG_02933
SHFDTVSR	M	CNAG_02943
SHFDTVSRTTSR	M	CNAG_02943
SSAEESDQAIEIWR	M	CNAG_02948
SASNLVQVSSPKHFR	M	CNAG_02950
MEALSR	-	CNAG_02952
SLAFKNCLR	M	CNAG_02969
SQAVPPSWR	M	CNAG_02974
MENSGVDSDAASAR	-	CNAG_02975
AEQTPLLSPSPSPSR	M	CNAG_02980
DADLLR	M	CNAG_02996
GLFDFFNNDPSGR	M	CNAG_03007
SDATLFLR	M	CNAG_03017
SNDESKETQQQAPLKR	M	CNAG_03018
SNGVFFLDEER	M	CNAG_03024
MFGQKQYDQAQFNDLLNR	-	CNAG_03038
TTSAYSDLIVR	M	CNAG_03044
SSKPQQELAVPSR	M	CNAG_03048
GQTLSEPMTEKHTTDVVR	M	CNAG_03052
SIISDMTQVDGR	M	CNAG_03061
MDTPGAGPSR	-	CNAG_03070
SVVTKVHAR	M	CNAG_03072
SPLTPNPLSTLR	M	CNAG_03082
SLLPNSPGSVR	M	CNAG_03083
MPEQNIIVQFKKTSSSDER	-	CNAG_03114
PEQNIIVQFKKTSSSDER	M	CNAG_03114
TSSLLPLELR	M	CNAG_03119
STYDSAPMR	M	CNAG_03130
TAIQSFR	M	CNAG_03134
AELTPSQEGKLAGVSNQDSQSTLR	M	CNAG_03139
MDITAALQEASSQQNQKLR	-	CNAG_03151
ATTDFLSGHPGHLSEAQQSTLEAFR	M	CNAG_03153
SSEKPTDEQIEDAILSAR	M	CNAG_03159
SQPSPSYVPR	M	CNAG_03161
APTQTPPAAITAITAITPQQTAPLR	M	CNAG_03166
MDEDFEDLLR	-	CNAG_03175
ASQSATPSAPLFFSHTPR	M	CNAG_03178
MDVDKSLDDIIADKR	-	CNAG_03186
SLPPAILQNSNSTVGTSAR	M	CNAG_03228
SITINPATTKPPTR	M	CNAG_03232
MNASNASKENTR	-	CNAG_03239
TSKMDIDRPLDEIIATKAKPR	M	CNAG_03249
MDSYQTPLSSR	-	CNAG_03270
ADSDAPSRPSPTFQR	M	CNAG_03274
SAPQAGPSQPISVAPQQQSQQSQQSQAPQAQQDLKR	M	CNAG_03285
STSWDNAR	M	CNAG_03287
ADATSPTILLFAR	M	CNAG_03293
ATPTVNVVR	M	CNAG_03298
SSFFGSGAASPSNDMTVR	M	CNAG_03301
VLAIDLINR	M	CNAG_03303
VLAIDLINRPASVQAR	M	CNAG_03303
MYGNVGLATAR	-	CNAG_03309
SNFDIPAR	M	CNAG_03311
SNQQPEDELAPTR	M	CNAG_03316
SSEKPETITHVGCNR	M	CNAG_03322
SADKETTAAAAETTSVEAPAPAAAAKEAEVGEKR	M	CNAG_03323
GFIKDAR	M	CNAG_03339
ASSEPTPR	M	CNAG_03343
ADPLSPAPDHQSQATLAPPVHPSR	M	CNAG_03345
MRESSVTGPPQNR	-	CNAG_03348
MDVDQTSLSVEQR	-	CNAG_03352
MLGNGSIDYSALPTR	-	CNAG_03355
SLSSKLNITDVDLKGER	M	CNAG_03358
SSVFSALR	M	CNAG_03364
SHNNQLDPFADEPAHATLDTDPFADSVR	M	CNAG_03365
SVQSPLIAVPR	M	CNAG_03372
ASGSTVRPR	M	CNAG_03373
SAIVTLR	M	CNAG_03390
SPVIILTGASR	M	CNAG_03410
SAISSTPSR	M	CNAG_03444
AGPPPIPSKTR	M	CNAG_03445
ASTAAVPQGPGASISDR	M	CNAG_03459
AVSQSHPNIVDGWFR	M	CNAG_03476
SGQGQNYSEEER	M	CNAG_03489
SAGAKQYKAIGDDIWKR	M	CNAG_03497
MSISPTIAEVER	-	CNAG_03507
ADVNMSSAPAQR	M	CNAG_03510
STASEPPIDKPAEPPSTLHR	M	CNAG_03511
SSKLPAAGKATR	M	CNAG_03512
MQMLTKFESKSPR	-	CNAG_03554
SAGQTYYEFYR	M	CNAG_03557
SSTDTTTNPIIKLGR	M	CNAG_03563
SSSLPPHDPSIETPQSKLSATGNIEQATR	M	CNAG_03566
SANASELTPEELKQR	M	CNAG_03588
TSKNELSLEPR	M	CNAG_03592
SGLKITDFSVHDIR	M	CNAG_03599
AAASNSAPLDPKLGR	M	CNAG_03604
SQVYFDIAINNAPAGR	M	CNAG_03621
SVFDTSR	M	CNAG_03623
SDVYFDIAINSQPAGR	M	CNAG_03627
AETSQIKPR	M	CNAG_03645
AETSQIKPRPER	M	CNAG_03645
SFNDLER	M	CNAG_03651
ATLDPSHIPFR	M	CNAG_03662
SEGAGSSSKLGKR	M	CNAG_03681
SAPETTTPAAAAVSPTATTETSDSSIPPKQVTPAENLTEPPAR	M	CNAG_03705
MGEQPEIDLDSVIDR	-	CNAG_03706
GEQPEIDLDSVIDR	M	CNAG_03706
MEPSMTATAAISR	-	CNAG_03715
VAKNVAVTGASGLLGR	M	CNAG_03725
AFSSISSQIR	M	CNAG_03760
MDSMHPDPTPEVPPSLPDLKAQVAR	-	CNAG_03765
AQTSGKNLWVAASDGDIER	M	CNAG_03766
MNHLPPLIQR	-	CNAG_03770
MDIDIDR	-	CNAG_03775
SSVQTFGKKKTATAVAHVTPGR	M	CNAG_03780
SAVPQPAGSLPDQR	M	CNAG_03791
SATKGNTALALTR	M	CNAG_03810
SQYAHVPKSELDEAQIR	M	CNAG_03814
ANINSVDITR	M	CNAG_03816
MEVDQVANPGKSAAENDKKPR	-	CNAG_03823
IALTPSLPSPSGTSVR	M	CNAG_03841
SPATETATQGLPPVDQMTSR	M	CNAG_03863
STTKAASSNASFSDGSSSGPAYR	M	CNAG_03872
SAAHLEVPYFEPTEHPHR	M	CNAG_03875
SSTSGPLKR	M	CNAG_03876
ARDPPSSLSSTELR	M	CNAG_03881
SGYTLLVGGYR	M	CNAG_03882
MDQPLSPR	-	CNAG_03884
AATFKNIKALQPLLDR	M	CNAG_03892
TNEDILTPQYTPEEIER	M	CNAG_03898
ADAKFFTR	M	CNAG_03928
GFFDFFTSSSVVPVNNDIPKPR	M	CNAG_03937
VKETKYYDLLGVKPDADANDIKKAYR	M	CNAG_03944
SLWVDKYR	M	CNAG_03956
ADISVEDKCKLAAR	M	CNAG_03967
SSNAAKKIVVFTATGSQGSSVAR	M	CNAG_03974
SKLGEPSR	M	CNAG_03977
ALAPQIQSNTTSR	M	CNAG_03989
SGQTKNTPPGLAR	M	CNAG_03991
SVYVGESR	M	CNAG_03993
MLPPHSPPR	-	CNAG_03994
TTLPPPR	M	CNAG_03999
SWGGFKKAATR	M	CNAG_04002
AVGKNKR	M	CNAG_04004
MNPPVAER	-	CNAG_04005
ASSLGLASDR	M	CNAG_04021
VYGLGLR	M	CNAG_04027
SAPTENVSTNGVAPETQQPAADSQTPSAPAEPNVKVYFGKIAR	M	CNAG_04028
SSDLTWLLVR	M	CNAG_04068
SNPSTSPKPADVPAPSSSSSVDPQAIR	M	CNAG_04079
MSSRPYIFLRLPR	-	CNAG_04081
AAVAQAPPSMPHSSIENSVTR	M	CNAG_04090
AAVAQAPPSMPHSSIENSVTRPSSSASNSKR	M	CNAG_04090
AANSTISIPTFR	M	CNAG_04094
AFAGVGPMGPYDR	M	CNAG_04098
MLSNQLAR	-	CNAG_04112
MWYLLCREVLR	-	CNAG_04114
SEAPAPVVTFKKGPSR	M	CNAG_04127
SSDSTIAPKR	M	CNAG_04132
VAAAASNKKPLPDMMTSIR	M	CNAG_04136
ATHVPDSGPLDDYFR	M	CNAG_04150
MDEETAYELER	-	CNAG_04170
MFSTATSTAR	-	CNAG_04188
MLVLPGSSAITPSR	-	CNAG_04192
STNSYQPIPSQSPPVSR	M	CNAG_04193
SSQASKPVPVETQHEDMIHDAQLDYYGKR	M	CNAG_04194
MNDHLAALNAPPPR	-	CNAG_04203
GAAQSSQPAQDQLIQPQEPNTSVQFSPALISR	M	CNAG_04212
ANAPHGGVLKDLLVR	M	CNAG_04215
SIPPPPPSNKSPASAVSPSKPR	M	CNAG_04221
SMNKESLTDEEAIQLR	M	CNAG_04226
MLYLTEEQKQR	-	CNAG_04229
TAVQPKPASPPAQPEESPAR	M	CNAG_04248
SSNPSHLLISR	M	CNAG_04254
STTTPASISQR	M	CNAG_04270
SDIEPSVKTNIGKKR	M	CNAG_04278
TSPSTQPMIPR	M	CNAG_04282
AESSNIIFDDR	M	CNAG_04286
STPIDPVNLEPVPPLR	M	CNAG_04297
AELPLSR	M	CNAG_04300
MNADLKR	-	CNAG_04303
SSIELINPKAESVR	M	CNAG_04304
SLNSVVNR	M	CNAG_04305
SSTLLLR	M	CNAG_04307
SDQTLPPFLR	M	CNAG_04311
ANESVEGSTWGR	M	CNAG_04315
SANEQIR	M	CNAG_04322
MMLLRTPTNHTTT	M	CNAG_04326
SNLAQAR	M	CNAG_04328
AYPLYNDYEQR	M	CNAG_04340
SANPPQPVNVTTDSSVKADR	M	CNAG_04344
SSASTPTAPYLEDLVR	M	CNAG_04347
MDVLKPGHAHR	-	CNAG_04361
STASSESFFPKDR	M	CNAG_04382
ASHLANIFGTEQDR	M	CNAG_04402
SHTQHSDLTYWQEKVER	M	CNAG_04432
TLDLDER	M	CNAG_04442
ASINSKILR	M	CNAG_04445
ALSLKDMR	M	CNAG_04460
SLDHQHLPSPAPTPSAAPSNPAAGPAMTGAPPDQAAIR	M	CNAG_04463
TVLPTYPNQEGR	M	CNAG_04471
SLHLDYAEISR	M	CNAG_04473
SDSTTPPDSISR	M	CNAG_04478
STQQLTSLFGSR	M	CNAG_04484
SDDPMADFLAR	M	CNAG_04499
SDKQQLLDMGFDPAR	M	CNAG_04530
ATPANATSVVDAQKR	M	CNAG_04540
SSFDPFETR	M	CNAG_04545
MFEDDDWLNAPQQGGSR	-	CNAG_04581
SASPSATAPPEASPTATPTTATTSKR	M	CNAG_04584
SVPVPQQGHPNSLDGYR	M	CNAG_04586
TSQPSADIR	M	CNAG_04595
ADLHDLFNSPPRPPPR	M	CNAG_04603
MFSSEIAR	-	CNAG_04608
SPSAHPLLPPLPANAAAR	M	CNAG_04612
SSQFTSNVRPDADER	M	CNAG_04622
MIIQPPQGASSYR	-	CNAG_04629
SDWDKPTVIGFR	M	CNAG_04637
SEQTEIVSHESKEEER	M	CNAG_04639
SSPQIPQTMR	M	CNAG_04652
ASPLLPLSGSSHPSSTGGGSR	M	CNAG_04654
MNFEDIEDKDGVR	-	CNAG_04684
SAAVPPMTPPFEKEESELVHR	M	CNAG_04687
TATISDQENVQQSNPNHEEYQYLDLIR	M	CNAG_04692
TILMDFSHPDR	M	CNAG_04725
TSAIFTLPPNR	M	CNAG_04737
TSAIFTLPPNRR	M	CNAG_04737
STLAMGKGLIDPR	M	CNAG_04752
SSVVVPR	M	CNAG_04776
MELQQHQQEKSR	-	CNAG_04777
STNTTSPPVDVASLPVKSNDPR	M	CNAG_04789
GGNAFDTAAR	M	CNAG_04791
ASPATQTANAIAAINNR	M	CNAG_04796
VQSTFKR	M	CNAG_04799
SSIDPPAGHTR	M	CNAG_04823
SFDYIR	M	CNAG_04833
TANGFSDNVSKFSNPR	M	CNAG_04835
VVVVEEVR	M	CNAG_04844
TSKVYLGR	M	CNAG_04848
SNSKPYVTSSGTLGAQPLTHR	M	CNAG_04858
ASQSVTFAGQPR	M	CNAG_04863
MNDNAGLYDISKPR	-	CNAG_04872
SFAPLEAHQQFQHILR	M	CNAG_04883
VNIPKTR	M	CNAG_04884
SAEGSTSQQVVAPQGMAPEKYQAINAYR	M	CNAG_04906
MDLSNLNASLDPDVADAER	-	CNAG_04935
TNYQPLATSPTVADAVESQQHR	M	CNAG_04949
SNDWWSQTPSR	M	CNAG_04957
SNYNPLLPNPDEPIIR	M	CNAG_04959
MQRPNDSLTQR	-	CNAG_04977
SQFNPDELSSFR	M	CNAG_04978
AQMLNQAVNAVTGDAKYR	M	CNAG_04981
SFFKSR	M	CNAG_04984
SIENLHISDETEIPAGATVELHSR	M	CNAG_04985
SIENLHISDETEIPAGATVELHSRPER	M	CNAG_04985
STLSDDTLR	M	CNAG_04986
ADSIASASNSGAESIAIAAR	M	CNAG_04990
AIDSVPQMQKSADPNAR	M	CNAG_05007
MDAKSLLR	-	CNAG_05030
TSPYSSYPQTPQSNPR	M	CNAG_05038
SLLPSEEEGDGVEVAWEDQQR	M	CNAG_05107
SHQSIYGPALR	M	CNAG_05142
MQNKPEQDR	-	CNAG_05164
AQSAGLISTPTPSTR	M	CNAG_05165
SNESSQLAESSR	M	CNAG_05166
SGTQSPSSNKPDPMLPKDAPQMTQADQR	M	CNAG_05167
SQQQQVDGKQVAEHNSR	M	CNAG_05169
ADNPNLSDADKIR	M	CNAG_05195
TSQDPVQAGAFER	M	CNAG_05202
ATSQGIHSISTILKR	M	CNAG_05218
AVPVDIPKSEASR	M	CNAG_05223
ADLTPGPR	M	CNAG_05234
SNREDSVYLAKLAEQAER	M	CNAG_05235
ALSQHVDPDKLIEECEDHPIKR	M	CNAG_05260
ASGFGYSGGR	M	CNAG_05267
TSIGTGYDLSVSTYSPDGR	M	CNAG_05269
STPENTQKRPAEDTEDQNVEVKR	M	CNAG_05270
MKAYIYDDKPGDQR	-	CNAG_05273
TTMSNDIPNSPTSTSFTGTFSPAATAANTAANAR	M	CNAG_05292
MAFLRAAPR	-	CNAG_05310
SEPPEQTSPKPGFTR	M	CNAG_05311
ASVLLGEPNSLPSGSTPEKR	M	CNAG_05342
SAPQPASATIFPPGVTPFAQR	M	CNAG_05351
MFNSPSTR	-	CNAG_05353
VAFTATGNR	M	CNAG_05355
VGTQYAFR	M	CNAG_05366
ASAEIVTKR	M	CNAG_05371
ATNPNTPAPPATR	M	CNAG_05385
GGGAAAGGDFDALLTQR	M	CNAG_05387
QPPTTPTSNR	M	CNAG_05394
STSTEIYDSLR	M	CNAG_05406
SAFAPR	M	CNAG_05409
SFVAPDDR	M	CNAG_05420
SSFAKQIPKAVKEIR	M	CNAG_05434
MDKEKLAKLQSQVR	-	CNAG_05437
SAEQPATKTSR	M	CNAG_05463
SGMNLPPGLIPSSGPPQQGGQR	M	CNAG_05464
SETPDQLASR	M	CNAG_05480
STVSTVTVAGKQVGR	M	CNAG_05534
STLFNIKSGQSR	M	CNAG_05541
SATKDTFDLR	M	CNAG_05553
AAPAPPVAADPAR	M	CNAG_05554
TVPHTPTTIQR	M	CNAG_05565
STLATANLPSDESDTEFIPEAPKVKR	M	CNAG_05566
MQDKPLSR	-	CNAG_05570
VSLVANSSEVSSPATTLPPR	M	CNAG_05573
AGGHGHFEPVKLDPAIER	M	CNAG_05578
SRPHLQQNVSFQDTKPPSR	M	CNAG_05581
MLSLTPSSSQQESIR	-	CNAG_05591
SSQLATFKVPVIDNEPMR	M	CNAG_05602
SALDNNIAPSLQTKKR	M	CNAG_05603
AHSSPPLNTQPSESR	M	CNAG_05613
SASETQITALPSSGSR	M	CNAG_05622
SSFGTLYR	M	CNAG_05623
STVTFENIFHGDSADLGKLR	M	CNAG_05661
SETKLPSGHDEAVER	M	CNAG_05678
TTSLQNQLTQHIPR	M	CNAG_05684
SSQAAQQHTVDQPAVAQIVDPNNPNAVPPPSIVAAGTGLPAAPR	M	CNAG_05686
ASNTPNPKDR	M	CNAG_05688
GSMEPILGESKR	M	CNAG_05690
MDKIKER	-	CNAG_05701
MLDNTVKGLPPAPTTYDGSGLR	-	CNAG_05712
SAIVITTASYPSER	M	CNAG_05718
VNPDEDTEFNDALR	M	CNAG_05720
VNPDEDTEFNDALRR	M	CNAG_05720
GANDKPTVPTTAPHAWPSPEDWPAAKVR	M	CNAG_05722
SSSSIPTKMR	M	CNAG_05723
SMHFAPQWAKPIKPSGSTTTTPTTEVPVR	M	CNAG_05745
APGKQPATLEELSER	M	CNAG_05761
AQIVPSITSLPVDSSAAPSVEDLQDR	M	CNAG_05768
SSSPFTEDALNR	M	CNAG_05776
SNQVSDQEIER	M	CNAG_05791
SIKQPKPLQIR	M	CNAG_05810
MIISKQNR	-	CNAG_05814
SKPFVPTPSISR	M	CNAG_05817
TVQPAPDPALLAHLR	M	CNAG_05828
SSTADYVAKYR	M	CNAG_05829
MEQYKDDYVDGKHPEDDSYSFGSR	-	CNAG_05838
MAEDKTFVLQTTGFDAR	-	CNAG_05839
AEDKTFVLQTTGFDAR	M	CNAG_05839
SPIANGHPHGSSFGVR	M	CNAG_05847
MDAGYDALEEAASSYAKNR	-	CNAG_05848
SSSTLKQR	M	CNAG_05876
ALPGTETIR	M	CNAG_05881
MDPNYVSTLR	-	CNAG_05884
MDALLAEISAKR	-	CNAG_05887
GFNSPIPVR	M	CNAG_05889
SHLAPASLIR	M	CNAG_05890
STEESKPPLEPSVQATELPR	M	CNAG_05898
SNTIAYFDITIANEPAGR	M	CNAG_05932
AAADVEMPVAESSSLATLSR	M	CNAG_05934
MDTWAVVDQNEKHYVSSDVPR	-	CNAG_05936
GVQHDQPNPSHYATKSDVHNDTSAVSSQFDSKDVPR	M	CNAG_05939
SSTEAYQPNWAVR	M	CNAG_05975
STSYLHTPPAETFTPSR	M	CNAG_05979
GLLTIVR	M	CNAG_06032
ADYDLTQKLIPHLDR	M	CNAG_06061
ASIANIER	M	CNAG_06064
MNFTTGANTSELLSLDR	M	CNAG_06072
SPQSVLVVGASR	M	CNAG_06074
MLSTFR	-	CNAG_06077
MNTPTPHDEILADQSLAPLKR	-	CNAG_06097
VNNTEYYKTLGLSKDASEADIR	M	CNAG_06106
MVDLGAPIGSHQSSNIPASAQTGFNSGVGGEHASSGAR	-	CNAG_06109
VDLGAPIGSHQSSNIPASAQTGFNSGVGGEHASSGAR	M	CNAG_06109
SVVSKNLFDLLGDDESPAPAAAKAAPKKSEPTPAQR	M	CNAG_06113
AANVNHNAPAGAVVVMEKTDKR	M	CNAG_06123
SANAPLLSGTIEPDEEAQSVPR	M	CNAG_06129
TIVETPKLSNPR	M	CNAG_06139
METTSSTLTAFR	-	CNAG_06143
MDYSQIDPQLR	-	CNAG_06156
SPSKSPEPSDPAESSGQALER	M	CNAG_06185
TEGKTYEEMSKGER	M	CNAG_06224
SAFSAQPIVIDGKGHLLGR	M	CNAG_06231
TEIPGAKR	M	CNAG_06235
MFGAIVNR	-	CNAG_06274
SSTDFAAELEKVR	M	CNAG_06277
MEGIELGIQDLDR	-	CNAG_06283
TLTQSKFVDPNELR	M	CNAG_06294
SNIITVKTKPYSGQKPGTSGLR	M	CNAG_06313
SQAHRPTWNPAQGR	M	CNAG_06315
SIDPAGSQASR	M	CNAG_06318
AEPMDIDTPISGPASGVQPR	M	CNAG_06333
SVPSTFLPHLPR	M	CNAG_06350
ADTKRPSSPSTPGQSSSFAVAR	M	CNAG_06351
AVDTPTSEKLDQAASVFDKDPTTAER	M	CNAG_06361
ASLYTGTFVDAPTPAGLR	M	CNAG_06371
ALSPSHAGQPAPQWR	M	CNAG_06376
SNKIVPEIYR	M	CNAG_06380
ASLNKLAIR	M	CNAG_06384
SDNEKVGHTEEVPTKESSLENKVQGEDVPAAAAAADEEPR	M	CNAG_06400
SNALPEKNVVLR	M	CNAG_06408
SINTVQLTNR	M	CNAG_06409
SSPGSQGEPQPVSGSPSEFLR	M	CNAG_06426
SVVPSKPETR	M	CNAG_06434
SHYNPYGSGQPSR	M	CNAG_06435
MSAPAPAAAAIPTPPAPVAAPIPSEDQIAR	-	CNAG_06437
SAPAPAAAAIPTPPAPVAAPIPSEDQIAR	M	CNAG_06437
YSTLQR	M	CNAG_06444
MDLANQENSQR	-	CNAG_06445
SYHQFATR	M	CNAG_06448
IFVAVDGSLLY	M	CNAG_06449
SPLPEILFDVAR	M	CNAG_06453
VQLEHPEQTR	M	CNAG_06467
SSVAGLQR	M	CNAG_06468
SEDDLLAR	M	CNAG_06470
AEEDFIPLQGSAGKKER	M	CNAG_06472
SSTTYRACYGKKPSR	M	CNAG_06482
SSTSAADPTPR	M	CNAG_06494
SEITPISEYSQPPKKR	M	CNAG_06502
MQFQYR	-	CNAG_06512
TSATTVFPR	M	CNAG_06515
SSDIELSQLPSR	M	CNAG_06537
SDQDYSYLEKKNR	M	CNAG_06541
SNPLDQPEIPTPVPPSTATPTPASADQR	M	CNAG_06565
MMPPTPR	-	CNAG_06592
SKEALQALR	M	CNAG_06607
VAAFDPLAPSQASSSTSPDNTTFHTLTR	M	CNAG_06611
MDQNAFR	-	CNAG_06616
SSRPDSVR	M	CNAG_06624
SGEEKSLWSEYKNAQGR	M	CNAG_06627
AEFTTQEEAAAKKASR	M	CNAG_06633
SSQSDVLDNIFQR	M	CNAG_06642
TSPVDGHLQSNLQR	M	CNAG_06658
AELTKENLDKVPASPGSSHSSR	M	CNAG_06666
MDPNSIMTPATGAISSR	-	CNAG_06686
AAAYPLDTPSR	M	CNAG_06687
MDVEPTNQWR	-	CNAG_06696
ARETLSSTGIR	M	CNAG_06698
VVKVGINGFGR	M	CNAG_06699
ADVTDSKIAEAYEQIR	M	CNAG_06710
SGVVNGVR	M	CNAG_06730
MDEETDLALLDQHLLKTNQLGQR	-	CNAG_06738
AQSTEPLR	M	CNAG_06740
MQHHPAAAAQPGR	-	CNAG_06744
SSGGKGKASSETKSSSR	M	CNAG_06747
SVHAKSDPQIPQTMR	M	CNAG_06759
DFLNTPEKLNR	M	CNAG_06764
SGALSVVPAGVITGDNVR	M	CNAG_06770
SQPIMLPQGWEAR	M	CNAG_06773
SSYDPLPDEVITPEQFR	M	CNAG_06791
MAEQVDTATDVIQQNAGAAQSVADSKR	-	CNAG_06800
AEQVDTATDVIQQNAGAAQSVADSKR	M	CNAG_06800
STPPFLPLVTPR	M	CNAG_06830
VNFTVDEIR	M	CNAG_06840
MEAAANKQPVKLAR	-	CNAG_06847
AATAPESATTSANTR	M	CNAG_06849
AATAPESATTSANTRPR	M	CNAG_06849
SSVPSPHHPPSR	M	CNAG_06852
MDKEATPKPVAHDYR	-	CNAG_06879
STIPSSPHSTPSTR	M	CNAG_06902
MADETSSLTSFGQAR	-	CNAG_06923
ADETSSLTSFGQAR	M	CNAG_06923
SSPVYKR	M	CNAG_06946
TDDPAATPRPETSVNAR	M	CNAG_06997
SEYQALKAR	M	CNAG_07027
SAPEATSTR	M	CNAG_07319
TQHSSPSPPTPNLPSSPTR	M	CNAG_07333
MLTPTVAKIPPTPDLPR	-	CNAG_07338
GEISLAGPSRPR	M	CNAG_07351
ATQLPFTR	M	CNAG_07354
GDALSVEEQR	M	CNAG_07368
AAPLYVTQSGR	M	CNAG_07372
TIAASTSSQPSNSAKPQPR	M	CNAG_07381
SSPFPQLLR	M	CNAG_07382
SSDNAPVNAANPEVAPVQSSADAPTQEGDPAPAGPSKSELKKR	M	CNAG_07400
AFSPSLTPSR	M	CNAG_07408
MANFSSNDITAVNTIR	-	CNAG_07445
ANFSSNDITAVNTIR	M	CNAG_07445
TDGSEAYNIDAFPNADFSAR	M	CNAG_07453
TTNLYAIAGPSKPTTPTSTPSPR	M	CNAG_07460
MKFSSTAPQHLANR	-	CNAG_07465
TLVPPGAHLAPVDLPPPPPSADPR	M	CNAG_07517
MDTLSQSNLPLDPETHQDVKKTR	-	CNAG_07519
MYPIHTAPVYYSYPR	-	CNAG_07522
MQTSDPGHLFQTTAQLKQAASR	-	CNAG_07548
MAPLHPEITYAER	-	CNAG_07558
APLHPEITYAER	M	CNAG_07558
SAIDYHDILR	M	CNAG_07560
SHTVPTIPR	M	CNAG_07565
AISIADIAQR	M	CNAG_07576
MQSAPEVETTLAR	-	CNAG_07582
PPKEPTFSDDEGSSGR	M	CNAG_07593
MDSNQLPSAFGKR	-	CNAG_07601
STIVDSR	M	CNAG_07607
STIVDSRPR	M	CNAG_07607
MDYTSVR	-	CNAG_07625
VYTEPALTSTPPPAAPAKEPLAWR	M	CNAG_07631
SSNIPSSPSADSSSLR	M	CNAG_07640
ATTTPALDR	M	CNAG_07645
SAKELTASDIR	M	CNAG_07661
SSLSQEGISGASADNAGEDVQPADTVGNAR	M	CNAG_07667
SNLNRPSLANDIALLR	M	CNAG_07671
MDATTLTGHVR	-	CNAG_07679
SRPPSTAGSAPGTPTPR	M	CNAG_07715
SSQDLPGTLKR	M	CNAG_07717
SSQDLPGTLKRPR	M	CNAG_07717
MSDQYSAASASSPSLTQKLTDLR	-	CNAG_07765
SDQYSAASASSPSLTQKLTDLR	M	CNAG_07765
MDYSNLR	-	CNAG_07780
SKTTLLR	M	CNAG_07798
PGPAPVKSLDAR	M	CNAG_07801
AIVEEIPGASTIR	M	CNAG_07812
TDVSQSLHTLLER	M	CNAG_07822
MFPVPSHLPR	-	CNAG_07825
SQVIYSNDTR	M	CNAG_07838
AEKTAAVNPMKELR	M	CNAG_07839
PPKASTADQPTTTPKQDPASLKR	M	CNAG_07846
ASPAPQGDQGDLPPPWIR	M	CNAG_07887
SSAIEKEGSIR	M	CNAG_07902
SLFGQIKR	M	CNAG_07956
VRSGLQQDVINLYR	M	CNAG_07991
SNFQSLKSTR	M	CNAG_07994
MIEPIVDPSLR	-	CNAG_08021

## Sheet: Table S6B
Table S6B: Peptides specific of mRNAs resulting from aTSS usage identified by N-terminomic
Sequence	Start position (aa)	End position (aa)	gene	full protein size (aa)	type of aTSS	gene function
AAPEEISDPDIYSDIPEGR	33	51	CNAG_02693	367	close to aATG	solute carrier family 25 (mitochondrial carnitine/acylcarnitine transporter), member 20
AELTPSQEGKLAGVSNQDSQSTLR	21	44	CNAG_03139	1180	close to aATG	Phosphatidylethanolamine N-methyltransferase (CHO2)
AKAAYFGNEDGSVTIR	278	293	CNAG_01395	302	TRASS	Ribose-5-phosphate isomerase
ANPVYIVSASR	19	29	CNAG_02918	406	close to aATG	Acetyl-CoA C-acetyltransferase (ERG10)
ASIANIER	16	23	CNAG_06064	296	close to aATG	PTP1 (Putative protein tyrosine phosphatase)
ATDPYIDLKR	15	24	CNAG_01028	252	close to aATG	hypothetical protein
ATQLPFTR	19	26	CNAG_07354	375	close to aATG	3'(2'),5'-bisphosphate nucleotidase (MET22)
ATTTPALDR	59	68	CNAG_07645	186	TRASS	hypothetical protein
DFLNTPEKLNR	213	223	CNAG_06764	292	TRASS	Short-chain dehydrogenase
GANDKPTVPTTAPHAWPSPEDWPAAKVR	39	66	CNAG_05722	1012	close to aATG	alanine-tRNA ligase
GDIADLTAKTYDIAR	12	26	CNAG_02105	113	close to aATG	methylated-DNA-protein-cysteine methyltransferase
MELQQHQQEKSR	22	33	CNAG_04777	386	close to aATG	S-adenosylmethionine-dependent methyltransferase
MPEQNIIVQFKKTSSSDER	37	55	CNAG_03114	119	close to aATG	hypothetical protein
MSTENKDITSWASKDGSFKR	28	47	CNAG_01893	358	close to aATG	glutathione S-transferase Gst3
MWYLLCREVLR	176	186	CNAG_04114	292	TRASS	small subunit ribosomal protein S0
PGPAPVKSLDAR	21	32	CNAG_07801	303	close to aATG	aldo-keto reductase
SETKLPSGHDEAVER	52	66	CNAG_05678	307	TRASS	membrane protein
SGIQFDVSR	21	29	CNAG_00623	761	close to aATG	fungus-specific glucosylceramide (EGCrP1)
SSPVYKR	14	20	CNAG_06946	348	close to aATG	hypothetical protein
SSTLLLR	-	-	CNAG_04307	311	TRASS (out-of-frame)	Urate oxidase (URO1)
SSTSAADPTPR	47	57	CNAG_06494	787	close to aATG	cold-induced thioredoxin domain-containing protein
SSVFSALR	22	29	CNAG_03364	256	close to aATG	hypothetical protein
STLATANLPSDESDTEFIPEAPKVKR	17	42	CNAG_05566	304	close to aATG	hypothetical protein
SVFDTSR	30	36	CNAG_03623	294	close to aATG	malonic semialdehyde reductase
TAVQPKPASPPAQPEESPAR	34	53	CNAG_04248	335	close to aATG	ubiquitin thioesterase OTUB1
TEIPGEYLSR	1156	1165	CNAG_02568	1615	TRASS	UBA/TS-N domain-containing protein
