# Supplementary material for: Alternative TSS use is widespread in Cryptococcus fungi in response to environmental cues and regulated genome-wide by the transcription factor Tur1
Source: PLoS Biol. 2024 Jul 25;22(7):e3002724. doi: 10.1371/journal.pbio.3002724 (PMC11302930; doi:10.1371/journal.pbio.3002724)
Supplement: S7 Table — GeneID of genes identified as regulated by alternative TSS usage in this study, followed by TSS clusters, their positions, and their normalized expression in each replicates as described in Methods, mean normalized expression in each condition, difference in mean normalized expression, and false discovery rate of the differential comparison (FDR). (XLSX) [file pbio.3002724.s007.xlsx]

## Sheet:  C. neo E30vsS30
#Supplementary Table S7. List of C. neoformans and C. deneoformans genes regulated by aTSS in response to change in temperature or/and growth phase.
Comparative analysis of TSS usage in exponential phase 30°C vs Stationnary phase 30°C in C. neoformans
				Usage in Expo at 30°C			Usage in Stat at 30°C					S30-E30	False discovery rate
gene	TSS_cluster	start	stop	E30a	E30b	E30c	S30a	S30b	S30c	mean_E30	mean_S30	change_value	FDR
CNAG_00024	CNAG_00024 _ 1	73516	73540	0.63	0.57	0.58	0.76	0.83	0.89	0.593333	0.826667	0.23	0.017285
CNAG_00028	CNAG_00028 _ 2	90094	90119	0.49	0.32	0.55	0.69	0.71	0.75	0.453333	0.716667	0.26	0.0226248
CNAG_00028	CNAG_00028 _ 1	90145	90158	0.51	0.68	0.45	0.31	0.29	0.25	0.546667	0.283333	-0.26	0.0226248
CNAG_00047	CNAG_00047 _ 2	141352	141404	0.48	0.56	0.58	0.9	0.91	0.94	0.54	0.916667	0.38	0.00791119
CNAG_00047	CNAG_00047 _ 1	141956	141984	0.52	0.44	0.4	0.1	0.09	0.06	0.453333	0.0833333	-0.37	0.00840563
CNAG_00063	CNAG_00063 _ 1	174403	174428	0.3	0.28	0.24	0.82	0.72	0.63	0.273333	0.723333	0.45	0.00865438
CNAG_00063	CNAG_00063 _ 2	174629	174666	0.52	0.52	0.55	0.11	0.19	0.31	0.53	0.203333	-0.33	0.0120219
CNAG_00063	CNAG_00063 _ 3	174699	174705	0.18	0.21	0.21	0.08	0.09	0.07	0.2	0.08	-0.12	0.0270876
CNAG_00084	CNAG_00084 _ 1	236425	236442	0.68	0.69	0.64	0.9	0.91	0.78	0.67	0.863333	0.19	0.0251533
CNAG_00084	CNAG_00084 _ 2	238757	238767	0.32	0.31	0.36	0.1	0.09	0.22	0.33	0.136667	-0.19	0.0251533
CNAG_00100	CNAG_00100 _ 1	278199	278218	0.54	0.6	0.54	0.69	0.64	0.75	0.56	0.693333	0.13	0.0430195
CNAG_00100	CNAG_00100 _ 2	278242	278252	0.46	0.4	0.46	0.31	0.36	0.25	0.44	0.306667	-0.13	0.0430195
CNAG_00121	CNAG_00121 _ 2	323682	323685	0.28	0.4	0.36	0.15	0.19	0.15	0.346667	0.163333	-0.18	0.0245015
CNAG_00121	CNAG_00121 _ 1	323964	323988	0.72	0.6	0.64	0.85	0.81	0.85	0.653333	0.836667	0.18	0.0245015
CNAG_00163	CNAG_00163 _ 3	442477	442484	0.04	0.06	0.12	0.26	0.3	0.34	0.0733333	0.3	0.23	0.0150098
CNAG_00163	CNAG_00163 _ 2	446410	446432	0.69	0.73	0.56	0.43	0.5	0.44	0.66	0.456667	-0.2	0.02727
CNAG_00181	CNAG_00181 _ 2	493439	493455	0.33	0.4	0.44	0.23	0.26	0	0.39	0.163333	-0.23	0.0362492
CNAG_00181	CNAG_00181 _ 1	493823	493835	0.67	0.6	0.56	0.77	0.74	1	0.61	0.836667	0.23	0.0362492
CNAG_00238	CNAG_00238 _ 1	623796	623834	0.55	0.52	0.55	0.7	0.73	0.76	0.54	0.73	0.19	0.015134
CNAG_00241	CNAG_00241 _ 1	634680	634691	0.13	0.08	0.1	0.24	0.21	0.19	0.103333	0.213333	0.11	0.0412868
CNAG_00241	CNAG_00241 _ 2	634709	634764	0.87	0.92	0.9	0.76	0.79	0.81	0.896667	0.786667	-0.11	0.0412868
CNAG_00264	CNAG_00264 _ 2	692289	692340	0.15	0.18	0.19	0.03	0.03	0.04	0.173333	0.0333333	-0.14	0.022292
CNAG_00264	CNAG_00264 _ 1	693577	693624	0.85	0.82	0.81	0.97	0.97	0.96	0.826667	0.966667	0.14	0.022292
CNAG_00280	CNAG_00280 _ 1	723898	723916	0.44	0.39	0.51	0.78	0.56	0.64	0.446667	0.66	0.21	0.0332519
CNAG_00280	CNAG_00280 _ 2	723936	723941	0.56	0.61	0.49	0.22	0.44	0.36	0.553333	0.34	-0.21	0.0332519
CNAG_00285	CNAG_00285 _ 4	736941	736943	0.13	0.09	0.05	0.33	0.25	0.56	0.09	0.38	0.29	0.0255949
CNAG_00285	CNAG_00285 _ 3	740785	740798	0.15	0.1	0.17	0.57	0.48	0.28	0.14	0.443333	0.3	0.0226248
CNAG_00285	CNAG_00285 _ 1	740995	741008	0.46	0.57	0.52	0.1	0.07	0	0.516667	0.0566667	-0.46	0.00683012
CNAG_00305	CNAG_00305 _ 1	783411	783465	0.74	0.71	0.68	1	1	1	0.71	1	0.29	0.00837442
CNAG_00305	CNAG_00305 _ 2	784280	784296	0.26	0.29	0.32	0	0	0	0.29	0	-0.29	0.00837442
CNAG_00306	CNAG_00306 _ 1	787813	787853	0.35	0.35	0.37	0.58	0.48	0.5	0.356667	0.52	0.16	0.0255911
CNAG_00306	CNAG_00306 _ 2	787887	787899	0.65	0.65	0.63	0.42	0.52	0.5	0.643333	0.48	-0.16	0.0255911
CNAG_00334	CNAG_00334 _ 1	857362	857413	0.77	0.72	0.74	0.91	0.93	0.9	0.743333	0.913333	0.17	0.0173878
CNAG_00363	CNAG_00363 _ 1	922815	922859	0.63	0.77	0.73	0.37	0.41	0.49	0.71	0.423333	-0.29	0.0146309
CNAG_00363	CNAG_00363 _ 2	923112	923137	0.18	0.06	0.05	0.52	0.56	0.46	0.0966667	0.513333	0.42	0.00869388
CNAG_00363	CNAG_00363 _ 3	928006	928011	0.18	0.16	0.22	0.11	0.04	0.06	0.186667	0.07	-0.12	0.0433065
CNAG_00373	CNAG_00373 _ 1	947348	947368	0.62	0.49	0.58	0.77	0.73	0.77	0.563333	0.756667	0.19	0.0234758
CNAG_00373	CNAG_00373 _ 2	947387	947400	0.38	0.51	0.42	0.23	0.27	0.23	0.436667	0.243333	-0.19	0.0234758
CNAG_00375	CNAG_00375 _ 2	956494	956518	0.51	0.49	0.49	0.7	0.88	0.82	0.496667	0.8	0.3	0.0124562
CNAG_00375	CNAG_00375 _ 1	956557	956561	0.35	0.34	0.42	0.16	0.12	0.09	0.37	0.123333	-0.25	0.0120219
CNAG_00399	CNAG_00399 _ 2	1048928	1048953	0.87	0.81	0.77	0.31	0.47	0.49	0.816667	0.423333	-0.39	0.0102249
CNAG_00399	CNAG_00399 _ 1	1049176	1049182	0.13	0.19	0.23	0.69	0.53	0.51	0.183333	0.576667	0.39	0.0102249
CNAG_00407	CNAG_00407 _ 4	1073530	1073567	0.43	0.44	0.43	0.29	0.28	0.29	0.433333	0.286667	-0.15	0.0157611
CNAG_00407	CNAG_00407 _ 3	1073589	1073617	0.43	0.43	0.43	0.53	0.54	0.55	0.43	0.54	0.11	0.026581
CNAG_00417	CNAG_00417 _ 1	1096340	1096346	0.4	0.45	0.5	0.56	0.56	0.68	0.45	0.6	0.15	0.043186
CNAG_00444	CNAG_00444 _ 1	1153434	1153453	0.21	0.24	0.32	0.62	0.45	0.72	0.256667	0.596667	0.34	0.0173878
CNAG_00444	CNAG_00444 _ 2	1153779	1153805	0.79	0.76	0.68	0.38	0.55	0.28	0.743333	0.403333	-0.34	0.0173878
CNAG_00457	CNAG_00457 _ 1	1185071	1185089	0.93	0.95	0.94	0.73	0.74	0.74	0.94	0.736667	-0.2	0.0100616
CNAG_00457	CNAG_00457 _ 3	1185342	1185368	0.04	0.03	0.04	0.18	0.17	0.17	0.0366667	0.173333	0.14	0.0180007
CNAG_00480	CNAG_00480 _ 2	1235957	1235990	0.64	0.68	0.58	0.53	0.5	0.49	0.633333	0.506667	-0.13	0.0412868
CNAG_00480	CNAG_00480 _ 3	1236022	1236053	0.25	0.25	0.25	0.38	0.45	0.44	0.25	0.423333	0.17	0.0188636
CNAG_00497	CNAG_00497 _ 2	1272068	1272075	0.42	0.41	0.4	0.15	0.21	0.19	0.41	0.183333	-0.23	0.0109724
CNAG_00497	CNAG_00497 _ 1	1274174	1274193	0.58	0.59	0.6	0.85	0.79	0.81	0.59	0.816667	0.23	0.0109724
CNAG_00506	CNAG_00506 _ 2	1293161	1293165	0.29	0.28	0.34	0.14	0.13	0.07	0.303333	0.113333	-0.19	0.0188636
CNAG_00506	CNAG_00506 _ 1	1294814	1294825	0.71	0.72	0.66	0.86	0.87	0.93	0.696667	0.886667	0.19	0.0188636
CNAG_00512	CNAG_00512 _ 2	1306628	1306636	0.15	0.13	0.12	0	0	0.02	0.133333	0.00666667	-0.13	0.0248937
CNAG_00512	CNAG_00512 _ 1	1307228	1307252	0.85	0.87	0.88	1	1	0.98	0.866667	0.993333	0.13	0.0248937
CNAG_00519	CNAG_00519 _ 1	1321048	1321061	0.19	0.31	0.52	0.03	0.07	0.09	0.34	0.0633333	-0.28	0.0291043
CNAG_00519	CNAG_00519 _ 2	1321082	1321090	0.17	0.2	0.27	0.01	0.02	0.06	0.213333	0.03	-0.18	0.0226248
CNAG_00519	CNAG_00519 _ 3	1321537	1321571	0.65	0.49	0.22	0.93	0.86	0.78	0.453333	0.856667	0.4	0.0224375
CNAG_00527	CNAG_00527 _ 2	1347637	1347639	0.18	0.11	0.11	0	0	0	0.133333	0	-0.13	0.0312629
CNAG_00527	CNAG_00527 _ 1	1348237	1348272	0.82	0.89	0.89	1	1	1	0.866667	1	0.13	0.0312629
CNAG_00561	CNAG_00561 _ 1	1447520	1447542	0.72	0.42	0.4	0.86	0.81	0.91	0.513333	0.86	0.35	0.0225638
CNAG_00561	CNAG_00561 _ 2	1448532	1448546	0.28	0.58	0.6	0.14	0.19	0.09	0.486667	0.14	-0.35	0.0225638
CNAG_00569	CNAG_00569 _ 1	1466842	1466856	0.76	0.81	0.85	0.93	0.93	1	0.806667	0.953333	0.15	0.033653
CNAG_00577	CNAG_00577 _ 2	1490112	1490122	0.6	0.6	0.5	0.43	0.31	0.37	0.566667	0.37	-0.2	0.0255911
CNAG_00577	CNAG_00577 _ 1	1490141	1490161	0.4	0.4	0.5	0.57	0.69	0.63	0.433333	0.63	0.2	0.0255911
CNAG_00581	CNAG_00581 _ 1	1496018	1496029	0.45	0.4	0.48	0.34	0.26	0.34	0.443333	0.313333	-0.13	0.0430335
CNAG_00588	CNAG_00588 _ 2	1512806	1512809	0.68	0.76	0.6	0.94	0.92	0.93	0.68	0.93	0.25	0.0167673
CNAG_00588	CNAG_00588 _ 1	1512944	1512968	0.31	0.24	0.4	0.03	0.04	0.03	0.316667	0.0333333	-0.28	0.0124562
CNAG_00605	CNAG_00605 _ 1	1554055	1554107	0.47	0.48	0.5	0.18	0.17	0.15	0.483333	0.166667	-0.32	0.00683012
CNAG_00605	CNAG_00605 _ 2	1554135	1554144	0.53	0.52	0.5	0.82	0.83	0.85	0.516667	0.833333	0.32	0.00683012
CNAG_00652	CNAG_00652 _ 3	1699532	1699540	1	0.95	1	0.3	0.2	0.21	0.983333	0.236667	-0.75	0.00346944
CNAG_00652	CNAG_00652 _ 2	1699903	1699906	0	0	0	0.17	0.24	0.24	0	0.216667	0.22	0.0124562
CNAG_00652	CNAG_00652 _ 1	1699927	1699949	0	0.05	0	0.53	0.56	0.55	0.0166667	0.546667	0.53	0.00346944
CNAG_00666	CNAG_00666 _ 2	1734411	1734434	0.52	0.64	0.57	0.47	0.37	0.33	0.576667	0.39	-0.19	0.0312629
CNAG_00666	CNAG_00666 _ 1	1734452	1734460	0.48	0.36	0.43	0.53	0.63	0.67	0.423333	0.61	0.19	0.0312629
CNAG_00668	CNAG_00668 _ 1	1739501	1739544	0.97	0.99	0.99	0.82	0.84	0.88	0.983333	0.846667	-0.14	0.0260056
CNAG_00679	CNAG_00679 _ 1	1764466	1764490	0.8	0.84	0.91	0.12	0.13	0.1	0.85	0.116667	-0.73	0.00346944
CNAG_00679	CNAG_00679 _ 2	1764667	1764685	0.2	0.16	0.09	0.88	0.87	0.9	0.15	0.883333	0.73	0.00346944
CNAG_00688	CNAG_00688 _ 2	1793782	1793795	0.33	0.17	0.24	0.69	0.56	0.69	0.246667	0.646667	0.4	0.0101219
CNAG_00688	CNAG_00688 _ 1	1793824	1793846	0.67	0.83	0.76	0.31	0.44	0.31	0.753333	0.353333	-0.4	0.0101219
CNAG_00689	CNAG_00689 _ 1	1793979	1794023	0.5	0.44	0.33	0.55	0.7	0.62	0.423333	0.623333	0.2	0.033653
CNAG_00689	CNAG_00689 _ 2	1795550	1795558	0.5	0.56	0.67	0.45	0.3	0.38	0.576667	0.376667	-0.2	0.033653
CNAG_00700	CNAG_00700 _ 1	1829947	1829967	0.93	0.98	0.96	0.75	0.68	0.7	0.956667	0.71	-0.25	0.0110072
CNAG_00700	CNAG_00700 _ 2	1831658	1831661	0.07	0.02	0.04	0.25	0.32	0.3	0.0433333	0.29	0.25	0.0110072
CNAG_00701	CNAG_00701 _ 3	1834614	1834643	0.29	0.36	0.36	0.12	0.18	0.21	0.336667	0.17	-0.17	0.026622
CNAG_00701	CNAG_00701 _ 2	1834669	1834699	0.53	0.48	0.49	0.28	0.35	0.34	0.5	0.323333	-0.18	0.0207189
CNAG_00701	CNAG_00701 _ 1	1834718	1834748	0.18	0.16	0.15	0.59	0.47	0.46	0.163333	0.506667	0.34	0.00972381
CNAG_00705	CNAG_00705 _ 2	1846699	1846704	0.12	0.26	0.26	0.09	0	0	0.213333	0.03	-0.18	0.0332335
CNAG_00705	CNAG_00705 _ 1	1848117	1848150	0.88	0.74	0.74	0.91	1	1	0.786667	0.97	0.18	0.0332335
CNAG_00730	CNAG_00730 _ 1	1901375	1901381	0.55	0.56	0.52	0.37	0.36	0.31	0.543333	0.346667	-0.2	0.0150098
CNAG_00730	CNAG_00730 _ 2	1901409	1901413	0.45	0.44	0.48	0.63	0.64	0.69	0.456667	0.653333	0.2	0.0150098
CNAG_00732	CNAG_00732 _ 3	1910453	1910464	0	0	0	0.12	0.08	0.1	0	0.1	0.1	0.0379517
CNAG_00732	CNAG_00732 _ 2	1910495	1910528	0	0.02	0.05	0.51	0.57	0.42	0.0233333	0.5	0.48	0.00683012
CNAG_00732	CNAG_00732 _ 1	1911489	1911513	1	0.94	0.95	0.35	0.33	0.46	0.963333	0.38	-0.58	0.00465467
CNAG_00747	CNAG_00747 _ 1	1960219	1960252	0.73	0.67	0.69	0.82	0.81	0.84	0.696667	0.823333	0.13	0.0312629
CNAG_00747	CNAG_00747 _ 2	1960673	1960680	0.21	0.24	0.23	0.13	0.14	0.12	0.226667	0.13	-0.1	0.0391876
CNAG_00788	CNAG_00788 _ 2	2075091	2075106	0.68	0.67	0.69	0.33	0.56	0.51	0.68	0.466667	-0.21	0.0316122
CNAG_00788	CNAG_00788 _ 1	2075141	2075163	0.32	0.33	0.31	0.67	0.44	0.49	0.32	0.533333	0.21	0.0316122
CNAG_00838	CNAG_00838 _ 2	2223298	2223335	0.66	0.66	0.75	0.95	0.96	0.95	0.69	0.953333	0.26	0.0109778
CNAG_00838	CNAG_00838 _ 1	2223383	2223399	0.34	0.34	0.25	0.05	0.04	0.05	0.31	0.0466667	-0.26	0.0109778
CNAG_00891	CNAG_00891 _ 1	1711252	1711303	0.72	0.75	0.76	0.98	0.91	0.93	0.743333	0.94	0.2	0.0158608
CNAG_00891	CNAG_00891 _ 2	1712194	1712212	0.25	0.21	0.21	0.02	0.09	0.04	0.223333	0.05	-0.17	0.0205468
CNAG_00893	CNAG_00893 _ 1	1706235	1706241	0.48	0.34	0.55	0.7	0.64	0.73	0.456667	0.69	0.23	0.0255949
CNAG_00893	CNAG_00893 _ 2	1706270	1706342	0.52	0.66	0.45	0.3	0.36	0.27	0.543333	0.31	-0.23	0.0255949
CNAG_00896	CNAG_00896 _ 3	1696384	1696394	0.64	0.46	0.23	0.13	0.14	0.11	0.443333	0.126667	-0.32	0.0288954
CNAG_00896	CNAG_00896 _ 1	1698482	1698484	0.2	0.34	0.32	0.51	0.37	0.55	0.286667	0.476667	0.19	0.0390611
CNAG_00909	CNAG_00909 _ 1	1658715	1658741	0.86	0.75	0.79	0.93	0.92	0.96	0.8	0.936667	0.14	0.037799
CNAG_00909	CNAG_00909 _ 2	1658754	1658766	0.14	0.25	0.21	0.07	0.08	0.04	0.2	0.0633333	-0.14	0.037799
CNAG_00919	CNAG_00919 _ 2	1630705	1630739	1	0.93	0.78	0.53	0.54	0.58	0.903333	0.55	-0.35	0.0120219
CNAG_00919	CNAG_00919 _ 1	1631571	1631609	0	0.07	0.22	0.47	0.46	0.42	0.0966667	0.45	0.35	0.0120219
CNAG_00932	CNAG_00932 _ 1	1598979	1598996	0.7	0.62	0.68	0.88	0.97	0.79	0.666667	0.88	0.21	0.0256093
CNAG_00932	CNAG_00932 _ 2	1599746	1599772	0.3	0.35	0.26	0	0	0	0.303333	0	-0.3	0.00873402
CNAG_00985	CNAG_00985 _ 2	1505075	1505101	0.72	0.89	0.92	0.53	0.66	0.64	0.843333	0.61	-0.23	0.0288954
CNAG_00985	CNAG_00985 _ 1	1505129	1505139	0.28	0.11	0.08	0.47	0.34	0.36	0.156667	0.39	0.23	0.0288954
CNAG_01013	CNAG_01013 _ 1	1436721	1436724	0.14	0.1	0.15	0.03	0.04	0.02	0.13	0.03	-0.1	0.0436605
CNAG_01013	CNAG_01013 _ 2	1437012	1437042	0.38	0.42	0.38	0.17	0.16	0.15	0.393333	0.16	-0.23	0.0100422
CNAG_01013	CNAG_01013 _ 4	1437189	1437206	0.01	0	0	0.28	0.21	0.22	0.00333333	0.236667	0.23	0.0112878
CNAG_01015	CNAG_01015 _ 1	1431763	1431776	0.65	0.58	0.7	0.54	0.19	0.36	0.643333	0.363333	-0.28	0.0312629
CNAG_01015	CNAG_01015 _ 2	1431785	1431807	0.35	0.42	0.3	0.46	0.81	0.64	0.356667	0.636667	0.28	0.0312629
CNAG_01019	CNAG_01019 _ 1	1416589	1416652	0.95	0.91	0.92	0.01	0.02	0.03	0.926667	0.02	-0.91	0.00144013
CNAG_01019	CNAG_01019 _ 2	1416889	1416960	0.02	0.03	0.03	0.42	0.45	0.38	0.0266667	0.416667	0.39	0.00597123
CNAG_01019	CNAG_01019 _ 4	1417052	1417098	0.01	0.02	0.02	0.51	0.49	0.54	0.0166667	0.513333	0.5	0.00346944
CNAG_01027	CNAG_01027 _ 2	1401627	1401678	0.73	0.64	0.68	0.38	0.36	0.38	0.683333	0.373333	-0.31	0.00873402
CNAG_01027	CNAG_01027 _ 1	1401700	1401717	0.27	0.36	0.32	0.63	0.64	0.62	0.316667	0.63	0.31	0.00872266
CNAG_01029	CNAG_01029 _ 2	1397782	1397793	0.02	0.02	0	0.18	0.12	0.14	0.0133333	0.146667	0.13	0.0272684
CNAG_01029	CNAG_01029 _ 1	1398068	1398137	0.98	0.98	1	0.82	0.88	0.86	0.986667	0.853333	-0.13	0.0272684
CNAG_01093	CNAG_01093 _ 1	1228128	1228132	0.28	0.28	0.2	0.07	0.08	0	0.253333	0.05	-0.2	0.0197656
CNAG_01093	CNAG_01093 _ 2	1228347	1228363	0.72	0.72	0.8	0.93	0.92	1	0.746667	0.95	0.2	0.0197656
CNAG_01108	CNAG_01108 _ 1	1187605	1187636	0.74	0.75	0.67	0.93	0.87	0.89	0.72	0.896667	0.18	0.0226248
CNAG_01108	CNAG_01108 _ 2	1187663	1187669	0.26	0.25	0.33	0.07	0.13	0.11	0.28	0.103333	-0.18	0.0226248
CNAG_01112	CNAG_01112 _ 3	1182809	1182811	0.36	0.36	0.35	0.27	0.27	0.27	0.356667	0.27	-0.09	0.0380703
CNAG_01167	CNAG_01167 _ 1	1021445	1021480	0.58	0.45	0.49	0.86	0.8	0.85	0.506667	0.836667	0.33	0.0100616
CNAG_01167	CNAG_01167 _ 4	1022334	1022336	0.07	0.09	0.08	0	0	0	0.08	0	-0.08	0.0484018
CNAG_01228	CNAG_01228 _ 2	879232	879242	0.65	0.74	0.74	0.79	0.87	0.86	0.71	0.84	0.13	0.0462241
CNAG_01228	CNAG_01228 _ 1	879279	879287	0.35	0.26	0.26	0.21	0.13	0.14	0.29	0.16	-0.13	0.0462241
CNAG_01247	CNAG_01247 _ 1	815154	815160	0.78	0.84	0.76	0.7	0.6	0.69	0.793333	0.663333	-0.13	0.0468507
CNAG_01247	CNAG_01247 _ 2	815184	815186	0.22	0.16	0.24	0.3	0.4	0.31	0.206667	0.336667	0.13	0.0468507
CNAG_01263	CNAG_01263 _ 2	757600	757612	0.71	0.7	0.67	0.86	0.88	0.88	0.693333	0.873333	0.18	0.0142252
CNAG_01263	CNAG_01263 _ 1	757633	757658	0.29	0.3	0.33	0.14	0.12	0.12	0.306667	0.126667	-0.18	0.0142252
CNAG_01272	CNAG_01272 _ 1	734760	734809	0.49	0.48	0.49	0.19	0.17	0.2	0.486667	0.186667	-0.3	0.00683012
CNAG_01272	CNAG_01272 _ 2	734975	734981	0.51	0.52	0.51	0.81	0.83	0.8	0.513333	0.813333	0.3	0.00683012
CNAG_01298	CNAG_01298 _ 1	656824	656832	0.39	0.37	0.37	0.57	0.57	0.54	0.376667	0.56	0.18	0.0124562
CNAG_01350	CNAG_01350 _ 3	530493	530515	1	1	0.95	0.83	0.86	0.88	0.983333	0.856667	-0.13	0.03291
CNAG_01350	CNAG_01350 _ 1	531498	531514	0	0	0	0.12	0.09	0.07	0	0.0933333	0.09	0.0471069
CNAG_01385	CNAG_01385 _ 1	432309	432316	0.05	0.11	0	0.16	0.57	0.7	0.0533333	0.476667	0.42	0.0260056
CNAG_01396	CNAG_01396 _ 1	411089	411091	0.32	0.31	0.34	0.15	0.25	0.22	0.323333	0.206667	-0.12	0.0471069
CNAG_01396	CNAG_01396 _ 2	411113	411125	0.68	0.69	0.66	0.85	0.75	0.78	0.676667	0.793333	0.12	0.0471069
CNAG_01421	CNAG_01421 _ 3	348248	348297	0.64	0.48	0.47	0.71	0.71	0.67	0.53	0.696667	0.17	0.0406504
CNAG_01454	CNAG_01454 _ 2	276209	276212	0.68	0.85	0.58	0.37	0.37	0.34	0.703333	0.36	-0.34	0.0157563
CNAG_01454	CNAG_01454 _ 1	276264	276282	0.32	0.15	0.42	0.63	0.63	0.66	0.296667	0.64	0.34	0.0157563
CNAG_01475	CNAG_01475 _ 3	58646	58678	0.11	0.14	0.14	0.02	0.02	0.03	0.13	0.0233333	-0.11	0.03291
CNAG_01524	CNAG_01524 _ 3	180418	180437	0	0.01	0	0.35	0.34	0.39	0.00333333	0.36	0.36	0.00597123
CNAG_01524	CNAG_01524 _ 2	180456	180461	0	0	0	0.11	0.13	0.09	0	0.11	0.11	0.0318618
CNAG_01524	CNAG_01524 _ 1	180737	180767	1	0.99	1	0.54	0.54	0.52	0.996667	0.533333	-0.46	0.00346944
CNAG_01552	CNAG_01552 _ 1	262704	262720	0.69	0.76	0.51	0.19	0.29	0	0.653333	0.16	-0.49	0.0120219
CNAG_01552	CNAG_01552 _ 2	262959	262985	0.31	0.24	0.49	0.81	0.71	1	0.346667	0.84	0.49	0.0120219
CNAG_01563	CNAG_01563 _ 2	294721	294733	0.9	0.9	0.86	0.72	0.75	0.79	0.886667	0.753333	-0.13	0.0312629
CNAG_01563	CNAG_01563 _ 1	294755	294760	0.1	0.1	0.14	0.28	0.25	0.21	0.113333	0.246667	0.13	0.0312629
CNAG_01568	CNAG_01568 _ 2	307903	307906	0.12	0.14	0.16	0.04	0.05	0.05	0.14	0.0466667	-0.09	0.0436605
CNAG_01568	CNAG_01568 _ 1	308861	308894	0.88	0.86	0.84	0.96	0.95	0.95	0.86	0.953333	0.09	0.0436605
CNAG_01576	CNAG_01576 _ 1	336308	336346	0.46	0.48	0.46	0.59	0.55	0.57	0.466667	0.57	0.1	0.0376868
CNAG_01576	CNAG_01576 _ 2	336395	336405	0.19	0.14	0.17	0.26	0.32	0.26	0.166667	0.28	0.11	0.043186
CNAG_01576	CNAG_01576 _ 3	336527	336535	0.35	0.37	0.37	0.14	0.13	0.17	0.363333	0.146667	-0.22	0.0107626
CNAG_01583	CNAG_01583 _ 2	356757	356816	0.69	0.65	0.66	0.52	0.58	0.54	0.666667	0.546667	-0.12	0.0349501
CNAG_01583	CNAG_01583 _ 1	356867	356913	0.12	0.1	0.08	0.24	0.22	0.18	0.1	0.213333	0.11	0.0390611
CNAG_01636	CNAG_01636 _ 2	479204	479214	0.08	0.14	0.16	0	0	0	0.126667	0	-0.13	0.0340381
CNAG_01636	CNAG_01636 _ 1	479479	479498	0.92	0.86	0.84	1	1	1	0.873333	1	0.13	0.0340381
CNAG_01643	CNAG_01643 _ 1	506927	506941	0.28	0.26	0.23	0.56	0.54	0.53	0.256667	0.543333	0.29	0.00837442
CNAG_01643	CNAG_01643 _ 2	506959	506989	0.72	0.74	0.77	0.44	0.46	0.47	0.743333	0.456667	-0.29	0.00837442
CNAG_01657	CNAG_01657 _ 2	539680	539694	0.52	0.54	0.55	0.63	0.65	0.66	0.536667	0.646667	0.11	0.03291
CNAG_01687	CNAG_01687 _ 1	611346	611368	0.91	0.92	0.89	0.75	0.75	0.76	0.906667	0.753333	-0.15	0.0170139
CNAG_01687	CNAG_01687 _ 2	611393	611398	0.09	0.08	0.11	0.25	0.25	0.24	0.0933333	0.246667	0.15	0.0170139
CNAG_01713	CNAG_01713 _ 2	686742	686792	0.82	0.82	0.82	0.98	0.98	0.98	0.82	0.98	0.16	0.0114764
CNAG_01713	CNAG_01713 _ 1	686867	686892	0.18	0.17	0.17	0.01	0.01	0.01	0.173333	0.01	-0.16	0.0120219
CNAG_01726	CNAG_01726 _ 1	724730	724758	0.51	0.6	0.55	0.86	1	0.72	0.553333	0.86	0.31	0.0211088
CNAG_01726	CNAG_01726 _ 2	726563	726568	0.49	0.4	0.45	0.14	0	0.28	0.446667	0.14	-0.31	0.0211088
CNAG_01743	CNAG_01743 _ 1	769458	769527	0.06	0.03	0.11	0.35	0.32	0.22	0.0666667	0.296667	0.23	0.0188636
CNAG_01743	CNAG_01743 _ 2	770161	770212	0.94	0.97	0.89	0.65	0.68	0.78	0.933333	0.703333	-0.23	0.0188636
CNAG_01764	CNAG_01764 _ 1	825701	825719	0.4	0.3	0.24	0.67	0.57	0.45	0.313333	0.563333	0.25	0.0267395
CNAG_01764	CNAG_01764 _ 2	827643	827650	0.6	0.7	0.76	0.33	0.43	0.55	0.686667	0.436667	-0.25	0.0267395
CNAG_01791	CNAG_01791 _ 4	939063	939079	0.2	0.22	0.12	0.02	0.02	0.06	0.18	0.0333333	-0.15	0.0328387
CNAG_01791	CNAG_01791 _ 1	940360	940385	0.61	0.65	0.76	0.88	0.98	0.94	0.673333	0.933333	0.26	0.0173878
CNAG_01820	CNAG_01820 _ 1	1000018	1000072	0.54	0.56	0.55	0.35	0.33	0.3	0.55	0.326667	-0.22	0.0107626
CNAG_01820	CNAG_01820 _ 2	1000254	1000295	0.46	0.44	0.45	0.65	0.67	0.7	0.45	0.673333	0.22	0.0107626
CNAG_01905	CNAG_01905 _ 2	1230065	1230073	0.25	0.27	0.2	0.47	0.55	0.51	0.24	0.51	0.27	0.0109018
CNAG_01905	CNAG_01905 _ 1	1230113	1230123	0.75	0.73	0.8	0.53	0.45	0.49	0.76	0.49	-0.27	0.0109018
CNAG_01989	CNAG_01989 _ 1	1467653	1467728	0.95	0.91	0.93	0.82	0.74	0.82	0.93	0.793333	-0.14	0.033653
CNAG_01989	CNAG_01989 _ 2	1467753	1467761	0.05	0.09	0.07	0.18	0.26	0.18	0.07	0.206667	0.14	0.033653
CNAG_01990	CNAG_01990 _ 1	1472371	1472402	0.73	0.78	0.77	0.86	0.88	0.84	0.76	0.86	0.1	0.0471069
CNAG_02030	CNAG_02030 _ 3	1384183	1384224	0.09	0.09	0.09	0.28	0.29	0.26	0.09	0.276667	0.19	0.0114764
CNAG_02030	CNAG_02030 _ 1	1384502	1384563	0.55	0.53	0.53	0.35	0.3	0.33	0.536667	0.326667	-0.21	0.0114764
CNAG_02058	CNAG_02058 _ 2	1311987	1312003	0.29	0.29	0.37	0.16	0.11	0.17	0.316667	0.146667	-0.17	0.0248937
CNAG_02058	CNAG_02058 _ 4	1312354	1312402	0.49	0.48	0.28	0.71	0.64	0.65	0.416667	0.666667	0.25	0.0248937
CNAG_02059	CNAG_02059 _ 3	1310983	1310991	0.53	0.51	0.49	0.43	0.36	0.37	0.51	0.386667	-0.12	0.0363084
CNAG_02063	CNAG_02063 _ 1	1297706	1297711	0.72	0.63	0.69	0.49	0.55	0.57	0.68	0.536667	-0.14	0.0351193
CNAG_02063	CNAG_02063 _ 2	1297749	1297771	0.28	0.37	0.31	0.51	0.45	0.43	0.32	0.463333	0.14	0.0351193
CNAG_02137	CNAG_02137 _ 1	1101812	1101852	0.78	0.61	0.55	0.92	1	0.82	0.646667	0.913333	0.27	0.0262438
CNAG_02137	CNAG_02137 _ 2	1104867	1104873	0.22	0.39	0.45	0.08	0	0.18	0.353333	0.0866667	-0.27	0.0262438
CNAG_02152	CNAG_02152 _ 1	1070030	1070055	0.73	0.61	0.73	0.84	0.86	0.9	0.69	0.866667	0.18	0.0288954
CNAG_02152	CNAG_02152 _ 3	1072417	1072419	0.18	0.27	0.19	0	0.01	0	0.213333	0.00333333	-0.21	0.0157563
CNAG_02175	CNAG_02175 _ 2	996328	996330	0.1	0.16	0.19	0	0	0.06	0.15	0.02	-0.13	0.0408487
CNAG_02175	CNAG_02175 _ 1	997113	997146	0.9	0.84	0.81	1	1	0.94	0.85	0.98	0.13	0.0408487
CNAG_02180	CNAG_02180 _ 1	974407	974428	0.62	0.59	0.55	0.3	0.32	0.28	0.586667	0.3	-0.29	0.00905254
CNAG_02180	CNAG_02180 _ 2	974600	974624	0.32	0.33	0.37	0.62	0.65	0.69	0.34	0.653333	0.31	0.00869388
CNAG_02182	CNAG_02182 _ 1	970362	970370	0.57	0.5	0.52	0.67	0.67	0.66	0.53	0.666667	0.14	0.0276576
CNAG_02182	CNAG_02182 _ 2	970402	970423	0.42	0.5	0.47	0.32	0.32	0.33	0.463333	0.323333	-0.14	0.0285798
CNAG_02189	CNAG_02189 _ 3	952831	952861	0.83	0.85	0.91	0.6	0.59	0.59	0.863333	0.593333	-0.27	0.00983982
CNAG_02189	CNAG_02189 _ 2	952962	952973	0.09	0.07	0.03	0.21	0.2	0.21	0.0633333	0.206667	0.14	0.024497
CNAG_02189	CNAG_02189 _ 1	952991	953002	0.08	0.08	0.05	0.18	0.21	0.21	0.07	0.2	0.13	0.0255911
CNAG_02221	CNAG_02221 _ 1	874539	874551	0.37	0.32	0.5	0.2	0.15	0.14	0.396667	0.163333	-0.23	0.0226248
CNAG_02221	CNAG_02221 _ 2	874627	874635	0.63	0.68	0.5	0.8	0.85	0.86	0.603333	0.836667	0.23	0.0226248
CNAG_02226	CNAG_02226 _ 4	862824	862848	0.08	0.08	0	0.54	0.62	0.61	0.0533333	0.59	0.54	0.00465467
CNAG_02226	CNAG_02226 _ 2	862906	862932	0.17	0.13	0.14	0.3	0.26	0.24	0.146667	0.266667	0.12	0.0349501
CNAG_02226	CNAG_02226 _ 1	863102	863156	0.69	0.68	0.81	0.04	0	0.02	0.726667	0.02	-0.71	0.00346944
CNAG_02237	CNAG_02237 _ 2	831107	831153	0.23	0.27	0.24	0	0.1	0.16	0.246667	0.0866667	-0.16	0.037052
CNAG_02237	CNAG_02237 _ 1	832513	832556	0.7	0.69	0.71	1	0.9	0.84	0.7	0.913333	0.21	0.0226248
CNAG_02259	CNAG_02259 _ 1	767073	767113	0.83	0.68	0.65	0.93	0.92	0.89	0.72	0.913333	0.19	0.0312629
CNAG_02259	CNAG_02259 _ 2	767226	767265	0.17	0.32	0.35	0.07	0.08	0.11	0.28	0.0866667	-0.19	0.0312629
CNAG_02376	CNAG_02376 _ 1	479616	479672	0.53	0.54	0.5	0.7	0.78	0.75	0.523333	0.743333	0.22	0.0132551
CNAG_02376	CNAG_02376 _ 2	479692	479737	0.46	0.44	0.47	0.3	0.22	0.25	0.456667	0.256667	-0.2	0.0157563
CNAG_02398	CNAG_02398 _ 3	430785	430835	0.34	0.31	0.28	0.1	0.13	0.12	0.31	0.116667	-0.19	0.0143647
CNAG_02413	CNAG_02413 _ 3	384107	384113	0.24	0.2	0.21	0.08	0	0.13	0.216667	0.07	-0.15	0.0370016
CNAG_02415	CNAG_02415 _ 2	382370	382383	0.28	0.21	0.25	0.5	0.54	0.42	0.246667	0.486667	0.24	0.0158608
CNAG_02426	CNAG_02426 _ 1	359976	360005	0.86	0.75	0.71	0.93	1	0.93	0.773333	0.953333	0.18	0.0312629
CNAG_02438	CNAG_02438 _ 1	322307	322330	0.29	0.3	0.34	0.44	0.65	0.53	0.31	0.54	0.23	0.0251533
CNAG_02438	CNAG_02438 _ 2	322988	322992	0.71	0.7	0.66	0.56	0.35	0.47	0.69	0.46	-0.23	0.0251533
CNAG_02440	CNAG_02440 _ 2	317108	317130	0.24	0.12	0.15	0.39	0.31	0.33	0.17	0.343333	0.17	0.0298715
CNAG_02440	CNAG_02440 _ 5	318512	318534	0.44	0.42	0.53	0.17	0.44	0	0.463333	0.203333	-0.26	0.0474729
CNAG_02490	CNAG_02490 _ 2	177192	177200	0.46	0.42	0.27	0.25	0.05	0.14	0.383333	0.146667	-0.24	0.0312629
CNAG_02490	CNAG_02490 _ 3	178063	178067	0.13	0.12	0.12	0.32	0.42	0.35	0.123333	0.363333	0.24	0.0120219
CNAG_02508	CNAG_02508 _ 1	135593	135608	0.08	0	0	0.36	0.55	0.61	0.0266667	0.506667	0.48	0.00972381
CNAG_02508	CNAG_02508 _ 2	135630	135673	0.92	1	1	0.64	0.45	0.39	0.973333	0.493333	-0.48	0.00972381
CNAG_02545	CNAG_02545 _ 1	37054	37061	0.32	0.25	0.25	0.12	0.1	0.09	0.273333	0.103333	-0.17	0.0214566
CNAG_02545	CNAG_02545 _ 2	37121	37147	0.68	0.75	0.75	0.88	0.9	0.91	0.726667	0.896667	0.17	0.0214566
CNAG_02575	CNAG_02575 _ 2	1327532	1327540	0.65	0.51	0.58	0.74	0.78	0.68	0.58	0.733333	0.15	0.0421052
CNAG_02657	CNAG_02657 _ 1	1106911	1106948	0.7	0.63	0.6	0.86	0.89	0.7	0.643333	0.816667	0.17	0.0436605
CNAG_02657	CNAG_02657 _ 4	1107409	1107456	0.2	0.27	0.27	0.09	0.06	0.12	0.246667	0.09	-0.16	0.0260056
CNAG_02676	CNAG_02676 _ 1	1050471	1050500	0.24	0.32	0.16	0.09	0.06	0	0.24	0.05	-0.19	0.0301687
CNAG_02676	CNAG_02676 _ 2	1050524	1050549	0.76	0.68	0.84	0.91	0.94	1	0.76	0.95	0.19	0.0301687
CNAG_02684	CNAG_02684 _ 2	1024005	1024014	0.22	0.21	0.15	0.06	0.07	0.05	0.193333	0.06	-0.13	0.030587
CNAG_02684	CNAG_02684 _ 3	1024109	1024169	0.47	0.49	0.35	0.6	0.61	0.68	0.436667	0.63	0.19	0.0272684
CNAG_02688	CNAG_02688 _ 3	1012706	1012726	0.16	0.19	0.23	0.06	0.03	0.04	0.193333	0.0433333	-0.15	0.0246629
CNAG_02688	CNAG_02688 _ 2	1012744	1012797	0.67	0.65	0.65	0.4	0.37	0.36	0.656667	0.376667	-0.28	0.00837442
CNAG_02688	CNAG_02688 _ 1	1014041	1014069	0.14	0.12	0.07	0.5	0.56	0.56	0.11	0.54	0.43	0.00597123
CNAG_02696	CNAG_02696 _ 2	990770	990787	0.56	0.63	0.65	0.45	0.54	0.43	0.613333	0.473333	-0.14	0.0436605
CNAG_02696	CNAG_02696 _ 1	994325	994366	0.4	0.34	0.3	0.52	0.42	0.57	0.346667	0.503333	0.16	0.0430195
CNAG_02704	CNAG_02704 _ 1	959370	959414	0.52	0.52	0.58	0.7	0.7	0.67	0.54	0.69	0.15	0.0248419
CNAG_02704	CNAG_02704 _ 3	959976	960043	0.42	0.44	0.4	0.28	0.29	0.32	0.42	0.296667	-0.12	0.0301991
CNAG_02722	CNAG_02722 _ 1	906896	906914	0.26	0.22	0.29	0.09	0.02	0.09	0.256667	0.0666667	-0.19	0.0197656
CNAG_02722	CNAG_02722 _ 2	906937	906958	0.74	0.78	0.71	0.91	0.98	0.91	0.743333	0.933333	0.19	0.0197656
CNAG_02736	CNAG_02736 _ 2	877051	877054	0.39	0.33	0.32	0.17	0.16	0.21	0.346667	0.18	-0.17	0.0227604
CNAG_02736	CNAG_02736 _ 1	877745	877783	0.61	0.67	0.68	0.83	0.84	0.79	0.653333	0.82	0.17	0.0227604
CNAG_02763	CNAG_02763 _ 2	825426	825430	0.28	0.29	0.29	0.07	0.06	0	0.286667	0.0433333	-0.24	0.0107626
CNAG_02763	CNAG_02763 _ 1	825454	825481	0.72	0.71	0.71	0.93	0.94	1	0.713333	0.956667	0.24	0.0107626
CNAG_02797	CNAG_02797 _ 2	747823	747840	0.35	0.41	0.2	0.57	0.65	0.49	0.32	0.57	0.25	0.0262438
CNAG_02797	CNAG_02797 _ 1	747988	747998	0.65	0.59	0.8	0.43	0.35	0.51	0.68	0.43	-0.25	0.0262438
CNAG_02851	CNAG_02851 _ 3	614704	614712	0.45	0.33	0.34	0.23	0.17	0.12	0.373333	0.173333	-0.2	0.0255911
CNAG_02851	CNAG_02851 _ 1	615679	615709	0.42	0.51	0.47	0.57	0.67	0.69	0.466667	0.643333	0.18	0.0299785
CNAG_02852	CNAG_02852 _ 3	613382	613395	0.1	0.06	0.04	0.22	0.21	0.16	0.0666667	0.196667	0.13	0.0338364
CNAG_02852	CNAG_02852 _ 1	613478	613511	0.34	0.49	0.43	0.21	0.23	0.21	0.42	0.216667	-0.2	0.0228738
CNAG_02868	CNAG_02868 _ 1	569614	569647	0.55	0.53	0.66	0.82	0.66	0.75	0.58	0.743333	0.16	0.0458479
CNAG_02868	CNAG_02868 _ 2	569675	569727	0.45	0.47	0.34	0.18	0.34	0.25	0.42	0.256667	-0.16	0.0458479
CNAG_02905	CNAG_02905 _ 2	487557	487569	0.44	0.4	0.36	0.17	0.14	0.15	0.4	0.153333	-0.25	0.0109724
CNAG_02905	CNAG_02905 _ 1	487590	487616	0.56	0.6	0.64	0.83	0.86	0.85	0.6	0.846667	0.25	0.0109724
CNAG_02910	CNAG_02910 _ 2	475231	475233	0	0	0.18	0.22	0.24	0.33	0.06	0.263333	0.2	0.0338364
CNAG_02910	CNAG_02910 _ 1	475269	475279	1	1	0.82	0.78	0.76	0.67	0.94	0.736667	-0.2	0.0338364
CNAG_02921	CNAG_02921 _ 1	445537	445569	0.86	0.87	0.88	0.65	0.68	0.64	0.87	0.656667	-0.21	0.0107626
CNAG_02921	CNAG_02921 _ 2	445589	445648	0.14	0.13	0.12	0.35	0.32	0.36	0.13	0.343333	0.21	0.0107626
CNAG_02941	CNAG_02941 _ 1	387804	387835	0.69	0.58	0.56	0.79	0.83	0.8	0.61	0.806667	0.2	0.0234758
CNAG_02942	CNAG_02942 _ 3	385489	385530	0.4	0.43	0.5	0.7	0.93	0.81	0.443333	0.813333	0.37	0.0120219
CNAG_02942	CNAG_02942 _ 2	385580	385653	0.47	0.42	0.37	0.25	0.07	0.19	0.42	0.17	-0.25	0.0213955
CNAG_02942	CNAG_02942 _ 1	385674	385701	0.12	0.15	0.13	0.05	0	0	0.133333	0.0166667	-0.12	0.0344043
CNAG_02955	CNAG_02955 _ 3	354384	354408	0.56	0.61	0.32	0.63	0.79	0.81	0.496667	0.743333	0.25	0.0390611
CNAG_02955	CNAG_02955 _ 1	354482	354500	0.36	0.33	0.57	0.27	0.21	0.15	0.42	0.21	-0.21	0.0392483
CNAG_02965	CNAG_02965 _ 1	323783	323794	0.48	0.39	0.32	0.27	0.22	0.18	0.396667	0.223333	-0.17	0.0345438
CNAG_02965	CNAG_02965 _ 2	323835	323857	0.2	0.22	0.21	0.5	0.6	0.64	0.21	0.58	0.37	0.00873402
CNAG_02965	CNAG_02965 _ 3	324115	324123	0.33	0.39	0.47	0.23	0.18	0.18	0.396667	0.196667	-0.2	0.0234758
CNAG_02977	CNAG_02977 _ 2	299402	299428	0.74	0.82	0.81	1	1	0.91	0.79	0.97	0.18	0.0255911
CNAG_02977	CNAG_02977 _ 1	299452	299459	0.26	0.18	0.19	0	0	0.09	0.21	0.03	-0.18	0.0255911
CNAG_03040	CNAG_03040 _ 3	139020	139047	0.08	0.1	0.07	0.25	0.21	0.18	0.0833333	0.213333	0.13	0.0312629
CNAG_03040	CNAG_03040 _ 1	139127	139154	0.19	0.2	0.34	0.05	0.06	0.02	0.243333	0.0433333	-0.2	0.0255911
CNAG_03045	CNAG_03045 _ 1	130149	130191	0.83	0.86	0.79	1	1	1	0.826667	1	0.17	0.0181758
CNAG_03045	CNAG_03045 _ 2	130573	130588	0.17	0.14	0.21	0	0	0	0.173333	0	-0.17	0.0181758
CNAG_03083	CNAG_03083 _ 3	36148	36155	0	0	0	0.16	0.11	0.11	0	0.126667	0.13	0.0288418
CNAG_03185	CNAG_03185 _ 1	285408	285424	0.19	0.25	0.23	0.05	0	0.05	0.223333	0.0333333	-0.19	0.0170702
CNAG_03185	CNAG_03185 _ 2	285444	285466	0.81	0.75	0.77	0.95	1	0.95	0.776667	0.966667	0.19	0.0170702
CNAG_03215	CNAG_03215 _ 1	365134	365165	1	1	1	0.93	0.88	0.91	1	0.906667	-0.09	0.0471069
CNAG_03215	CNAG_03215 _ 2	367267	367273	0	0	0	0.07	0.12	0.09	0	0.0933333	0.09	0.0471069
CNAG_03227	CNAG_03227 _ 1	393411	393413	0.28	0.25	0.44	0	0.12	0.22	0.323333	0.113333	-0.21	0.0420884
CNAG_03239	CNAG_03239 _ 1	415965	415994	0	0.06	0	0.86	0.91	0.94	0.02	0.903333	0.88	0.00248509
CNAG_03239	CNAG_03239 _ 2	416549	416566	1	0.94	1	0.14	0.09	0.06	0.98	0.0966667	-0.88	0.00248509
CNAG_03240	CNAG_03240 _ 2	422701	422726	0.07	0.14	0.17	0.55	0.48	0.61	0.126667	0.546667	0.42	0.00837442
CNAG_03240	CNAG_03240 _ 1	422851	422881	0.74	0.73	0.61	0.39	0.45	0.2	0.693333	0.346667	-0.35	0.0170626
CNAG_03250	CNAG_03250 _ 2	449286	449318	0.81	0.74	0.74	0.97	0.94	1	0.763333	0.97	0.21	0.0165795
CNAG_03250	CNAG_03250 _ 1	449330	449334	0.19	0.26	0.26	0.03	0.06	0	0.236667	0.03	-0.21	0.0165795
CNAG_03251	CNAG_03251 _ 1	449842	449884	0.69	0.59	0.54	0.77	0.79	0.71	0.606667	0.756667	0.15	0.0436605
CNAG_03347	CNAG_03347 _ 2	713814	713817	0.51	0.42	0.47	0.1	0	0	0.466667	0.0333333	-0.43	0.00786265
CNAG_03347	CNAG_03347 _ 1	713884	713903	0.45	0.45	0.44	0.9	0.86	0.94	0.446667	0.9	0.45	0.00465467
CNAG_03382	CNAG_03382 _ 2	808942	808985	0.7	0.69	0.59	0.83	0.83	0.86	0.66	0.84	0.18	0.0245015
CNAG_03382	CNAG_03382 _ 1	809040	809079	0.3	0.31	0.41	0.17	0.17	0.14	0.34	0.16	-0.18	0.0245015
CNAG_03436	CNAG_03436 _ 2	947299	947324	0.89	0.87	0.88	0.55	0.55	0.49	0.88	0.53	-0.35	0.00683012
CNAG_03436	CNAG_03436 _ 1	947747	947780	0.11	0.13	0.12	0.45	0.45	0.51	0.12	0.47	0.35	0.00683012
CNAG_03457	CNAG_03457 _ 1	1001084	1001110	0.73	0.63	0.6	0.82	0.93	0.8	0.653333	0.85	0.2	0.0300095
CNAG_03475	CNAG_03475 _ 2	1055244	1055251	0.27	0.41	0.4	0.19	0.15	0.27	0.36	0.203333	-0.16	0.0460357
CNAG_03475	CNAG_03475 _ 1	1055272	1055293	0.73	0.59	0.6	0.81	0.85	0.73	0.64	0.796667	0.16	0.0460357
CNAG_03476	CNAG_03476 _ 2	1058819	1058821	0.55	0.49	0.51	0.4	0.31	0.29	0.516667	0.333333	-0.18	0.0245015
CNAG_03476	CNAG_03476 _ 1	1058839	1058860	0.45	0.51	0.49	0.6	0.69	0.71	0.483333	0.666667	0.18	0.0245015
CNAG_03492	CNAG_03492 _ 3	1098980	1098991	0.84	0.78	0.73	0.9	0.91	0.9	0.783333	0.903333	0.12	0.0461577
CNAG_03494	CNAG_03494 _ 2	1104508	1104521	0.4	0.49	0.45	0.11	0.17	0.36	0.446667	0.213333	-0.23	0.0312629
CNAG_03494	CNAG_03494 _ 1	1105825	1105837	0.28	0.26	0.36	0.57	0.54	0.47	0.3	0.526667	0.23	0.0183094
CNAG_03502	CNAG_03502 _ 1	1124882	1124896	0.4	0.3	0.15	0.52	0.64	0.52	0.283333	0.56	0.28	0.0245015
CNAG_03502	CNAG_03502 _ 2	1126747	1126750	0.36	0.44	0.49	0.27	0.31	0.31	0.43	0.296667	-0.13	0.0450868
CNAG_03564	CNAG_03564 _ 2	1286871	1286887	0.3	0.31	0.33	0.52	0.44	0.42	0.313333	0.46	0.15	0.0312629
CNAG_03564	CNAG_03564 _ 5	1288036	1288044	0.19	0.19	0.39	0.07	0.06	0	0.256667	0.0433333	-0.21	0.0316153
CNAG_03577	CNAG_03577 _ 2	1319521	1319553	0.1	0.11	0.12	0	0.02	0.02	0.11	0.0133333	-0.1	0.037052
CNAG_03577	CNAG_03577 _ 1	1319738	1319742	0.74	0.66	0.63	0.94	0.86	0.84	0.676667	0.88	0.2	0.0232418
CNAG_03675	CNAG_03675 _ 1	505980	506017	0.73	0.64	0.72	0.53	0.55	0.55	0.696667	0.543333	-0.15	0.0272684
CNAG_03675	CNAG_03675 _ 2	506039	506049	0.27	0.36	0.28	0.47	0.45	0.45	0.303333	0.456667	0.15	0.0272684
CNAG_03689	CNAG_03689 _ 2	540743	540805	0.37	0.41	0.2	0.5	0.5	0.61	0.326667	0.536667	0.21	0.0342093
CNAG_03689	CNAG_03689 _ 1	540852	540884	0.63	0.59	0.8	0.5	0.5	0.39	0.673333	0.463333	-0.21	0.0342093
CNAG_03699	CNAG_03699 _ 1	563125	563145	0.42	0.46	0.45	0.63	0.61	0.65	0.443333	0.63	0.19	0.0143647
CNAG_03699	CNAG_03699 _ 2	565094	565112	0.58	0.54	0.55	0.37	0.39	0.35	0.556667	0.37	-0.19	0.0143647
CNAG_03700	CNAG_03700 _ 2	568008	568028	0.29	0.41	0.4	0.16	0.18	0.27	0.366667	0.203333	-0.16	0.0379149
CNAG_03714	CNAG_03714 _ 2	607653	607669	0.37	0.41	0.37	0.13	0.17	0.13	0.383333	0.143333	-0.24	0.0102249
CNAG_03714	CNAG_03714 _ 1	607690	607721	0.63	0.59	0.63	0.87	0.83	0.87	0.616667	0.856667	0.24	0.0102249
CNAG_03715	CNAG_03715 _ 1	607982	608004	0.8	0.54	0.57	1	1	0.69	0.636667	0.896667	0.26	0.0471069
CNAG_03715	CNAG_03715 _ 2	608440	608458	0.2	0.46	0.43	0	0	0.31	0.363333	0.103333	-0.26	0.0471069
CNAG_03735	CNAG_03735 _ 1	659376	659397	0.68	0.63	0.62	0.5	0.5	0.5	0.643333	0.5	-0.14	0.0245015
CNAG_03735	CNAG_03735 _ 2	659425	659428	0.32	0.37	0.38	0.5	0.5	0.5	0.356667	0.5	0.14	0.0245015
CNAG_03769	CNAG_03769 _ 1	765460	765523	0.65	0.67	0.73	0.88	0.93	0.94	0.683333	0.916667	0.23	0.0129774
CNAG_03769	CNAG_03769 _ 2	765586	765637	0.28	0.22	0.14	0.06	0.02	0.02	0.213333	0.0333333	-0.18	0.0269104
CNAG_03770	CNAG_03770 _ 2	768571	768589	0.84	0.85	0.69	1	0.95	0.95	0.793333	0.966667	0.17	0.0353093
CNAG_03770	CNAG_03770 _ 1	768608	768619	0.16	0.15	0.31	0	0.05	0.05	0.206667	0.0333333	-0.17	0.0353093
CNAG_03771	CNAG_03771 _ 4	771379	771398	0.21	0.27	0.34	0.51	0.39	0.44	0.273333	0.446667	0.17	0.0338364
CNAG_03805	CNAG_03805 _ 2	894867	894877	0.63	0.53	0.53	0.71	0.67	0.74	0.563333	0.706667	0.14	0.0380703
CNAG_03805	CNAG_03805 _ 1	894899	894924	0.37	0.47	0.47	0.29	0.33	0.26	0.436667	0.293333	-0.14	0.0380703
CNAG_03841	CNAG_03841 _ 1	980763	980790	0.91	0.89	0.9	0.97	1	1	0.9	0.99	0.09	0.0464863
CNAG_03841	CNAG_03841 _ 2	982955	982959	0.09	0.11	0.1	0.03	0	0	0.1	0.01	-0.09	0.0464863
CNAG_03871	CNAG_03871 _ 1	1052572	1052584	0.51	0.66	0.62	0.73	0.78	0.79	0.596667	0.766667	0.17	0.033653
CNAG_03871	CNAG_03871 _ 2	1052608	1052615	0.49	0.34	0.38	0.27	0.22	0.21	0.403333	0.233333	-0.17	0.033653
CNAG_03888	CNAG_03888 _ 1	1100466	1100478	0.08	0.1	0.11	0.26	0.31	0.25	0.0966667	0.273333	0.18	0.0178035
CNAG_03888	CNAG_03888 _ 2	1101710	1101741	0.88	0.86	0.84	0.74	0.69	0.75	0.86	0.726667	-0.13	0.0300375
CNAG_03893	CNAG_03893 _ 1	1112735	1112768	1	1	1	0.78	0.79	0.87	1	0.813333	-0.19	0.0193822
CNAG_03893	CNAG_03893 _ 2	1115836	1115842	0	0	0	0.22	0.21	0.13	0	0.186667	0.19	0.0193822
CNAG_03920	CNAG_03920 _ 1	1189877	1189913	0.32	0.26	0.3	0.13	0.11	0	0.293333	0.08	-0.21	0.0214566
CNAG_03920	CNAG_03920 _ 2	1190191	1190207	0.02	0	0	0.28	0.31	0.2	0.00666667	0.263333	0.26	0.0120219
CNAG_03926	CNAG_03926 _ 1	1202630	1202654	0.35	0.36	0.49	0.87	0.89	0.76	0.4	0.84	0.44	0.00873402
CNAG_03926	CNAG_03926 _ 2	1203439	1203442	0.65	0.64	0.51	0.13	0.11	0.24	0.6	0.16	-0.44	0.00873402
CNAG_03944	CNAG_03944 _ 4	1247036	1247082	0.27	0.31	0.33	0	0	0.21	0.303333	0.07	-0.23	0.0276576
CNAG_03944	CNAG_03944 _ 3	1247104	1247167	0.52	0.5	0.48	0.64	0.63	0.61	0.5	0.626667	0.13	0.026622
CNAG_03948	CNAG_03948 _ 1	1255667	1255683	0.27	0.25	0.22	0.36	0.43	0.33	0.246667	0.373333	0.13	0.0430195
CNAG_03948	CNAG_03948 _ 2	1255709	1255719	0.73	0.75	0.78	0.64	0.57	0.67	0.753333	0.626667	-0.13	0.0430195
CNAG_03998	CNAG_03998 _ 2	1362057	1362076	0.17	0.07	0.07	0.38	0.22	0.24	0.103333	0.28	0.18	0.0383002
CNAG_03998	CNAG_03998 _ 1	1362246	1362284	0.83	0.93	0.93	0.63	0.78	0.76	0.896667	0.723333	-0.17	0.0379672
CNAG_04065	CNAG_04065 _ 1	1535428	1535433	0.61	0.65	0.65	0.44	0.51	0.39	0.636667	0.446667	-0.19	0.0226248
CNAG_04065	CNAG_04065 _ 2	1535478	1535483	0.39	0.35	0.35	0.56	0.41	0.57	0.363333	0.513333	0.15	0.0464863
CNAG_04066	CNAG_04066 _ 2	1537165	1537204	0.5	0.51	0.52	0.1	0.09	0.1	0.51	0.0966667	-0.41	0.00355459
CNAG_04066	CNAG_04066 _ 1	1537227	1537254	0.5	0.49	0.48	0.9	0.9	0.89	0.49	0.896667	0.41	0.0035921
CNAG_04102	CNAG_04102 _ 2	8328	8347	0.7	0.71	0.63	0.32	0.33	0.27	0.68	0.306667	-0.37	0.00791119
CNAG_04102	CNAG_04102 _ 3	8475	8515	0.22	0.23	0.33	0.63	0.62	0.68	0.26	0.643333	0.38	0.00837442
CNAG_04106	CNAG_04106 _ 2	21753	21775	0.77	0.8	0.81	0.9	0.87	0.9	0.793333	0.89	0.1	0.0460003
CNAG_04106	CNAG_04106 _ 1	21806	21813	0.23	0.2	0.19	0.1	0.13	0.1	0.206667	0.11	-0.1	0.0460003
CNAG_04130	CNAG_04130 _ 3	85382	85385	0.04	0.05	0.02	0.22	0.34	0.31	0.0366667	0.29	0.25	0.0129147
CNAG_04130	CNAG_04130 _ 1	85718	85775	0.81	0.82	0.87	0.65	0.56	0.62	0.833333	0.61	-0.22	0.01509
CNAG_04151	CNAG_04151 _ 2	146611	146636	0.88	0.89	0.88	0.77	0.71	0.78	0.883333	0.753333	-0.13	0.0312629
CNAG_04151	CNAG_04151 _ 1	146659	146661	0.12	0.11	0.12	0.23	0.29	0.22	0.116667	0.246667	0.13	0.0312629
CNAG_04162	CNAG_04162 _ 2	169168	169171	0	0	0	0.39	0.48	0.31	0	0.393333	0.39	0.00873402
CNAG_04162	CNAG_04162 _ 1	169532	169560	1	1	1	0.61	0.52	0.69	1	0.606667	-0.39	0.00873402
CNAG_04181	CNAG_04181 _ 1	219915	219984	0.89	0.8	0.83	0.94	0.95	0.96	0.84	0.95	0.11	0.0484018
CNAG_04186	CNAG_04186 _ 2	235114	235139	0.74	0.89	0.95	0.64	0.63	0.71	0.86	0.66	-0.2	0.0340381
CNAG_04186	CNAG_04186 _ 1	235157	235191	0.26	0.11	0.05	0.36	0.37	0.29	0.14	0.34	0.2	0.0340381
CNAG_04235	CNAG_04235 _ 1	363311	363337	0.81	0.79	0.79	0.98	0.91	0.98	0.796667	0.956667	0.16	0.0231942
CNAG_04235	CNAG_04235 _ 2	363582	363624	0.19	0.21	0.21	0.02	0.09	0.02	0.203333	0.0433333	-0.16	0.0231942
CNAG_04245	CNAG_04245 _ 1	393726	393734	0	0	0	0.45	0.47	0.75	0	0.556667	0.56	0.00933033
CNAG_04245	CNAG_04245 _ 2	393946	393977	1	1	1	0.55	0.53	0.25	1	0.443333	-0.56	0.00933033
CNAG_04276	CNAG_04276 _ 3	457819	457825	0.44	0.49	0.49	0.32	0.28	0.2	0.473333	0.266667	-0.21	0.020365
CNAG_04276	CNAG_04276 _ 2	457869	457893	0.28	0.27	0.3	0.66	0.69	0.77	0.283333	0.706667	0.42	0.00683012
CNAG_04276	CNAG_04276 _ 1	457951	457960	0.28	0.25	0.21	0.02	0.03	0.03	0.246667	0.0266667	-0.22	0.0116991
CNAG_04291	CNAG_04291 _ 1	493443	493458	0.24	0.2	0.22	0.41	0.42	0.42	0.22	0.416667	0.2	0.0114764
CNAG_04291	CNAG_04291 _ 2	493481	493555	0.76	0.8	0.78	0.59	0.58	0.58	0.78	0.583333	-0.2	0.0114764
CNAG_04313	CNAG_04313 _ 1	538286	538310	0.66	0.56	0.5	0.86	0.88	0.86	0.573333	0.866667	0.29	0.0120219
CNAG_04313	CNAG_04313 _ 2	538353	538381	0.34	0.44	0.5	0.14	0.12	0.14	0.426667	0.133333	-0.29	0.0120219
CNAG_04324	CNAG_04324 _ 1	567206	567245	0.58	0.45	0.47	0.79	0.72	0.79	0.5	0.766667	0.27	0.0144113
CNAG_04324	CNAG_04324 _ 2	567268	567292	0.42	0.55	0.53	0.21	0.28	0.21	0.5	0.233333	-0.27	0.0144113
CNAG_04326	CNAG_04326 _ 3	574839	574858	0.77	0.59	0.34	0.84	0.86	0.88	0.566667	0.86	0.29	0.0345135
CNAG_04326	CNAG_04326 _ 2	574887	574938	0.22	0.4	0.64	0.16	0.14	0.12	0.42	0.14	-0.28	0.036937
CNAG_04381	CNAG_04381 _ 2	724245	724302	0.59	0.54	0.46	0.84	0.84	0.81	0.53	0.83	0.3	0.0107626
CNAG_04381	CNAG_04381 _ 1	724348	724355	0.41	0.46	0.54	0.16	0.16	0.19	0.47	0.17	-0.3	0.0107626
CNAG_04388	CNAG_04388 _ 1	733594	733641	0.96	0.96	0.96	0.1	0.08	0.11	0.96	0.0966667	-0.86	0.00144013
CNAG_04388	CNAG_04388 _ 2	733689	733724	0.04	0.04	0.04	0.89	0.89	0.87	0.04	0.883333	0.84	0.00144013
CNAG_04417	CNAG_04417 _ 1	800147	800174	0.32	0.24	0.43	0.54	0.61	0.63	0.33	0.593333	0.26	0.0193822
CNAG_04417	CNAG_04417 _ 2	800219	800236	0.68	0.76	0.57	0.46	0.39	0.37	0.67	0.406667	-0.26	0.0193822
CNAG_04513	CNAG_04513 _ 3	1055960	1055968	0.19	0.13	0.18	0	0	0	0.166667	0	-0.17	0.018829
CNAG_04513	CNAG_04513 _ 2	1055987	1055991	0.26	0.2	0.21	0.07	0.08	0	0.223333	0.05	-0.17	0.0234929
CNAG_04513	CNAG_04513 _ 1	1058470	1058479	0.55	0.67	0.61	0.93	0.92	1	0.61	0.95	0.34	0.00980043
CNAG_04514	CNAG_04514 _ 1	1058681	1058732	0.65	0.68	0.68	0.76	0.83	0.82	0.67	0.803333	0.13	0.0312629
CNAG_04514	CNAG_04514 _ 2	1059792	1059815	0.26	0.22	0.2	0.15	0.1	0.11	0.226667	0.12	-0.11	0.0466135
CNAG_04531	CNAG_04531 _ 2	1102729	1102747	0.69	0.76	0.71	0.93	0.96	0.95	0.72	0.946667	0.23	0.0116991
CNAG_04531	CNAG_04531 _ 1	1102769	1102782	0.31	0.24	0.29	0.07	0.04	0.05	0.28	0.0533333	-0.23	0.0116991
CNAG_04585	CNAG_04585 _ 2	963833	963847	0.73	0.78	0.73	0.94	0.86	0.92	0.746667	0.906667	0.16	0.0255911
CNAG_04585	CNAG_04585 _ 1	964258	964294	0.27	0.22	0.27	0.05	0.14	0.08	0.253333	0.09	-0.16	0.0255911
CNAG_04587	CNAG_04587 _ 2	954723	954741	0.41	0.44	0.39	0.22	0.23	0.29	0.413333	0.246667	-0.17	0.0226248
CNAG_04587	CNAG_04587 _ 1	954773	954820	0.57	0.52	0.56	0.76	0.75	0.68	0.55	0.73	0.18	0.0214566
CNAG_04632	CNAG_04632 _ 1	827409	827411	0.49	0.37	0.47	0.07	0.08	0.05	0.443333	0.0666667	-0.38	0.00837442
CNAG_04632	CNAG_04632 _ 2	827558	827582	0.51	0.63	0.53	0.81	0.86	0.86	0.556667	0.843333	0.29	0.0114764
CNAG_04651	CNAG_04651 _ 2	774131	774150	0.16	0.14	0.16	0.07	0.06	0.03	0.153333	0.0533333	-0.1	0.0408487
CNAG_04651	CNAG_04651 _ 1	775348	775403	0.84	0.86	0.84	0.93	0.94	0.97	0.846667	0.946667	0.1	0.0408487
CNAG_04694	CNAG_04694 _ 2	679461	679484	0.2	0.25	0.28	0.13	0.11	0.16	0.243333	0.133333	-0.11	0.0489745
CNAG_04694	CNAG_04694 _ 1	679554	679568	0.8	0.75	0.72	0.87	0.89	0.84	0.756667	0.866667	0.11	0.0489745
CNAG_04732	CNAG_04732 _ 2	554656	554689	0.1	0.23	0.24	0	0	0	0.19	0	-0.19	0.0255949
CNAG_04732	CNAG_04732 _ 1	555653	555684	0.79	0.74	0.72	0.96	0.9	0.93	0.75	0.93	0.18	0.0201584
CNAG_04760	CNAG_04760 _ 4	472529	472531	0.16	0.26	0.24	0.08	0.09	0.08	0.22	0.0833333	-0.14	0.0344036
CNAG_04760	CNAG_04760 _ 3	472868	472894	0.17	0.17	0.11	0.29	0.24	0.25	0.15	0.26	0.11	0.0462241
CNAG_04760	CNAG_04760 _ 2	473179	473193	0.57	0.44	0.49	0.61	0.64	0.64	0.5	0.63	0.13	0.0462241
CNAG_04760	CNAG_04760 _ 1	473789	473796	0.1	0.12	0.17	0.02	0.03	0.02	0.13	0.0233333	-0.11	0.0436605
CNAG_04771	CNAG_04771 _ 2	449816	449819	0.07	0.07	0.04	0.15	0.19	0.14	0.06	0.16	0.1	0.0462241
CNAG_04801	CNAG_04801 _ 2	366434	366484	0.47	0.63	0.61	0.82	0.8	0.87	0.57	0.83	0.26	0.0178035
CNAG_04801	CNAG_04801 _ 1	366507	366526	0.53	0.37	0.39	0.18	0.2	0.13	0.43	0.17	-0.26	0.0178035
CNAG_04861	CNAG_04861 _ 1	189062	189100	0.05	0.03	0.06	0.49	0.43	0.42	0.0466667	0.446667	0.4	0.00597123
CNAG_04861	CNAG_04861 _ 2	189119	189137	0.95	0.97	0.94	0.51	0.57	0.58	0.953333	0.553333	-0.4	0.00597123
CNAG_04864	CNAG_04864 _ 1	173203	173214	0.11	0.19	0.19	0.25	0.33	0.43	0.163333	0.336667	0.17	0.03849
CNAG_04864	CNAG_04864 _ 2	173495	173559	0.88	0.79	0.79	0.74	0.66	0.56	0.82	0.653333	-0.17	0.0430909
CNAG_04920	CNAG_04920 _ 1	21797	21827	0.19	0.22	0.26	0.11	0.08	0.06	0.223333	0.0833333	-0.14	0.0297699
CNAG_04920	CNAG_04920 _ 3	22372	22415	0.65	0.66	0.65	0.78	0.82	0.85	0.653333	0.816667	0.16	0.0206177
CNAG_04943	CNAG_04943 _ 1	43940	43977	1	0.94	0.91	0.85	0.78	0.84	0.95	0.823333	-0.13	0.0436605
CNAG_04944	CNAG_04944 _ 2	47804	47888	0.68	0.66	0.77	0.83	0.84	0.89	0.703333	0.853333	0.15	0.0342917
CNAG_04944	CNAG_04944 _ 1	48010	48015	0.32	0.34	0.23	0.17	0.16	0.11	0.296667	0.146667	-0.15	0.0342917
CNAG_04954	CNAG_04954 _ 1	68624	68661	0.78	0.7	0.79	0.86	0.92	0.87	0.756667	0.883333	0.13	0.0433065
CNAG_04954	CNAG_04954 _ 2	72501	72511	0.22	0.3	0.21	0.14	0.08	0.13	0.243333	0.116667	-0.13	0.0433065
CNAG_04963	CNAG_04963 _ 1	93069	93107	0.77	0.74	0.82	0.53	0.53	0.55	0.776667	0.536667	-0.24	0.0112878
CNAG_04963	CNAG_04963 _ 2	93555	93593	0.23	0.26	0.18	0.47	0.47	0.45	0.223333	0.463333	0.24	0.0112878
CNAG_05023	CNAG_05023 _ 2	247823	247840	0.32	0.33	0.34	0.24	0.14	0.11	0.33	0.163333	-0.17	0.0298715
CNAG_05023	CNAG_05023 _ 1	247860	247872	0.68	0.67	0.66	0.76	0.86	0.89	0.67	0.836667	0.17	0.0298715
CNAG_05031	CNAG_05031 _ 3	264928	264957	0.38	0.39	0.28	0.04	0.02	0.07	0.35	0.0433333	-0.31	0.0102249
CNAG_05031	CNAG_05031 _ 2	265555	265573	0.52	0.51	0.58	0.96	0.96	0.93	0.536667	0.95	0.41	0.00597123
CNAG_05031	CNAG_05031 _ 1	265627	265630	0.1	0.1	0.14	0	0.03	0	0.113333	0.01	-0.1	0.0420884
CNAG_05082	CNAG_05082 _ 1	394203	394237	0.47	0.62	0.65	0.72	0.86	0.84	0.58	0.806667	0.23	0.0289402
CNAG_05082	CNAG_05082 _ 2	394939	394971	0.41	0.28	0.26	0.23	0.14	0.13	0.316667	0.166667	-0.15	0.0499217
CNAG_05090	CNAG_05090 _ 1	414711	414763	0.53	0.51	0.45	0.31	0.33	0.31	0.496667	0.316667	-0.18	0.0189701
CNAG_05090	CNAG_05090 _ 2	414783	414843	0.47	0.49	0.55	0.69	0.67	0.69	0.503333	0.683333	0.18	0.0189701
CNAG_05105	CNAG_05105 _ 1	447408	447432	0.66	0.73	0.7	0.78	0.86	0.85	0.696667	0.83	0.13	0.0378619
CNAG_05113	CNAG_05113 _ 1	461239	461256	0.16	0.11	0.09	0	0	0	0.12	0	-0.12	0.0344036
CNAG_05113	CNAG_05113 _ 2	461326	461371	0.84	0.89	0.91	1	1	1	0.88	1	0.12	0.0344036
CNAG_05138	CNAG_05138 _ 2	528562	528568	0	0	0	0.09	0.11	0.24	0	0.146667	0.15	0.043186
CNAG_05138	CNAG_05138 _ 1	529144	529149	1	1	1	0.91	0.89	0.76	1	0.853333	-0.15	0.043186
CNAG_05142	CNAG_05142 _ 2	542452	542481	0	0.05	0	0.56	0.63	0.64	0.0166667	0.61	0.59	0.00346944
CNAG_05142	CNAG_05142 _ 1	542673	542693	1	0.95	1	0.44	0.37	0.36	0.983333	0.39	-0.59	0.00346944
CNAG_05155	CNAG_05155 _ 4	579649	579667	0.48	0.49	0.65	0.39	0.27	0.25	0.54	0.303333	-0.24	0.026088
CNAG_05155	CNAG_05155 _ 2	580227	580243	0.02	0	0	0.11	0.27	0.26	0.00666667	0.213333	0.21	0.0255911
CNAG_05166	CNAG_05166 _ 1	601497	601521	0.16	0.1	0.1	0	0	0.03	0.12	0.01	-0.11	0.0431641
CNAG_05166	CNAG_05166 _ 3	602869	602883	0.8	0.84	0.84	0.97	0.93	0.95	0.826667	0.95	0.12	0.0312629
CNAG_05167	CNAG_05167 _ 1	608583	608593	0.3	0.25	0.26	0.08	0.07	0.06	0.27	0.07	-0.2	0.0120219
CNAG_05167	CNAG_05167 _ 2	608657	608666	0.7	0.75	0.74	0.92	0.93	0.94	0.73	0.93	0.2	0.0120219
CNAG_05186	CNAG_05186 _ 1	667881	667912	0.57	0.43	0.48	0.89	0.87	0.82	0.493333	0.86	0.37	0.00933033
CNAG_05186	CNAG_05186 _ 2	667929	667938	0.43	0.57	0.52	0.11	0.13	0.18	0.506667	0.14	-0.37	0.00933033
CNAG_05218	CNAG_05218 _ 1	759338	759344	0.38	0.48	0.59	0.65	0.65	0.66	0.483333	0.653333	0.17	0.0421052
CNAG_05218	CNAG_05218 _ 2	759366	759392	0.62	0.52	0.41	0.35	0.35	0.34	0.516667	0.346667	-0.17	0.0421052
CNAG_05250	CNAG_05250 _ 2	843259	843268	0.51	0.45	0.45	0.2	0.18	0.23	0.47	0.203333	-0.27	0.0100616
CNAG_05250	CNAG_05250 _ 1	845480	845543	0.49	0.55	0.55	0.8	0.82	0.77	0.53	0.796667	0.27	0.0100616
CNAG_05260	CNAG_05260 _ 1	869304	869337	0.96	0.94	0.93	0.82	0.83	0.81	0.943333	0.82	-0.12	0.0255911
CNAG_05385	CNAG_05385 _ 1	163855	163904	0.65	0.64	0.65	0.86	0.94	0.85	0.646667	0.883333	0.24	0.0120219
CNAG_05385	CNAG_05385 _ 3	165430	165440	0.18	0.17	0.18	0.06	0.06	0.11	0.176667	0.0766667	-0.1	0.0444769
CNAG_05398	CNAG_05398 _ 1	206582	206631	0.44	0.41	0.42	0.65	0.84	0.82	0.423333	0.77	0.35	0.0116558
CNAG_05398	CNAG_05398 _ 3	207039	207057	0.11	0.13	0.17	0.04	0	0.04	0.136667	0.0266667	-0.11	0.0430335
CNAG_05398	CNAG_05398 _ 4	207211	207258	0.31	0.34	0.31	0.13	0.12	0.14	0.32	0.13	-0.19	0.0120219
CNAG_05486	CNAG_05486 _ 3	439065	439080	0.15	0.17	0.19	0.03	0	0.09	0.17	0.04	-0.13	0.0363084
CNAG_05501	CNAG_05501 _ 2	490657	490710	0.64	0.35	0.72	0.94	0.9	0.89	0.57	0.91	0.34	0.0245015
CNAG_05501	CNAG_05501 _ 1	490729	490734	0.36	0.65	0.28	0.06	0.1	0.11	0.43	0.09	-0.34	0.0245015
CNAG_05516	CNAG_05516 _ 1	525092	525100	0.13	0.11	0.11	0.25	0.31	0.2	0.116667	0.253333	0.14	0.0358563
CNAG_05521	CNAG_05521 _ 2	542912	542920	0.33	0.28	0.28	0.44	0.45	0.46	0.296667	0.45	0.15	0.0215495
CNAG_05521	CNAG_05521 _ 1	542954	542991	0.17	0.16	0.21	0.1	0.08	0.07	0.18	0.0833333	-0.1	0.0484018
CNAG_05522	CNAG_05522 _ 1	545028	545037	0.46	0.38	0.42	0.33	0.28	0.3	0.42	0.303333	-0.12	0.0433065
CNAG_05533	CNAG_05533 _ 2	578116	578120	0.53	0.54	0.56	0.32	0.36	0.33	0.543333	0.336667	-0.21	0.0114764
CNAG_05533	CNAG_05533 _ 1	578153	578159	0.47	0.46	0.44	0.68	0.64	0.67	0.456667	0.663333	0.21	0.0114764
CNAG_05540	CNAG_05540 _ 2	600175	600199	0.81	0.82	0.69	1	1	1	0.773333	1	0.23	0.0180007
CNAG_05540	CNAG_05540 _ 1	600466	600496	0.19	0.18	0.31	0	0	0	0.226667	0	-0.23	0.0180007
CNAG_05544	CNAG_05544 _ 1	607687	607741	1	0.95	1	0.88	0.86	0.87	0.983333	0.87	-0.11	0.0351193
CNAG_05544	CNAG_05544 _ 2	607778	607793	0	0.05	0	0.12	0.14	0.13	0.0166667	0.13	0.11	0.0351193
CNAG_05634	CNAG_05634 _ 1	833512	833526	0.63	0.56	0.55	0.72	0.76	0.65	0.58	0.71	0.13	0.0476385
CNAG_05653	CNAG_05653 _ 3	884681	884690	0.83	0.81	0.85	0.94	0.92	0.93	0.83	0.93	0.1	0.0395566
CNAG_05665	CNAG_05665 _ 1	919503	919556	0.28	0.25	0.23	0.1	0.1	0.11	0.253333	0.103333	-0.15	0.0207189
CNAG_05665	CNAG_05665 _ 2	919574	919649	0.28	0.2	0.22	0.61	0.61	0.53	0.233333	0.583333	0.35	0.00872266
CNAG_05677	CNAG_05677 _ 2	590159	590165	0	0	0	0.25	0.24	0.25	0	0.246667	0.25	0.00791119
CNAG_05677	CNAG_05677 _ 1	592755	592805	1	1	1	0.75	0.76	0.75	1	0.753333	-0.25	0.00791119
CNAG_05684	CNAG_05684 _ 3	608142	608156	0.21	0.22	0.11	0.43	0.47	0.45	0.18	0.45	0.27	0.0116991
CNAG_05684	CNAG_05684 _ 2	608193	608198	0.15	0.16	0.2	0.35	0.36	0.4	0.17	0.37	0.2	0.0143647
CNAG_05684	CNAG_05684 _ 1	608260	608280	0.64	0.62	0.68	0.21	0.17	0.15	0.646667	0.176667	-0.47	0.00465467
CNAG_05686	CNAG_05686 _ 1	615366	615434	0.95	0.94	0.96	0.8	0.8	0.81	0.95	0.803333	-0.15	0.0170139
CNAG_05686	CNAG_05686 _ 2	615458	615467	0.05	0.06	0.04	0.2	0.2	0.19	0.05	0.196667	0.15	0.0170139
CNAG_05715	CNAG_05715 _ 1	682218	682222	0.25	0.28	0.33	0.41	0.49	0.41	0.286667	0.436667	0.15	0.03291
CNAG_05715	CNAG_05715 _ 2	682241	682259	0.75	0.72	0.67	0.59	0.51	0.59	0.713333	0.563333	-0.15	0.03291
CNAG_05723	CNAG_05723 _ 2	703335	703379	0.72	0.64	0.65	0.46	0.52	0.55	0.67	0.51	-0.16	0.0300375
CNAG_05723	CNAG_05723 _ 1	703397	703459	0.28	0.36	0.35	0.54	0.48	0.45	0.33	0.49	0.16	0.0300375
CNAG_05742	CNAG_05742 _ 3	746014	746068	0.69	0.72	0.76	0.87	0.88	0.93	0.723333	0.893333	0.17	0.0226248
CNAG_05767	CNAG_05767 _ 3	815105	815166	0.96	0.99	0.96	0.75	0.78	0.88	0.97	0.803333	-0.17	0.0301991
CNAG_05767	CNAG_05767 _ 2	815351	815358	0.04	0.01	0.04	0.16	0.15	0.12	0.03	0.143333	0.11	0.0338364
CNAG_05799	CNAG_05799 _ 2	910217	910250	0.43	0.45	0.43	0.22	0.21	0.23	0.436667	0.22	-0.22	0.00980043
CNAG_05799	CNAG_05799 _ 1	910481	910510	0.48	0.49	0.46	0.72	0.71	0.66	0.476667	0.696667	0.22	0.0116991
CNAG_05814	CNAG_05814 _ 2	943042	943057	0.67	0.69	0.7	0.49	0.56	0.49	0.686667	0.513333	-0.17	0.0206177
CNAG_05814	CNAG_05814 _ 1	943078	943082	0.31	0.29	0.29	0.51	0.43	0.5	0.296667	0.48	0.18	0.0188636
CNAG_05826	CNAG_05826 _ 1	975339	975376	0.82	0.82	0.86	0.92	0.97	0.92	0.833333	0.936667	0.1	0.0471069
CNAG_05852	CNAG_05852 _ 1	1041500	1041522	0.32	0.37	0.41	0.52	0.6	0.62	0.366667	0.58	0.21	0.0193822
CNAG_05852	CNAG_05852 _ 2	1041544	1041575	0.68	0.63	0.59	0.48	0.4	0.38	0.633333	0.42	-0.21	0.0193822
CNAG_05862	CNAG_05862 _ 2	1066695	1066715	0.84	0.92	0.82	0.5	0.64	0.69	0.86	0.61	-0.25	0.0226248
CNAG_05862	CNAG_05862 _ 1	1066738	1066746	0.16	0.08	0.18	0.5	0.36	0.31	0.14	0.39	0.25	0.0226248
CNAG_05887	CNAG_05887 _ 1	1120008	1120057	0.9	0.81	0.83	0.95	0.98	0.97	0.846667	0.966667	0.12	0.0430195
CNAG_05887	CNAG_05887 _ 2	1120811	1120816	0.1	0.19	0.17	0.05	0.02	0.03	0.153333	0.0333333	-0.12	0.0430195
CNAG_05900	CNAG_05900 _ 2	1162330	1162336	0.1	0.13	0.17	0.03	0	0	0.133333	0.01	-0.12	0.0342917
CNAG_05900	CNAG_05900 _ 1	1163111	1163136	0.9	0.87	0.83	0.97	1	1	0.866667	0.99	0.12	0.0342917
CNAG_05916	CNAG_05916 _ 1	1209084	1209099	0.79	0.82	0.96	0.45	0.47	0.42	0.856667	0.446667	-0.41	0.00895386
CNAG_05916	CNAG_05916 _ 2	1209495	1209521	0.14	0.12	0.02	0.23	0.23	0.2	0.0933333	0.22	0.13	0.0476385
CNAG_05916	CNAG_05916 _ 3	1209584	1209596	0.07	0.05	0.02	0.32	0.3	0.38	0.0466667	0.333333	0.29	0.00980043
CNAG_05921	CNAG_05921 _ 2	1222218	1222249	0.43	0.48	0.32	0.61	0.61	0.69	0.41	0.636667	0.23	0.0226248
CNAG_05921	CNAG_05921 _ 1	1222449	1222478	0.57	0.52	0.68	0.39	0.39	0.31	0.59	0.363333	-0.23	0.0226248
CNAG_06009	CNAG_06009 _ 1	65520	65533	0.79	0.72	1	0	0	0	0.836667	0	-0.84	0.00465467
CNAG_06009	CNAG_06009 _ 3	67880	67886	0	0	0	0.17	0.18	0.19	0	0.18	0.18	0.0114284
CNAG_06009	CNAG_06009 _ 4	67981	68044	0	0.06	0	0.67	0.61	0.62	0.02	0.633333	0.61	0.00346944
CNAG_06035	CNAG_06035 _ 2	135985	136006	0.72	0.39	0.41	0.86	0.86	0.77	0.506667	0.83	0.32	0.0255911
CNAG_06035	CNAG_06035 _ 1	136458	136470	0.28	0.61	0.59	0.14	0.14	0.23	0.493333	0.17	-0.32	0.0255911
CNAG_06060	CNAG_06060 _ 2	202068	202102	0.4	0.38	0.54	0.67	0.64	0.71	0.44	0.673333	0.23	0.0219353
CNAG_06060	CNAG_06060 _ 1	202173	202214	0.6	0.62	0.46	0.33	0.36	0.29	0.56	0.326667	-0.23	0.0219353
CNAG_06068	CNAG_06068 _ 2	218454	218478	0.84	1	1	0.53	0.68	0.63	0.946667	0.613333	-0.33	0.0142252
CNAG_06068	CNAG_06068 _ 1	219116	219120	0.16	0	0	0.47	0.32	0.37	0.0533333	0.386667	0.33	0.0142252
CNAG_06105	CNAG_06105 _ 2	326546	326570	0.83	0.86	0.71	0.38	0.39	0.43	0.8	0.4	-0.4	0.00872266
CNAG_06105	CNAG_06105 _ 1	326590	326611	0.17	0.14	0.29	0.62	0.61	0.57	0.2	0.6	0.4	0.00872266
CNAG_06107	CNAG_06107 _ 2	330168	330180	0.1	0.07	0.05	0.16	0.2	0.17	0.0733333	0.176667	0.1	0.0436605
CNAG_06107	CNAG_06107 _ 1	330204	330248	0.9	0.93	0.95	0.84	0.8	0.83	0.926667	0.823333	-0.1	0.0436605
CNAG_06120	CNAG_06120 _ 1	365549	365581	0.54	0.54	0.59	0.36	0.32	0.35	0.556667	0.343333	-0.21	0.0120219
CNAG_06120	CNAG_06120 _ 2	365601	365629	0.46	0.46	0.41	0.55	0.55	0.55	0.443333	0.55	0.11	0.0389516
CNAG_06134	CNAG_06134 _ 1	393774	393824	0.69	0.71	0.73	0.94	0.94	0.95	0.71	0.943333	0.23	0.00969687
CNAG_06134	CNAG_06134 _ 2	393842	393853	0.31	0.29	0.27	0.06	0.06	0.05	0.29	0.0566667	-0.23	0.00969687
CNAG_06140	CNAG_06140 _ 2	410744	410764	0.78	0.84	0.82	0.91	0.96	0.96	0.813333	0.943333	0.13	0.0331042
CNAG_06140	CNAG_06140 _ 1	410794	410799	0.22	0.16	0.18	0.09	0.04	0.04	0.186667	0.0566667	-0.13	0.0331042
CNAG_06161	CNAG_06161 _ 1	470061	470078	0.51	0.57	0.61	0.47	0.41	0.43	0.563333	0.436667	-0.13	0.0433065
CNAG_06161	CNAG_06161 _ 2	470099	470127	0.49	0.43	0.39	0.53	0.59	0.57	0.436667	0.563333	0.13	0.0433065
CNAG_06170	CNAG_06170 _ 1	506323	506347	0.21	0.24	0.16	0.38	0.38	0.58	0.203333	0.446667	0.24	0.0255911
CNAG_06170	CNAG_06170 _ 2	506513	506532	0.79	0.76	0.84	0.62	0.62	0.42	0.796667	0.553333	-0.24	0.0255911
CNAG_06190	CNAG_06190 _ 2	567094	567125	0.56	0.61	0.49	0.41	0.41	0.43	0.553333	0.416667	-0.14	0.0385213
CNAG_06190	CNAG_06190 _ 1	567173	567176	0.44	0.39	0.51	0.59	0.59	0.57	0.446667	0.583333	0.14	0.0385213
CNAG_06214	CNAG_06214 _ 2	646169	646226	0.79	0.87	0.87	0.69	0.74	0.74	0.843333	0.723333	-0.12	0.0457694
CNAG_06214	CNAG_06214 _ 1	646359	646443	0.21	0.13	0.13	0.31	0.26	0.26	0.156667	0.276667	0.12	0.0457694
CNAG_06238	CNAG_06238 _ 1	705449	705464	0.76	0.65	0.66	0.82	0.83	0.8	0.69	0.816667	0.13	0.0458479
CNAG_06267	CNAG_06267 _ 2	36413	36440	0.79	0.78	0.59	0.89	0.9	0.9	0.72	0.896667	0.18	0.0421052
CNAG_06267	CNAG_06267 _ 1	36531	36560	0.21	0.22	0.41	0.11	0.1	0.1	0.28	0.103333	-0.18	0.0421052
CNAG_06291	CNAG_06291 _ 2	110415	110431	0.1	0.12	0.1	0.69	0.35	0.45	0.106667	0.496667	0.39	0.0167673
CNAG_06291	CNAG_06291 _ 1	110923	110960	0.9	0.88	0.9	0.31	0.65	0.55	0.893333	0.503333	-0.39	0.0167673
CNAG_06300	CNAG_06300 _ 1	132481	132485	0.13	0.05	0.1	0.26	0.29	0.18	0.0933333	0.243333	0.15	0.0354084
CNAG_06310	CNAG_06310 _ 3	150393	150422	0.8	0.82	0.76	0.31	0.42	0.4	0.793333	0.376667	-0.42	0.00785056
CNAG_06310	CNAG_06310 _ 4	150810	150817	0.04	0.04	0.09	0.2	0.18	0.17	0.0566667	0.183333	0.13	0.0305646
CNAG_06310	CNAG_06310 _ 5	150861	150883	0.07	0	0.03	0.47	0.38	0.38	0.0333333	0.41	0.38	0.00837442
CNAG_06355	CNAG_06355 _ 2	282714	282755	0.94	0.85	1	0.84	0.66	0.65	0.93	0.716667	-0.21	0.0340381
CNAG_06355	CNAG_06355 _ 1	282773	282777	0.06	0.15	0	0.16	0.34	0.35	0.07	0.283333	0.21	0.0340381
CNAG_06371	CNAG_06371 _ 2	321041	321049	0.46	0.32	0.33	1	1	1	0.37	1	0.63	0.00431566
CNAG_06371	CNAG_06371 _ 1	321077	321093	0.54	0.68	0.67	0	0	0	0.63	0	-0.63	0.00431566
CNAG_06374	CNAG_06374 _ 1	323831	323856	0.4	0.44	0.37	0.97	1	1	0.403333	0.99	0.59	0.00346944
CNAG_06374	CNAG_06374 _ 2	324084	324096	0.6	0.56	0.63	0.03	0	0	0.596667	0.01	-0.59	0.00346944
CNAG_06381	CNAG_06381 _ 4	341021	341026	0	0	0	0.12	0.17	0.21	0	0.166667	0.17	0.0226248
CNAG_06381	CNAG_06381 _ 2	344001	344009	0.92	0.92	0.84	0.79	0.71	0.7	0.893333	0.733333	-0.16	0.0312629
CNAG_06384	CNAG_06384 _ 3	353066	353079	0.15	0.21	0.17	0.1	0	0	0.176667	0.0333333	-0.14	0.0370145
CNAG_06400	CNAG_06400 _ 2	391419	391432	0.16	0.29	0.26	0.35	0.43	0.39	0.236667	0.39	0.15	0.0383002
CNAG_06400	CNAG_06400 _ 1	391450	391494	0.84	0.71	0.74	0.65	0.57	0.61	0.763333	0.61	-0.15	0.0383002
CNAG_06401	CNAG_06401 _ 1	395497	395508	0.09	0	0.15	0.26	0.33	0.29	0.08	0.293333	0.21	0.0226248
CNAG_06401	CNAG_06401 _ 2	395799	395810	0.04	0.09	0.03	0.49	0.44	0.5	0.0533333	0.476667	0.42	0.00597123
CNAG_06401	CNAG_06401 _ 3	395948	395970	0.77	0.74	0.66	0.24	0.23	0.21	0.723333	0.226667	-0.5	0.0053009
CNAG_06401	CNAG_06401 _ 4	396001	396007	0.1	0.16	0.16	0	0	0	0.14	0	-0.14	0.0256093
CNAG_06428	CNAG_06428 _ 1	450473	450481	0.4	0.5	0.54	0.62	0.78	0.78	0.48	0.726667	0.25	0.024461
CNAG_06428	CNAG_06428 _ 2	450499	450525	0.6	0.5	0.46	0.38	0.22	0.22	0.52	0.273333	-0.25	0.024461
CNAG_06436	CNAG_06436 _ 1	480720	480755	0.49	0.53	0.57	0.7	0.72	0.71	0.53	0.71	0.18	0.018592
CNAG_06436	CNAG_06436 _ 2	480984	481013	0.51	0.45	0.43	0.28	0.28	0.28	0.463333	0.28	-0.18	0.0180007
CNAG_06441	CNAG_06441 _ 1	492131	492156	0.73	0.66	0.6	0.95	0.89	0.8	0.663333	0.88	0.22	0.0255911
CNAG_06441	CNAG_06441 _ 2	492683	492716	0.19	0.19	0.25	0	0	0.05	0.21	0.0166667	-0.19	0.0172882
CNAG_06443	CNAG_06443 _ 4	501467	501493	0.14	0.1	0.14	0	0	0	0.126667	0	-0.13	0.0257065
CNAG_06443	CNAG_06443 _ 2	501767	501788	0.36	0.33	0.3	0.43	0.56	0.7	0.33	0.563333	0.23	0.0312629
CNAG_06489	CNAG_06489 _ 1	652937	652955	0.9	0.86	0.86	1	0.95	1	0.873333	0.983333	0.11	0.0421617
CNAG_06498	CNAG_06498 _ 1	675835	675903	0.5	0.44	0.24	0.95	1	1	0.393333	0.983333	0.59	0.00791119
CNAG_06498	CNAG_06498 _ 2	678714	678721	0.5	0.56	0.76	0.05	0	0	0.606667	0.0166667	-0.59	0.00791119
CNAG_06564	CNAG_06564 _ 1	125379	125387	0.3	0.33	0.59	0.84	0.93	0.79	0.406667	0.853333	0.45	0.0121047
CNAG_06564	CNAG_06564 _ 2	125785	125787	0.7	0.67	0.41	0.16	0.07	0.21	0.593333	0.146667	-0.45	0.0121047
CNAG_06585	CNAG_06585 _ 3	198411	198418	0.31	0.33	0.36	0.21	0.21	0.22	0.333333	0.213333	-0.12	0.0302056
CNAG_06594	CNAG_06594 _ 2	224971	225014	0.04	0.02	0.04	0.28	0.25	0.25	0.0333333	0.26	0.23	0.00983982
CNAG_06594	CNAG_06594 _ 1	225203	225279	0.96	0.98	0.96	0.72	0.75	0.75	0.966667	0.74	-0.23	0.00983982
CNAG_06606	CNAG_06606 _ 3	253009	253036	0.56	0.53	0.61	0.26	0.3	0.28	0.566667	0.28	-0.29	0.00969687
CNAG_06606	CNAG_06606 _ 5	253475	253484	0.03	0	0	0.55	0.39	0.32	0.01	0.42	0.41	0.0102249
CNAG_06622	CNAG_06622 _ 2	303779	303817	0.59	0.41	0.45	0.69	0.64	0.6	0.483333	0.643333	0.16	0.0464863
CNAG_06633	CNAG_06633 _ 2	334961	334969	0.11	0.12	0.09	0	0	0	0.106667	0	-0.11	0.0312629
CNAG_06633	CNAG_06633 _ 1	335132	335155	0.89	0.88	0.91	1	1	1	0.893333	1	0.11	0.0312629
CNAG_06676	CNAG_06676 _ 2	453415	453428	0.65	0.47	0.34	0	0	0	0.486667	0	-0.49	0.0102249
CNAG_06676	CNAG_06676 _ 1	453465	453494	0.35	0.53	0.66	1	1	1	0.513333	1	0.49	0.0102249
CNAG_06759	CNAG_06759 _ 1	117484	117526	0.78	0.83	0.92	0.52	0.49	0.43	0.843333	0.48	-0.36	0.00980043
CNAG_06759	CNAG_06759 _ 2	117574	117595	0.22	0.17	0.08	0.45	0.44	0.51	0.156667	0.466667	0.31	0.0112878
CNAG_06806	CNAG_06806 _ 1	212106	212150	0.18	0.11	0.15	0.03	0.04	0.03	0.146667	0.0333333	-0.11	0.03849
CNAG_06806	CNAG_06806 _ 2	212177	212238	0.57	0.6	0.54	0.85	0.85	0.85	0.57	0.85	0.28	0.00869388
CNAG_06806	CNAG_06806 _ 4	212752	212765	0.17	0.21	0.23	0.09	0.09	0.07	0.203333	0.0833333	-0.12	0.0334132
CNAG_06826	CNAG_06826 _ 3	147391	147410	0.13	0.17	0.17	0.08	0.03	0.03	0.156667	0.0466667	-0.11	0.0421617
CNAG_06830	CNAG_06830 _ 2	136988	136992	0.37	0.4	0.36	0.09	0.21	0.16	0.376667	0.153333	-0.22	0.0170139
CNAG_06830	CNAG_06830 _ 1	137018	137024	0.63	0.6	0.64	0.91	0.79	0.84	0.623333	0.846667	0.22	0.0170139
CNAG_06838	CNAG_06838 _ 1	109805	109833	0.45	0.44	0.39	0.69	0.69	0.61	0.426667	0.663333	0.24	0.0134097
CNAG_06838	CNAG_06838 _ 2	109864	109867	0.36	0.28	0.31	0.13	0.09	0.07	0.316667	0.0966667	-0.22	0.0143647
CNAG_06868	CNAG_06868 _ 2	32043	32065	0.76	0.72	0.6	0.83	0.94	0.86	0.693333	0.876667	0.18	0.0342093
CNAG_06868	CNAG_06868 _ 1	32109	32120	0.24	0.28	0.4	0.17	0.06	0.14	0.306667	0.123333	-0.18	0.0342093
CNAG_06900	CNAG_06900 _ 1	1461130	1461148	0.73	0.72	0.73	0.87	0.81	0.84	0.726667	0.84	0.11	0.0351193
CNAG_06900	CNAG_06900 _ 2	1461170	1461173	0.27	0.28	0.27	0.13	0.19	0.16	0.273333	0.16	-0.11	0.0351193
CNAG_06929	CNAG_06929 _ 2	1550613	1550621	0.17	0.22	0.14	0.07	0.05	0.06	0.176667	0.06	-0.12	0.0402258
CNAG_06929	CNAG_06929 _ 1	1550649	1550660	0.83	0.78	0.86	0.93	0.95	0.94	0.823333	0.94	0.12	0.0402258
CNAG_06963	CNAG_06963 _ 2	31388	31398	0.88	0.69	0.73	0.9	1	1	0.766667	0.966667	0.2	0.0338364
CNAG_06963	CNAG_06963 _ 1	31561	31564	0.12	0.31	0.27	0.1	0	0	0.233333	0.0333333	-0.2	0.0338364
CNAG_06993	CNAG_06993 _ 2	1371617	1371636	0.64	0.51	0.49	0.29	0.32	0.17	0.546667	0.26	-0.29	0.0178528
CNAG_06993	CNAG_06993 _ 1	1371656	1371677	0.36	0.49	0.51	0.71	0.68	0.83	0.453333	0.74	0.29	0.0178528
CNAG_06994	CNAG_06994 _ 2	1375124	1375140	0.76	0.65	0.63	0.52	0.38	0.54	0.68	0.48	-0.2	0.03291
CNAG_06994	CNAG_06994 _ 1	1375163	1375175	0.24	0.35	0.38	0.48	0.62	0.46	0.323333	0.52	0.2	0.0342093
CNAG_07027	CNAG_07027 _ 1	593666	593696	0.79	0.75	0.73	0.94	0.93	0.92	0.756667	0.93	0.17	0.0173878
CNAG_07027	CNAG_07027 _ 3	594138	594141	0.18	0.16	0.2	0.06	0.03	0.08	0.18	0.0566667	-0.12	0.0312629
CNAG_07177	CNAG_07177 _ 2	473236	473240	0.11	0.11	0.1	0	0	0	0.106667	0	-0.11	0.0259671
CNAG_07336	CNAG_07336 _ 2	585238	585244	0.61	0.46	0.51	0.32	0.24	0.37	0.526667	0.31	-0.22	0.0255911
CNAG_07336	CNAG_07336 _ 1	585259	585275	0.39	0.54	0.49	0.68	0.76	0.63	0.473333	0.69	0.22	0.0255911
CNAG_07411	CNAG_07411 _ 1	256713	256720	0.17	0.21	0.16	0.05	0.04	0.04	0.18	0.0433333	-0.14	0.0246629
CNAG_07472	CNAG_07472 _ 2	414939	415015	0.47	0.34	0.37	0.57	0.56	0.48	0.393333	0.536667	0.14	0.0463198
CNAG_07473	CNAG_07473 _ 1	545248	545299	0.78	0.84	0.76	0.92	0.89	0.91	0.793333	0.906667	0.11	0.0436605
CNAG_07491	CNAG_07491 _ 1	1516020	1516065	0.73	0.69	0.78	0.58	0.64	0.61	0.733333	0.61	-0.12	0.0431641
CNAG_07510	CNAG_07510 _ 2	350287	350317	0.35	0.43	0.38	0.18	0.3	0.2	0.386667	0.226667	-0.16	0.0340381
CNAG_07512	CNAG_07512 _ 3	376667	376696	0.13	0.12	0.05	0.25	0.29	0.38	0.1	0.306667	0.21	0.0230516
CNAG_07512	CNAG_07512 _ 2	376771	376784	0.63	0.63	0.83	0.46	0.43	0.49	0.696667	0.46	-0.24	0.0255949
CNAG_07556	CNAG_07556 _ 1	1201000	1201015	0.63	0.66	0.48	1	1	1	0.59	1	0.41	0.00905254
CNAG_07556	CNAG_07556 _ 2	1201097	1201109	0.37	0.34	0.52	0	0	0	0.41	0	-0.41	0.00905254
CNAG_07560	CNAG_07560 _ 1	1206692	1206708	0.63	0.53	0.63	0.24	0.2	0.17	0.596667	0.203333	-0.39	0.00837442
CNAG_07560	CNAG_07560 _ 3	1206795	1206808	0.17	0.18	0.21	0.57	0.52	0.64	0.186667	0.576667	0.39	0.00812008
CNAG_07573	CNAG_07573 _ 2	1241081	1241113	0.27	0.23	0.23	0.02	0.06	0	0.243333	0.0266667	-0.22	0.0120219
CNAG_07573	CNAG_07573 _ 6	1242336	1242345	0.6	0.62	0.65	0.75	0.78	0.8	0.623333	0.776667	0.15	0.0228163
CNAG_07631	CNAG_07631 _ 1	390571	390589	0.22	0.34	0.07	0.49	0.51	0.42	0.21	0.473333	0.26	0.0256093
CNAG_07631	CNAG_07631 _ 3	392878	392899	0.63	0.48	0.82	0.36	0.35	0.26	0.643333	0.323333	-0.32	0.0245015
CNAG_07674	CNAG_07674 _ 2	851372	851396	0.43	0.46	0.54	0.25	0.27	0.41	0.476667	0.31	-0.17	0.0430909
CNAG_07674	CNAG_07674 _ 1	852313	852346	0.57	0.54	0.46	0.75	0.73	0.59	0.523333	0.69	0.17	0.0430909
CNAG_07690	CNAG_07690 _ 2	1303335	1303342	0.68	0.56	0.61	0.37	0.34	0.4	0.616667	0.37	-0.25	0.0143647
CNAG_07690	CNAG_07690 _ 1	1303511	1303522	0.32	0.44	0.39	0.63	0.66	0.6	0.383333	0.63	0.25	0.0143647
CNAG_07758	CNAG_07758 _ 1	120706	120758	0.8	0.82	0.87	0.97	0.96	0.96	0.83	0.963333	0.13	0.0294942
CNAG_07758	CNAG_07758 _ 2	122742	122747	0.2	0.18	0.13	0.03	0.04	0.04	0.17	0.0366667	-0.13	0.0294942
CNAG_07902	CNAG_07902 _ 1	224576	224596	0.96	0.94	0.94	0.81	0.78	0.8	0.946667	0.796667	-0.15	0.0183929
CNAG_07902	CNAG_07902 _ 2	224614	224642	0.04	0.06	0.06	0.19	0.22	0.2	0.0533333	0.203333	0.15	0.0183929
CNAG_07959	CNAG_07959 _ 2	1684341	1684348	0.24	0.37	0.41	0.11	0.16	0.19	0.34	0.153333	-0.19	0.0328387
CNAG_07959	CNAG_07959 _ 1	1685517	1685523	0.76	0.63	0.59	0.89	0.84	0.81	0.66	0.846667	0.19	0.0328387

## Sheet: C. neo E37vsS37
#Supplementary Table S7. List of C. neoformans and C. deneoformans genes regulated by aTSS in response to change in temperature or/and growth phase.
gene	TSS_cluster	start	stop	E37a	E37b	E37c	S37a	S37b	S37c	mean_E37	mean_S37	change_value	FDR
CNAG_00047	CNAG_00047 _ 3	140801	140821	0.19	0.2	0.14	0	0.01	0	0.176667	0.00333333	-0.173333	0.0167716
CNAG_00047	CNAG_00047 _ 2	141352	141404	0.32	0.34	0.43	0.77	0.85	0.8	0.363333	0.806667	0.443333	0.00710213
CNAG_00047	CNAG_00047 _ 1	141956	141984	0.49	0.46	0.43	0.23	0.14	0.2	0.46	0.19	-0.27	0.010231
CNAG_00050	CNAG_00050 _ 2	147726	147731	0.16	0.26	0.13	0.28	0.48	0.42	0.183333	0.393333	0.21	0.0329511
CNAG_00050	CNAG_00050 _ 1	148164	148193	0.84	0.74	0.87	0.72	0.53	0.58	0.816667	0.61	-0.206667	0.0329511
CNAG_00054	CNAG_00054 _ 3	156381	156408	0.06	0.07	0.07	0.5	0.39	0.39	0.0666667	0.426667	0.36	0.00799782
CNAG_00054	CNAG_00054 _ 1	157152	157226	0.85	0.79	0.76	0.4	0.52	0.53	0.8	0.483333	-0.316667	0.0105423
CNAG_00062	CNAG_00062 _ 2	173783	173785	0.07	0.1	0.13	0	0	0	0.1	0	-0.1	0.0485119
CNAG_00062	CNAG_00062 _ 1	174221	174247	0.93	0.9	0.87	1	1	1	0.9	1	0.1	0.0485119
CNAG_00063	CNAG_00063 _ 1	174403	174428	0.21	0.18	0.34	0.39	0.55	0.73	0.243333	0.556667	0.313333	0.0252119
CNAG_00063	CNAG_00063 _ 2	174629	174666	0.66	0.69	0.45	0.45	0.45	0.13	0.6	0.343333	-0.256667	0.0489282
CNAG_00081	CNAG_00081 _ 2	230946	230952	0.32	0.32	0.39	0.19	0.24	0.08	0.343333	0.17	-0.173333	0.0357216
CNAG_00081	CNAG_00081 _ 1	230976	230995	0.68	0.68	0.61	0.81	0.76	0.92	0.656667	0.83	0.173333	0.0357216
CNAG_00083	CNAG_00083 _ 1	235548	235608	0.86	0.91	0.87	0.72	0.69	0.79	0.88	0.733333	-0.146667	0.0329511
CNAG_00091	CNAG_00091 _ 1	253413	253435	0.77	0.82	0.75	0.9	0.88	0.92	0.78	0.9	0.12	0.039525
CNAG_00121	CNAG_00121 _ 2	323682	323685	0.21	0.21	0.29	0.06	0.04	0.1	0.236667	0.0666667	-0.17	0.0234346
CNAG_00121	CNAG_00121 _ 1	323964	323988	0.79	0.79	0.71	0.94	0.96	0.9	0.763333	0.933333	0.17	0.0234346
CNAG_00138	CNAG_00138 _ 1	374531	374563	0.95	0.97	0.96	0.73	0.85	0.73	0.96	0.77	-0.19	0.0226461
CNAG_00138	CNAG_00138 _ 2	374656	374671	0.05	0.03	0.04	0.27	0.15	0.27	0.04	0.23	0.19	0.0226461
CNAG_00143	CNAG_00143 _ 1	386268	386283	0.78	0.84	0.84	0.62	0.5	0.71	0.82	0.61	-0.21	0.0292621
CNAG_00143	CNAG_00143 _ 2	388903	388906	0.22	0.16	0.16	0.38	0.5	0.29	0.18	0.39	0.21	0.0292621
CNAG_00163	CNAG_00163 _ 3	442477	442484	0.35	0.21	0.24	0.8	0.78	0.78	0.266667	0.786667	0.52	0.00681818
CNAG_00163	CNAG_00163 _ 2	446410	446432	0.42	0.57	0.48	0.13	0.17	0.15	0.49	0.15	-0.34	0.00956182
CNAG_00163	CNAG_00163 _ 1	446473	446506	0.23	0.22	0.29	0.06	0.05	0.07	0.246667	0.06	-0.186667	0.0157801
CNAG_00183	CNAG_00183 _ 2	499849	499862	0.41	0.38	0.34	0.23	0.17	0.22	0.376667	0.206667	-0.17	0.0209386
CNAG_00183	CNAG_00183 _ 1	499945	499956	0.59	0.62	0.66	0.77	0.83	0.78	0.623333	0.793333	0.17	0.0209386
CNAG_00278	CNAG_00278 _ 2	721898	721915	0.6	0.69	0.75	0.93	0.88	0.91	0.68	0.906667	0.226667	0.0178421
CNAG_00278	CNAG_00278 _ 1	721969	721973	0.4	0.31	0.25	0.07	0.12	0.09	0.32	0.0933333	-0.226667	0.0178421
CNAG_00285	CNAG_00285 _ 2	740889	740906	0.2	0.29	0.34	0.5	0.75	0.44	0.276667	0.563333	0.286667	0.027529
CNAG_00285	CNAG_00285 _ 1	740995	741008	0.25	0.4	0.3	0	0	0.06	0.316667	0.02	-0.296667	0.0116556
CNAG_00305	CNAG_00305 _ 1	783411	783465	0.82	0.85	0.81	0.94	1	1	0.826667	0.98	0.153333	0.023389
CNAG_00305	CNAG_00305 _ 2	784280	784296	0.18	0.15	0.19	0.06	0	0	0.173333	0.02	-0.153333	0.023389
CNAG_00306	CNAG_00306 _ 1	787813	787853	0.18	0.18	0.11	0.36	0.23	0.35	0.156667	0.313333	0.156667	0.039525
CNAG_00306	CNAG_00306 _ 2	787887	787899	0.82	0.82	0.89	0.64	0.77	0.65	0.843333	0.686667	-0.156667	0.039525
CNAG_00334	CNAG_00334 _ 1	857362	857413	0.76	0.79	0.69	0.91	0.86	0.93	0.746667	0.9	0.153333	0.0324891
CNAG_00363	CNAG_00363 _ 2	923112	923137	0.34	0.51	0.23	0.62	0.53	0.74	0.36	0.63	0.27	0.0309273
CNAG_00373	CNAG_00373 _ 1	947348	947368	0.66	0.43	0.67	0.88	0.72	0.82	0.586667	0.806667	0.22	0.0405542
CNAG_00373	CNAG_00373 _ 2	947387	947400	0.34	0.57	0.33	0.12	0.28	0.18	0.413333	0.193333	-0.22	0.0405542
CNAG_00398	CNAG_00398 _ 2	1045636	1045638	0.21	0.22	0.23	0.05	0	0	0.22	0.0166667	-0.203333	0.0119436
CNAG_00398	CNAG_00398 _ 1	1046450	1046486	0.79	0.78	0.77	0.95	1	1	0.78	0.983333	0.203333	0.0119436
CNAG_00407	CNAG_00407 _ 4	1073530	1073567	0.41	0.35	0.35	0.15	0.12	0.14	0.37	0.136667	-0.233333	0.0104953
CNAG_00407	CNAG_00407 _ 3	1073589	1073617	0.39	0.35	0.4	0.7	0.75	0.7	0.38	0.716667	0.336667	0.00766865
CNAG_00457	CNAG_00457 _ 1	1185071	1185089	0.9	0.89	0.87	0.62	0.65	0.65	0.886667	0.64	-0.246667	0.00867139
CNAG_00457	CNAG_00457 _ 3	1185342	1185368	0.06	0.07	0.08	0.24	0.21	0.2	0.07	0.216667	0.146667	0.0193158
CNAG_00480	CNAG_00480 _ 2	1235957	1235990	0.67	0.64	0.63	0.45	0.43	0.48	0.646667	0.453333	-0.193333	0.0137179
CNAG_00480	CNAG_00480 _ 4	1237908	1237915	0.03	0.04	0.05	0.13	0.18	0.12	0.04	0.143333	0.103333	0.048209
CNAG_00497	CNAG_00497 _ 3	1272050	1272052	0.08	0.1	0.17	0	0	0	0.116667	0	-0.116667	0.0465741
CNAG_00497	CNAG_00497 _ 1	1274174	1274193	0.72	0.71	0.66	0.83	1	1	0.696667	0.943333	0.246667	0.0193158
CNAG_00519	CNAG_00519 _ 1	1321048	1321061	0.59	0.72	0.67	0	0.1	0.04	0.66	0.0466667	-0.613333	0.00681818
CNAG_00519	CNAG_00519 _ 2	1321082	1321090	0.16	0.17	0.15	0.03	0	0.04	0.16	0.0233333	-0.136667	0.0224739
CNAG_00519	CNAG_00519 _ 3	1321537	1321571	0.13	0.11	0.11	0.63	0.49	0.69	0.116667	0.603333	0.486667	0.00766865
CNAG_00519	CNAG_00519 _ 4	1322502	1322504	0	0	0	0.08	0.16	0.1	0	0.113333	0.113333	0.0455399
CNAG_00519	CNAG_00519 _ 5	1322565	1322568	0.13	0	0.07	0.26	0.25	0.14	0.0666667	0.216667	0.15	0.0489314
CNAG_00520	CNAG_00520 _ 1	1324612	1324624	0.94	0.98	1	0.69	0.63	0.74	0.973333	0.686667	-0.286667	0.0101321
CNAG_00520	CNAG_00520 _ 3	1330263	1330265	0.04	0	0	0.22	0.25	0.17	0.0133333	0.213333	0.2	0.0157801
CNAG_00551	CNAG_00551 _ 3	1418944	1418987	0.58	0.55	0.52	0.45	0.4	0.25	0.55	0.366667	-0.183333	0.0378932
CNAG_00551	CNAG_00551 _ 1	1421024	1421063	0.33	0.31	0.33	0.44	0.41	0.6	0.323333	0.483333	0.16	0.0478845
CNAG_00588	CNAG_00588 _ 3	1511915	1511941	0	0	0.02	0.1	0.12	0.13	0.00666667	0.116667	0.11	0.0329511
CNAG_00588	CNAG_00588 _ 1	1512944	1512968	0.16	0.21	0.16	0.06	0.04	0.05	0.176667	0.05	-0.126667	0.0299178
CNAG_00605	CNAG_00605 _ 1	1554055	1554107	0.24	0.29	0.27	0.09	0.09	0.09	0.266667	0.09	-0.176667	0.0145289
CNAG_00605	CNAG_00605 _ 2	1554135	1554144	0.76	0.71	0.73	0.91	0.91	0.91	0.733333	0.91	0.176667	0.0145289
CNAG_00634	CNAG_00634 _ 1	1641237	1641281	0.02	0.01	0	0.09	0.11	0.14	0.01	0.113333	0.103333	0.0432489
CNAG_00637	CNAG_00637 _ 1	1650062	1650087	0.37	0.36	0.38	0.11	0.1	0.09	0.37	0.1	-0.27	0.00766865
CNAG_00637	CNAG_00637 _ 2	1650105	1650122	0.63	0.64	0.62	0.89	0.9	0.91	0.63	0.9	0.27	0.00766865
CNAG_00650	CNAG_00650 _ 1	1691171	1691190	0.85	0.88	0.88	0.45	0.35	0.31	0.87	0.37	-0.5	0.00681818
CNAG_00650	CNAG_00650 _ 2	1694018	1694024	0.15	0.12	0.13	0.55	0.65	0.69	0.133333	0.63	0.496667	0.00681818
CNAG_00679	CNAG_00679 _ 1	1764466	1764490	0.28	0.15	0.24	0.04	0.01	0.02	0.223333	0.0233333	-0.2	0.0197143
CNAG_00679	CNAG_00679 _ 2	1764667	1764685	0.63	0.77	0.69	0.91	0.99	0.94	0.696667	0.946667	0.25	0.0157801
CNAG_00688	CNAG_00688 _ 2	1793782	1793795	0.68	0.63	0.79	0.83	0.86	0.92	0.7	0.87	0.17	0.0378932
CNAG_00688	CNAG_00688 _ 1	1793824	1793846	0.32	0.37	0.21	0.17	0.14	0.08	0.3	0.13	-0.17	0.0378932
CNAG_00701	CNAG_00701 _ 3	1834614	1834643	0.47	0.57	0.26	0.12	0.12	0.19	0.433333	0.143333	-0.29	0.0237939
CNAG_00701	CNAG_00701 _ 1	1834718	1834748	0	0.06	0.45	0.44	0.49	0.47	0.17	0.466667	0.296667	0.0405542
CNAG_00708	CNAG_00708 _ 1	1851905	1851918	0.07	0	0	0.25	0.2	0.16	0.0233333	0.203333	0.18	0.0224739
CNAG_00708	CNAG_00708 _ 2	1851923	1851943	0.93	1	1	0.75	0.8	0.84	0.976667	0.796667	-0.18	0.0224739
CNAG_00732	CNAG_00732 _ 4	1909198	1909204	0	0	0.03	0.21	0.25	0.16	0.01	0.206667	0.196667	0.0162314
CNAG_00732	CNAG_00732 _ 1	1911489	1911513	0.97	1	0.97	0.61	0.68	0.77	0.98	0.686667	-0.293333	0.0116556
CNAG_00742	CNAG_00742 _ 1	1943732	1943737	1	0.91	0.92	0.55	0.53	0.71	0.943333	0.596667	-0.346667	0.0114405
CNAG_00742	CNAG_00742 _ 2	1945530	1945532	0	0.09	0.08	0.45	0.47	0.29	0.0566667	0.403333	0.346667	0.0114405
CNAG_00812	CNAG_00812 _ 2	2148449	2148459	0	0	0	0.61	0.47	0.64	0	0.573333	0.573333	0.00681818
CNAG_00812	CNAG_00812 _ 1	2150780	2150805	1	1	1	0.39	0.53	0.36	1	0.426667	-0.573333	0.00681818
CNAG_00831	CNAG_00831 _ 1	2205930	2205944	0.28	0.32	0.34	0.39	0.46	0.43	0.313333	0.426667	0.113333	0.0485119
CNAG_00831	CNAG_00831 _ 2	2206076	2206082	0.72	0.68	0.66	0.61	0.54	0.57	0.686667	0.573333	-0.113333	0.0485119
CNAG_00877	CNAG_00877 _ 1	1748041	1748056	0.41	0.55	0.34	0.91	0.86	0.79	0.433333	0.853333	0.42	0.00956182
CNAG_00877	CNAG_00877 _ 2	1749052	1749060	0.59	0.45	0.66	0.09	0.14	0.21	0.566667	0.146667	-0.42	0.00956182
CNAG_00932	CNAG_00932 _ 2	1599746	1599772	0.28	0.42	0.38	0.01	0	0	0.36	0.00333333	-0.356667	0.00851809
CNAG_00932	CNAG_00932 _ 3	1599965	1599982	0.02	0.05	0	0.15	0.1	0.14	0.0233333	0.13	0.106667	0.0475741
CNAG_00932	CNAG_00932 _ 4	1600049	1600089	0.25	0.04	0.05	0.44	0.47	0.35	0.113333	0.42	0.306667	0.017298
CNAG_00940	CNAG_00940 _ 1	1581433	1581464	0.67	0.54	0.76	0.5	0.48	0.4	0.656667	0.46	-0.196667	0.0378932
CNAG_00940	CNAG_00940 _ 2	1582554	1582575	0.33	0.46	0.24	0.5	0.52	0.6	0.343333	0.54	0.196667	0.0378932
CNAG_00996	CNAG_00996 _ 2	1482455	1482469	0.41	0.34	0.4	0.56	0.54	0.56	0.383333	0.553333	0.17	0.0189421
CNAG_00996	CNAG_00996 _ 1	1482490	1482515	0.59	0.66	0.6	0.44	0.46	0.44	0.616667	0.446667	-0.17	0.0189421
CNAG_01013	CNAG_01013 _ 2	1437012	1437042	0.26	0.25	0.25	0.16	0.16	0.17	0.253333	0.163333	-0.09	0.0402165
CNAG_01013	CNAG_01013 _ 3	1437073	1437113	0.51	0.52	0.52	0.31	0.27	0.3	0.516667	0.293333	-0.223333	0.00956182
CNAG_01013	CNAG_01013 _ 4	1437189	1437206	0.07	0.12	0.09	0.33	0.3	0.32	0.0933333	0.316667	0.223333	0.010231
CNAG_01019	CNAG_01019 _ 2	1416889	1416960	0.06	0.04	0.06	0.17	0.16	0.16	0.0533333	0.163333	0.11	0.0292621
CNAG_01027	CNAG_01027 _ 2	1401627	1401678	0.71	0.65	0.67	0.17	0.13	0.17	0.676667	0.156667	-0.52	0.00681818
CNAG_01027	CNAG_01027 _ 1	1401700	1401717	0.29	0.35	0.33	0.83	0.87	0.83	0.323333	0.843333	0.52	0.00681818
CNAG_01035	CNAG_01035 _ 2	1383295	1383297	0.17	0.1	0.12	0.31	0.2	0.27	0.13	0.26	0.13	0.047951
CNAG_01035	CNAG_01035 _ 1	1384136	1384159	0.83	0.9	0.88	0.69	0.8	0.73	0.87	0.74	-0.13	0.047951
CNAG_01039	CNAG_01039 _ 2	1374840	1374853	0.74	0.67	0.62	0.86	0.8	0.79	0.676667	0.816667	0.14	0.0437299
CNAG_01039	CNAG_01039 _ 1	1375727	1375730	0.26	0.33	0.38	0.14	0.2	0.21	0.323333	0.183333	-0.14	0.0437299
CNAG_01087	CNAG_01087 _ 1	1239934	1239952	0.72	1	0.89	0.68	0.56	0.69	0.87	0.643333	-0.226667	0.0385985
CNAG_01087	CNAG_01087 _ 2	1240238	1240243	0.11	0	0.11	0.27	0.44	0.23	0.0733333	0.313333	0.24	0.0265314
CNAG_01093	CNAG_01093 _ 1	1228128	1228132	0.39	0.3	0.37	0.22	0.17	0.22	0.353333	0.203333	-0.15	0.0306795
CNAG_01093	CNAG_01093 _ 2	1228347	1228363	0.61	0.7	0.63	0.78	0.83	0.78	0.646667	0.796667	0.15	0.0306795
CNAG_01112	CNAG_01112 _ 1	1181469	1181503	0.55	0.59	0.59	0.43	0.21	0.3	0.576667	0.313333	-0.263333	0.0189421
CNAG_01112	CNAG_01112 _ 3	1182809	1182811	0.15	0.25	0.29	0.37	0.43	0.34	0.23	0.38	0.15	0.0454099
CNAG_01120	CNAG_01120 _ 6	1152143	1152158	0.18	0.16	0.23	0.03	0.05	0.02	0.19	0.0333333	-0.156667	0.0221197
CNAG_01120	CNAG_01120 _ 1	1153472	1153522	0.54	0.67	0.54	0.91	0.87	0.93	0.583333	0.903333	0.32	0.0101321
CNAG_01137	CNAG_01137 _ 1	1104721	1104726	0.66	0.72	0.66	0.78	0.79	0.85	0.68	0.806667	0.126667	0.0409054
CNAG_01152	CNAG_01152 _ 1	1066032	1066039	0.48	0.57	0.48	0.68	0.72	0.77	0.51	0.723333	0.213333	0.0178421
CNAG_01152	CNAG_01152 _ 5	1066568	1066619	0.28	0.24	0.28	0.16	0.09	0.1	0.266667	0.116667	-0.15	0.0264454
CNAG_01167	CNAG_01167 _ 1	1021445	1021480	0.71	0.79	0.87	0.44	0.58	0.48	0.79	0.5	-0.29	0.0154636
CNAG_01167	CNAG_01167 _ 3	1022309	1022312	0.13	0.15	0.13	0.28	0.42	0.25	0.136667	0.316667	0.18	0.0329511
CNAG_01174	CNAG_01174 _ 1	1003678	1003704	0.53	0.53	0.51	0.61	0.73	0.78	0.523333	0.706667	0.183333	0.030481
CNAG_01174	CNAG_01174 _ 4	1004480	1004483	0.23	0.42	0.44	0.05	0.05	0	0.363333	0.0333333	-0.33	0.0134767
CNAG_01174	CNAG_01174 _ 6	1005924	1005929	0	0	0	0.14	0.13	0.11	0	0.126667	0.126667	0.0226707
CNAG_01255	CNAG_01255 _ 2	792517	792520	0.16	0.12	0.21	0.01	0.06	0	0.163333	0.0233333	-0.14	0.0357154
CNAG_01255	CNAG_01255 _ 1	792922	792950	0.84	0.88	0.79	0.99	0.94	1	0.836667	0.976667	0.14	0.0357154
CNAG_01274	CNAG_01274 _ 1	728739	728769	0.96	0.95	0.97	0.74	0.72	0.76	0.96	0.74	-0.22	0.00986148
CNAG_01274	CNAG_01274 _ 2	731277	731281	0.03	0.04	0.03	0.17	0.12	0.12	0.0333333	0.136667	0.103333	0.0454099
CNAG_01274	CNAG_01274 _ 3	732293	732308	0.01	0.01	0	0.09	0.15	0.12	0.00666667	0.12	0.113333	0.0378932
CNAG_01298	CNAG_01298 _ 4	653074	653086	0.09	0.1	0.11	0.39	0.53	0.29	0.1	0.403333	0.303333	0.0157801
CNAG_01319	CNAG_01319 _ 2	603281	603298	0.31	0.19	0.2	0.41	0.32	0.39	0.233333	0.373333	0.14	0.049618
CNAG_01319	CNAG_01319 _ 1	605062	605088	0.69	0.81	0.8	0.59	0.68	0.61	0.766667	0.626667	-0.14	0.049618
CNAG_01346	CNAG_01346 _ 2	540205	540212	0.16	0.14	0.18	0.25	0.39	0.35	0.16	0.33	0.17	0.030481
CNAG_01346	CNAG_01346 _ 1	540239	540266	0.84	0.86	0.82	0.75	0.61	0.65	0.84	0.67	-0.17	0.030481
CNAG_01347	CNAG_01347 _ 1	536483	536558	0.97	1	0.97	0.81	0.87	0.89	0.98	0.856667	-0.123333	0.039525
CNAG_01347	CNAG_01347 _ 2	537965	537980	0.03	0	0.03	0.19	0.13	0.11	0.02	0.143333	0.123333	0.039525
CNAG_01350	CNAG_01350 _ 3	530493	530515	0.77	0.93	0.8	0.69	0.64	0.67	0.833333	0.666667	-0.166667	0.037878
CNAG_01421	CNAG_01421 _ 7	353999	354001	0.09	0.14	0.13	0	0	0	0.12	0	-0.12	0.031312
CNAG_01466	CNAG_01466 _ 3	27442	27461	0.38	0.06	0.4	0.67	0.76	0.75	0.28	0.726667	0.446667	0.0136341
CNAG_01466	CNAG_01466 _ 2	30121	30124	0.18	0.26	0.22	0.03	0.08	0.12	0.22	0.0766667	-0.143333	0.0362332
CNAG_01466	CNAG_01466 _ 1	30146	30174	0.44	0.58	0.39	0.15	0.05	0.05	0.47	0.0833333	-0.386667	0.0100929
CNAG_01475	CNAG_01475 _ 3	58646	58678	0.11	0.11	0.14	0	0	0	0.12	0	-0.12	0.0265867
CNAG_01524	CNAG_01524 _ 3	180418	180437	0.02	0.03	0.05	0.43	0.35	0.36	0.0333333	0.38	0.346667	0.00766865
CNAG_01524	CNAG_01524 _ 2	180456	180461	0	0	0	0.09	0.1	0.09	0	0.0933333	0.0933333	0.0357403
CNAG_01524	CNAG_01524 _ 1	180737	180767	0.98	0.97	0.95	0.48	0.54	0.54	0.966667	0.52	-0.446667	0.00681818
CNAG_01562	CNAG_01562 _ 1	289232	289247	0.84	0.84	0.86	0.95	0.96	0.96	0.846667	0.956667	0.11	0.0292621
CNAG_01562	CNAG_01562 _ 2	289450	289457	0.16	0.16	0.14	0.05	0.04	0.04	0.153333	0.0433333	-0.11	0.0292621
CNAG_01643	CNAG_01643 _ 1	506927	506941	0.22	0.18	0.2	0.51	0.56	0.5	0.2	0.523333	0.323333	0.00766865
CNAG_01643	CNAG_01643 _ 2	506959	506989	0.78	0.82	0.8	0.49	0.44	0.5	0.8	0.476667	-0.323333	0.00766865
CNAG_01647	CNAG_01647 _ 1	512929	512940	0.85	0.86	0.83	1	1	1	0.846667	1	0.153333	0.0157801
CNAG_01647	CNAG_01647 _ 2	513338	513340	0.15	0.14	0.17	0	0	0	0.153333	0	-0.153333	0.0157801
CNAG_01657	CNAG_01657 _ 1	539642	539657	0.4	0.46	0.38	0.23	0.23	0.23	0.413333	0.23	-0.183333	0.017298
CNAG_01657	CNAG_01657 _ 2	539680	539694	0.6	0.54	0.61	0.77	0.77	0.77	0.583333	0.77	0.186667	0.0157801
CNAG_01687	CNAG_01687 _ 1	611346	611368	0.92	0.96	0.94	0.72	0.75	0.78	0.94	0.75	-0.19	0.0149465
CNAG_01687	CNAG_01687 _ 2	611393	611398	0.08	0.04	0.06	0.28	0.25	0.22	0.06	0.25	0.19	0.0149465
CNAG_01691	CNAG_01691 _ 2	623887	623895	0.07	0.08	0.09	0.3	0.22	0.26	0.08	0.26	0.18	0.0175921
CNAG_01691	CNAG_01691 _ 1	624098	624154	0.91	0.92	0.87	0.65	0.7	0.68	0.9	0.676667	-0.223333	0.0114381
CNAG_01717	CNAG_01717 _ 2	697168	697175	0	0	0.02	0.13	0.14	0.14	0.00666667	0.136667	0.13	0.020464
CNAG_01717	CNAG_01717 _ 1	698956	698985	1	1	0.98	0.87	0.86	0.86	0.993333	0.863333	-0.13	0.020464
CNAG_01733	CNAG_01733 _ 2	748405	748441	0.53	0.54	0.43	0.22	0.39	0.19	0.5	0.266667	-0.233333	0.0267603
CNAG_01733	CNAG_01733 _ 1	749127	749146	0.47	0.46	0.57	0.78	0.61	0.81	0.5	0.733333	0.233333	0.0267603
CNAG_01743	CNAG_01743 _ 1	769458	769527	0.1	0.12	0.09	0.41	0.37	0.38	0.103333	0.386667	0.283333	0.00799782
CNAG_01743	CNAG_01743 _ 2	770161	770212	0.9	0.88	0.91	0.59	0.63	0.62	0.896667	0.613333	-0.283333	0.00799782
CNAG_01791	CNAG_01791 _ 1	940360	940385	0.17	0.21	0.22	0.35	0.35	0.38	0.2	0.36	0.16	0.0189421
CNAG_01817	CNAG_01817 _ 2	996887	996923	0.64	0.74	0.81	0.4	0.61	0.55	0.73	0.52	-0.21	0.0378932
CNAG_01817	CNAG_01817 _ 1	996940	996968	0.36	0.26	0.19	0.6	0.39	0.45	0.27	0.48	0.21	0.0378932
CNAG_01820	CNAG_01820 _ 1	1000018	1000072	0.38	0.48	0.51	0.29	0.24	0.33	0.456667	0.286667	-0.17	0.0329511
CNAG_01820	CNAG_01820 _ 2	1000254	1000295	0.62	0.52	0.49	0.71	0.76	0.67	0.543333	0.713333	0.17	0.0329511
CNAG_01835	CNAG_01835 _ 3	1038396	1038406	0.3	0.31	0.28	0.68	0.57	0.5	0.296667	0.583333	0.286667	0.013532
CNAG_01835	CNAG_01835 _ 2	1041525	1041532	0.17	0.17	0.23	0.07	0	0.08	0.19	0.05	-0.14	0.0357403
CNAG_01884	CNAG_01884 _ 1	1174293	1174335	0.83	0.86	0.84	0.96	0.97	0.97	0.843333	0.966667	0.123333	0.0245451
CNAG_01973	CNAG_01973 _ 2	1415256	1415258	0.49	0.48	0.56	0.14	0.14	0	0.51	0.0933333	-0.416667	0.00799782
CNAG_01973	CNAG_01973 _ 1	1416221	1416249	0.51	0.52	0.44	0.86	0.86	1	0.49	0.906667	0.416667	0.00799782
CNAG_02030	CNAG_02030 _ 3	1384183	1384224	0.07	0.06	0.09	0.24	0.19	0.19	0.0733333	0.206667	0.133333	0.027529
CNAG_02030	CNAG_02030 _ 2	1384475	1384479	0.24	0.23	0.21	0.32	0.4	0.37	0.226667	0.363333	0.136667	0.031312
CNAG_02030	CNAG_02030 _ 1	1384502	1384563	0.65	0.68	0.63	0.42	0.33	0.43	0.653333	0.393333	-0.26	0.0114798
CNAG_02036	CNAG_02036 _ 1	1365679	1365719	0.46	0.46	0.57	0.26	0.37	0.29	0.496667	0.306667	-0.19	0.0271207
CNAG_02036	CNAG_02036 _ 2	1365741	1365758	0.54	0.54	0.43	0.74	0.63	0.71	0.503333	0.693333	0.19	0.0271207
CNAG_02041	CNAG_02041 _ 1	1355205	1355233	0.86	0.92	0.91	0.45	0.43	0.4	0.896667	0.426667	-0.47	0.00681818
CNAG_02041	CNAG_02041 _ 2	1355480	1355486	0.14	0.08	0.09	0.55	0.57	0.6	0.103333	0.573333	0.47	0.00681818
CNAG_02055	CNAG_02055 _ 2	1318652	1318710	0.93	0.93	0.91	0.8	0.78	0.83	0.923333	0.803333	-0.12	0.0320674
CNAG_02058	CNAG_02058 _ 3	1312046	1312064	0.42	0.36	0.39	0.13	0.14	0.14	0.39	0.136667	-0.253333	0.0095359
CNAG_02058	CNAG_02058 _ 6	1314368	1314378	0.03	0	0	0.16	0.12	0.11	0.01	0.13	0.12	0.033815
CNAG_02074	CNAG_02074 _ 1	1266417	1266442	0.96	1	1	0.69	0.75	0.79	0.986667	0.743333	-0.243333	0.0119436
CNAG_02074	CNAG_02074 _ 2	1268188	1268193	0.04	0	0	0.31	0.25	0.21	0.0133333	0.256667	0.243333	0.0119436
CNAG_02121	CNAG_02121 _ 1	1138001	1138070	1	1	1	0.86	0.89	0.92	1	0.89	-0.11	0.039525
CNAG_02121	CNAG_02121 _ 2	1140218	1140234	0	0	0	0.14	0.11	0.08	0	0.11	0.11	0.039525
CNAG_02131	CNAG_02131 _ 1	1114334	1114346	0.12	0.16	0.17	0	0	0	0.15	0	-0.15	0.0195008
CNAG_02131	CNAG_02131 _ 2	1114359	1114379	0.88	0.84	0.83	1	1	1	0.85	1	0.15	0.0195008
CNAG_02152	CNAG_02152 _ 3	1072417	1072419	0.08	0.12	0.09	0.22	0.28	0.17	0.0966667	0.223333	0.126667	0.046563
CNAG_02180	CNAG_02180 _ 1	974407	974428	0.38	0.5	0.55	0.1	0.11	0.15	0.476667	0.12	-0.356667	0.00956182
CNAG_02180	CNAG_02180 _ 2	974600	974624	0.6	0.47	0.45	0.83	0.87	0.81	0.506667	0.836667	0.33	0.0101321
CNAG_02189	CNAG_02189 _ 4	951107	951116	0	0	0.04	0.14	0.15	0.08	0.0133333	0.123333	0.11	0.0498338
CNAG_02189	CNAG_02189 _ 3	952831	952861	0.83	0.73	0.79	0.45	0.42	0.43	0.783333	0.433333	-0.35	0.00799782
CNAG_02209	CNAG_02209 _ 1	911696	911727	0.71	0.72	0.82	0.34	0.43	0.51	0.75	0.426667	-0.323333	0.0119436
CNAG_02209	CNAG_02209 _ 3	913063	913114	0.24	0.25	0.17	0.64	0.54	0.49	0.22	0.556667	0.336667	0.0100987
CNAG_02226	CNAG_02226 _ 4	862824	862848	0.38	0.36	0.36	0.71	0.73	0.61	0.366667	0.683333	0.316667	0.00956182
CNAG_02226	CNAG_02226 _ 1	863102	863156	0.24	0.33	0.2	0.01	0	0.03	0.256667	0.0133333	-0.243333	0.0142938
CNAG_02259	CNAG_02259 _ 1	767073	767113	0.82	0.82	0.76	0.92	0.94	0.92	0.8	0.926667	0.126667	0.0329511
CNAG_02259	CNAG_02259 _ 2	767226	767265	0.18	0.18	0.24	0.08	0.06	0.08	0.2	0.0733333	-0.126667	0.0329511
CNAG_02300	CNAG_02300 _ 1	664032	664042	0.17	0.21	0.14	0	0	0	0.173333	0	-0.173333	0.0174975
CNAG_02300	CNAG_02300 _ 2	664070	664094	0.8	0.78	0.85	1	1	0.91	0.81	0.97	0.16	0.0299178
CNAG_02331	CNAG_02331 _ 1	591425	591450	0.8	0.8	0.81	0.97	0.95	1	0.803333	0.973333	0.17	0.0157801
CNAG_02376	CNAG_02376 _ 1	479616	479672	0.45	0.42	0.44	0.75	0.83	0.82	0.436667	0.8	0.363333	0.00766865
CNAG_02376	CNAG_02376 _ 2	479692	479737	0.54	0.58	0.55	0.23	0.17	0.18	0.556667	0.193333	-0.363333	0.00710213
CNAG_02398	CNAG_02398 _ 3	430785	430835	0.52	0.51	0.64	0.26	0.22	0.14	0.556667	0.206667	-0.35	0.0100929
CNAG_02398	CNAG_02398 _ 1	430993	431035	0.34	0.27	0.27	0.6	0.64	0.62	0.293333	0.62	0.326667	0.00799782
CNAG_02469	CNAG_02469 _ 1	234443	234476	1	1	0.9	0.45	0.72	0.7	0.966667	0.623333	-0.343333	0.017298
CNAG_02469	CNAG_02469 _ 2	235825	235833	0	0	0.1	0.55	0.28	0.3	0.0333333	0.376667	0.343333	0.017298
CNAG_02526	CNAG_02526 _ 2	85699	85706	0.04	0.05	0.06	0.23	0.36	0.33	0.05	0.306667	0.256667	0.0127911
CNAG_02526	CNAG_02526 _ 1	85980	86004	0.96	0.95	0.94	0.77	0.64	0.67	0.95	0.693333	-0.256667	0.0127911
CNAG_02540	CNAG_02540 _ 2	48584	48610	0.85	0.75	0.77	0.95	1	1	0.79	0.983333	0.193333	0.0193158
CNAG_02540	CNAG_02540 _ 1	52095	52098	0.15	0.25	0.23	0.05	0	0	0.21	0.0166667	-0.193333	0.0193158
CNAG_02543	CNAG_02543 _ 2	39898	39900	0.12	0.15	0.13	0.01	0	0.01	0.133333	0.00666667	-0.126667	0.0230402
CNAG_02577	CNAG_02577 _ 2	1324374	1324409	0.79	0.78	0.75	0.88	0.92	0.9	0.773333	0.9	0.126667	0.0292197
CNAG_02577	CNAG_02577 _ 1	1324481	1324504	0.21	0.22	0.25	0.12	0.08	0.1	0.226667	0.1	-0.126667	0.0292197
CNAG_02662	CNAG_02662 _ 3	1087997	1087999	0.03	0	0	0.19	0.12	0.1	0.01	0.136667	0.126667	0.0403927
CNAG_02684	CNAG_02684 _ 1	1023896	1023928	0.12	0.17	0.17	0.01	0	0.02	0.153333	0.01	-0.143333	0.022857
CNAG_02684	CNAG_02684 _ 3	1024109	1024169	0.52	0.62	0.56	0.37	0.41	0.47	0.566667	0.416667	-0.15	0.0378932
CNAG_02684	CNAG_02684 _ 6	1027305	1027308	0.01	0	0	0.11	0.1	0.09	0.00333333	0.1	0.0966667	0.0377043
CNAG_02684	CNAG_02684 _ 8	1028217	1028238	0.13	0.09	0.06	0.22	0.26	0.23	0.0933333	0.236667	0.143333	0.0270995
CNAG_02688	CNAG_02688 _ 3	1012706	1012726	0.2	0.22	0.27	0.09	0.02	0.1	0.23	0.07	-0.16	0.0270995
CNAG_02688	CNAG_02688 _ 2	1012744	1012797	0.56	0.57	0.52	0.44	0.26	0.3	0.55	0.333333	-0.216667	0.0237939
CNAG_02688	CNAG_02688 _ 1	1014041	1014069	0.08	0.11	0.04	0.36	0.56	0.44	0.0766667	0.453333	0.376667	0.00990883
CNAG_02696	CNAG_02696 _ 2	990770	990787	0.42	0.32	0.43	0.56	0.56	0.52	0.39	0.546667	0.156667	0.0320674
CNAG_02704	CNAG_02704 _ 1	959370	959414	0.69	0.77	0.66	0.48	0.28	0.38	0.706667	0.38	-0.326667	0.0130677
CNAG_02704	CNAG_02704 _ 3	959976	960043	0.27	0.2	0.3	0.48	0.61	0.5	0.256667	0.53	0.273333	0.0140911
CNAG_02763	CNAG_02763 _ 2	825426	825430	0.45	0.45	0.39	0.08	0	0.15	0.43	0.0766667	-0.353333	0.00956182
CNAG_02763	CNAG_02763 _ 1	825454	825481	0.55	0.55	0.61	0.92	1	0.85	0.57	0.923333	0.353333	0.00956182
CNAG_02772	CNAG_02772 _ 1	803794	803820	0.31	0.44	0.29	0.16	0.14	0.16	0.346667	0.153333	-0.193333	0.0255703
CNAG_02772	CNAG_02772 _ 3	803959	803999	0.69	0.56	0.61	0.8	0.8	0.79	0.62	0.796667	0.176667	0.0252119
CNAG_02852	CNAG_02852 _ 3	613382	613395	0.4	0.36	0.43	0.15	0.14	0.19	0.396667	0.16	-0.236667	0.0114381
CNAG_02852	CNAG_02852 _ 1	613478	613511	0.15	0.16	0.14	0.32	0.33	0.28	0.15	0.31	0.16	0.0178421
CNAG_02868	CNAG_02868 _ 1	569614	569647	0.43	0.54	0.41	0.64	0.73	0.58	0.46	0.65	0.19	0.0329511
CNAG_02868	CNAG_02868 _ 2	569675	569727	0.57	0.46	0.59	0.36	0.27	0.42	0.54	0.35	-0.19	0.0329511
CNAG_02900	CNAG_02900 _ 1	495836	495871	0.66	0.55	0.59	0.27	0.49	0.29	0.6	0.35	-0.25	0.0255526
CNAG_02900	CNAG_02900 _ 2	495956	495959	0.34	0.45	0.41	0.73	0.51	0.71	0.4	0.65	0.25	0.0255526
CNAG_02929	CNAG_02929 _ 2	428766	428781	0.12	0.16	0.11	0.36	0.44	0.38	0.13	0.393333	0.263333	0.0100987
CNAG_02929	CNAG_02929 _ 1	429158	429180	0.88	0.84	0.89	0.64	0.56	0.62	0.87	0.606667	-0.263333	0.0100987
CNAG_02942	CNAG_02942 _ 3	385489	385530	0.21	0.23	0.3	0.76	0.73	0.7	0.246667	0.73	0.483333	0.00681818
CNAG_02942	CNAG_02942 _ 2	385580	385653	0.7	0.72	0.63	0.24	0.23	0.3	0.683333	0.256667	-0.426667	0.00710213
CNAG_02953	CNAG_02953 _ 3	358960	358996	0.1	0.06	0.06	0.17	0.17	0.17	0.0733333	0.17	0.0966667	0.0465741
CNAG_02953	CNAG_02953 _ 4	359203	359229	0.35	0.36	0.36	0.19	0.24	0.17	0.356667	0.2	-0.156667	0.0209386
CNAG_02965	CNAG_02965 _ 1	323783	323794	0.67	0.69	0.67	0.37	0.37	0.28	0.676667	0.34	-0.336667	0.00799782
CNAG_02965	CNAG_02965 _ 2	323835	323857	0.22	0.22	0.21	0.45	0.44	0.5	0.216667	0.463333	0.246667	0.00956182
CNAG_03040	CNAG_03040 _ 1	139127	139154	0.09	0.1	0.1	0.01	0	0	0.0966667	0.00333333	-0.0933333	0.0378932
CNAG_03083	CNAG_03083 _ 1	35871	35884	0.32	0.27	0.37	0.14	0.16	0.22	0.32	0.173333	-0.146667	0.0366867
CNAG_03083	CNAG_03083 _ 2	35972	36025	0.68	0.61	0.56	0.46	0.47	0.5	0.616667	0.476667	-0.14	0.039525
CNAG_03083	CNAG_03083 _ 3	36148	36155	0	0.12	0.08	0.4	0.37	0.27	0.0666667	0.346667	0.28	0.0140992
CNAG_03110	CNAG_03110 _ 2	72733	72736	0.25	0.33	0.27	0.02	0	0.03	0.283333	0.0166667	-0.266667	0.00956182
CNAG_03110	CNAG_03110 _ 4	76242	76244	0.04	0	0	0.36	0.23	0.23	0.0133333	0.273333	0.26	0.0141413
CNAG_03113	CNAG_03113 _ 6	80651	80688	0.04	0.03	0.03	0.15	0.15	0.15	0.0333333	0.15	0.116667	0.0224739
CNAG_03113	CNAG_03113 _ 1	83365	83402	0.87	0.89	0.89	0.62	0.66	0.67	0.883333	0.65	-0.233333	0.00978043
CNAG_03114	CNAG_03114 _ 1	83594	83641	0.48	0.49	0.46	0.62	0.55	0.62	0.476667	0.596667	0.12	0.0405542
CNAG_03114	CNAG_03114 _ 2	83668	83684	0.52	0.51	0.54	0.38	0.45	0.38	0.523333	0.403333	-0.12	0.0405542
CNAG_03145	CNAG_03145 _ 2	179516	179527	0.61	0.64	0.67	0.36	0.6	0.38	0.64	0.446667	-0.193333	0.0449506
CNAG_03145	CNAG_03145 _ 1	179632	179667	0.29	0.36	0.23	0.61	0.4	0.59	0.293333	0.533333	0.24	0.0272143
CNAG_03223	CNAG_03223 _ 2	384827	384845	0.38	0.36	0.38	0.16	0.11	0.1	0.373333	0.123333	-0.25	0.00956182
CNAG_03223	CNAG_03223 _ 1	384913	384917	0.62	0.63	0.6	0.84	0.89	0.9	0.616667	0.876667	0.26	0.00956182
CNAG_03226	CNAG_03226 _ 1	390726	390778	0.79	0.76	0.72	0.82	0.97	0.92	0.756667	0.903333	0.146667	0.0465741
CNAG_03228	CNAG_03228 _ 1	393517	393586	0.71	0.75	0.69	0.88	0.88	1	0.716667	0.92	0.203333	0.0209386
CNAG_03228	CNAG_03228 _ 2	393648	393655	0.29	0.25	0.31	0.12	0.12	0	0.283333	0.08	-0.203333	0.0209386
CNAG_03322	CNAG_03322 _ 1	648132	648187	0.83	0.83	0.79	0.9	1	0.97	0.816667	0.956667	0.14	0.0359657
CNAG_03347	CNAG_03347 _ 3	711306	711321	0.17	0.12	0.17	0.05	0	0	0.153333	0.0166667	-0.136667	0.030102
CNAG_03347	CNAG_03347 _ 2	713814	713817	0.6	0.56	0.52	0.27	0.42	0.27	0.56	0.32	-0.24	0.0190843
CNAG_03347	CNAG_03347 _ 1	713884	713903	0.23	0.32	0.31	0.69	0.58	0.73	0.286667	0.666667	0.38	0.00946465
CNAG_03355	CNAG_03355 _ 3	737944	737946	0	0	0.09	0.12	0.23	0.18	0.03	0.176667	0.146667	0.0416816
CNAG_03357	CNAG_03357 _ 2	740057	740072	0.16	0.09	0.12	0.3	0.37	0.18	0.123333	0.283333	0.16	0.0476426
CNAG_03357	CNAG_03357 _ 1	741934	741959	0.84	0.91	0.88	0.7	0.63	0.82	0.876667	0.716667	-0.16	0.0476426
CNAG_03372	CNAG_03372 _ 2	785936	785938	0.14	0.3	0.19	0.54	0.63	0.4	0.21	0.523333	0.313333	0.0175921
CNAG_03372	CNAG_03372 _ 1	788083	788141	0.86	0.7	0.81	0.46	0.37	0.6	0.79	0.476667	-0.313333	0.0175921
CNAG_03376	CNAG_03376 _ 3	794875	794899	0.05	0.08	0.07	0.23	0.25	0.17	0.0666667	0.216667	0.15	0.0264454
CNAG_03388	CNAG_03388 _ 2	821467	821476	0.11	0.1	0.02	0.53	0.43	0.5	0.0766667	0.486667	0.41	0.00766865
CNAG_03388	CNAG_03388 _ 1	823654	823687	0.89	0.9	0.98	0.47	0.57	0.5	0.923333	0.513333	-0.41	0.00766865
CNAG_03420	CNAG_03420 _ 1	906005	906013	1	1	1	0.76	0.75	0.82	1	0.776667	-0.223333	0.0114405
CNAG_03420	CNAG_03420 _ 2	906199	906209	0	0	0	0.24	0.25	0.18	0	0.223333	0.223333	0.0114405
CNAG_03436	CNAG_03436 _ 2	947299	947324	0.79	0.83	0.78	0.71	0.7	0.69	0.8	0.7	-0.1	0.0475741
CNAG_03436	CNAG_03436 _ 1	947747	947780	0.21	0.17	0.22	0.29	0.3	0.31	0.2	0.3	0.1	0.0475741
CNAG_03457	CNAG_03457 _ 2	1000997	1001005	0.13	0.21	0.19	0	0	0	0.176667	0	-0.176667	0.0180062
CNAG_03457	CNAG_03457 _ 1	1001084	1001110	0.72	0.75	0.75	0.9	0.9	0.94	0.74	0.913333	0.173333	0.0157801
CNAG_03475	CNAG_03475 _ 2	1055244	1055251	0.36	0.14	0.29	0.18	0	0	0.263333	0.06	-0.203333	0.0465741
CNAG_03475	CNAG_03475 _ 1	1055272	1055293	0.64	0.86	0.71	0.82	1	1	0.736667	0.94	0.203333	0.0465741
CNAG_03486	CNAG_03486 _ 1	1089637	1089671	0.96	0.97	0.97	0.86	0.79	0.86	0.966667	0.836667	-0.13	0.0329511
CNAG_03492	CNAG_03492 _ 8	1100443	1100506	0.09	0.06	0.11	0.2	0.25	0.16	0.0866667	0.203333	0.116667	0.0490409
CNAG_03502	CNAG_03502 _ 1	1124882	1124896	0.66	0.66	0.65	0.74	0.85	0.95	0.656667	0.846667	0.19	0.033815
CNAG_03504	CNAG_03504 _ 1	1134210	1134220	0.2	0.18	0.21	0.52	0.46	0.48	0.196667	0.486667	0.29	0.00799782
CNAG_03504	CNAG_03504 _ 2	1134284	1134324	0.8	0.82	0.79	0.48	0.54	0.52	0.803333	0.513333	-0.29	0.00799782
CNAG_03564	CNAG_03564 _ 3	1287481	1287498	0.15	0.15	0.13	0	0	0	0.143333	0	-0.143333	0.017251
CNAG_03598	CNAG_03598 _ 1	294531	294559	0.47	0.47	0.55	0.35	0.36	0.39	0.496667	0.366667	-0.13	0.0385985
CNAG_03598	CNAG_03598 _ 2	294577	294612	0.53	0.53	0.45	0.65	0.64	0.61	0.503333	0.633333	0.13	0.0385985
CNAG_03621	CNAG_03621 _ 1	362474	362533	0.91	0.91	0.86	1	1	1	0.893333	1	0.106667	0.0414984
CNAG_03637	CNAG_03637 _ 3	405269	405277	0.28	0.17	0.35	0.08	0.07	0.03	0.266667	0.06	-0.206667	0.0255703
CNAG_03637	CNAG_03637 _ 1	405678	405718	0.28	0.55	0	0.63	0.71	0.68	0.276667	0.673333	0.396667	0.026937
CNAG_03673	CNAG_03673 _ 1	498694	498705	0.71	0.66	0.64	0.51	0.27	0.44	0.67	0.406667	-0.263333	0.0216111
CNAG_03673	CNAG_03673 _ 3	501052	501056	0.11	0	0	0.33	0.63	0.33	0.0366667	0.43	0.393333	0.0157801
CNAG_03699	CNAG_03699 _ 3	567149	567152	0	0	0	0.13	0.13	0.12	0	0.126667	0.126667	0.0190843
CNAG_03720	CNAG_03720 _ 2	620964	620982	0.02	0	0	0.28	0.32	0.3	0.00666667	0.3	0.293333	0.00766865
CNAG_03720	CNAG_03720 _ 1	621053	621108	0.98	1	1	0.72	0.68	0.7	0.993333	0.7	-0.293333	0.00766865
CNAG_03769	CNAG_03769 _ 1	765460	765523	0.66	0.7	0.73	0.85	0.77	0.84	0.696667	0.82	0.123333	0.0468165
CNAG_03771	CNAG_03771 _ 3	770802	770812	0.23	0.21	0.34	0.46	0.47	0.4	0.26	0.443333	0.183333	0.0272187
CNAG_03771	CNAG_03771 _ 4	771379	771398	0.33	0.48	0.31	0.22	0.13	0.19	0.373333	0.18	-0.193333	0.0324815
CNAG_03796	CNAG_03796 _ 1	832170	832173	0.06	0.06	0	0.21	0.26	0.32	0.04	0.263333	0.223333	0.0157801
CNAG_03796	CNAG_03796 _ 2	833610	833624	0.94	0.94	1	0.79	0.74	0.68	0.96	0.736667	-0.223333	0.0157801
CNAG_03807	CNAG_03807 _ 2	898117	898121	0	0	0	0.33	0.33	0.25	0	0.303333	0.303333	0.00850042
CNAG_03807	CNAG_03807 _ 1	898271	898293	1	1	1	0.67	0.67	0.75	1	0.696667	-0.303333	0.00850042
CNAG_03847	CNAG_03847 _ 2	1000805	1000822	0.9	0.87	0.88	0.77	0.7	0.72	0.883333	0.73	-0.153333	0.0228442
CNAG_03847	CNAG_03847 _ 1	1000847	1000870	0.1	0.13	0.12	0.23	0.3	0.28	0.116667	0.27	0.153333	0.0228442
CNAG_03876	CNAG_03876 _ 2	1067726	1067744	0.32	0.25	0.18	0.41	0.36	0.39	0.25	0.386667	0.136667	0.047951
CNAG_03876	CNAG_03876 _ 1	1067923	1067962	0.68	0.75	0.82	0.59	0.64	0.61	0.75	0.613333	-0.136667	0.047951
CNAG_03883	CNAG_03883 _ 1	1088871	1088878	0.22	0.32	0.23	0.03	0.04	0.04	0.256667	0.0366667	-0.22	0.0145922
CNAG_03883	CNAG_03883 _ 2	1089431	1089443	0.78	0.68	0.77	0.97	0.96	0.96	0.743333	0.963333	0.22	0.0145922
CNAG_03909	CNAG_03909 _ 1	1156828	1156853	0.59	0.63	0.61	0.78	0.87	0.76	0.61	0.803333	0.193333	0.0195586
CNAG_03909	CNAG_03909 _ 2	1156879	1156888	0.41	0.37	0.39	0.22	0.13	0.24	0.39	0.196667	-0.193333	0.0195586
CNAG_03920	CNAG_03920 _ 1	1189877	1189913	0.5	0.57	0.38	0.33	0	0.22	0.483333	0.183333	-0.3	0.0280799
CNAG_03920	CNAG_03920 _ 2	1190191	1190207	0.07	0.07	0	0.47	1	0.77	0.0466667	0.746667	0.7	0.00956182
CNAG_03920	CNAG_03920 _ 3	1190676	1190685	0.44	0.35	0.62	0.2	0	0	0.47	0.0666667	-0.403333	0.0145922
CNAG_03926	CNAG_03926 _ 1	1202630	1202654	0.75	0.78	0.71	0.97	0.96	1	0.746667	0.976667	0.23	0.0114381
CNAG_03926	CNAG_03926 _ 2	1203439	1203442	0.25	0.22	0.29	0.03	0.04	0	0.253333	0.0233333	-0.23	0.0114381
CNAG_03996	CNAG_03996 _ 3	1356260	1356269	0	0.04	0	0.25	0.22	0.15	0.0133333	0.206667	0.193333	0.0186418
CNAG_03998	CNAG_03998 _ 2	1362057	1362076	0.18	0.18	0.22	0.77	0.7	0.76	0.193333	0.743333	0.55	0.00681818
CNAG_03998	CNAG_03998 _ 1	1362246	1362284	0.82	0.82	0.78	0.23	0.3	0.24	0.806667	0.256667	-0.55	0.00681818
CNAG_04001	CNAG_04001 _ 3	1367009	1367012	0.08	0.11	0.17	0	0	0	0.12	0	-0.12	0.0424191
CNAG_04003	CNAG_04003 _ 1	1369643	1369682	0.78	0.81	0.72	0.88	0.88	0.95	0.77	0.903333	0.133333	0.0423071
CNAG_04003	CNAG_04003 _ 2	1373115	1373117	0.22	0.19	0.28	0.12	0.13	0.05	0.23	0.1	-0.13	0.0465741
CNAG_04004	CNAG_04004 _ 1	1374335	1374358	0.75	0.77	0.74	0.92	0.92	0.94	0.753333	0.926667	0.173333	0.013682
CNAG_04004	CNAG_04004 _ 8	1375189	1375258	0.1	0.1	0.12	0.02	0	0	0.106667	0.00666667	-0.1	0.0378932
CNAG_04021	CNAG_04021 _ 1	1417492	1417517	0.83	0.8	0.8	0.96	0.98	0.98	0.81	0.973333	0.163333	0.0157801
CNAG_04021	CNAG_04021 _ 2	1418088	1418136	0.1	0.11	0.13	0.02	0.01	0.01	0.113333	0.0133333	-0.1	0.0378932
CNAG_04042	CNAG_04042 _ 2	1482414	1482424	0.28	0.25	0.25	0.36	0.34	0.37	0.26	0.356667	0.0966667	0.0465741
CNAG_04043	CNAG_04043 _ 1	1483662	1483703	0.53	0.5	0.47	0.86	0.78	0.94	0.5	0.86	0.36	0.00956182
CNAG_04043	CNAG_04043 _ 2	1483842	1483863	0.47	0.49	0.53	0.14	0.22	0.06	0.496667	0.14	-0.356667	0.00956182
CNAG_04065	CNAG_04065 _ 1	1535428	1535433	0.57	0.5	0.59	0.14	0.05	0.08	0.553333	0.09	-0.463333	0.00681818
CNAG_04065	CNAG_04065 _ 3	1535867	1535891	0	0	0	0.4	0.37	0.44	0	0.403333	0.403333	0.00681818
CNAG_04065	CNAG_04065 _ 4	1535919	1535925	0	0	0	0.17	0.22	0.14	0	0.176667	0.176667	0.0178421
CNAG_04066	CNAG_04066 _ 2	1537165	1537204	0.38	0.36	0.41	0.12	0.09	0.09	0.383333	0.1	-0.283333	0.00799782
CNAG_04066	CNAG_04066 _ 1	1537227	1537254	0.61	0.63	0.58	0.82	0.79	0.85	0.606667	0.82	0.213333	0.0125325
CNAG_04102	CNAG_04102 _ 2	8328	8347	0.44	0.49	0.48	0.31	0.3	0.36	0.47	0.323333	-0.146667	0.0265314
CNAG_04106	CNAG_04106 _ 2	21753	21775	0.79	0.77	0.79	0.92	0.91	0.95	0.783333	0.926667	0.143333	0.020464
CNAG_04106	CNAG_04106 _ 1	21806	21813	0.17	0.18	0.15	0.07	0.08	0.05	0.166667	0.0666667	-0.1	0.0416816
CNAG_04130	CNAG_04130 _ 3	85382	85385	0.05	0.02	0.06	0.28	0.38	0.34	0.0433333	0.333333	0.29	0.00956182
CNAG_04130	CNAG_04130 _ 1	85718	85775	0.8	0.88	0.84	0.54	0.4	0.54	0.84	0.493333	-0.346667	0.00989753
CNAG_04178	CNAG_04178 _ 1	212861	212949	0.62	0.7	0.66	0.82	0.86	0.89	0.66	0.856667	0.196667	0.0175921
CNAG_04178	CNAG_04178 _ 2	212973	212981	0.38	0.3	0.34	0.18	0.14	0.11	0.34	0.143333	-0.196667	0.0175921
CNAG_04186	CNAG_04186 _ 2	235114	235139	0.93	0.85	0.95	0.65	0.8	0.73	0.91	0.726667	-0.183333	0.0320674
CNAG_04186	CNAG_04186 _ 1	235157	235191	0.07	0.15	0.05	0.35	0.2	0.27	0.09	0.273333	0.183333	0.0320674
CNAG_04190	CNAG_04190 _ 2	246443	246474	0.69	0.66	0.67	0.6	0.56	0.47	0.673333	0.543333	-0.13	0.0490409
CNAG_04194	CNAG_04194 _ 1	257387	257414	0.62	0.49	0.57	0.95	0.9	1	0.56	0.95	0.39	0.00817299
CNAG_04194	CNAG_04194 _ 2	257705	257708	0.38	0.51	0.43	0.05	0.1	0	0.44	0.05	-0.39	0.00817299
CNAG_04200	CNAG_04200 _ 2	278033	278048	0.9	0.82	0.88	1	1	1	0.866667	1	0.133333	0.0321437
CNAG_04200	CNAG_04200 _ 1	278071	278088	0.1	0.18	0.12	0	0	0	0.133333	0	-0.133333	0.0321437
CNAG_04209	CNAG_04209 _ 1	297252	297256	0.95	0.95	0.96	0.82	0.77	0.85	0.953333	0.813333	-0.14	0.0286319
CNAG_04291	CNAG_04291 _ 1	493443	493458	0.28	0.27	0.23	0.59	0.59	0.45	0.26	0.543333	0.283333	0.012772
CNAG_04291	CNAG_04291 _ 2	493481	493555	0.72	0.73	0.77	0.41	0.41	0.55	0.74	0.456667	-0.283333	0.012772
CNAG_04313	CNAG_04313 _ 1	538286	538310	0.24	0.33	0.22	0.65	0.6	0.68	0.263333	0.643333	0.38	0.00799782
CNAG_04313	CNAG_04313 _ 2	538353	538381	0.76	0.67	0.78	0.35	0.4	0.32	0.736667	0.356667	-0.38	0.00799782
CNAG_04320	CNAG_04320 _ 2	556993	557006	0.24	0.33	0.34	0.13	0.09	0.08	0.303333	0.1	-0.203333	0.0178421
CNAG_04320	CNAG_04320 _ 1	558307	558344	0.76	0.67	0.66	0.87	0.91	0.92	0.696667	0.9	0.203333	0.0178421
CNAG_04324	CNAG_04324 _ 1	567206	567245	0.25	0.27	0.25	0.67	0.8	0.7	0.256667	0.723333	0.466667	0.00681818
CNAG_04324	CNAG_04324 _ 2	567268	567292	0.75	0.73	0.75	0.33	0.2	0.3	0.743333	0.276667	-0.466667	0.00681818
CNAG_04327	CNAG_04327 _ 2	575783	575792	0.04	0	0.07	0.23	0.23	0.16	0.0366667	0.206667	0.17	0.0228442
CNAG_04327	CNAG_04327 _ 1	579895	579927	0.96	1	0.93	0.77	0.77	0.84	0.963333	0.793333	-0.17	0.0228442
CNAG_04354	CNAG_04354 _ 3	653150	653164	0	0	0	0.2	0.16	0.12	0	0.16	0.16	0.0211879
CNAG_04361	CNAG_04361 _ 2	672269	672301	0.27	0.27	0.3	0.33	0.47	0.46	0.28	0.42	0.14	0.048615
CNAG_04443	CNAG_04443 _ 2	880950	880967	0.02	0.02	0.04	0.14	0.24	0.14	0.0266667	0.173333	0.146667	0.0333536
CNAG_04443	CNAG_04443 _ 1	881998	882054	0.98	0.98	0.96	0.85	0.74	0.83	0.973333	0.806667	-0.166667	0.0264454
CNAG_04450	CNAG_04450 _ 2	899139	899142	0.35	0.34	0.36	0.59	0.6	0.6	0.35	0.596667	0.246667	0.00799782
CNAG_04450	CNAG_04450 _ 1	900985	901013	0.52	0.6	0.47	0.34	0.33	0.39	0.53	0.353333	-0.176667	0.0272187
CNAG_04570	CNAG_04570 _ 3	1009056	1009058	0	0.05	0	0.22	0.14	0.16	0.0166667	0.173333	0.156667	0.0264743
CNAG_04587	CNAG_04587 _ 2	954723	954741	0.53	0.54	0.54	0.38	0.46	0.43	0.536667	0.423333	-0.113333	0.0449324
CNAG_04601	CNAG_04601 _ 2	917741	917798	0.96	0.98	0.98	0.88	0.85	0.83	0.973333	0.853333	-0.12	0.0320674
CNAG_04601	CNAG_04601 _ 1	918237	918254	0.03	0.01	0.01	0.12	0.14	0.17	0.0166667	0.143333	0.126667	0.0284911
CNAG_04607	CNAG_04607 _ 1	902447	902506	0.85	0.76	0.81	1	0.87	1	0.806667	0.956667	0.15	0.0465741
CNAG_04607	CNAG_04607 _ 2	902604	902624	0.15	0.24	0.19	0	0.13	0	0.193333	0.0433333	-0.15	0.0465741
CNAG_04614	CNAG_04614 _ 2	883031	883077	0.91	0.92	0.94	0.81	0.68	0.71	0.923333	0.733333	-0.19	0.0226461
CNAG_04614	CNAG_04614 _ 1	883946	883979	0.09	0.08	0.06	0.19	0.32	0.29	0.0766667	0.266667	0.19	0.0226461
CNAG_04625	CNAG_04625 _ 1	848204	848236	0.28	0.34	0.29	0.08	0.17	0.18	0.303333	0.143333	-0.16	0.0300594
CNAG_04625	CNAG_04625 _ 2	849828	849873	0.2	0.14	0.17	0.03	0.06	0.05	0.17	0.0466667	-0.123333	0.0329511
CNAG_04625	CNAG_04625 _ 5	850137	850205	0.42	0.4	0.44	0.76	0.66	0.7	0.42	0.706667	0.286667	0.00956182
CNAG_04634	CNAG_04634 _ 1	820179	820244	0.96	1	0.95	0.62	0.67	0.74	0.97	0.676667	-0.293333	0.0100987
CNAG_04634	CNAG_04634 _ 2	821463	821482	0.02	0	0.03	0.15	0.15	0.09	0.0166667	0.13	0.113333	0.0423071
CNAG_04634	CNAG_04634 _ 5	823321	823330	0.02	0	0	0.13	0.11	0.11	0.00666667	0.116667	0.11	0.031312
CNAG_04640	CNAG_04640 _ 1	797617	797633	0.68	0.83	0.6	0.94	0.88	0.91	0.703333	0.91	0.206667	0.0329511
CNAG_04649	CNAG_04649 _ 3	777993	777999	0.3	0.21	0.28	0.13	0.1	0.15	0.263333	0.126667	-0.136667	0.036459
CNAG_04656	CNAG_04656 _ 2	761343	761371	0.27	0.24	0.28	0.16	0.16	0.17	0.263333	0.163333	-0.1	0.0416816
CNAG_04701	CNAG_04701 _ 1	659552	659573	0.72	0.74	0.69	0.53	0.63	0.54	0.716667	0.566667	-0.15	0.0329511
CNAG_04701	CNAG_04701 _ 2	659596	659602	0.28	0.26	0.31	0.47	0.37	0.46	0.283333	0.433333	0.15	0.0329511
CNAG_04732	CNAG_04732 _ 2	554656	554689	0.7	0.57	0.64	0.12	0	0.1	0.636667	0.0733333	-0.563333	0.00681818
CNAG_04732	CNAG_04732 _ 1	555653	555684	0.25	0.35	0.34	0.73	0.88	0.77	0.313333	0.793333	0.48	0.00766865
CNAG_04737	CNAG_04737 _ 4	539371	539414	0.04	0.03	0.07	0.29	0.17	0.21	0.0466667	0.223333	0.176667	0.0246431
CNAG_04737	CNAG_04737 _ 1	541017	541048	0.84	0.88	0.81	0.53	0.66	0.65	0.843333	0.613333	-0.23	0.0178421
CNAG_04749	CNAG_04749 _ 2	510486	510493	0.41	0.44	0.47	0.65	0.75	0.65	0.44	0.683333	0.243333	0.013682
CNAG_04749	CNAG_04749 _ 1	510511	510553	0.59	0.56	0.53	0.35	0.25	0.35	0.56	0.316667	-0.243333	0.013682
CNAG_04760	CNAG_04760 _ 3	472868	472894	0.21	0.25	0.22	0.45	0.51	0.45	0.226667	0.47	0.243333	0.010231
CNAG_04760	CNAG_04760 _ 2	473179	473193	0.56	0.62	0.61	0.5	0.42	0.46	0.596667	0.46	-0.136667	0.0354367
CNAG_04760	CNAG_04760 _ 1	473789	473796	0.19	0.13	0.16	0.02	0	0.04	0.16	0.02	-0.14	0.0265867
CNAG_04794	CNAG_04794 _ 2	383643	383659	0.77	0.76	0.8	0.96	0.97	0.97	0.776667	0.966667	0.19	0.0119436
CNAG_04794	CNAG_04794 _ 1	384370	384391	0.23	0.24	0.2	0.03	0.03	0.03	0.223333	0.03	-0.193333	0.0114798
CNAG_04808	CNAG_04808 _ 1	339186	339212	0.85	0.82	0.84	1	1	1	0.836667	1	0.163333	0.0142938
CNAG_04808	CNAG_04808 _ 2	339496	339505	0.15	0.18	0.16	0	0	0	0.163333	0	-0.163333	0.0142938
CNAG_04824	CNAG_04824 _ 1	303630	303689	0.6	0.59	0.59	0.64	0.82	0.84	0.593333	0.766667	0.173333	0.0436412
CNAG_04824	CNAG_04824 _ 2	303882	303907	0.4	0.41	0.41	0.36	0.18	0.16	0.406667	0.233333	-0.173333	0.0436412
CNAG_04861	CNAG_04861 _ 1	189062	189100	0.16	0.4	0.18	0.79	1	0.61	0.246667	0.8	0.553333	0.0114798
CNAG_04861	CNAG_04861 _ 2	189119	189137	0.84	0.6	0.82	0.21	0	0.39	0.753333	0.2	-0.553333	0.0114798
CNAG_04904	CNAG_04904 _ 3	70633	70636	0.01	0	0.02	0.1	0.14	0.1	0.01	0.113333	0.103333	0.0415354
CNAG_04905	CNAG_04905 _ 1	61442	61491	0.8	0.83	1	0.21	0.2	0.12	0.876667	0.176667	-0.7	0.00681818
CNAG_04905	CNAG_04905 _ 2	63628	63647	0.2	0.17	0	0.79	0.8	0.88	0.123333	0.823333	0.7	0.00681818
CNAG_04926	CNAG_04926 _ 1	8542	8556	0.2	0.12	0.21	0.8	1	0.91	0.176667	0.903333	0.726667	0.00681818
CNAG_04926	CNAG_04926 _ 2	8597	8612	0.8	0.88	0.79	0.2	0	0.09	0.823333	0.0966667	-0.726667	0.00681818
CNAG_04938	CNAG_04938 _ 3	25166	25189	0.13	0.11	0.13	0.4	0.33	0.35	0.123333	0.36	0.236667	0.010231
CNAG_04938	CNAG_04938 _ 1	26273	26300	0.87	0.88	0.87	0.59	0.64	0.64	0.873333	0.623333	-0.25	0.00955971
CNAG_04943	CNAG_04943 _ 6	40777	40794	0	0	0	0.11	0.1	0.09	0	0.1	0.1	0.0333414
CNAG_04943	CNAG_04943 _ 1	43940	43977	0.92	0.95	0.95	0.48	0.4	0.56	0.94	0.48	-0.46	0.00765713
CNAG_04954	CNAG_04954 _ 1	68624	68661	0.9	0.9	0.9	0.64	0.7	0.8	0.9	0.713333	-0.186667	0.026937
CNAG_04954	CNAG_04954 _ 2	72501	72511	0.1	0.1	0.1	0.36	0.3	0.2	0.1	0.286667	0.186667	0.026937
CNAG_04963	CNAG_04963 _ 1	93069	93107	0.86	0.81	0.9	0.49	0.47	0.48	0.856667	0.48	-0.376667	0.00710213
CNAG_04963	CNAG_04963 _ 2	93555	93593	0.14	0.19	0.1	0.51	0.53	0.52	0.143333	0.52	0.376667	0.00710213
CNAG_05028	CNAG_05028 _ 1	257908	257948	0.92	0.91	1	0.4	0.32	0.21	0.943333	0.31	-0.633333	0.00681818
CNAG_05028	CNAG_05028 _ 2	260121	260135	0.08	0.09	0	0.6	0.68	0.79	0.0566667	0.69	0.633333	0.00681818
CNAG_05031	CNAG_05031 _ 3	264928	264957	0.3	0.38	0.35	0.1	0.11	0.07	0.343333	0.0933333	-0.25	0.010231
CNAG_05031	CNAG_05031 _ 2	265555	265573	0.62	0.52	0.53	0.77	0.79	0.87	0.556667	0.81	0.253333	0.0144229
CNAG_05059	CNAG_05059 _ 1	322979	322983	0.9	0.88	0.89	1	1	1	0.89	1	0.11	0.0272187
CNAG_05059	CNAG_05059 _ 2	324454	324458	0.1	0.12	0.11	0	0	0	0.11	0	-0.11	0.0272187
CNAG_05090	CNAG_05090 _ 1	414711	414763	0.41	0.42	0.34	0.24	0.27	0.27	0.39	0.26	-0.13	0.0366867
CNAG_05090	CNAG_05090 _ 2	414783	414843	0.59	0.58	0.66	0.76	0.73	0.73	0.61	0.74	0.13	0.0366867
CNAG_05117	CNAG_05117 _ 1	473209	473232	0.87	0.95	0.84	0.6	0.69	0.57	0.886667	0.62	-0.266667	0.0142938
CNAG_05117	CNAG_05117 _ 2	474945	474947	0.13	0.05	0.16	0.4	0.31	0.43	0.113333	0.38	0.266667	0.0142938
CNAG_05120	CNAG_05120 _ 2	482804	482806	0.04	0	0	0.18	0.19	0.15	0.0133333	0.173333	0.16	0.0189124
CNAG_05120	CNAG_05120 _ 1	483690	483716	0.96	1	1	0.82	0.81	0.85	0.986667	0.826667	-0.16	0.0189124
CNAG_05144	CNAG_05144 _ 1	545391	545430	0.9	0.92	0.89	0.98	1	1	0.903333	0.993333	0.09	0.0498338
CNAG_05144	CNAG_05144 _ 2	545531	545548	0.1	0.08	0.11	0.02	0	0	0.0966667	0.00666667	-0.09	0.0498338
CNAG_05152	CNAG_05152 _ 1	565289	565355	0.77	0.79	0.72	0.87	0.94	0.95	0.76	0.92	0.16	0.0270995
CNAG_05155	CNAG_05155 _ 5	579424	579431	0.38	0.29	0.3	0.14	0.12	0.1	0.323333	0.12	-0.203333	0.0162314
CNAG_05155	CNAG_05155 _ 4	579649	579667	0.29	0.22	0.16	0.04	0	0.02	0.223333	0.02	-0.203333	0.0193158
CNAG_05155	CNAG_05155 _ 3	579958	579974	0.02	0.06	0.03	0.31	0.34	0.3	0.0366667	0.316667	0.28	0.00799782
CNAG_05155	CNAG_05155 _ 1	580302	580319	0.02	0	0	0.14	0.11	0.11	0.00666667	0.12	0.113333	0.0320674
CNAG_05250	CNAG_05250 _ 2	843259	843268	0.3	0.35	0.24	0.12	0	0	0.296667	0.04	-0.256667	0.0157801
CNAG_05250	CNAG_05250 _ 1	845480	845543	0.7	0.65	0.76	0.88	1	1	0.703333	0.96	0.256667	0.0157801
CNAG_05256	CNAG_05256 _ 4	859881	859885	0	0	0.02	0.08	0.1	0.11	0.00666667	0.0966667	0.09	0.0498338
CNAG_05256	CNAG_05256 _ 3	859936	859963	0.01	0	0	0.13	0.16	0.1	0.00333333	0.13	0.126667	0.0299178
CNAG_05256	CNAG_05256 _ 2	860085	860126	0.05	0	0.02	0.28	0.35	0.28	0.0233333	0.303333	0.28	0.00956182
CNAG_05256	CNAG_05256 _ 1	861657	861675	0.93	1	0.95	0.51	0.39	0.52	0.96	0.473333	-0.486667	0.00710213
CNAG_05309	CNAG_05309 _ 4	1010983	1010998	0	0	0	0.23	0.15	0.12	0	0.166667	0.166667	0.0252119
CNAG_05309	CNAG_05309 _ 3	1013117	1013126	0.58	0.56	0.54	0.24	0.28	0.25	0.56	0.256667	-0.303333	0.00766865
CNAG_05309	CNAG_05309 _ 1	1014541	1014543	0	0.01	0	0.18	0.26	0.21	0.00333333	0.216667	0.213333	0.012772
CNAG_05339	CNAG_05339 _ 1	18409	18477	0.75	0.79	0.72	0.41	0.43	0.47	0.753333	0.436667	-0.316667	0.00799782
CNAG_05339	CNAG_05339 _ 2	19373	19382	0.25	0.21	0.28	0.59	0.57	0.53	0.246667	0.563333	0.316667	0.00799782
CNAG_05349	CNAG_05349 _ 2	60518	60564	0.61	0.58	0.51	0.43	0.37	0.4	0.566667	0.4	-0.166667	0.026436
CNAG_05354	CNAG_05354 _ 1	73954	73995	0.97	0.97	0.98	0.86	0.84	0.85	0.973333	0.85	-0.123333	0.0224739
CNAG_05354	CNAG_05354 _ 2	74527	74536	0.03	0.03	0.02	0.14	0.16	0.15	0.0266667	0.15	0.123333	0.0224739
CNAG_05383	CNAG_05383 _ 2	159898	159902	0.16	0	0.12	0.28	0.31	0.27	0.0933333	0.286667	0.193333	0.0265867
CNAG_05383	CNAG_05383 _ 1	161277	161296	0.84	1	0.88	0.72	0.69	0.73	0.906667	0.713333	-0.193333	0.0265867
CNAG_05385	CNAG_05385 _ 1	163855	163904	0.76	0.75	0.86	0.97	1	0.98	0.79	0.983333	0.193333	0.0197143
CNAG_05398	CNAG_05398 _ 1	206582	206631	0.59	0.5	0.54	0.7	1	1	0.543333	0.9	0.356667	0.0178421
CNAG_05398	CNAG_05398 _ 4	207211	207258	0.27	0.35	0.39	0.25	0	0	0.336667	0.0833333	-0.253333	0.030197
CNAG_05468	CNAG_05468 _ 2	387113	387121	0.51	0.53	0.46	0.34	0.31	0.28	0.5	0.31	-0.19	0.017298
CNAG_05468	CNAG_05468 _ 1	387142	387175	0.49	0.47	0.54	0.66	0.69	0.72	0.5	0.69	0.19	0.017298
CNAG_05485	CNAG_05485 _ 2	437599	437601	0.07	0.06	0.09	0.24	0.22	0.21	0.0733333	0.223333	0.15	0.0181888
CNAG_05485	CNAG_05485 _ 1	437625	437655	0.93	0.94	0.91	0.76	0.78	0.79	0.926667	0.776667	-0.15	0.0181888
CNAG_05521	CNAG_05521 _ 5	542515	542561	0.16	0.13	0.16	0.29	0.3	0.25	0.15	0.28	0.13	0.0289474
CNAG_05533	CNAG_05533 _ 2	578116	578120	0.5	0.34	0.46	0.18	0.23	0.3	0.433333	0.236667	-0.196667	0.0309816
CNAG_05540	CNAG_05540 _ 2	600175	600199	0.77	0.77	0.63	1	1	1	0.723333	1	0.276667	0.012772
CNAG_05540	CNAG_05540 _ 1	600466	600496	0.23	0.23	0.38	0	0	0	0.28	0	-0.28	0.0134219
CNAG_05544	CNAG_05544 _ 1	607687	607741	0.66	0.62	0.69	0.29	0.24	0.27	0.656667	0.266667	-0.39	0.00681818
CNAG_05544	CNAG_05544 _ 2	607778	607793	0.34	0.38	0.31	0.71	0.76	0.73	0.343333	0.733333	0.39	0.00681818
CNAG_05564	CNAG_05564 _ 1	654443	654469	0.63	0.76	0.72	0.88	0.91	1	0.703333	0.93	0.226667	0.0200985
CNAG_05564	CNAG_05564 _ 2	655324	655335	0.37	0.24	0.28	0.12	0.09	0	0.296667	0.07	-0.226667	0.0200985
CNAG_05615	CNAG_05615 _ 1	784130	784132	0.16	0.17	0.16	0.07	0.09	0.07	0.163333	0.0766667	-0.0866667	0.0481655
CNAG_05615	CNAG_05615 _ 3	784407	784416	0.17	0.19	0.15	0.3	0.41	0.24	0.17	0.316667	0.146667	0.048712
CNAG_05652	CNAG_05652 _ 2	883962	883971	0.34	0.26	0.34	0.1	0	0.12	0.313333	0.0733333	-0.24	0.0162314
CNAG_05652	CNAG_05652 _ 1	883996	884033	0.66	0.74	0.66	0.9	1	0.88	0.686667	0.926667	0.24	0.0162314
CNAG_05653	CNAG_05653 _ 2	884583	884614	0.06	0.06	0.05	0.16	0.17	0.24	0.0566667	0.19	0.133333	0.0329511
CNAG_05653	CNAG_05653 _ 3	884681	884690	0.94	0.93	0.95	0.82	0.83	0.76	0.94	0.803333	-0.136667	0.0292621
CNAG_05665	CNAG_05665 _ 1	919503	919556	0.23	0.21	0.23	0.05	0.05	0.04	0.223333	0.0466667	-0.176667	0.0119193
CNAG_05665	CNAG_05665 _ 6	919875	919931	0.18	0.17	0.23	0.5	0.49	0.41	0.193333	0.466667	0.273333	0.0102569
CNAG_05677	CNAG_05677 _ 2	590159	590165	0	0	0	0.19	0.23	0.21	0	0.21	0.21	0.0100987
CNAG_05677	CNAG_05677 _ 1	592755	592805	1	1	1	0.81	0.77	0.79	1	0.79	-0.21	0.0100987
CNAG_05684	CNAG_05684 _ 3	608142	608156	0.37	0.46	0.52	0.77	0.7	0.64	0.45	0.703333	0.253333	0.0178421
CNAG_05686	CNAG_05686 _ 1	615366	615434	0.88	0.88	0.88	0.74	0.7	0.71	0.88	0.716667	-0.163333	0.0157801
CNAG_05686	CNAG_05686 _ 2	615458	615467	0.12	0.12	0.12	0.26	0.3	0.29	0.12	0.283333	0.163333	0.0157801
CNAG_05741	CNAG_05741 _ 1	742116	742134	0.41	0.51	0.4	0.68	0.62	0.61	0.44	0.636667	0.196667	0.0214556
CNAG_05741	CNAG_05741 _ 2	742342	742374	0.59	0.49	0.6	0.32	0.38	0.39	0.56	0.363333	-0.196667	0.0214556
CNAG_05742	CNAG_05742 _ 4	745907	745914	0.06	0.08	0.05	0.21	0.2	0.18	0.0633333	0.196667	0.133333	0.0228442
CNAG_05767	CNAG_05767 _ 3	815105	815166	0.85	0.87	0.85	0.53	0.53	0.55	0.856667	0.536667	-0.32	0.00681818
CNAG_05767	CNAG_05767 _ 2	815351	815358	0.13	0.11	0.15	0.32	0.28	0.26	0.13	0.286667	0.156667	0.0209386
CNAG_05767	CNAG_05767 _ 1	815438	815446	0.03	0.02	0	0.15	0.19	0.19	0.0166667	0.176667	0.16	0.0178421
CNAG_05774	CNAG_05774 _ 2	840979	840987	0.03	0.03	0.03	0.23	0.19	0.13	0.03	0.183333	0.153333	0.0270995
CNAG_05774	CNAG_05774 _ 1	841573	841639	0.97	0.97	0.97	0.77	0.81	0.87	0.97	0.816667	-0.153333	0.0270995
CNAG_05782	CNAG_05782 _ 2	854245	854287	0.34	0.36	0.35	0.48	0.55	0.48	0.35	0.503333	0.153333	0.0237913
CNAG_05797	CNAG_05797 _ 2	906927	906932	0.66	0.63	0.65	0.5	0.54	0.56	0.646667	0.533333	-0.113333	0.0397589
CNAG_05797	CNAG_05797 _ 1	906956	906968	0.34	0.37	0.35	0.5	0.46	0.44	0.353333	0.466667	0.113333	0.0397589
CNAG_05799	CNAG_05799 _ 2	910217	910250	0.41	0.33	0.26	0.05	0.06	0	0.333333	0.0366667	-0.296667	0.0114405
CNAG_05799	CNAG_05799 _ 1	910481	910510	0.59	0.67	0.74	0.92	0.94	0.96	0.666667	0.94	0.273333	0.0126841
CNAG_05814	CNAG_05814 _ 2	943042	943057	0.69	0.69	0.65	0.5	0.45	0.5	0.676667	0.483333	-0.193333	0.0145922
CNAG_05814	CNAG_05814 _ 1	943078	943082	0.3	0.29	0.33	0.49	0.54	0.49	0.306667	0.506667	0.2	0.013532
CNAG_05864	CNAG_05864 _ 3	1068732	1068749	0.33	0.25	0.35	0.4	0.5	0.44	0.31	0.446667	0.136667	0.0474875
CNAG_05864	CNAG_05864 _ 2	1069091	1069105	0.16	0.17	0.17	0.45	0.3	0.27	0.166667	0.34	0.173333	0.0378932
CNAG_05864	CNAG_05864 _ 1	1071316	1071342	0.51	0.58	0.48	0.15	0.2	0.29	0.523333	0.213333	-0.31	0.0114381
CNAG_05909	CNAG_05909 _ 2	1188396	1188402	0.46	0.43	0.45	0.65	0.61	0.58	0.446667	0.613333	0.166667	0.0192999
CNAG_05909	CNAG_05909 _ 1	1188437	1188458	0.54	0.57	0.55	0.35	0.39	0.42	0.553333	0.386667	-0.166667	0.0192999
CNAG_05940	CNAG_05940 _ 1	1272602	1272649	0.83	0.74	0.77	0.97	0.95	1	0.78	0.973333	0.193333	0.0178421
CNAG_05940	CNAG_05940 _ 2	1272677	1272696	0.14	0.19	0.17	0.03	0.05	0	0.166667	0.0266667	-0.14	0.0265524
CNAG_05998	CNAG_05998 _ 1	43533	43552	0.8	0.74	0.73	0.45	0.3	0.47	0.756667	0.406667	-0.35	0.010231
CNAG_05998	CNAG_05998 _ 2	44501	44509	0.2	0.26	0.27	0.55	0.7	0.53	0.243333	0.593333	0.35	0.010231
CNAG_06009	CNAG_06009 _ 1	65520	65533	0.79	1	0.86	0	0	0	0.883333	0	-0.883333	0.00681818
CNAG_06009	CNAG_06009 _ 2	65640	65669	0.12	0	0.08	0.56	1	1	0.0666667	0.853333	0.786667	0.00817299
CNAG_06018	CNAG_06018 _ 1	89765	89818	0.96	1	1	0.84	0.6	0.87	0.986667	0.77	-0.216667	0.039525
CNAG_06018	CNAG_06018 _ 2	90788	90790	0.04	0	0	0.16	0.4	0.13	0.0133333	0.23	0.216667	0.039525
CNAG_06035	CNAG_06035 _ 2	135985	136006	0.46	0.43	0.44	0.84	0.93	0.91	0.443333	0.893333	0.45	0.00681818
CNAG_06035	CNAG_06035 _ 1	136458	136470	0.54	0.57	0.56	0.16	0.07	0.09	0.556667	0.106667	-0.45	0.00681818
CNAG_06064	CNAG_06064 _ 2	208385	208392	0.04	0.07	0.01	0.33	0.28	0.21	0.04	0.273333	0.233333	0.015221
CNAG_06064	CNAG_06064 _ 1	208795	208822	0.96	0.93	0.99	0.67	0.72	0.79	0.96	0.726667	-0.233333	0.015221
CNAG_06120	CNAG_06120 _ 1	365549	365581	0.36	0.35	0.36	0.16	0.15	0.17	0.356667	0.16	-0.196667	0.0100929
CNAG_06120	CNAG_06120 _ 4	366513	366515	0.01	0.01	0.01	0.11	0.12	0.12	0.01	0.116667	0.106667	0.0269619
CNAG_06134	CNAG_06134 _ 1	393774	393824	0.46	0.49	0.49	0.83	0.83	0.85	0.48	0.836667	0.356667	0.00681818
CNAG_06134	CNAG_06134 _ 2	393842	393853	0.54	0.51	0.51	0.17	0.17	0.15	0.52	0.163333	-0.356667	0.00681818
CNAG_06165	CNAG_06165 _ 1	485234	485246	0.2	0.15	0.23	0.04	0.09	0.08	0.193333	0.07	-0.123333	0.0415354
CNAG_06165	CNAG_06165 _ 2	490526	490585	0.43	0.62	0.53	0.79	0.72	0.78	0.526667	0.763333	0.236667	0.0208907
CNAG_06165	CNAG_06165 _ 4	490681	490690	0.28	0.21	0.18	0.12	0.1	0.1	0.223333	0.106667	-0.116667	0.0498338
CNAG_06169	CNAG_06169 _ 1	505898	505920	0.98	0.98	0.98	0.88	0.86	0.89	0.98	0.876667	-0.103333	0.0349765
CNAG_06190	CNAG_06190 _ 2	567094	567125	0.63	0.63	0.68	0.54	0.51	0.38	0.646667	0.476667	-0.17	0.036459
CNAG_06190	CNAG_06190 _ 1	567173	567176	0.37	0.37	0.32	0.46	0.49	0.62	0.353333	0.523333	0.17	0.036459
CNAG_06214	CNAG_06214 _ 2	646169	646226	0.87	0.82	0.91	0.71	0.68	0.61	0.866667	0.666667	-0.2	0.0197143
CNAG_06214	CNAG_06214 _ 1	646359	646443	0.13	0.18	0.09	0.29	0.32	0.39	0.133333	0.333333	0.2	0.0197143
CNAG_06238	CNAG_06238 _ 1	705449	705464	0.83	0.85	0.8	0.92	0.94	0.95	0.826667	0.936667	0.11	0.039525
CNAG_06267	CNAG_06267 _ 3	34706	34709	0.03	0.02	0.03	0.37	0.36	0.22	0.0266667	0.316667	0.29	0.0119436
CNAG_06267	CNAG_06267 _ 2	36413	36440	0.94	0.92	0.93	0.63	0.64	0.78	0.93	0.683333	-0.246667	0.0162314
CNAG_06278	CNAG_06278 _ 1	70120	70145	0.94	0.86	0.88	0.48	0.63	0.52	0.893333	0.543333	-0.35	0.00956182
CNAG_06278	CNAG_06278 _ 2	70904	70918	0.06	0.14	0.12	0.52	0.37	0.48	0.106667	0.456667	0.35	0.00956182
CNAG_06310	CNAG_06310 _ 1	150078	150083	0.14	0.15	0.1	0.02	0.02	0.03	0.13	0.0233333	-0.106667	0.0401752
CNAG_06310	CNAG_06310 _ 3	150393	150422	0.58	0.52	0.57	0.68	0.71	0.64	0.556667	0.676667	0.12	0.0437595
CNAG_06327	CNAG_06327 _ 1	201083	201105	0.78	0.71	0.73	0.85	0.86	0.88	0.74	0.863333	0.123333	0.036459
CNAG_06327	CNAG_06327 _ 3	202665	202667	0.14	0.23	0.27	0	0	0	0.213333	0	-0.213333	0.0175921
CNAG_06334	CNAG_06334 _ 1	220335	220372	0.72	0.76	0.6	0.55	0.41	0.5	0.693333	0.486667	-0.206667	0.0299178
CNAG_06334	CNAG_06334 _ 2	222330	222347	0.28	0.24	0.4	0.45	0.59	0.5	0.306667	0.513333	0.206667	0.0299178
CNAG_06347	CNAG_06347 _ 4	258785	258812	0	0.07	0.07	0.57	0.57	0.59	0.0466667	0.576667	0.53	0.00681818
CNAG_06347	CNAG_06347 _ 2	259107	259124	0.83	0.93	0.93	0.22	0.15	0.17	0.896667	0.18	-0.716667	0.00681818
CNAG_06381	CNAG_06381 _ 4	341021	341026	0.09	0.04	0.04	0.6	0.54	0.38	0.0566667	0.506667	0.45	0.00863705
CNAG_06381	CNAG_06381 _ 2	344001	344009	0.81	0.84	0.79	0.33	0.38	0.49	0.813333	0.4	-0.413333	0.00799782
CNAG_06401	CNAG_06401 _ 2	395799	395810	0.37	0.39	0.21	0.51	0.54	0.66	0.323333	0.57	0.246667	0.0243855
CNAG_06401	CNAG_06401 _ 3	395948	395970	0.44	0.49	0.51	0.15	0.37	0.09	0.48	0.203333	-0.276667	0.0238253
CNAG_06428	CNAG_06428 _ 1	450473	450481	0.46	0.38	0.39	0.77	1	0.84	0.41	0.87	0.46	0.00867139
CNAG_06428	CNAG_06428 _ 2	450499	450525	0.54	0.62	0.61	0.23	0	0.16	0.59	0.13	-0.46	0.00867139
CNAG_06436	CNAG_06436 _ 1	480720	480755	0.52	0.43	0.44	0.26	0.25	0.29	0.463333	0.266667	-0.196667	0.0175921
CNAG_06443	CNAG_06443 _ 5	500957	500967	0.11	0.11	0.14	0	0	0	0.12	0	-0.12	0.0265867
CNAG_06443	CNAG_06443 _ 4	501467	501493	0.16	0.19	0.16	0	0	0	0.17	0	-0.17	0.0137179
CNAG_06443	CNAG_06443 _ 3	501559	501588	0.2	0.14	0.15	0	0	0.08	0.163333	0.0266667	-0.136667	0.0378932
CNAG_06443	CNAG_06443 _ 2	501767	501788	0.32	0.35	0.32	0.76	0.82	0.73	0.33	0.77	0.44	0.00681818
CNAG_06443	CNAG_06443 _ 1	501811	501819	0.06	0.06	0.05	0.24	0.18	0.2	0.0566667	0.206667	0.15	0.0209386
CNAG_06463	CNAG_06463 _ 1	546650	546654	0	0.2	0.08	0.42	0.43	0.38	0.0933333	0.41	0.316667	0.0125325
CNAG_06463	CNAG_06463 _ 2	546890	546897	1	0.8	0.92	0.58	0.57	0.62	0.906667	0.59	-0.316667	0.0125325
CNAG_06498	CNAG_06498 _ 1	675835	675903	0.39	0.32	0.26	0.62	0.78	0.7	0.323333	0.7	0.376667	0.00961527
CNAG_06498	CNAG_06498 _ 2	678714	678721	0.61	0.68	0.74	0.38	0.22	0.3	0.676667	0.3	-0.376667	0.00961527
CNAG_06533	CNAG_06533 _ 2	33286	33301	0.86	0.89	0.91	0.69	0.71	0.75	0.886667	0.716667	-0.17	0.0189421
CNAG_06541	CNAG_06541 _ 3	60664	60683	0.7	0.67	0.69	0.85	0.88	0.88	0.686667	0.87	0.183333	0.0130677
CNAG_06542	CNAG_06542 _ 2	61629	61633	0	0	0	0.29	0.22	0.25	0	0.253333	0.253333	0.00956182
CNAG_06542	CNAG_06542 _ 1	66367	66410	1	1	1	0.71	0.78	0.75	1	0.746667	-0.253333	0.00956182
CNAG_06585	CNAG_06585 _ 3	198411	198418	0.13	0.14	0.11	0.46	0.34	0.41	0.126667	0.403333	0.276667	0.0104953
CNAG_06594	CNAG_06594 _ 2	224971	225014	0.05	0.04	0.05	0.2	0.18	0.18	0.0466667	0.186667	0.14	0.0178421
CNAG_06594	CNAG_06594 _ 1	225203	225279	0.95	0.96	0.95	0.8	0.82	0.82	0.953333	0.813333	-0.14	0.0178421
CNAG_06614	CNAG_06614 _ 1	282855	282884	0.54	0.52	0.57	0.33	0.33	0.36	0.543333	0.34	-0.203333	0.0119436
CNAG_06614	CNAG_06614 _ 2	283110	283131	0.46	0.48	0.43	0.67	0.67	0.64	0.456667	0.66	0.203333	0.0119436
CNAG_06617	CNAG_06617 _ 2	289997	290001	0.73	0.68	0.6	0.41	0.44	0.47	0.67	0.44	-0.23	0.0162314
CNAG_06617	CNAG_06617 _ 1	292311	292338	0.27	0.32	0.4	0.59	0.56	0.53	0.33	0.56	0.23	0.0162314
CNAG_06622	CNAG_06622 _ 3	303839	303868	0.33	0.31	0.34	0.2	0.11	0.14	0.326667	0.15	-0.176667	0.0195586
CNAG_06623	CNAG_06623 _ 2	306733	306753	0.97	0.96	0.96	0.86	0.87	0.89	0.963333	0.873333	-0.09	0.0477579
CNAG_06632	CNAG_06632 _ 3	330016	330071	0.26	0.17	0.36	0.12	0.11	0.09	0.263333	0.106667	-0.156667	0.0465741
CNAG_06643	CNAG_06643 _ 1	370193	370245	0.73	0.81	0.78	0.98	1	0.91	0.773333	0.963333	0.19	0.020464
CNAG_06643	CNAG_06643 _ 2	371137	371145	0.27	0.19	0.22	0.03	0	0.09	0.226667	0.04	-0.186667	0.0209386
CNAG_06666	CNAG_06666 _ 1	420971	421011	1	1	1	0.89	0.88	0.89	1	0.886667	-0.113333	0.0235585
CNAG_06666	CNAG_06666 _ 2	424996	425000	0	0	0	0.11	0.12	0.11	0	0.113333	0.113333	0.0235585
CNAG_06671	CNAG_06671 _ 1	432182	432206	0.66	0.56	0.61	0.4	0.42	0.39	0.61	0.403333	-0.206667	0.0157801
CNAG_06671	CNAG_06671 _ 2	432224	432244	0.34	0.44	0.39	0.6	0.58	0.61	0.39	0.596667	0.206667	0.0157801
CNAG_06676	CNAG_06676 _ 2	453415	453428	0.55	0.29	0.54	0.22	0	0.35	0.46	0.19	-0.27	0.0455643
CNAG_06676	CNAG_06676 _ 1	453465	453494	0.45	0.71	0.46	0.78	1	0.65	0.54	0.81	0.27	0.0455643
CNAG_06688	CNAG_06688 _ 1	493750	493773	0.92	0.9	0.84	0.62	0.54	0.74	0.886667	0.633333	-0.253333	0.0193158
CNAG_06688	CNAG_06688 _ 2	496489	496511	0.08	0.1	0.16	0.38	0.46	0.26	0.113333	0.366667	0.253333	0.0193158
CNAG_06759	CNAG_06759 _ 1	117484	117526	0.52	0.51	0.49	0.4	0.37	0.41	0.506667	0.393333	-0.113333	0.0349649
CNAG_06759	CNAG_06759 _ 3	117687	117694	0.03	0.02	0.05	0.18	0.21	0.17	0.0333333	0.186667	0.153333	0.0189124
CNAG_06806	CNAG_06806 _ 1	212106	212150	0.29	0.3	0.3	0.05	0.08	0.06	0.296667	0.0633333	-0.233333	0.00867139
CNAG_06806	CNAG_06806 _ 2	212177	212238	0.49	0.43	0.5	0.7	0.7	0.79	0.473333	0.73	0.256667	0.0120847
CNAG_06826	CNAG_06826 _ 1	146355	146366	0.43	0.44	0.41	0.63	0.59	0.6	0.426667	0.606667	0.18	0.0142938
CNAG_06829	CNAG_06829 _ 1	139174	139198	1	1	1	0.92	0.92	0.92	1	0.92	-0.08	0.0436412
CNAG_06830	CNAG_06830 _ 2	136988	136992	0.48	0.46	0.48	0.15	0.3	0.23	0.473333	0.226667	-0.246667	0.0151336
CNAG_06830	CNAG_06830 _ 1	137018	137024	0.52	0.54	0.52	0.85	0.7	0.77	0.526667	0.773333	0.246667	0.0151336
CNAG_06838	CNAG_06838 _ 1	109805	109833	0.44	0.42	0.31	0.29	0.2	0.18	0.39	0.223333	-0.166667	0.0385825
CNAG_06838	CNAG_06838 _ 2	109864	109867	0.32	0.36	0.38	0.1	0.08	0.08	0.353333	0.0866667	-0.266667	0.00867139
CNAG_06838	CNAG_06838 _ 3	112202	112205	0.24	0.21	0.3	0.6	0.72	0.74	0.25	0.686667	0.436667	0.00799782
CNAG_06908	CNAG_06908 _ 6	1487887	1487905	0.11	0.11	0.13	0.04	0	0.02	0.116667	0.02	-0.0966667	0.0465741
CNAG_06908	CNAG_06908 _ 1	1489010	1489062	0.53	0.54	0.52	0.81	0.93	0.8	0.53	0.846667	0.316667	0.00978043
CNAG_06914	CNAG_06914 _ 5	1500001	1500009	0	0	0	0.23	0.18	0.25	0	0.22	0.22	0.0114405
CNAG_06914	CNAG_06914 _ 4	1500095	1500122	0	0	0	0.25	0.31	0.33	0	0.296667	0.296667	0.00834814
CNAG_06914	CNAG_06914 _ 3	1500385	1500397	0	0	0	0.18	0.1	0.12	0	0.133333	0.133333	0.0321437
CNAG_06914	CNAG_06914 _ 1	1501986	1502009	1	1	1	0.33	0.4	0.3	1	0.343333	-0.656667	0.00681818
CNAG_06923	CNAG_06923 _ 8	1529756	1529785	0.01	0.01	0.01	0.08	0.14	0.15	0.01	0.123333	0.113333	0.0423071
CNAG_06967	CNAG_06967 _ 2	1381799	1381801	0.09	0.13	0.11	0	0	0	0.11	0	-0.11	0.0329511
CNAG_06967	CNAG_06967 _ 1	1383101	1383132	0.91	0.87	0.89	1	1	1	0.89	1	0.11	0.0329511
CNAG_07177	CNAG_07177 _ 4	473404	473416	0.7	0.6	0.78	0.93	1	0.85	0.693333	0.926667	0.233333	0.0252119
CNAG_07308	CNAG_07308 _ 2	127045	127047	0.06	0.05	0.07	0.31	0.27	0.2	0.06	0.26	0.2	0.0175921
CNAG_07308	CNAG_07308 _ 1	128655	128707	0.94	0.95	0.93	0.69	0.73	0.8	0.94	0.74	-0.2	0.0175921
CNAG_07346	CNAG_07346 _ 1	728551	728591	0.54	0.55	0.57	0.76	0.76	0.7	0.553333	0.74	0.186667	0.0157801
CNAG_07346	CNAG_07346 _ 5	730472	730505	0.23	0.22	0.24	0.13	0	0.12	0.23	0.0833333	-0.146667	0.0403213
CNAG_07373	CNAG_07373 _ 2	1584987	1584989	0.03	0.02	0.04	0.25	0.28	0.21	0.03	0.246667	0.216667	0.011736
CNAG_07373	CNAG_07373 _ 1	1592350	1592356	0.97	0.98	0.96	0.75	0.72	0.79	0.97	0.753333	-0.216667	0.011736
CNAG_07411	CNAG_07411 _ 3	261976	261982	0.25	0.03	0.22	0.45	0.43	0.37	0.166667	0.416667	0.25	0.0235452
CNAG_07427	CNAG_07427 _ 1	618596	618623	0.58	0.57	0.57	0.81	0.87	0.86	0.573333	0.846667	0.273333	0.00850042
CNAG_07427	CNAG_07427 _ 3	620107	620125	0.18	0.25	0.23	0.07	0.07	0.06	0.22	0.0666667	-0.153333	0.0221826
CNAG_07441	CNAG_07441 _ 2	1288096	1288123	0.04	0	0	0.38	0.35	0.3	0.0133333	0.343333	0.33	0.00799782
CNAG_07441	CNAG_07441 _ 1	1288290	1288298	0.96	1	1	0.63	0.65	0.7	0.986667	0.66	-0.326667	0.00799782
CNAG_07472	CNAG_07472 _ 3	414684	414704	0.25	0.26	0.34	0.64	0.64	0.59	0.283333	0.623333	0.34	0.00799782
CNAG_07472	CNAG_07472 _ 2	414939	415015	0.68	0.65	0.64	0.27	0.19	0.41	0.656667	0.29	-0.366667	0.0104953
CNAG_07539	CNAG_07539 _ 2	1144802	1144805	0	0.1	0	0.16	0.15	0.16	0.0333333	0.156667	0.123333	0.047951
CNAG_07539	CNAG_07539 _ 1	1145265	1145268	1	0.9	1	0.84	0.85	0.84	0.966667	0.843333	-0.123333	0.047951
CNAG_07547	CNAG_07547 _ 2	1166554	1166560	0.17	0.17	0.13	0.37	0.45	0.3	0.156667	0.373333	0.216667	0.0193158
CNAG_07547	CNAG_07547 _ 1	1167333	1167406	0.83	0.83	0.87	0.63	0.55	0.7	0.843333	0.626667	-0.216667	0.0193158
CNAG_07573	CNAG_07573 _ 2	1241081	1241113	0.33	0.41	0.41	0.07	0.1	0.04	0.383333	0.07	-0.313333	0.00867139
CNAG_07573	CNAG_07573 _ 4	1241329	1241337	0.02	0.03	0	0.12	0.11	0.16	0.0166667	0.13	0.113333	0.0378932
CNAG_07573	CNAG_07573 _ 6	1242336	1242345	0.48	0.38	0.45	0.57	0.58	0.55	0.436667	0.566667	0.13	0.0401185
CNAG_07631	CNAG_07631 _ 1	390571	390589	0.1	0.06	0.06	0.49	0.59	0.36	0.0733333	0.48	0.406667	0.00956182
CNAG_07631	CNAG_07631 _ 3	392878	392899	0.86	0.9	0.89	0.51	0.41	0.5	0.883333	0.473333	-0.41	0.00710213
CNAG_07664	CNAG_07664 _ 2	294930	294932	0.26	0.28	0.19	0.33	0.43	0.41	0.243333	0.39	0.146667	0.039525
CNAG_07664	CNAG_07664 _ 1	296870	296879	0.74	0.72	0.81	0.67	0.57	0.59	0.756667	0.61	-0.146667	0.039525
CNAG_07674	CNAG_07674 _ 2	851372	851396	0.85	0.72	0.83	0.16	0.3	0.19	0.8	0.216667	-0.583333	0.00681818
CNAG_07674	CNAG_07674 _ 1	852313	852346	0.15	0.28	0.17	0.84	0.7	0.81	0.2	0.783333	0.583333	0.00681818
CNAG_07676	CNAG_07676 _ 2	1035545	1035547	0.24	0.25	0.21	0	0	0	0.233333	0	-0.233333	0.0095359
CNAG_07676	CNAG_07676 _ 1	1036476	1036484	0.7	0.68	0.53	1	1	0.97	0.636667	0.99	0.353333	0.00990894
CNAG_07769	CNAG_07769 _ 2	847903	847907	0.21	0.11	0.26	0.4	0.65	0.32	0.193333	0.456667	0.263333	0.0357403
CNAG_07769	CNAG_07769 _ 1	852321	852346	0.79	0.89	0.74	0.6	0.35	0.68	0.806667	0.543333	-0.263333	0.0357403
CNAG_07805	CNAG_07805 _ 2	299572	299574	0.12	0.08	0.09	0.41	0.49	0.32	0.0966667	0.406667	0.31	0.0114381
CNAG_07805	CNAG_07805 _ 1	303502	303511	0.88	0.92	0.91	0.59	0.51	0.68	0.903333	0.593333	-0.31	0.0114381
CNAG_07826	CNAG_07826 _ 1	944968	944977	0.18	0.24	0.23	0.07	0.03	0.06	0.216667	0.0533333	-0.163333	0.0197143
CNAG_07826	CNAG_07826 _ 2	945018	945042	0.46	0.5	0.36	0.88	0.92	0.9	0.44	0.9	0.46	0.00710213
CNAG_07826	CNAG_07826 _ 3	945169	945178	0.36	0.26	0.41	0.05	0.05	0.04	0.343333	0.0466667	-0.296667	0.0110466
CNAG_07902	CNAG_07902 _ 1	224576	224596	0.83	0.86	0.83	0.71	0.65	0.67	0.84	0.676667	-0.163333	0.0191347
CNAG_07902	CNAG_07902 _ 2	224614	224642	0.17	0.14	0.17	0.29	0.35	0.33	0.16	0.323333	0.163333	0.0191347
CNAG_07981	CNAG_07981 _ 1	843652	843680	0.44	0.52	0.44	0.79	0.79	0.7	0.466667	0.76	0.293333	0.010231
CNAG_07981	CNAG_07981 _ 2	843762	843784	0.56	0.48	0.56	0.21	0.21	0.3	0.533333	0.24	-0.293333	0.010231
CNAG_08027	CNAG_08027 _ 2	649233	649238	0	0	0	0.26	0.28	0.23	0	0.256667	0.256667	0.00850042
CNAG_08027	CNAG_08027 _ 1	649488	649522	1	1	1	0.74	0.73	0.77	1	0.746667	-0.253333	0.00818277

## Sheet: C. neo E30vsE37
#Supplementary Table S7. List of C. neoformans and C. deneoformans genes regulated by aTSS in response to change in temperature or/and growth phase.
Comparative analysis of TSS usage in exponential phase 30°C vs exponential phase 37°C in C. neoformans
				Usage in Expo at 30°C			Usage in Expo at 37°C					E37-E30	False discovery rate
gene	TSS_cluster	start	stop	E30a	E30b	E30c	E37a	E37b	E37c	mean_E30	mean_E37	change_value	FDR
CNAG_00011	CNAG_00011 _ 1	40241	40283	0.97	1	0.92	0.83	0.72	0.84	0.963333	0.796667	-0.17	0.0322914
CNAG_00020	CNAG_00020 _ 1	62568	62579	1	1	1	0.84	0.67	0.63	1	0.713333	-0.29	0.0213973
CNAG_00020	CNAG_00020 _ 2	64556	64558	0	0	0	0.16	0.33	0.37	0	0.286667	0.29	0.0213973
CNAG_00040	CNAG_00040 _ 1	123996	124002	0.11	0.08	0.1	0.2	0.26	0.25	0.0966667	0.236667	0.14	0.0277692
CNAG_00040	CNAG_00040 _ 2	124022	124046	0.89	0.92	0.9	0.8	0.74	0.75	0.903333	0.763333	-0.14	0.0277692
CNAG_00047	CNAG_00047 _ 3	140801	140821	0	0	0.02	0.19	0.2	0.14	0.00666667	0.176667	0.17	0.0230516
CNAG_00047	CNAG_00047 _ 2	141352	141404	0.48	0.56	0.58	0.32	0.34	0.43	0.54	0.363333	-0.18	0.029969
CNAG_00050	CNAG_00050 _ 2	147726	147731	0.05	0	0	0.16	0.26	0.13	0.0166667	0.183333	0.17	0.0312902
CNAG_00050	CNAG_00050 _ 1	148164	148193	0.95	1	1	0.84	0.74	0.87	0.983333	0.816667	-0.17	0.0312902
CNAG_00054	CNAG_00054 _ 2	156542	156570	0	0	0	0.08	0.14	0.17	0	0.13	0.13	0.0343367
CNAG_00062	CNAG_00062 _ 2	173783	173785	0	0	0	0.07	0.1	0.13	0	0.1	0.1	0.0440136
CNAG_00062	CNAG_00062 _ 1	174221	174247	1	1	1	0.93	0.9	0.87	1	0.9	-0.1	0.0440136
CNAG_00081	CNAG_00081 _ 2	230946	230952	0.17	0.17	0.2	0.32	0.32	0.39	0.18	0.343333	0.16	0.0254543
CNAG_00081	CNAG_00081 _ 1	230976	230995	0.83	0.83	0.8	0.68	0.68	0.61	0.82	0.656667	-0.16	0.0254543
CNAG_00083	CNAG_00083 _ 1	235548	235608	0.83	0.63	0.62	0.86	0.91	0.87	0.693333	0.88	0.19	0.039469
CNAG_00084	CNAG_00084 _ 1	236425	236442	0.68	0.69	0.64	0.87	1	0.89	0.67	0.92	0.25	0.019895
CNAG_00084	CNAG_00084 _ 2	238757	238767	0.32	0.31	0.36	0.13	0	0.11	0.33	0.08	-0.25	0.019895
CNAG_00100	CNAG_00100 _ 1	278199	278218	0.54	0.6	0.54	0.42	0.36	0.45	0.56	0.41	-0.15	0.0312902
CNAG_00100	CNAG_00100 _ 2	278242	278252	0.46	0.4	0.46	0.58	0.64	0.55	0.44	0.59	0.15	0.0312902
CNAG_00143	CNAG_00143 _ 1	386268	386283	0.92	1	1	0.78	0.84	0.84	0.973333	0.82	-0.15	0.0307216
CNAG_00143	CNAG_00143 _ 2	388903	388906	0.08	0	0	0.22	0.16	0.16	0.0266667	0.18	0.15	0.0307216
CNAG_00146	CNAG_00146 _ 2	392632	392635	0	0	0	0.29	0.28	0.32	0	0.296667	0.3	0.0165311
CNAG_00146	CNAG_00146 _ 1	394186	394210	1	1	1	0.71	0.72	0.68	1	0.703333	-0.3	0.0165311
CNAG_00163	CNAG_00163 _ 3	442477	442484	0.04	0.06	0.12	0.35	0.21	0.24	0.0733333	0.266667	0.19	0.0279354
CNAG_00163	CNAG_00163 _ 2	446410	446432	0.69	0.73	0.56	0.42	0.57	0.48	0.66	0.49	-0.17	0.0449493
CNAG_00183	CNAG_00183 _ 2	499849	499862	0.16	0.22	0.22	0.41	0.38	0.34	0.2	0.376667	0.18	0.0247388
CNAG_00183	CNAG_00183 _ 1	499945	499956	0.84	0.78	0.78	0.59	0.62	0.66	0.8	0.623333	-0.18	0.0247388
CNAG_00237	CNAG_00237 _ 1	620502	620509	0.32	0.36	0.28	0.22	0.22	0.13	0.32	0.19	-0.13	0.0437544
CNAG_00237	CNAG_00237 _ 2	620534	620544	0.68	0.64	0.72	0.78	0.77	0.87	0.68	0.806667	0.13	0.047413
CNAG_00238	CNAG_00238 _ 1	623796	623834	0.55	0.52	0.55	0.7	0.71	0.66	0.54	0.69	0.15	0.0254543
CNAG_00285	CNAG_00285 _ 3	740785	740798	0.15	0.1	0.17	0.48	0.28	0.36	0.14	0.373333	0.23	0.0256993
CNAG_00285	CNAG_00285 _ 1	740995	741008	0.46	0.57	0.52	0.25	0.4	0.3	0.516667	0.316667	-0.2	0.0282753
CNAG_00305	CNAG_00305 _ 1	783411	783465	0.74	0.71	0.68	0.82	0.85	0.81	0.71	0.826667	0.12	0.0365643
CNAG_00305	CNAG_00305 _ 2	784280	784296	0.26	0.29	0.32	0.18	0.15	0.19	0.29	0.173333	-0.12	0.0365643
CNAG_00306	CNAG_00306 _ 1	787813	787853	0.35	0.35	0.37	0.18	0.18	0.11	0.356667	0.156667	-0.2	0.019895
CNAG_00306	CNAG_00306 _ 2	787887	787899	0.65	0.65	0.63	0.82	0.82	0.89	0.643333	0.843333	0.2	0.019895
CNAG_00337	CNAG_00337 _ 1	864934	864943	0.04	0.09	0.14	0.24	0.2	0.22	0.09	0.22	0.13	0.0378545
CNAG_00337	CNAG_00337 _ 2	865016	865021	0.03	0.07	0.16	0.16	0.24	0.3	0.0866667	0.233333	0.15	0.0492428
CNAG_00337	CNAG_00337 _ 4	865363	865378	0.41	0.38	0.3	0.25	0.15	0.17	0.363333	0.19	-0.17	0.0309358
CNAG_00363	CNAG_00363 _ 2	923112	923137	0.18	0.06	0.05	0.34	0.51	0.23	0.0966667	0.36	0.26	0.0290289
CNAG_00372	CNAG_00372 _ 1	947086	947125	0.87	0.81	0.81	0.92	0.93	0.94	0.83	0.93	0.1	0.0484874
CNAG_00398	CNAG_00398 _ 2	1045636	1045638	0	0	0	0.21	0.22	0.23	0	0.22	0.22	0.0165311
CNAG_00398	CNAG_00398 _ 1	1046450	1046486	1	1	1	0.79	0.78	0.77	1	0.78	-0.22	0.0165311
CNAG_00407	CNAG_00407 _ 2	1073662	1073672	0.08	0.06	0.08	0.16	0.21	0.18	0.0733333	0.183333	0.11	0.035814
CNAG_00497	CNAG_00497 _ 3	1272050	1272052	0	0	0	0.08	0.1	0.17	0	0.116667	0.12	0.0421652
CNAG_00497	CNAG_00497 _ 2	1272068	1272075	0.42	0.41	0.4	0.2	0.19	0.17	0.41	0.186667	-0.22	0.0172877
CNAG_00497	CNAG_00497 _ 1	1274174	1274193	0.58	0.59	0.6	0.72	0.71	0.66	0.59	0.696667	0.11	0.0411811
CNAG_00512	CNAG_00512 _ 2	1306628	1306636	0.15	0.13	0.12	0	0.02	0	0.133333	0.00666667	-0.13	0.026481
CNAG_00512	CNAG_00512 _ 1	1307228	1307252	0.85	0.87	0.88	1	0.98	1	0.866667	0.993333	0.13	0.026481
CNAG_00519	CNAG_00519 _ 1	1321048	1321061	0.19	0.31	0.52	0.59	0.72	0.67	0.34	0.66	0.32	0.0256993
CNAG_00519	CNAG_00519 _ 3	1321537	1321571	0.65	0.49	0.22	0.13	0.11	0.11	0.453333	0.116667	-0.34	0.0279854
CNAG_00529	CNAG_00529 _ 1	1351469	1351515	0.88	0.91	0.92	0.7	0.53	0.63	0.903333	0.62	-0.28	0.0188145
CNAG_00529	CNAG_00529 _ 2	1351544	1351550	0.13	0.09	0.08	0.3	0.47	0.38	0.1	0.383333	0.28	0.0188145
CNAG_00550	CNAG_00550 _ 2	1415435	1415443	0.19	0.3	0.31	0.11	0.15	0.1	0.266667	0.12	-0.15	0.03757
CNAG_00550	CNAG_00550 _ 1	1417938	1417965	0.81	0.7	0.69	0.89	0.85	0.9	0.733333	0.88	0.15	0.03757
CNAG_00556	CNAG_00556 _ 1	1436516	1436578	0.72	0.61	0.56	0.8	0.8	0.76	0.63	0.786667	0.16	0.0384166
CNAG_00561	CNAG_00561 _ 1	1447520	1447542	0.72	0.42	0.4	0.95	1	1	0.513333	0.983333	0.47	0.0172877
CNAG_00561	CNAG_00561 _ 2	1448532	1448546	0.28	0.58	0.6	0.05	0	0	0.486667	0.0166667	-0.47	0.0172877
CNAG_00569	CNAG_00569 _ 2	1466885	1466893	0.15	0.09	0.1	0.29	0.21	0.27	0.113333	0.256667	0.14	0.0320176
CNAG_00581	CNAG_00581 _ 1	1496018	1496029	0.45	0.4	0.48	0.18	0.25	0.21	0.443333	0.213333	-0.23	0.0188145
CNAG_00581	CNAG_00581 _ 3	1497764	1497777	0	0	0	0.28	0.16	0.31	0	0.25	0.25	0.0203661
CNAG_00588	CNAG_00588 _ 2	1512806	1512809	0.68	0.76	0.6	0.84	0.79	0.82	0.68	0.816667	0.14	0.0492428
CNAG_00588	CNAG_00588 _ 1	1512944	1512968	0.31	0.24	0.4	0.16	0.21	0.16	0.316667	0.176667	-0.14	0.047742
CNAG_00605	CNAG_00605 _ 1	1554055	1554107	0.47	0.48	0.5	0.24	0.29	0.27	0.483333	0.266667	-0.22	0.0172877
CNAG_00605	CNAG_00605 _ 2	1554135	1554144	0.53	0.52	0.5	0.76	0.71	0.73	0.516667	0.733333	0.22	0.0172877
CNAG_00634	CNAG_00634 _ 3	1640001	1640033	0.14	0.24	0.22	0.1	0.06	0.09	0.2	0.0833333	-0.12	0.0481691
CNAG_00634	CNAG_00634 _ 2	1640831	1640863	0.83	0.73	0.76	0.88	0.93	0.89	0.773333	0.9	0.13	0.0415611
CNAG_00637	CNAG_00637 _ 1	1650062	1650087	0.52	0.51	0.53	0.37	0.36	0.38	0.52	0.37	-0.15	0.0210291
CNAG_00637	CNAG_00637 _ 2	1650105	1650122	0.48	0.49	0.47	0.63	0.64	0.62	0.48	0.63	0.15	0.0210291
CNAG_00650	CNAG_00650 _ 1	1691171	1691190	1	1	1	0.85	0.88	0.88	1	0.87	-0.13	0.0254543
CNAG_00650	CNAG_00650 _ 2	1694018	1694024	0	0	0	0.15	0.12	0.13	0	0.133333	0.13	0.024809
CNAG_00679	CNAG_00679 _ 1	1764466	1764490	0.8	0.84	0.91	0.28	0.15	0.24	0.85	0.223333	-0.63	0.0165311
CNAG_00679	CNAG_00679 _ 2	1764667	1764685	0.2	0.16	0.09	0.63	0.77	0.69	0.15	0.696667	0.55	0.0165311
CNAG_00688	CNAG_00688 _ 2	1793782	1793795	0.33	0.17	0.24	0.68	0.63	0.79	0.246667	0.7	0.45	0.0165311
CNAG_00688	CNAG_00688 _ 1	1793824	1793846	0.67	0.83	0.76	0.32	0.37	0.21	0.753333	0.3	-0.45	0.0165311
CNAG_00705	CNAG_00705 _ 2	1846699	1846704	0.12	0.26	0.26	0.06	0.03	0.07	0.213333	0.0533333	-0.16	0.0364217
CNAG_00705	CNAG_00705 _ 1	1848117	1848150	0.88	0.74	0.74	0.94	0.97	0.93	0.786667	0.946667	0.16	0.0364217
CNAG_00730	CNAG_00730 _ 1	1901375	1901381	0.55	0.56	0.52	0.37	0.35	0.42	0.543333	0.38	-0.16	0.0254543
CNAG_00730	CNAG_00730 _ 2	1901409	1901413	0.45	0.44	0.48	0.63	0.65	0.58	0.456667	0.62	0.16	0.0254543
CNAG_00747	CNAG_00747 _ 1	1960219	1960252	0.73	0.67	0.69	0.82	0.83	0.8	0.696667	0.816667	0.12	0.0337165
CNAG_00747	CNAG_00747 _ 2	1960673	1960680	0.21	0.24	0.23	0.15	0.14	0.13	0.226667	0.14	-0.09	0.0478522
CNAG_00790	CNAG_00790 _ 1	2079335	2079380	0.62	0.57	0.56	0.79	0.73	0.77	0.583333	0.763333	0.18	0.0238389
CNAG_00790	CNAG_00790 _ 2	2080758	2080780	0.38	0.43	0.44	0.21	0.27	0.23	0.416667	0.236667	-0.18	0.0238389
CNAG_00831	CNAG_00831 _ 1	2205930	2205944	0.08	0.13	0.27	0.28	0.32	0.34	0.16	0.313333	0.15	0.0480818
CNAG_00831	CNAG_00831 _ 2	2206076	2206082	0.92	0.87	0.73	0.72	0.68	0.66	0.84	0.686667	-0.15	0.0480818
CNAG_00838	CNAG_00838 _ 2	2223298	2223335	0.66	0.66	0.75	0.86	0.82	0.94	0.69	0.873333	0.18	0.0287226
CNAG_00838	CNAG_00838 _ 1	2223383	2223399	0.34	0.34	0.25	0.14	0.18	0.06	0.31	0.126667	-0.18	0.0287226
CNAG_00848	CNAG_00848 _ 2	2248265	2248291	0.79	0.75	0.72	0.88	0.91	0.86	0.753333	0.883333	0.13	0.0331262
CNAG_00877	CNAG_00877 _ 1	1748041	1748056	0.85	0.89	0.94	0.41	0.55	0.34	0.893333	0.433333	-0.46	0.0165311
CNAG_00877	CNAG_00877 _ 2	1749052	1749060	0.15	0.11	0.06	0.59	0.45	0.66	0.106667	0.566667	0.46	0.0165311
CNAG_00891	CNAG_00891 _ 1	1711252	1711303	0.72	0.75	0.76	0.9	0.87	0.82	0.743333	0.863333	0.12	0.039469
CNAG_00891	CNAG_00891 _ 2	1712194	1712212	0.25	0.21	0.21	0.07	0.08	0.13	0.223333	0.0933333	-0.13	0.0320176
CNAG_00893	CNAG_00893 _ 1	1706235	1706241	0.48	0.34	0.55	0.19	0.38	0.09	0.456667	0.22	-0.24	0.0400449
CNAG_00893	CNAG_00893 _ 2	1706270	1706342	0.52	0.66	0.45	0.81	0.62	0.91	0.543333	0.78	0.24	0.0400449
CNAG_00895	CNAG_00895 _ 1	1701532	1701539	0.97	1	0.87	0.81	0.81	0.67	0.946667	0.763333	-0.18	0.0353967
CNAG_00895	CNAG_00895 _ 2	1701615	1701617	0.03	0	0.13	0.19	0.19	0.33	0.0533333	0.236667	0.18	0.0353967
CNAG_00932	CNAG_00932 _ 1	1598979	1598996	0.7	0.62	0.68	0.45	0.49	0.58	0.666667	0.506667	-0.16	0.0348515
CNAG_01013	CNAG_01013 _ 2	1437012	1437042	0.38	0.42	0.38	0.26	0.25	0.25	0.393333	0.253333	-0.14	0.0254543
CNAG_01035	CNAG_01035 _ 2	1383295	1383297	0.25	0.26	0.28	0.17	0.1	0.12	0.263333	0.13	-0.13	0.031014
CNAG_01035	CNAG_01035 _ 1	1384136	1384159	0.75	0.74	0.72	0.83	0.9	0.88	0.736667	0.87	0.13	0.031014
CNAG_01039	CNAG_01039 _ 2	1374840	1374853	0.8	0.8	0.87	0.74	0.67	0.62	0.823333	0.676667	-0.15	0.0378545
CNAG_01039	CNAG_01039 _ 1	1375727	1375730	0.2	0.2	0.13	0.26	0.33	0.38	0.176667	0.323333	0.15	0.0378545
CNAG_01043	CNAG_01043 _ 1	1361660	1361688	0.04	0.05	0.03	0.12	0.13	0.12	0.04	0.123333	0.08	0.0453215
CNAG_01045	CNAG_01045 _ 2	1356515	1356517	0.34	0.22	0.3	0	0	0	0.286667	0	-0.29	0.0172877
CNAG_01045	CNAG_01045 _ 1	1357978	1358009	0.66	0.78	0.7	1	1	1	0.713333	1	0.29	0.0172877
CNAG_01087	CNAG_01087 _ 1	1239934	1239952	0.64	0.53	0.59	0.72	1	0.89	0.586667	0.87	0.28	0.0260856
CNAG_01087	CNAG_01087 _ 2	1240238	1240243	0.26	0.33	0.23	0.11	0	0.11	0.273333	0.0733333	-0.2	0.026288
CNAG_01104	CNAG_01104 _ 1	1203067	1203103	0.85	0.76	0.72	0.94	0.92	0.96	0.776667	0.94	0.16	0.0312098
CNAG_01112	CNAG_01112 _ 3	1182809	1182811	0.36	0.36	0.35	0.15	0.25	0.29	0.356667	0.23	-0.13	0.049812
CNAG_01117	CNAG_01117 _ 2	1166888	1166895	0.42	0.4	0.42	0.49	0.51	0.5	0.413333	0.5	0.09	0.0452074
CNAG_01167	CNAG_01167 _ 1	1021445	1021480	0.58	0.45	0.49	0.71	0.79	0.87	0.506667	0.79	0.28	0.0205583
CNAG_01167	CNAG_01167 _ 4	1022334	1022336	0.07	0.09	0.08	0	0	0	0.08	0	-0.08	0.0478624
CNAG_01174	CNAG_01174 _ 4	1004480	1004483	0	0	0	0.23	0.42	0.44	0	0.363333	0.36	0.0172877
CNAG_01174	CNAG_01174 _ 5	1004586	1004606	0.29	0.33	0.33	0.16	0.05	0.05	0.316667	0.0866667	-0.23	0.0205583
CNAG_01238	CNAG_01238 _ 1	844228	844293	1	1	1	0.91	0.89	0.87	1	0.89	-0.11	0.0320176
CNAG_01238	CNAG_01238 _ 2	844996	844999	0	0	0	0.09	0.11	0.13	0	0.11	0.11	0.0320176
CNAG_01255	CNAG_01255 _ 2	792517	792520	0	0	0	0.16	0.12	0.21	0	0.163333	0.16	0.0254543
CNAG_01255	CNAG_01255 _ 1	792922	792950	1	1	1	0.84	0.88	0.79	1	0.836667	-0.16	0.0254543
CNAG_01263	CNAG_01263 _ 2	757600	757612	0.71	0.7	0.67	0.89	0.9	0.9	0.693333	0.896667	0.2	0.0172877
CNAG_01263	CNAG_01263 _ 1	757633	757658	0.29	0.3	0.33	0.11	0.09	0.09	0.306667	0.0966667	-0.21	0.0172877
CNAG_01298	CNAG_01298 _ 4	653074	653086	0	0	0	0.09	0.1	0.11	0	0.1	0.1	0.0320176
CNAG_01319	CNAG_01319 _ 2	603281	603298	0	0	0	0.31	0.19	0.2	0	0.233333	0.23	0.0201136
CNAG_01319	CNAG_01319 _ 1	605062	605088	1	1	1	0.69	0.81	0.8	1	0.766667	-0.23	0.0201136
CNAG_01350	CNAG_01350 _ 3	530493	530515	1	1	0.95	0.77	0.93	0.8	0.983333	0.833333	-0.15	0.0437544
CNAG_01350	CNAG_01350 _ 1	531498	531514	0	0	0	0.12	0.07	0.11	0	0.1	0.1	0.0415611
CNAG_01385	CNAG_01385 _ 1	432309	432316	0.05	0.11	0	0.19	0.26	0.19	0.0533333	0.213333	0.16	0.0315947
CNAG_01396	CNAG_01396 _ 1	411089	411091	0.32	0.31	0.34	0.15	0.09	0.1	0.323333	0.113333	-0.21	0.018487
CNAG_01396	CNAG_01396 _ 2	411113	411125	0.68	0.69	0.66	0.85	0.91	0.9	0.676667	0.886667	0.21	0.018487
CNAG_01421	CNAG_01421 _ 7	353999	354001	0	0	0	0.09	0.14	0.13	0	0.12	0.12	0.031014
CNAG_01466	CNAG_01466 _ 2	30121	30124	0.03	0.09	0.06	0.18	0.26	0.22	0.06	0.22	0.16	0.0266951
CNAG_01475	CNAG_01475 _ 2	58716	58726	0.3	0.5	0.39	0.22	0.02	0.13	0.396667	0.123333	-0.27	0.0259479
CNAG_01475	CNAG_01475 _ 1	59103	59160	0.59	0.36	0.46	0.67	0.86	0.72	0.47	0.75	0.28	0.026433
CNAG_01486	CNAG_01486 _ 1	87697	87711	0.29	0.21	0.19	0.35	0.41	0.35	0.23	0.37	0.14	0.0370601
CNAG_01486	CNAG_01486 _ 5	88120	88162	0.46	0.55	0.54	0.41	0.33	0.43	0.516667	0.39	-0.13	0.049812
CNAG_01583	CNAG_01583 _ 1	356867	356913	0.12	0.1	0.08	0.21	0.18	0.19	0.1	0.193333	0.09	0.0464677
CNAG_01614	CNAG_01614 _ 1	428154	428197	0.83	0.82	0.82	0.98	0.98	0.93	0.823333	0.963333	0.14	0.026246
CNAG_01614	CNAG_01614 _ 2	429653	429682	0.17	0.18	0.18	0.02	0.02	0.07	0.176667	0.0366667	-0.14	0.026246
CNAG_01636	CNAG_01636 _ 2	479204	479214	0.08	0.14	0.16	0	0	0	0.126667	0	-0.13	0.0339733
CNAG_01636	CNAG_01636 _ 1	479479	479498	0.92	0.86	0.84	1	1	1	0.873333	1	0.13	0.0339733
CNAG_01647	CNAG_01647 _ 1	512929	512940	1	1	1	0.85	0.86	0.83	1	0.846667	-0.15	0.0207173
CNAG_01647	CNAG_01647 _ 2	513338	513340	0	0	0	0.15	0.14	0.17	0	0.153333	0.15	0.0207173
CNAG_01676	CNAG_01676 _ 2	580560	580578	0.49	0.5	0.59	0.27	0.3	0.47	0.526667	0.346667	-0.18	0.0416729
CNAG_01676	CNAG_01676 _ 1	580599	580602	0.51	0.5	0.41	0.73	0.7	0.53	0.473333	0.653333	0.18	0.0416729
CNAG_01690	CNAG_01690 _ 1	619054	619068	0.17	0.25	0.27	0	0	0.05	0.23	0.0166667	-0.21	0.0213973
CNAG_01690	CNAG_01690 _ 2	619110	619118	0.83	0.75	0.73	1	1	0.95	0.77	0.983333	0.21	0.0213973
CNAG_01713	CNAG_01713 _ 2	686742	686792	0.82	0.82	0.82	0.94	0.93	0.94	0.82	0.936667	0.12	0.0254543
CNAG_01713	CNAG_01713 _ 1	686867	686892	0.18	0.17	0.17	0.06	0.07	0.05	0.173333	0.06	-0.11	0.0277692
CNAG_01726	CNAG_01726 _ 1	724730	724758	0.51	0.6	0.55	0.83	0.69	1	0.553333	0.84	0.29	0.0266951
CNAG_01726	CNAG_01726 _ 2	726563	726568	0.49	0.4	0.45	0.17	0.31	0	0.446667	0.16	-0.29	0.0266951
CNAG_01733	CNAG_01733 _ 2	748405	748441	0.68	0.72	0.73	0.53	0.54	0.43	0.71	0.5	-0.21	0.0238
CNAG_01733	CNAG_01733 _ 1	749127	749146	0.32	0.28	0.27	0.47	0.46	0.57	0.29	0.5	0.21	0.0238
CNAG_01770	CNAG_01770 _ 2	844592	844598	0.41	0.62	0.59	0.31	0.33	0.21	0.54	0.283333	-0.26	0.026288
CNAG_01770	CNAG_01770 _ 1	846839	846847	0.59	0.38	0.41	0.69	0.68	0.79	0.46	0.72	0.26	0.0256993
CNAG_01791	CNAG_01791 _ 5	939030	939041	0.07	0.05	0.07	0.3	0.25	0.24	0.0633333	0.263333	0.2	0.0188145
CNAG_01791	CNAG_01791 _ 2	939540	939562	0.11	0.08	0.05	0.16	0.21	0.23	0.08	0.2	0.12	0.0398161
CNAG_01791	CNAG_01791 _ 1	940360	940385	0.61	0.65	0.76	0.17	0.21	0.22	0.673333	0.2	-0.47	0.0165311
CNAG_01817	CNAG_01817 _ 2	996887	996923	0.43	0.47	0.57	0.64	0.74	0.81	0.49	0.73	0.24	0.0256993
CNAG_01817	CNAG_01817 _ 1	996940	996968	0.57	0.53	0.43	0.36	0.26	0.19	0.51	0.27	-0.24	0.0256993
CNAG_01818	CNAG_01818 _ 1	997164	997175	0.13	0.17	0.21	0.26	0.34	0.28	0.17	0.293333	0.12	0.0437544
CNAG_01818	CNAG_01818 _ 2	997213	997237	0.87	0.83	0.79	0.74	0.66	0.72	0.83	0.706667	-0.12	0.0437544
CNAG_01847	CNAG_01847 _ 2	1073084	1073108	0.63	0.72	0.85	0.41	0.6	0.37	0.733333	0.46	-0.27	0.028857
CNAG_01847	CNAG_01847 _ 1	1075890	1075901	0.37	0.28	0.15	0.59	0.4	0.63	0.266667	0.54	0.27	0.028857
CNAG_01973	CNAG_01973 _ 2	1415256	1415258	0	0	0	0.49	0.48	0.56	0	0.51	0.51	0.0165311
CNAG_01973	CNAG_01973 _ 1	1416221	1416249	1	1	1	0.51	0.52	0.44	1	0.49	-0.51	0.0165311
CNAG_01989	CNAG_01989 _ 1	1467653	1467728	0.95	0.91	0.93	0.77	0.82	0.77	0.93	0.786667	-0.14	0.0266951
CNAG_01989	CNAG_01989 _ 2	1467753	1467761	0.05	0.09	0.07	0.23	0.18	0.23	0.07	0.213333	0.14	0.0266951
CNAG_01990	CNAG_01990 _ 3	1471709	1471720	0.23	0.2	0.22	0.08	0.08	0.09	0.216667	0.0833333	-0.13	0.0251912
CNAG_01990	CNAG_01990 _ 1	1472371	1472402	0.73	0.78	0.77	0.91	0.91	0.9	0.76	0.906667	0.15	0.0251912
CNAG_02023	CNAG_02023 _ 2	1409939	1409967	0.3	0.45	0.22	0.59	0.5	0.57	0.323333	0.553333	0.23	0.0289948
CNAG_02023	CNAG_02023 _ 1	1410000	1410019	0.7	0.55	0.78	0.41	0.5	0.43	0.676667	0.446667	-0.23	0.0289948
CNAG_02030	CNAG_02030 _ 1	1384502	1384563	0.55	0.53	0.53	0.65	0.68	0.63	0.536667	0.653333	0.12	0.0325142
CNAG_02058	CNAG_02058 _ 2	1311987	1312003	0.29	0.29	0.37	0.16	0.22	0.22	0.316667	0.2	-0.12	0.0489839
CNAG_02058	CNAG_02058 _ 3	1312046	1312064	0.18	0.17	0.3	0.42	0.36	0.39	0.216667	0.39	0.17	0.031014
CNAG_02067	CNAG_02067 _ 1	1284697	1284723	1	1	1	0.81	0.71	0.72	1	0.746667	-0.25	0.0172877
CNAG_02067	CNAG_02067 _ 2	1285714	1285716	0	0	0	0.19	0.29	0.28	0	0.253333	0.25	0.0172877
CNAG_02094	CNAG_02094 _ 2	1214529	1214531	0	0	0.02	0.09	0.16	0.13	0.00666667	0.126667	0.12	0.0351245
CNAG_02094	CNAG_02094 _ 1	1214876	1214930	1	1	0.98	0.91	0.84	0.87	0.993333	0.873333	-0.12	0.0351245
CNAG_02095	CNAG_02095 _ 2	1212709	1212730	0.45	0.71	0.7	0.38	0.22	0.5	0.62	0.366667	-0.25	0.0407302
CNAG_02095	CNAG_02095 _ 1	1212979	1212999	0.55	0.29	0.3	0.63	0.78	0.5	0.38	0.636667	0.26	0.0397564
CNAG_02115	CNAG_02115 _ 1	1149883	1149921	0.84	0.9	0.91	1	0.98	1	0.883333	0.993333	0.11	0.0421869
CNAG_02115	CNAG_02115 _ 2	1150569	1150576	0.16	0.1	0.09	0	0.02	0	0.116667	0.00666667	-0.11	0.0421869
CNAG_02152	CNAG_02152 _ 3	1072417	1072419	0.18	0.27	0.19	0.08	0.12	0.09	0.213333	0.0966667	-0.12	0.0458673
CNAG_02166	CNAG_02166 _ 2	1029962	1029985	0.32	0.41	0.47	0.14	0.22	0.2	0.4	0.186667	-0.21	0.0254543
CNAG_02166	CNAG_02166 _ 3	1030618	1030620	0	0	0	0.08	0.1	0.14	0	0.106667	0.11	0.039469
CNAG_02175	CNAG_02175 _ 2	996328	996330	0.1	0.16	0.19	0.05	0	0	0.15	0.0166667	-0.13	0.0363464
CNAG_02175	CNAG_02175 _ 1	997113	997146	0.9	0.84	0.81	0.95	1	1	0.85	0.983333	0.13	0.0363464
CNAG_02180	CNAG_02180 _ 2	974600	974624	0.32	0.33	0.37	0.6	0.47	0.45	0.34	0.506667	0.17	0.0348515
CNAG_02188	CNAG_02188 _ 1	955257	955280	0.56	0.5	0.47	0.34	0.3	0.38	0.51	0.34	-0.17	0.0275389
CNAG_02221	CNAG_02221 _ 1	874539	874551	0.37	0.32	0.5	0.16	0.18	0.09	0.396667	0.143333	-0.25	0.024477
CNAG_02221	CNAG_02221 _ 2	874627	874635	0.63	0.68	0.5	0.84	0.82	0.91	0.603333	0.856667	0.25	0.024477
CNAG_02226	CNAG_02226 _ 4	862824	862848	0.08	0.08	0	0.38	0.36	0.36	0.0533333	0.366667	0.31	0.0165311
CNAG_02226	CNAG_02226 _ 2	862906	862932	0.17	0.13	0.14	0.29	0.21	0.36	0.146667	0.286667	0.14	0.0437544
CNAG_02226	CNAG_02226 _ 1	863102	863156	0.69	0.68	0.81	0.24	0.33	0.2	0.726667	0.256667	-0.47	0.0165311
CNAG_02237	CNAG_02237 _ 2	831107	831153	0.23	0.27	0.24	0.1	0.06	0.15	0.246667	0.103333	-0.14	0.0312087
CNAG_02237	CNAG_02237 _ 1	832513	832556	0.7	0.69	0.71	0.9	0.94	0.85	0.7	0.896667	0.2	0.0208894
CNAG_02238	CNAG_02238 _ 1	827624	827653	0.78	0.78	0.85	0.69	0.59	0.67	0.803333	0.65	-0.15	0.0331161
CNAG_02238	CNAG_02238 _ 2	827675	827697	0.22	0.22	0.15	0.31	0.41	0.33	0.196667	0.35	0.15	0.0331161
CNAG_02341	CNAG_02341 _ 1	564818	564837	0.87	0.84	0.87	1	1	1	0.86	1	0.14	0.024477
CNAG_02341	CNAG_02341 _ 2	567557	567561	0.13	0.16	0.13	0	0	0	0.14	0	-0.14	0.024477
CNAG_02376	CNAG_02376 _ 2	479692	479737	0.46	0.44	0.47	0.54	0.58	0.55	0.456667	0.556667	0.1	0.0411811
CNAG_02398	CNAG_02398 _ 3	430785	430835	0.34	0.31	0.28	0.52	0.51	0.64	0.31	0.556667	0.25	0.0205583
CNAG_02398	CNAG_02398 _ 1	430993	431035	0.48	0.44	0.57	0.34	0.27	0.27	0.496667	0.293333	-0.2	0.0254543
CNAG_02413	CNAG_02413 _ 1	385705	385726	0.41	0.35	0.32	0.54	0.47	0.47	0.36	0.493333	0.13	0.0395645
CNAG_02440	CNAG_02440 _ 4	318064	318066	0	0.06	0	0.16	0.14	0.11	0.02	0.136667	0.12	0.0397564
CNAG_02440	CNAG_02440 _ 5	318512	318534	0.44	0.42	0.53	0.26	0.28	0.3	0.463333	0.28	-0.18	0.0254691
CNAG_02490	CNAG_02490 _ 3	178063	178067	0.13	0.12	0.12	0.38	0.27	0.22	0.123333	0.29	0.17	0.0334823
CNAG_02543	CNAG_02543 _ 2	39898	39900	0	0	0	0.12	0.15	0.13	0	0.133333	0.13	0.024809
CNAG_02543	CNAG_02543 _ 4	40831	40854	0	0	0	0.15	0.1	0.11	0	0.12	0.12	0.031014
CNAG_02547	CNAG_02547 _ 2	28906	28920	0.56	0.58	0.53	0.47	0.28	0.43	0.556667	0.393333	-0.16	0.0423138
CNAG_02547	CNAG_02547 _ 1	35070	35085	0.44	0.42	0.47	0.53	0.72	0.57	0.443333	0.606667	0.16	0.0423138
CNAG_02575	CNAG_02575 _ 2	1327532	1327540	0.65	0.51	0.58	0.69	0.72	0.74	0.58	0.716667	0.14	0.0440136
CNAG_02657	CNAG_02657 _ 1	1106911	1106948	0.7	0.63	0.6	0.79	0.84	0.82	0.643333	0.816667	0.17	0.0260856
CNAG_02657	CNAG_02657 _ 4	1107409	1107456	0.2	0.27	0.27	0.11	0.11	0.07	0.246667	0.0966667	-0.15	0.0279854
CNAG_02662	CNAG_02662 _ 2	1091425	1091432	0.35	0.36	0.25	0.58	0.59	0.49	0.32	0.553333	0.23	0.0233674
CNAG_02662	CNAG_02662 _ 1	1091453	1091471	0.65	0.64	0.75	0.39	0.41	0.51	0.68	0.436667	-0.24	0.0231238
CNAG_02666	CNAG_02666 _ 1	1075226	1075238	0.3	0.3	0.34	0.05	0.18	0.1	0.313333	0.11	-0.2	0.0247388
CNAG_02666	CNAG_02666 _ 2	1075257	1075286	0.7	0.7	0.66	0.95	0.82	0.9	0.686667	0.89	0.2	0.0247388
CNAG_02671	CNAG_02671 _ 1	1066879	1066900	0.26	0.23	0.18	0.49	0.54	0.52	0.223333	0.516667	0.29	0.0172877
CNAG_02676	CNAG_02676 _ 1	1050471	1050500	0.24	0.32	0.16	0.06	0.07	0.1	0.24	0.0766667	-0.16	0.0349734
CNAG_02676	CNAG_02676 _ 2	1050524	1050549	0.76	0.68	0.84	0.94	0.93	0.9	0.76	0.923333	0.16	0.0349734
CNAG_02688	CNAG_02688 _ 4	1012660	1012668	0.02	0.04	0.05	0.16	0.11	0.17	0.0366667	0.146667	0.11	0.0399348
CNAG_02688	CNAG_02688 _ 2	1012744	1012797	0.67	0.65	0.65	0.56	0.57	0.52	0.656667	0.55	-0.11	0.0384166
CNAG_02696	CNAG_02696 _ 2	990770	990787	0.56	0.63	0.65	0.42	0.32	0.43	0.613333	0.39	-0.22	0.0238389
CNAG_02704	CNAG_02704 _ 1	959370	959414	0.52	0.52	0.58	0.69	0.77	0.66	0.54	0.706667	0.17	0.0289948
CNAG_02704	CNAG_02704 _ 3	959976	960043	0.42	0.44	0.4	0.27	0.2	0.3	0.42	0.256667	-0.16	0.0275389
CNAG_02722	CNAG_02722 _ 1	906896	906914	0.26	0.22	0.29	0.09	0.08	0.08	0.256667	0.0833333	-0.17	0.0227378
CNAG_02722	CNAG_02722 _ 2	906937	906958	0.74	0.78	0.71	0.91	0.92	0.92	0.743333	0.916667	0.17	0.0227378
CNAG_02763	CNAG_02763 _ 2	825426	825430	0.28	0.29	0.29	0.45	0.45	0.39	0.286667	0.43	0.14	0.0266951
CNAG_02763	CNAG_02763 _ 1	825454	825481	0.72	0.71	0.71	0.55	0.55	0.61	0.713333	0.57	-0.14	0.0266951
CNAG_02766	CNAG_02766 _ 2	816871	816874	0.18	0.26	0.2	0.07	0	0	0.213333	0.0233333	-0.19	0.0247388
CNAG_02766	CNAG_02766 _ 1	817539	817564	0.82	0.74	0.8	0.93	1	1	0.786667	0.976667	0.19	0.0247388
CNAG_02787	CNAG_02787 _ 2	766381	766384	0.11	0.2	0.08	0	0	0	0.13	0	-0.13	0.0416729
CNAG_02787	CNAG_02787 _ 1	767420	767488	0.89	0.8	0.92	1	1	1	0.87	1	0.13	0.0416729
CNAG_02843	CNAG_02843 _ 1	634335	634379	0.79	0.82	0.84	0.92	0.93	0.92	0.816667	0.923333	0.11	0.0366102
CNAG_02851	CNAG_02851 _ 3	614704	614712	0.45	0.33	0.34	0	0.2	0	0.373333	0.0666667	-0.31	0.0227378
CNAG_02851	CNAG_02851 _ 1	615679	615709	0.42	0.51	0.47	0.76	0.59	1	0.466667	0.783333	0.32	0.0292355
CNAG_02852	CNAG_02852 _ 3	613382	613395	0.1	0.06	0.04	0.4	0.36	0.43	0.0666667	0.396667	0.33	0.0165311
CNAG_02852	CNAG_02852 _ 1	613478	613511	0.34	0.49	0.43	0.15	0.16	0.14	0.42	0.15	-0.27	0.0188145
CNAG_02921	CNAG_02921 _ 1	445537	445569	0.86	0.87	0.88	0.76	0.75	0.71	0.87	0.74	-0.13	0.0279854
CNAG_02921	CNAG_02921 _ 2	445589	445648	0.14	0.13	0.12	0.24	0.25	0.29	0.13	0.26	0.13	0.0279854
CNAG_02929	CNAG_02929 _ 2	428766	428781	0.29	0.59	0.71	0.12	0.16	0.11	0.53	0.13	-0.4	0.024477
CNAG_02929	CNAG_02929 _ 1	429158	429180	0.71	0.41	0.29	0.88	0.84	0.89	0.47	0.87	0.4	0.024477
CNAG_02941	CNAG_02941 _ 4	387259	387270	0.17	0.24	0.29	0.11	0.09	0.11	0.233333	0.103333	-0.13	0.041489
CNAG_02941	CNAG_02941 _ 1	387804	387835	0.69	0.58	0.56	0.86	0.85	0.78	0.61	0.83	0.22	0.0247388
CNAG_02942	CNAG_02942 _ 3	385489	385530	0.4	0.43	0.5	0.21	0.23	0.3	0.443333	0.246667	-0.2	0.0254543
CNAG_02942	CNAG_02942 _ 2	385580	385653	0.47	0.42	0.37	0.7	0.72	0.63	0.42	0.683333	0.26	0.0188137
CNAG_02955	CNAG_02955 _ 3	354384	354408	0.56	0.61	0.32	0.93	0.94	0.88	0.496667	0.916667	0.42	0.018064
CNAG_02955	CNAG_02955 _ 1	354482	354500	0.36	0.33	0.57	0.07	0.06	0.08	0.42	0.07	-0.35	0.0188145
CNAG_02965	CNAG_02965 _ 1	323783	323794	0.48	0.39	0.32	0.67	0.69	0.67	0.396667	0.676667	0.28	0.0188145
CNAG_02965	CNAG_02965 _ 3	324115	324123	0.33	0.39	0.47	0.11	0.08	0.12	0.396667	0.103333	-0.29	0.0172877
CNAG_02975	CNAG_02975 _ 2	301382	301395	0.32	0.38	0.34	0	0.07	0	0.346667	0.0233333	-0.32	0.0165311
CNAG_02975	CNAG_02975 _ 1	303269	303295	0.68	0.62	0.66	1	0.93	1	0.653333	0.976667	0.32	0.0165311
CNAG_02981	CNAG_02981 _ 1	288878	288895	0.91	0.98	0.95	0.59	0.71	0.66	0.946667	0.653333	-0.29	0.0172877
CNAG_02981	CNAG_02981 _ 2	288907	288922	0.09	0.02	0.05	0.41	0.29	0.34	0.0533333	0.346667	0.29	0.0172877
CNAG_03016	CNAG_03016 _ 1	201509	201565	0.78	0.84	0.76	0.95	0.96	0.95	0.793333	0.953333	0.16	0.0254543
CNAG_03016	CNAG_03016 _ 2	202262	202282	0.22	0.16	0.24	0.05	0.04	0.05	0.206667	0.0466667	-0.16	0.0254543
CNAG_03025	CNAG_03025 _ 1	167589	167625	0.83	0.8	0.84	1	1	1	0.823333	1	0.18	0.0188145
CNAG_03025	CNAG_03025 _ 2	168236	168238	0.17	0.2	0.16	0	0	0	0.176667	0	-0.18	0.0188145
CNAG_03040	CNAG_03040 _ 2	139071	139097	0.73	0.7	0.59	0.79	0.81	0.83	0.673333	0.81	0.14	0.0451959
CNAG_03040	CNAG_03040 _ 1	139127	139154	0.19	0.2	0.34	0.09	0.1	0.1	0.243333	0.0966667	-0.15	0.0426761
CNAG_03052	CNAG_03052 _ 1	110769	110815	1	1	0.99	0.93	0.91	0.89	0.996667	0.91	-0.09	0.049812
CNAG_03052	CNAG_03052 _ 2	110926	110928	0	0	0.01	0.07	0.09	0.11	0.00333333	0.09	0.09	0.049812
CNAG_03113	CNAG_03113 _ 4	80739	80761	0.15	0.14	0.16	0.06	0.06	0.05	0.15	0.0566667	-0.09	0.0368072
CNAG_03118	CNAG_03118 _ 1	102623	102685	0.82	0.86	0.85	0.97	0.95	0.99	0.843333	0.97	0.13	0.0289948
CNAG_03118	CNAG_03118 _ 2	102826	102854	0.18	0.14	0.15	0.03	0.05	0.01	0.156667	0.03	-0.13	0.0289948
CNAG_03138	CNAG_03138 _ 2	161358	161372	0.21	0.28	0.26	0	0	0.08	0.25	0.0266667	-0.22	0.0201136
CNAG_03138	CNAG_03138 _ 1	164180	164209	0.79	0.72	0.74	1	1	0.92	0.75	0.973333	0.22	0.0201136
CNAG_03146	CNAG_03146 _ 2	180014	180042	0.56	0.54	0.6	0.44	0.47	0.46	0.566667	0.456667	-0.11	0.039469
CNAG_03148	CNAG_03148 _ 1	184620	184652	0.92	0.89	0.89	1	1	1	0.9	1	0.1	0.0360325
CNAG_03156	CNAG_03156 _ 2	208865	208873	0.27	0.3	0.29	0.51	0.48	0.62	0.286667	0.536667	0.25	0.019895
CNAG_03156	CNAG_03156 _ 1	208891	208917	0.73	0.7	0.71	0.49	0.52	0.38	0.713333	0.463333	-0.25	0.019895
CNAG_03185	CNAG_03185 _ 1	285408	285424	0.19	0.25	0.23	0.11	0	0	0.223333	0.0366667	-0.19	0.0263213
CNAG_03185	CNAG_03185 _ 2	285444	285466	0.81	0.75	0.77	0.89	1	1	0.776667	0.963333	0.19	0.0263213
CNAG_03210	CNAG_03210 _ 1	352699	352729	1	1	1	0.77	0.59	0.79	1	0.716667	-0.28	0.0213973
CNAG_03210	CNAG_03210 _ 2	353438	353440	0	0	0	0.23	0.41	0.21	0	0.283333	0.28	0.0213973
CNAG_03228	CNAG_03228 _ 1	393517	393586	0.93	0.95	0.95	0.71	0.75	0.69	0.943333	0.716667	-0.23	0.0172877
CNAG_03228	CNAG_03228 _ 2	393648	393655	0.07	0.05	0.05	0.29	0.25	0.31	0.0566667	0.283333	0.23	0.0172877
CNAG_03239	CNAG_03239 _ 1	415965	415994	0	0.06	0	0.17	0.11	0.18	0.02	0.153333	0.13	0.0351245
CNAG_03239	CNAG_03239 _ 2	416549	416566	1	0.94	1	0.83	0.89	0.82	0.98	0.846667	-0.13	0.0351245
CNAG_03245	CNAG_03245 _ 3	434758	434762	0.27	0.24	0.29	0.17	0.14	0.13	0.266667	0.146667	-0.12	0.0331161
CNAG_03245	CNAG_03245 _ 1	435605	435659	0.64	0.7	0.62	0.82	0.8	0.85	0.653333	0.823333	0.17	0.0254543
CNAG_03250	CNAG_03250 _ 2	449286	449318	0.81	0.74	0.74	0.92	0.93	0.95	0.763333	0.933333	0.17	0.0247388
CNAG_03250	CNAG_03250 _ 1	449330	449334	0.19	0.26	0.26	0.08	0.07	0.05	0.236667	0.0666667	-0.17	0.0247388
CNAG_03251	CNAG_03251 _ 1	449842	449884	0.69	0.59	0.54	0.78	0.71	0.77	0.606667	0.753333	0.15	0.0435272
CNAG_03251	CNAG_03251 _ 5	450789	450832	0.27	0.36	0.41	0.19	0.21	0.2	0.346667	0.2	-0.15	0.03757
CNAG_03267	CNAG_03267 _ 2	526766	526773	0.32	0.44	0.56	0.22	0.14	0.22	0.44	0.193333	-0.25	0.0274539
CNAG_03267	CNAG_03267 _ 1	527205	527252	0.68	0.56	0.44	0.78	0.86	0.78	0.56	0.806667	0.25	0.0274539
CNAG_03270	CNAG_03270 _ 1	532289	532343	0.78	0.64	0.68	0.87	0.93	0.9	0.7	0.9	0.2	0.0256993
CNAG_03270	CNAG_03270 _ 2	533295	533300	0.22	0.36	0.32	0.13	0.07	0.1	0.3	0.1	-0.2	0.0256993
CNAG_03347	CNAG_03347 _ 1	713884	713903	0.45	0.45	0.44	0.23	0.32	0.31	0.446667	0.286667	-0.16	0.0266951
CNAG_03349	CNAG_03349 _ 2	720822	720826	0.49	0.42	0.6	0.08	0	0.08	0.503333	0.0533333	-0.45	0.0165311
CNAG_03349	CNAG_03349 _ 1	721380	721393	0.51	0.58	0.4	0.92	1	0.92	0.496667	0.946667	0.45	0.0165311
CNAG_03357	CNAG_03357 _ 2	740057	740072	0	0	0	0.16	0.09	0.12	0	0.123333	0.12	0.0327691
CNAG_03357	CNAG_03357 _ 1	741934	741959	1	1	1	0.84	0.91	0.88	1	0.876667	-0.12	0.0327691
CNAG_03365	CNAG_03365 _ 1	753867	753884	0.4	0.39	0.49	0.25	0.26	0.23	0.426667	0.246667	-0.18	0.0254543
CNAG_03365	CNAG_03365 _ 2	753905	753952	0.6	0.61	0.51	0.75	0.74	0.77	0.573333	0.753333	0.18	0.0254543
CNAG_03372	CNAG_03372 _ 2	785936	785938	0.54	0.4	0.38	0.14	0.3	0.19	0.44	0.21	-0.23	0.0279854
CNAG_03372	CNAG_03372 _ 1	788083	788141	0.46	0.6	0.62	0.86	0.7	0.81	0.56	0.79	0.23	0.0279854
CNAG_03382	CNAG_03382 _ 2	808942	808985	0.7	0.69	0.59	0.95	0.91	1	0.66	0.953333	0.29	0.0172877
CNAG_03382	CNAG_03382 _ 1	809040	809079	0.3	0.31	0.41	0.05	0.09	0	0.34	0.0466667	-0.29	0.0172877
CNAG_03388	CNAG_03388 _ 2	821467	821476	0.2	0.23	0.2	0.11	0.1	0.02	0.21	0.0766667	-0.13	0.0354563
CNAG_03388	CNAG_03388 _ 1	823654	823687	0.8	0.77	0.8	0.89	0.9	0.98	0.79	0.923333	0.13	0.0354563
CNAG_03457	CNAG_03457 _ 3	1000144	1000178	0.21	0.28	0.3	0.14	0.05	0.07	0.263333	0.0866667	-0.18	0.0275389
CNAG_03494	CNAG_03494 _ 2	1104508	1104521	0.4	0.49	0.45	0.34	0.31	0.25	0.446667	0.3	-0.15	0.0348515
CNAG_03494	CNAG_03494 _ 1	1105825	1105837	0.28	0.26	0.36	0.5	0.52	0.58	0.3	0.533333	0.23	0.0202707
CNAG_03502	CNAG_03502 _ 1	1124882	1124896	0.4	0.3	0.15	0.66	0.66	0.65	0.283333	0.656667	0.37	0.0172877
CNAG_03502	CNAG_03502 _ 2	1126747	1126750	0.36	0.44	0.49	0.24	0.29	0.29	0.43	0.273333	-0.16	0.0334823
CNAG_03502	CNAG_03502 _ 3	1126803	1126815	0.24	0.26	0.36	0.11	0.06	0.06	0.286667	0.0766667	-0.21	0.024477
CNAG_03509	CNAG_03509 _ 4	1149327	1149361	0.42	0.44	0.41	0.34	0.2	0.32	0.423333	0.286667	-0.14	0.0453591
CNAG_03509	CNAG_03509 _ 1	1149691	1149735	0.43	0.39	0.44	0.52	0.64	0.51	0.42	0.556667	0.14	0.0453215
CNAG_03564	CNAG_03564 _ 3	1287481	1287498	0	0	0	0.15	0.15	0.13	0	0.143333	0.14	0.0218792
CNAG_03564	CNAG_03564 _ 4	1287900	1287918	0.3	0.29	0.23	0.17	0.14	0.11	0.273333	0.14	-0.13	0.0338632
CNAG_03618	CNAG_03618 _ 1	352850	352873	0.7	0.68	0.71	0.57	0.62	0.58	0.696667	0.59	-0.11	0.039469
CNAG_03618	CNAG_03618 _ 2	352893	352907	0.3	0.32	0.29	0.43	0.38	0.42	0.303333	0.41	0.11	0.039469
CNAG_03637	CNAG_03637 _ 4	403009	403013	0.11	0.24	0.18	0.03	0	0	0.176667	0.01	-0.17	0.0290663
CNAG_03637	CNAG_03637 _ 2	405649	405670	0.19	0.16	0.09	0.41	0.28	0.65	0.146667	0.446667	0.3	0.0291613
CNAG_03672	CNAG_03672 _ 2	498002	498021	0	0.05	0.08	0.18	0.2	0.13	0.0433333	0.17	0.13	0.0397564
CNAG_03672	CNAG_03672 _ 1	498452	498499	1	0.95	0.92	0.82	0.8	0.87	0.956667	0.83	-0.13	0.0397564
CNAG_03678	CNAG_03678 _ 2	516369	516390	1	0.9	0.89	0.64	0.53	0.66	0.93	0.61	-0.32	0.0172877
CNAG_03678	CNAG_03678 _ 1	516594	516610	0	0.1	0.11	0.36	0.47	0.34	0.07	0.39	0.32	0.0172877
CNAG_03686	CNAG_03686 _ 1	532710	532752	1	0.97	0.93	0.78	0.82	0.83	0.966667	0.81	-0.16	0.026246
CNAG_03686	CNAG_03686 _ 2	532773	532779	0	0.03	0.07	0.22	0.18	0.17	0.0333333	0.19	0.16	0.026246
CNAG_03689	CNAG_03689 _ 2	540743	540805	0.37	0.41	0.2	0.58	0.51	0.65	0.326667	0.58	0.25	0.0266951
CNAG_03689	CNAG_03689 _ 1	540852	540884	0.63	0.59	0.8	0.42	0.49	0.35	0.673333	0.42	-0.25	0.0266951
CNAG_03699	CNAG_03699 _ 1	563125	563145	0.42	0.46	0.45	0.68	0.73	0.78	0.443333	0.73	0.29	0.0172877
CNAG_03699	CNAG_03699 _ 2	565094	565112	0.58	0.54	0.55	0.32	0.27	0.22	0.556667	0.27	-0.29	0.0172877
CNAG_03700	CNAG_03700 _ 3	567982	567984	0	0	0	0.14	0.09	0.12	0	0.116667	0.12	0.0315947
CNAG_03700	CNAG_03700 _ 2	568008	568028	0.29	0.41	0.4	0.15	0.2	0.16	0.366667	0.17	-0.2	0.0254543
CNAG_03714	CNAG_03714 _ 2	607653	607669	0.37	0.41	0.37	0.26	0.29	0.28	0.383333	0.276667	-0.11	0.0378523
CNAG_03714	CNAG_03714 _ 1	607690	607721	0.63	0.59	0.63	0.74	0.71	0.72	0.616667	0.723333	0.11	0.0378523
CNAG_03771	CNAG_03771 _ 1	769068	769081	0.31	0.32	0.21	0.1	0.2	0.1	0.28	0.133333	-0.15	0.0425793
CNAG_03858	CNAG_03858 _ 2	1026309	1026374	0.94	0.93	0.95	0.83	0.87	0.76	0.94	0.82	-0.12	0.0453215
CNAG_03858	CNAG_03858 _ 1	1026392	1026395	0.06	0.07	0.05	0.17	0.13	0.24	0.06	0.18	0.12	0.0453215
CNAG_03920	CNAG_03920 _ 1	1189877	1189913	0.32	0.26	0.3	0.5	0.57	0.38	0.293333	0.483333	0.19	0.0320176
CNAG_03920	CNAG_03920 _ 3	1190676	1190685	0.66	0.74	0.7	0.44	0.35	0.62	0.7	0.47	-0.23	0.0325614
CNAG_03926	CNAG_03926 _ 1	1202630	1202654	0.35	0.36	0.49	0.75	0.78	0.71	0.4	0.746667	0.35	0.0172877
CNAG_03926	CNAG_03926 _ 2	1203439	1203442	0.65	0.64	0.51	0.25	0.22	0.29	0.6	0.253333	-0.35	0.0172877
CNAG_03944	CNAG_03944 _ 3	1247104	1247167	0.52	0.5	0.48	0.39	0.41	0.36	0.5	0.386667	-0.11	0.0362227
CNAG_03944	CNAG_03944 _ 1	1248876	1248919	0.2	0.15	0.15	0.29	0.3	0.26	0.166667	0.283333	0.12	0.0361161
CNAG_04001	CNAG_04001 _ 3	1367009	1367012	0.02	0	0	0.08	0.11	0.17	0.00666667	0.12	0.11	0.0448651
CNAG_04001	CNAG_04001 _ 2	1367032	1367053	0.24	0.23	0.28	0.14	0.08	0	0.25	0.0733333	-0.18	0.0288839
CNAG_04066	CNAG_04066 _ 2	1537165	1537204	0.5	0.51	0.52	0.38	0.36	0.41	0.51	0.383333	-0.13	0.028665
CNAG_04066	CNAG_04066 _ 1	1537227	1537254	0.5	0.49	0.48	0.61	0.63	0.58	0.49	0.606667	0.12	0.0321999
CNAG_04102	CNAG_04102 _ 2	8328	8347	0.7	0.71	0.63	0.44	0.49	0.48	0.68	0.47	-0.21	0.0201136
CNAG_04102	CNAG_04102 _ 3	8475	8515	0.22	0.23	0.33	0.51	0.43	0.52	0.26	0.486667	0.23	0.0237674
CNAG_04121	CNAG_04121 _ 2	68902	68909	0.21	0.15	0.25	0.38	0.33	0.47	0.203333	0.393333	0.19	0.028857
CNAG_04121	CNAG_04121 _ 1	68929	68962	0.79	0.85	0.75	0.62	0.67	0.53	0.796667	0.606667	-0.19	0.028857
CNAG_04136	CNAG_04136 _ 1	100891	100898	0.71	0.67	0.81	0.85	0.94	0.96	0.73	0.916667	0.19	0.0312098
CNAG_04136	CNAG_04136 _ 2	100934	100951	0.29	0.33	0.19	0.15	0.06	0.04	0.27	0.0833333	-0.19	0.0312098
CNAG_04167	CNAG_04167 _ 2	181642	181655	0.58	0.46	0.42	0.53	0.93	0.94	0.486667	0.8	0.31	0.0360325
CNAG_04167	CNAG_04167 _ 1	181681	181694	0.42	0.54	0.58	0.47	0.07	0.06	0.513333	0.2	-0.31	0.0360325
CNAG_04178	CNAG_04178 _ 1	212861	212949	0.96	0.83	0.83	0.62	0.7	0.66	0.873333	0.66	-0.21	0.0254543
CNAG_04178	CNAG_04178 _ 2	212973	212981	0.04	0.17	0.17	0.38	0.3	0.34	0.126667	0.34	0.21	0.0254543
CNAG_04194	CNAG_04194 _ 1	257387	257414	1	1	1	0.62	0.49	0.57	1	0.56	-0.44	0.0165311
CNAG_04194	CNAG_04194 _ 2	257705	257708	0	0	0	0.38	0.51	0.43	0	0.44	0.44	0.0165311
CNAG_04195	CNAG_04195 _ 1	259515	259525	0.82	0.5	0.51	0.3	0.42	0.28	0.61	0.333333	-0.28	0.033692
CNAG_04195	CNAG_04195 _ 2	261459	261481	0.18	0.5	0.49	0.7	0.58	0.72	0.39	0.666667	0.28	0.033692
CNAG_04197	CNAG_04197 _ 1	264061	264086	0.45	0.28	0.47	0.83	0.65	0.57	0.4	0.683333	0.28	0.0279854
CNAG_04197	CNAG_04197 _ 2	266258	266270	0.55	0.72	0.53	0.17	0.35	0.43	0.6	0.316667	-0.28	0.0279854
CNAG_04200	CNAG_04200 _ 2	278033	278048	0.72	0.7	0.62	0.9	0.82	0.88	0.68	0.866667	0.19	0.0256993
CNAG_04200	CNAG_04200 _ 1	278071	278088	0.28	0.3	0.38	0.1	0.18	0.12	0.32	0.133333	-0.19	0.0256993
CNAG_04202	CNAG_04202 _ 2	283660	283662	0.16	0.2	0.27	0.06	0	0	0.21	0.02	-0.19	0.0254543
CNAG_04202	CNAG_04202 _ 1	284019	284051	0.84	0.8	0.73	0.94	1	1	0.79	0.98	0.19	0.0254543
CNAG_04207	CNAG_04207 _ 1	292405	292450	0.87	0.85	0.77	1	0.92	1	0.83	0.973333	0.14	0.0384166
CNAG_04207	CNAG_04207 _ 2	292525	292527	0.13	0.15	0.23	0	0.08	0	0.17	0.0266667	-0.14	0.0384166
CNAG_04229	CNAG_04229 _ 1	352048	352086	0.47	0.4	0.35	0.63	0.68	0.67	0.406667	0.66	0.25	0.0188145
CNAG_04229	CNAG_04229 _ 2	352405	352410	0.53	0.6	0.65	0.37	0.32	0.33	0.593333	0.34	-0.25	0.0188145
CNAG_04235	CNAG_04235 _ 1	363311	363337	0.81	0.79	0.79	0.89	0.91	0.91	0.796667	0.903333	0.11	0.0320176
CNAG_04235	CNAG_04235 _ 2	363582	363624	0.19	0.21	0.21	0.11	0.09	0.09	0.203333	0.0966667	-0.11	0.0320176
CNAG_04270	CNAG_04270 _ 1	443005	443063	0.66	0.59	0.59	0.75	0.71	0.74	0.613333	0.733333	0.12	0.039469
CNAG_04276	CNAG_04276 _ 3	457819	457825	0.44	0.49	0.49	0.21	0.33	0.15	0.473333	0.23	-0.24	0.024477
CNAG_04276	CNAG_04276 _ 2	457869	457893	0.28	0.27	0.3	0.7	0.52	0.73	0.283333	0.65	0.37	0.0172877
CNAG_04276	CNAG_04276 _ 1	457951	457960	0.28	0.25	0.21	0.09	0.15	0.12	0.246667	0.12	-0.13	0.0360325
CNAG_04288	CNAG_04288 _ 1	488427	488460	0.92	0.88	0.89	0.79	0.78	0.52	0.896667	0.696667	-0.2	0.0452801
CNAG_04288	CNAG_04288 _ 2	489380	489382	0.08	0.12	0.11	0.21	0.22	0.48	0.103333	0.303333	0.2	0.0452801
CNAG_04306	CNAG_04306 _ 2	525699	525746	0.79	0.73	0.77	0.92	0.88	0.95	0.763333	0.916667	0.15	0.0276459
CNAG_04306	CNAG_04306 _ 1	525780	525786	0.21	0.27	0.23	0.08	0.12	0.05	0.236667	0.0833333	-0.15	0.0276459
CNAG_04313	CNAG_04313 _ 1	538286	538310	0.66	0.56	0.5	0.24	0.33	0.22	0.573333	0.263333	-0.31	0.0188145
CNAG_04313	CNAG_04313 _ 2	538353	538381	0.34	0.44	0.5	0.76	0.67	0.78	0.426667	0.736667	0.31	0.0188145
CNAG_04320	CNAG_04320 _ 2	556993	557006	0	0	0.05	0.24	0.33	0.34	0.0166667	0.303333	0.29	0.0172877
CNAG_04320	CNAG_04320 _ 1	558307	558344	1	1	0.95	0.76	0.67	0.66	0.983333	0.696667	-0.29	0.0172877
CNAG_04324	CNAG_04324 _ 1	567206	567245	0.58	0.45	0.47	0.25	0.27	0.25	0.5	0.256667	-0.24	0.019895
CNAG_04324	CNAG_04324 _ 2	567268	567292	0.42	0.55	0.53	0.75	0.73	0.75	0.5	0.743333	0.24	0.019895
CNAG_04326	CNAG_04326 _ 3	574839	574858	0.77	0.59	0.34	0.9	0.89	0.88	0.566667	0.89	0.32	0.0290663
CNAG_04326	CNAG_04326 _ 2	574887	574938	0.22	0.4	0.64	0.09	0.1	0.11	0.42	0.1	-0.32	0.0289948
CNAG_04351	CNAG_04351 _ 1	644478	644516	0.89	0.79	0.81	0.95	1	0.94	0.83	0.963333	0.13	0.0397564
CNAG_04351	CNAG_04351 _ 2	644703	644711	0.11	0.21	0.19	0.05	0	0.06	0.17	0.0366667	-0.13	0.0397564
CNAG_04361	CNAG_04361 _ 5	670451	670461	0	0.01	0.01	0.07	0.16	0.11	0.00666667	0.113333	0.11	0.0492428
CNAG_04381	CNAG_04381 _ 2	724245	724302	0.59	0.54	0.46	0.93	0.92	0.91	0.53	0.92	0.39	0.0165311
CNAG_04381	CNAG_04381 _ 1	724348	724355	0.41	0.46	0.54	0.07	0.08	0.09	0.47	0.08	-0.39	0.0165311
CNAG_04401	CNAG_04401 _ 2	764040	764046	0.03	0.04	0.03	0.19	0.15	0.19	0.0333333	0.176667	0.14	0.0249068
CNAG_04417	CNAG_04417 _ 1	800147	800174	0.32	0.24	0.43	0.03	0.06	0.04	0.33	0.0433333	-0.29	0.019895
CNAG_04417	CNAG_04417 _ 2	800219	800236	0.68	0.76	0.57	0.97	0.94	0.96	0.67	0.956667	0.29	0.019895
CNAG_04513	CNAG_04513 _ 3	1055960	1055968	0.19	0.13	0.18	0	0.05	0	0.166667	0.0166667	-0.15	0.0275389
CNAG_04513	CNAG_04513 _ 2	1055987	1055991	0.26	0.2	0.21	0.08	0.05	0.07	0.223333	0.0666667	-0.16	0.0254384
CNAG_04513	CNAG_04513 _ 1	1058470	1058479	0.55	0.67	0.61	0.92	0.89	0.93	0.61	0.913333	0.3	0.0172877
CNAG_04514	CNAG_04514 _ 1	1058681	1058732	0.65	0.68	0.68	0.87	0.89	0.84	0.67	0.866667	0.2	0.0188145
CNAG_04514	CNAG_04514 _ 2	1059792	1059815	0.26	0.22	0.2	0.08	0.06	0.07	0.226667	0.07	-0.16	0.0247388
CNAG_04531	CNAG_04531 _ 2	1102729	1102747	0.69	0.76	0.71	0.83	0.86	0.87	0.72	0.853333	0.13	0.0315947
CNAG_04531	CNAG_04531 _ 1	1102769	1102782	0.31	0.24	0.29	0.17	0.14	0.13	0.28	0.146667	-0.13	0.0315947
CNAG_04570	CNAG_04570 _ 2	1010810	1010833	0.68	0.75	0.73	0.81	0.81	0.88	0.72	0.833333	0.11	0.0492428
CNAG_04585	CNAG_04585 _ 2	963833	963847	0.73	0.78	0.73	0.97	0.97	0.98	0.746667	0.973333	0.23	0.0172877
CNAG_04585	CNAG_04585 _ 1	964258	964294	0.27	0.22	0.27	0.02	0.02	0.02	0.253333	0.02	-0.23	0.0172877
CNAG_04587	CNAG_04587 _ 2	954723	954741	0.41	0.44	0.39	0.53	0.54	0.54	0.413333	0.536667	0.12	0.0290171
CNAG_04587	CNAG_04587 _ 1	954773	954820	0.57	0.52	0.56	0.42	0.39	0.41	0.55	0.406667	-0.14	0.0256993
CNAG_04607	CNAG_04607 _ 1	902447	902506	1	0.99	0.99	0.85	0.76	0.81	0.993333	0.806667	-0.19	0.0227378
CNAG_04607	CNAG_04607 _ 2	902604	902624	0	0.01	0.01	0.15	0.24	0.19	0.00666667	0.193333	0.19	0.0227378
CNAG_04614	CNAG_04614 _ 2	883031	883077	0.59	0.79	0.78	0.91	0.92	0.94	0.72	0.923333	0.2	0.0320176
CNAG_04614	CNAG_04614 _ 1	883946	883979	0.41	0.21	0.22	0.09	0.08	0.06	0.28	0.0766667	-0.2	0.0320176
CNAG_04625	CNAG_04625 _ 5	850137	850205	0.53	0.53	0.54	0.42	0.4	0.44	0.533333	0.42	-0.11	0.0312098
CNAG_04632	CNAG_04632 _ 1	827409	827411	0.49	0.37	0.47	0.24	0.34	0.23	0.443333	0.27	-0.17	0.0333786
CNAG_04632	CNAG_04632 _ 2	827558	827582	0.51	0.63	0.53	0.76	0.66	0.77	0.556667	0.73	0.17	0.0333786
CNAG_04641	CNAG_04641 _ 3	794210	794220	0.19	0.26	0.32	0	0	0.05	0.256667	0.0166667	-0.24	0.0201136
CNAG_04641	CNAG_04641 _ 1	797242	797276	0.76	0.66	0.55	0.95	1	0.95	0.656667	0.966667	0.31	0.0197621
CNAG_04649	CNAG_04649 _ 3	777993	777999	0.15	0.16	0.11	0.3	0.21	0.28	0.14	0.263333	0.12	0.0416729
CNAG_04651	CNAG_04651 _ 2	774131	774150	0.16	0.14	0.16	0.05	0.02	0.02	0.153333	0.03	-0.12	0.0277692
CNAG_04651	CNAG_04651 _ 1	775348	775403	0.84	0.86	0.84	0.95	0.98	0.98	0.846667	0.97	0.12	0.0277692
CNAG_04654	CNAG_04654 _ 1	768675	768691	0.61	0.34	0.57	0.41	0.26	0.09	0.506667	0.253333	-0.25	0.044356
CNAG_04654	CNAG_04654 _ 2	768745	768769	0.39	0.66	0.43	0.59	0.74	0.91	0.493333	0.746667	0.25	0.044356
CNAG_04666	CNAG_04666 _ 2	735571	735579	0	0	0	0.08	0.08	0.12	0	0.0933333	0.09	0.0449493
CNAG_04666	CNAG_04666 _ 1	736184	736203	1	1	1	0.92	0.92	0.88	1	0.906667	-0.09	0.0449493
CNAG_04694	CNAG_04694 _ 2	679461	679484	0.2	0.25	0.28	0.1	0.1	0.1	0.243333	0.1	-0.14	0.0279854
CNAG_04694	CNAG_04694 _ 1	679554	679568	0.8	0.75	0.72	0.9	0.9	0.9	0.756667	0.9	0.14	0.0279854
CNAG_04701	CNAG_04701 _ 1	659552	659573	0.86	0.82	0.83	0.72	0.74	0.69	0.836667	0.716667	-0.12	0.0331161
CNAG_04701	CNAG_04701 _ 2	659596	659602	0.14	0.18	0.17	0.28	0.26	0.31	0.163333	0.283333	0.12	0.0331161
CNAG_04732	CNAG_04732 _ 2	554656	554689	0.1	0.23	0.24	0.7	0.57	0.64	0.19	0.636667	0.45	0.0165311
CNAG_04732	CNAG_04732 _ 1	555653	555684	0.79	0.74	0.72	0.25	0.35	0.34	0.75	0.313333	-0.44	0.0165311
CNAG_04737	CNAG_04737 _ 1	541017	541048	0.95	0.97	1	0.84	0.88	0.81	0.973333	0.843333	-0.13	0.0331262
CNAG_04760	CNAG_04760 _ 4	472529	472531	0.16	0.26	0.24	0.05	0	0	0.22	0.0166667	-0.2	0.0235212
CNAG_04771	CNAG_04771 _ 1	449754	449788	0.88	0.88	0.91	0.8	0.77	0.78	0.89	0.783333	-0.11	0.0351353
CNAG_04771	CNAG_04771 _ 2	449816	449819	0.07	0.07	0.04	0.16	0.23	0.15	0.06	0.18	0.12	0.0398161
CNAG_04801	CNAG_04801 _ 2	366434	366484	0.47	0.63	0.61	0.79	0.73	0.82	0.57	0.78	0.21	0.0277692
CNAG_04801	CNAG_04801 _ 1	366507	366526	0.53	0.37	0.39	0.21	0.27	0.18	0.43	0.22	-0.21	0.0277692
CNAG_04808	CNAG_04808 _ 1	339186	339212	1	1	1	0.85	0.82	0.84	1	0.836667	-0.16	0.0198735
CNAG_04808	CNAG_04808 _ 2	339496	339505	0	0	0	0.15	0.18	0.16	0	0.163333	0.16	0.0198735
CNAG_04861	CNAG_04861 _ 1	189062	189100	0.05	0.03	0.06	0.16	0.4	0.18	0.0466667	0.246667	0.2	0.0384166
CNAG_04861	CNAG_04861 _ 2	189119	189137	0.95	0.97	0.94	0.84	0.6	0.82	0.953333	0.753333	-0.2	0.0384166
CNAG_04864	CNAG_04864 _ 1	173203	173214	0.11	0.19	0.19	0.42	0.39	0.46	0.163333	0.423333	0.26	0.0172877
CNAG_04864	CNAG_04864 _ 2	173495	173559	0.88	0.79	0.79	0.58	0.61	0.54	0.82	0.576667	-0.24	0.0188145
CNAG_04880	CNAG_04880 _ 1	120714	120723	0.33	0.32	0.63	0.15	0.11	0.14	0.426667	0.133333	-0.29	0.0279854
CNAG_04880	CNAG_04880 _ 2	120742	120795	0.67	0.68	0.37	0.85	0.89	0.86	0.573333	0.866667	0.29	0.0279854
CNAG_04944	CNAG_04944 _ 2	47804	47888	0.68	0.66	0.77	0.9	0.91	0.89	0.703333	0.9	0.2	0.024477
CNAG_04944	CNAG_04944 _ 1	48010	48015	0.32	0.34	0.23	0.1	0.09	0.11	0.296667	0.1	-0.2	0.024477
CNAG_04954	CNAG_04954 _ 1	68624	68661	0.78	0.7	0.79	0.9	0.9	0.9	0.756667	0.9	0.14	0.031014
CNAG_04954	CNAG_04954 _ 2	72501	72511	0.22	0.3	0.21	0.1	0.1	0.1	0.243333	0.1	-0.14	0.031014
CNAG_04955	CNAG_04955 _ 2	74551	74560	0.32	0.37	0.54	0.2	0.24	0.23	0.41	0.223333	-0.19	0.0378545
CNAG_04955	CNAG_04955 _ 1	74592	74594	0.68	0.63	0.46	0.8	0.76	0.77	0.59	0.776667	0.19	0.0378545
CNAG_05012	CNAG_05012 _ 1	222997	223017	0.91	0.95	0.95	0.83	0.82	0.77	0.936667	0.806667	-0.13	0.0320176
CNAG_05012	CNAG_05012 _ 2	223048	223051	0.09	0.05	0.05	0.17	0.18	0.23	0.0633333	0.193333	0.13	0.0320176
CNAG_05023	CNAG_05023 _ 2	247823	247840	0.32	0.33	0.34	0.46	0.42	0.48	0.33	0.453333	0.12	0.0317789
CNAG_05023	CNAG_05023 _ 1	247860	247872	0.68	0.67	0.66	0.54	0.58	0.53	0.67	0.55	-0.12	0.0315947
CNAG_05059	CNAG_05059 _ 1	322979	322983	1	1	1	0.9	0.88	0.89	1	0.89	-0.11	0.0279854
CNAG_05059	CNAG_05059 _ 2	324454	324458	0	0	0	0.1	0.12	0.11	0	0.11	0.11	0.0279854
CNAG_05082	CNAG_05082 _ 1	394203	394237	0.47	0.62	0.65	0.86	0.78	0.81	0.58	0.816667	0.24	0.0254543
CNAG_05082	CNAG_05082 _ 2	394939	394971	0.41	0.28	0.26	0.14	0.18	0.17	0.316667	0.163333	-0.15	0.0396202
CNAG_05105	CNAG_05105 _ 3	446071	446079	0.24	0.2	0.23	0.05	0.03	0.06	0.223333	0.0466667	-0.18	0.019895
CNAG_05105	CNAG_05105 _ 1	447408	447432	0.66	0.73	0.7	0.92	0.97	0.91	0.696667	0.933333	0.24	0.0172877
CNAG_05155	CNAG_05155 _ 4	579649	579667	0.48	0.49	0.65	0.29	0.22	0.16	0.54	0.223333	-0.32	0.019895
CNAG_05155	CNAG_05155 _ 2	580227	580243	0.02	0	0	0.21	0.32	0.38	0.00666667	0.303333	0.3	0.018487
CNAG_05167	CNAG_05167 _ 1	608583	608593	0.3	0.25	0.26	0.12	0.11	0.12	0.27	0.116667	-0.15	0.024477
CNAG_05167	CNAG_05167 _ 2	608657	608666	0.7	0.75	0.74	0.88	0.89	0.88	0.73	0.883333	0.15	0.024477
CNAG_05169	CNAG_05169 _ 2	612220	612228	0.16	0.12	0.08	0.22	0.22	0.33	0.12	0.256667	0.14	0.0444117
CNAG_05169	CNAG_05169 _ 3	614805	614832	0.17	0.31	0.38	0	0.19	0	0.286667	0.0633333	-0.22	0.0365802
CNAG_05215	CNAG_05215 _ 3	753624	753630	0.35	0.42	0.43	0.2	0.17	0.2	0.4	0.19	-0.21	0.019895
CNAG_05250	CNAG_05250 _ 2	843259	843268	0.51	0.45	0.45	0.3	0.35	0.24	0.47	0.296667	-0.17	0.0277692
CNAG_05250	CNAG_05250 _ 1	845480	845543	0.49	0.55	0.55	0.7	0.65	0.76	0.53	0.703333	0.17	0.0277692
CNAG_05349	CNAG_05349 _ 7	58594	58599	0.17	0.2	0.23	0.11	0.07	0.08	0.2	0.0866667	-0.11	0.0384166
CNAG_05349	CNAG_05349 _ 5	59862	59898	0.26	0.26	0.3	0.1	0.13	0.15	0.273333	0.126667	-0.15	0.0260776
CNAG_05349	CNAG_05349 _ 2	60518	60564	0.46	0.44	0.35	0.61	0.58	0.51	0.416667	0.566667	0.15	0.0384191
CNAG_05350	CNAG_05350 _ 2	64489	64556	0.78	0.75	0.69	0.95	0.94	0.94	0.74	0.943333	0.2	0.0201136
CNAG_05350	CNAG_05350 _ 1	64576	64613	0.21	0.25	0.31	0.05	0.05	0.06	0.256667	0.0533333	-0.2	0.0208894
CNAG_05353	CNAG_05353 _ 2	71410	71412	0.22	0.25	0.18	0.11	0.07	0.1	0.216667	0.0933333	-0.12	0.0351245
CNAG_05353	CNAG_05353 _ 1	73827	73846	0.78	0.75	0.82	0.89	0.93	0.9	0.783333	0.906667	0.12	0.0351245
CNAG_05385	CNAG_05385 _ 1	163855	163904	0.65	0.64	0.65	0.76	0.75	0.86	0.646667	0.79	0.14	0.0349313
CNAG_05388	CNAG_05388 _ 5	178236	178246	0.5	0.53	0.52	0.33	0.24	0.4	0.516667	0.323333	-0.19	0.0275389
CNAG_05388	CNAG_05388 _ 1	179556	179615	0.41	0.4	0.4	0.54	0.59	0.51	0.403333	0.546667	0.14	0.0280257
CNAG_05398	CNAG_05398 _ 1	206582	206631	0.44	0.41	0.42	0.59	0.5	0.54	0.423333	0.543333	0.12	0.0400449
CNAG_05398	CNAG_05398 _ 3	207039	207057	0.11	0.13	0.17	0.04	0.04	0.02	0.136667	0.0333333	-0.1	0.0429584
CNAG_05441	CNAG_05441 _ 2	318085	318116	0.79	0.7	0.45	0.93	1	0.78	0.646667	0.903333	0.26	0.0411811
CNAG_05441	CNAG_05441 _ 1	319559	319569	0.21	0.3	0.55	0.07	0	0.22	0.353333	0.0966667	-0.26	0.0411811
CNAG_05468	CNAG_05468 _ 2	387113	387121	0.09	0.19	0.16	0.51	0.53	0.46	0.146667	0.5	0.35	0.0165311
CNAG_05468	CNAG_05468 _ 1	387142	387175	0.91	0.81	0.84	0.49	0.47	0.54	0.853333	0.5	-0.35	0.0165311
CNAG_05484	CNAG_05484 _ 2	433254	433256	0.26	0.34	0.41	0.04	0.03	0.06	0.336667	0.0433333	-0.29	0.0172877
CNAG_05484	CNAG_05484 _ 1	435601	435622	0.74	0.66	0.59	0.96	0.97	0.94	0.663333	0.956667	0.29	0.0172877
CNAG_05486	CNAG_05486 _ 2	437822	437827	0.48	0.42	0.42	0.55	0.56	0.57	0.44	0.56	0.12	0.0348515
CNAG_05486	CNAG_05486 _ 3	439065	439080	0.15	0.17	0.19	0.03	0	0	0.17	0.01	-0.16	0.0229151
CNAG_05497	CNAG_05497 _ 3	481629	481648	0.64	0.57	0.58	0.23	0.22	0.06	0.596667	0.17	-0.43	0.0165311
CNAG_05497	CNAG_05497 _ 1	483290	483328	0.27	0.35	0.34	0.73	0.78	0.94	0.32	0.816667	0.5	0.0165311
CNAG_05501	CNAG_05501 _ 2	490657	490710	0.64	0.35	0.72	0.8	0.79	0.79	0.57	0.793333	0.22	0.0492428
CNAG_05501	CNAG_05501 _ 1	490729	490734	0.36	0.65	0.28	0.2	0.21	0.21	0.43	0.206667	-0.22	0.0492428
CNAG_05511	CNAG_05511 _ 1	508771	508790	1	1	1	0.82	0.86	0.83	1	0.836667	-0.16	0.0204608
CNAG_05511	CNAG_05511 _ 2	509991	509999	0	0	0	0.18	0.14	0.17	0	0.163333	0.16	0.0204608
CNAG_05522	CNAG_05522 _ 5	543755	543794	0.11	0.22	0.19	0.06	0.03	0.06	0.173333	0.05	-0.12	0.0448651
CNAG_05522	CNAG_05522 _ 2	544998	545007	0.36	0.32	0.31	0.46	0.49	0.41	0.33	0.453333	0.12	0.0387616
CNAG_05531	CNAG_05531 _ 1	570883	570902	0.51	0.57	0.6	0.29	0.21	0.31	0.56	0.27	-0.29	0.0172877
CNAG_05531	CNAG_05531 _ 3	572687	572695	0.04	0	0.05	0.33	0.4	0.38	0.03	0.37	0.34	0.0165311
CNAG_05544	CNAG_05544 _ 1	607687	607741	1	0.95	1	0.66	0.62	0.69	0.983333	0.656667	-0.33	0.0165311
CNAG_05544	CNAG_05544 _ 2	607778	607793	0	0.05	0	0.34	0.38	0.31	0.0166667	0.343333	0.33	0.0165311
CNAG_05552	CNAG_05552 _ 2	624127	624144	0.13	0.28	0.36	0.05	0	0.05	0.256667	0.0333333	-0.22	0.0289948
CNAG_05552	CNAG_05552 _ 1	628352	628394	0.87	0.72	0.64	0.95	1	0.95	0.743333	0.966667	0.22	0.0289948
CNAG_05576	CNAG_05576 _ 2	679689	679692	0.05	0	0	0.23	0.16	0.17	0.0166667	0.186667	0.17	0.0254543
CNAG_05576	CNAG_05576 _ 1	679711	679741	0.95	1	1	0.77	0.84	0.83	0.983333	0.813333	-0.17	0.0254543
CNAG_05615	CNAG_05615 _ 1	784130	784132	0.1	0.05	0.06	0.16	0.17	0.16	0.07	0.163333	0.09	0.0480818
CNAG_05653	CNAG_05653 _ 3	884681	884690	0.83	0.81	0.85	0.94	0.93	0.95	0.83	0.94	0.11	0.0331161
CNAG_05665	CNAG_05665 _ 6	919875	919931	0.27	0.35	0.34	0.18	0.17	0.23	0.32	0.193333	-0.13	0.0397564
CNAG_05684	CNAG_05684 _ 3	608142	608156	0.21	0.22	0.11	0.37	0.46	0.52	0.18	0.45	0.27	0.0208894
CNAG_05684	CNAG_05684 _ 1	608260	608280	0.64	0.62	0.68	0.44	0.17	0.16	0.646667	0.256667	-0.39	0.0198735
CNAG_05713	CNAG_05713 _ 1	677461	677526	0.44	0.32	0.33	0.6	0.6	0.93	0.363333	0.71	0.35	0.0256993
CNAG_05713	CNAG_05713 _ 2	677545	677627	0.56	0.68	0.67	0.4	0.4	0.07	0.636667	0.29	-0.35	0.0256993
CNAG_05723	CNAG_05723 _ 2	703335	703379	0.72	0.64	0.65	0.86	0.81	0.86	0.67	0.843333	0.17	0.0254543
CNAG_05723	CNAG_05723 _ 1	703397	703459	0.28	0.36	0.35	0.14	0.19	0.14	0.33	0.156667	-0.17	0.0254543
CNAG_05741	CNAG_05741 _ 1	742116	742134	0.32	0.27	0.16	0.41	0.51	0.4	0.25	0.44	0.19	0.0324262
CNAG_05741	CNAG_05741 _ 2	742342	742374	0.68	0.73	0.84	0.59	0.49	0.6	0.75	0.56	-0.19	0.0324262
CNAG_05742	CNAG_05742 _ 3	746014	746068	0.69	0.72	0.76	0.87	0.82	0.87	0.723333	0.853333	0.13	0.0340824
CNAG_05753	CNAG_05753 _ 1	774211	774249	0.5	0.49	0.46	0.41	0.37	0.38	0.483333	0.386667	-0.1	0.0464925
CNAG_05753	CNAG_05753 _ 2	774268	774272	0.5	0.51	0.54	0.59	0.63	0.62	0.516667	0.613333	0.1	0.0464925
CNAG_05758	CNAG_05758 _ 1	787877	787891	0.7	0.54	0.62	0.22	0.34	0.25	0.62	0.27	-0.35	0.0172877
CNAG_05758	CNAG_05758 _ 2	787914	787925	0.3	0.46	0.38	0.78	0.66	0.75	0.38	0.73	0.35	0.0172877
CNAG_05767	CNAG_05767 _ 3	815105	815166	0.96	0.99	0.96	0.85	0.87	0.85	0.97	0.856667	-0.11	0.0312098
CNAG_05767	CNAG_05767 _ 2	815351	815358	0.04	0.01	0.04	0.13	0.11	0.15	0.03	0.13	0.1	0.0415611
CNAG_05782	CNAG_05782 _ 2	854245	854287	0.47	0.45	0.45	0.34	0.36	0.35	0.456667	0.35	-0.11	0.0315947
CNAG_05799	CNAG_05799 _ 1	910481	910510	0.48	0.49	0.46	0.59	0.67	0.74	0.476667	0.666667	0.19	0.0266951
CNAG_05826	CNAG_05826 _ 1	975339	975376	0.82	0.82	0.86	0.94	0.96	0.98	0.833333	0.96	0.13	0.0298268
CNAG_05864	CNAG_05864 _ 2	1069091	1069105	0	0	0	0.16	0.17	0.17	0	0.166667	0.17	0.0172877
CNAG_05887	CNAG_05887 _ 1	1120008	1120057	0.9	0.81	0.83	0.99	0.97	0.95	0.846667	0.97	0.12	0.0400449
CNAG_05887	CNAG_05887 _ 2	1120811	1120816	0.1	0.19	0.17	0.01	0.03	0.05	0.153333	0.03	-0.12	0.0400449
CNAG_05900	CNAG_05900 _ 2	1162330	1162336	0.1	0.13	0.17	0.06	0	0	0.133333	0.02	-0.11	0.0458673
CNAG_05900	CNAG_05900 _ 1	1163111	1163136	0.9	0.87	0.83	0.94	1	1	0.866667	0.98	0.11	0.0458673
CNAG_05909	CNAG_05909 _ 2	1188396	1188402	0.57	0.6	0.55	0.46	0.43	0.45	0.573333	0.446667	-0.13	0.0290663
CNAG_05909	CNAG_05909 _ 1	1188437	1188458	0.43	0.4	0.45	0.54	0.57	0.55	0.426667	0.553333	0.13	0.0290663
CNAG_05916	CNAG_05916 _ 1	1209084	1209099	0.79	0.82	0.96	0.73	0.6	0.65	0.856667	0.66	-0.2	0.0331262
CNAG_05916	CNAG_05916 _ 3	1209584	1209596	0.07	0.05	0.02	0.15	0.22	0.23	0.0466667	0.2	0.15	0.0281795
CNAG_05921	CNAG_05921 _ 2	1222218	1222249	0.43	0.48	0.32	0.64	0.58	0.7	0.41	0.64	0.23	0.0256234
CNAG_05921	CNAG_05921 _ 1	1222449	1222478	0.57	0.52	0.68	0.36	0.42	0.3	0.59	0.36	-0.23	0.0256234
CNAG_05940	CNAG_05940 _ 1	1272602	1272649	0.99	0.97	1	0.83	0.74	0.77	0.986667	0.78	-0.21	0.0201136
CNAG_05940	CNAG_05940 _ 2	1272677	1272696	0.01	0.03	0	0.14	0.19	0.17	0.0133333	0.166667	0.15	0.0247388
CNAG_06060	CNAG_06060 _ 2	202068	202102	0.4	0.38	0.54	0.62	0.59	0.63	0.44	0.613333	0.17	0.0337073
CNAG_06060	CNAG_06060 _ 1	202173	202214	0.6	0.62	0.46	0.38	0.41	0.38	0.56	0.39	-0.17	0.0348515
CNAG_06105	CNAG_06105 _ 2	326546	326570	0.83	0.86	0.71	0.66	0.62	0.65	0.8	0.643333	-0.16	0.0372675
CNAG_06105	CNAG_06105 _ 1	326590	326611	0.17	0.14	0.29	0.34	0.38	0.35	0.2	0.356667	0.16	0.0372675
CNAG_06107	CNAG_06107 _ 2	330168	330180	0.1	0.07	0.05	0.42	0.16	0.4	0.0733333	0.326667	0.25	0.028857
CNAG_06107	CNAG_06107 _ 1	330204	330248	0.9	0.93	0.95	0.58	0.84	0.6	0.926667	0.673333	-0.25	0.028857
CNAG_06120	CNAG_06120 _ 1	365549	365581	0.54	0.54	0.59	0.36	0.35	0.36	0.556667	0.356667	-0.2	0.018487
CNAG_06120	CNAG_06120 _ 2	365601	365629	0.46	0.46	0.41	0.6	0.6	0.6	0.443333	0.6	0.16	0.024477
CNAG_06134	CNAG_06134 _ 1	393774	393824	0.69	0.71	0.73	0.46	0.49	0.49	0.71	0.48	-0.23	0.0172877
CNAG_06134	CNAG_06134 _ 2	393842	393853	0.31	0.29	0.27	0.54	0.51	0.51	0.29	0.52	0.23	0.0172877
CNAG_06161	CNAG_06161 _ 1	470061	470078	0.51	0.57	0.61	0.33	0.31	0.19	0.563333	0.276667	-0.29	0.0188145
CNAG_06161	CNAG_06161 _ 2	470099	470127	0.49	0.43	0.39	0.67	0.69	0.81	0.436667	0.723333	0.29	0.0188145
CNAG_06165	CNAG_06165 _ 2	490526	490585	0.38	0.18	0.18	0.43	0.62	0.53	0.246667	0.526667	0.28	0.026246
CNAG_06165	CNAG_06165 _ 4	490681	490690	0.34	0.37	0.43	0.28	0.21	0.18	0.38	0.223333	-0.16	0.0326284
CNAG_06179	CNAG_06179 _ 1	535116	535135	0.48	0.49	0.47	0.78	0.82	0.69	0.48	0.763333	0.28	0.0172877
CNAG_06179	CNAG_06179 _ 2	536381	536388	0.52	0.51	0.53	0.22	0.18	0.31	0.52	0.236667	-0.28	0.0172877
CNAG_06238	CNAG_06238 _ 1	705449	705464	0.76	0.65	0.66	0.83	0.85	0.8	0.69	0.826667	0.14	0.0397608
CNAG_06267	CNAG_06267 _ 2	36413	36440	0.79	0.78	0.59	0.94	0.92	0.93	0.72	0.93	0.21	0.0308997
CNAG_06267	CNAG_06267 _ 1	36531	36560	0.21	0.22	0.41	0.04	0.06	0.04	0.28	0.0466667	-0.23	0.0266951
CNAG_06278	CNAG_06278 _ 1	70120	70145	0.73	0.73	0.77	0.94	0.86	0.88	0.743333	0.893333	0.15	0.0282753
CNAG_06278	CNAG_06278 _ 2	70904	70918	0.27	0.27	0.23	0.06	0.14	0.12	0.256667	0.106667	-0.15	0.0282753
CNAG_06285	CNAG_06285 _ 2	96267	96276	0.73	0.68	0.73	0.85	0.89	0.86	0.713333	0.866667	0.15	0.0254543
CNAG_06285	CNAG_06285 _ 1	96299	96308	0.27	0.32	0.27	0.15	0.11	0.14	0.286667	0.133333	-0.15	0.0254543
CNAG_06286	CNAG_06286 _ 1	96727	96730	0.28	0.27	0.43	0.11	0.09	0.18	0.326667	0.126667	-0.2	0.029969
CNAG_06286	CNAG_06286 _ 3	96772	96799	0.21	0.12	0.09	0.47	0.45	0.4	0.14	0.44	0.3	0.0172877
CNAG_06291	CNAG_06291 _ 2	110415	110431	0.1	0.12	0.1	0.22	0.23	0.17	0.106667	0.206667	0.1	0.0470673
CNAG_06291	CNAG_06291 _ 1	110923	110960	0.9	0.88	0.9	0.78	0.77	0.83	0.893333	0.793333	-0.1	0.0470673
CNAG_06300	CNAG_06300 _ 3	131960	131969	0.19	0.2	0.19	0.09	0	0	0.193333	0.03	-0.16	0.0266951
CNAG_06300	CNAG_06300 _ 2	132402	132449	0.68	0.75	0.71	0.91	0.91	0.94	0.713333	0.92	0.21	0.0188145
CNAG_06310	CNAG_06310 _ 3	150393	150422	0.8	0.82	0.76	0.58	0.52	0.57	0.793333	0.556667	-0.24	0.0172877
CNAG_06310	CNAG_06310 _ 5	150861	150883	0.07	0	0.03	0.18	0.14	0.16	0.0333333	0.16	0.13	0.0334823
CNAG_06327	CNAG_06327 _ 1	201083	201105	0.84	0.91	0.95	0.78	0.71	0.73	0.9	0.74	-0.16	0.0312098
CNAG_06327	CNAG_06327 _ 3	202665	202667	0	0	0	0.14	0.23	0.27	0	0.213333	0.21	0.0231238
CNAG_06355	CNAG_06355 _ 2	282714	282755	0.94	0.85	1	0.82	0.69	0.82	0.93	0.776667	-0.15	0.049812
CNAG_06355	CNAG_06355 _ 1	282773	282777	0.06	0.15	0	0.18	0.31	0.18	0.07	0.223333	0.15	0.049812
CNAG_06363	CNAG_06363 _ 1	301833	301861	0.91	1	0.97	0.35	0.52	0.5	0.96	0.456667	-0.5	0.0165311
CNAG_06363	CNAG_06363 _ 2	302682	302701	0.09	0	0.03	0.65	0.48	0.5	0.04	0.543333	0.5	0.0165311
CNAG_06364	CNAG_06364 _ 1	303939	303964	0.92	0.68	0.64	1	1	0.89	0.746667	0.963333	0.22	0.0416729
CNAG_06364	CNAG_06364 _ 2	304619	304625	0.08	0.32	0.36	0	0	0.11	0.253333	0.0366667	-0.22	0.0416729
CNAG_06371	CNAG_06371 _ 2	321041	321049	0.46	0.32	0.33	0.87	0.84	0.89	0.37	0.866667	0.5	0.0165311
CNAG_06371	CNAG_06371 _ 1	321077	321093	0.54	0.68	0.67	0.13	0.16	0.11	0.63	0.133333	-0.5	0.0165311
CNAG_06384	CNAG_06384 _ 1	348959	348970	0.07	0.11	0.04	0.27	0.23	0.43	0.0733333	0.31	0.24	0.0260856
CNAG_06401	CNAG_06401 _ 2	395799	395810	0.04	0.09	0.03	0.37	0.39	0.21	0.0533333	0.323333	0.27	0.0222778
CNAG_06401	CNAG_06401 _ 3	395948	395970	0.77	0.74	0.66	0.44	0.49	0.51	0.723333	0.48	-0.24	0.0198735
CNAG_06441	CNAG_06441 _ 1	492131	492156	0.73	0.66	0.6	0.81	0.85	0.81	0.663333	0.823333	0.16	0.031927
CNAG_06441	CNAG_06441 _ 2	492683	492716	0.19	0.19	0.25	0.07	0.02	0.03	0.21	0.04	-0.17	0.0247388
CNAG_06489	CNAG_06489 _ 1	652937	652955	0.9	0.86	0.86	0.98	1	0.97	0.873333	0.983333	0.11	0.035814
CNAG_06493	CNAG_06493 _ 3	664982	664985	0.15	0.15	0.12	0.22	0.26	0.34	0.14	0.273333	0.13	0.040297
CNAG_06493	CNAG_06493 _ 1	665117	665131	0.37	0.32	0.43	0.23	0.14	0.19	0.373333	0.186667	-0.19	0.026481
CNAG_06564	CNAG_06564 _ 1	125379	125387	0.3	0.33	0.59	0.9	0.92	0.86	0.406667	0.893333	0.49	0.0172877
CNAG_06564	CNAG_06564 _ 2	125785	125787	0.7	0.67	0.41	0.1	0.08	0.14	0.593333	0.106667	-0.49	0.0172877
CNAG_06585	CNAG_06585 _ 3	198411	198418	0.31	0.33	0.36	0.13	0.14	0.11	0.333333	0.126667	-0.21	0.0172877
CNAG_06585	CNAG_06585 _ 7	200326	200328	0	0.01	0	0.16	0.07	0.14	0.00333333	0.123333	0.12	0.0400449
CNAG_06588	CNAG_06588 _ 1	203550	203578	0.82	0.93	0.88	0.07	0.28	0.16	0.876667	0.17	-0.71	0.0165311
CNAG_06588	CNAG_06588 _ 2	204678	204686	0.18	0.07	0.13	0.93	0.72	0.84	0.126667	0.83	0.7	0.0165311
CNAG_06606	CNAG_06606 _ 6	253644	253674	0.16	0.27	0.25	0.06	0.03	0	0.226667	0.03	-0.2	0.024809
CNAG_06623	CNAG_06623 _ 2	306733	306753	0.8	0.85	0.81	0.97	0.96	0.96	0.82	0.963333	0.14	0.0254543
CNAG_06623	CNAG_06623 _ 3	307941	307947	0.1	0.08	0.11	0.01	0.01	0.01	0.0966667	0.01	-0.09	0.0452074
CNAG_06626	CNAG_06626 _ 1	312377	312428	0.8	0.78	0.77	0.85	0.9	0.88	0.783333	0.876667	0.09	0.049812
CNAG_06626	CNAG_06626 _ 2	313859	313861	0.2	0.22	0.23	0.15	0.1	0.12	0.216667	0.123333	-0.09	0.049812
CNAG_06632	CNAG_06632 _ 3	330016	330071	0.47	0.43	0.57	0.26	0.17	0.36	0.49	0.263333	-0.23	0.0282809
CNAG_06632	CNAG_06632 _ 1	331738	331762	0.41	0.33	0.25	0.61	0.77	0.56	0.33	0.646667	0.32	0.0218792
CNAG_06633	CNAG_06633 _ 2	334961	334969	0.11	0.12	0.09	0.03	0	0	0.106667	0.01	-0.1	0.0416729
CNAG_06633	CNAG_06633 _ 1	335132	335155	0.89	0.88	0.91	0.97	1	1	0.893333	0.99	0.1	0.0416729
CNAG_06638	CNAG_06638 _ 2	350780	350787	0.49	0.52	0.49	0.24	0.11	0.14	0.5	0.163333	-0.34	0.0172877
CNAG_06638	CNAG_06638 _ 1	350806	350810	0.51	0.48	0.51	0.76	0.89	0.86	0.5	0.836667	0.34	0.0172877
CNAG_06643	CNAG_06643 _ 1	370193	370245	1	1	1	0.73	0.81	0.78	1	0.773333	-0.23	0.0172877
CNAG_06643	CNAG_06643 _ 2	371137	371145	0	0	0	0.27	0.19	0.22	0	0.226667	0.23	0.0172877
CNAG_06671	CNAG_06671 _ 1	432182	432206	0.78	0.79	0.87	0.66	0.56	0.61	0.813333	0.61	-0.2	0.0247388
CNAG_06671	CNAG_06671 _ 2	432224	432244	0.22	0.21	0.13	0.34	0.44	0.39	0.186667	0.39	0.2	0.0247388
CNAG_06739	CNAG_06739 _ 3	175657	175662	0.2	0.15	0.13	0	0	0	0.16	0	-0.16	0.0247388
CNAG_06759	CNAG_06759 _ 1	117484	117526	0.78	0.83	0.92	0.52	0.51	0.49	0.843333	0.506667	-0.34	0.0172877
CNAG_06759	CNAG_06759 _ 2	117574	117595	0.22	0.17	0.08	0.38	0.4	0.37	0.156667	0.383333	0.23	0.0222778
CNAG_06766	CNAG_06766 _ 1	91193	91236	0.91	0.88	0.9	1	1	1	0.896667	1	0.1	0.0331161
CNAG_06766	CNAG_06766 _ 2	91977	91979	0.09	0.12	0.1	0	0	0	0.103333	0	-0.1	0.0331161
CNAG_06778	CNAG_06778 _ 1	61669	61698	0.93	0.89	0.91	1	1	1	0.91	1	0.09	0.0454667
CNAG_06778	CNAG_06778 _ 2	61878	61891	0.07	0.11	0.09	0	0	0	0.09	0	-0.09	0.0454667
CNAG_06793	CNAG_06793 _ 1	27216	27239	0.93	0.91	0.92	1	1	1	0.92	1	0.08	0.0478624
CNAG_06806	CNAG_06806 _ 1	212106	212150	0.18	0.11	0.15	0.29	0.3	0.3	0.146667	0.296667	0.15	0.0256993
CNAG_06826	CNAG_06826 _ 2	146384	146391	0.35	0.4	0.31	0.51	0.42	0.51	0.353333	0.48	0.13	0.0478624
CNAG_06830	CNAG_06830 _ 2	136988	136992	0.37	0.4	0.36	0.48	0.46	0.48	0.376667	0.473333	0.1	0.0421869
CNAG_06830	CNAG_06830 _ 1	137018	137024	0.63	0.6	0.64	0.52	0.54	0.52	0.623333	0.526667	-0.1	0.0421869
CNAG_06860	CNAG_06860 _ 1	50030	50061	0.82	0.86	0.87	1	1	1	0.85	1	0.15	0.0247388
CNAG_06860	CNAG_06860 _ 2	51902	51904	0.18	0.14	0.13	0	0	0	0.15	0	-0.15	0.0247388
CNAG_06864	CNAG_06864 _ 1	37835	37857	1	1	0.93	0.57	0.57	0.56	0.976667	0.566667	-0.41	0.0165311
CNAG_06864	CNAG_06864 _ 2	39689	39691	0	0	0.07	0.43	0.43	0.44	0.0233333	0.433333	0.41	0.0165311
CNAG_06865	CNAG_06865 _ 2	37555	37563	0.18	0.26	0.31	0.04	0.06	0.02	0.25	0.04	-0.21	0.0242706
CNAG_06865	CNAG_06865 _ 1	37702	37729	0.82	0.74	0.69	0.96	0.94	0.98	0.75	0.96	0.21	0.0242706
CNAG_06867	CNAG_06867 _ 1	32365	32379	0.29	0.3	0.34	0.17	0.13	0.11	0.31	0.136667	-0.17	0.0242706
CNAG_06867	CNAG_06867 _ 2	32406	32448	0.71	0.7	0.66	0.83	0.87	0.89	0.69	0.863333	0.17	0.0242706
CNAG_06868	CNAG_06868 _ 2	32043	32065	0.76	0.72	0.6	0.97	0.89	0.91	0.693333	0.923333	0.23	0.0249068
CNAG_06868	CNAG_06868 _ 1	32109	32120	0.24	0.28	0.4	0.03	0.11	0.09	0.306667	0.0766667	-0.23	0.0249068
CNAG_06900	CNAG_06900 _ 1	1461130	1461148	0.73	0.72	0.73	0.81	0.83	0.82	0.726667	0.82	0.09	0.0368072
CNAG_06900	CNAG_06900 _ 2	1461170	1461173	0.27	0.28	0.27	0.19	0.17	0.18	0.273333	0.18	-0.09	0.0368072
CNAG_06908	CNAG_06908 _ 1	1489010	1489062	0.71	0.71	0.65	0.53	0.54	0.52	0.69	0.53	-0.16	0.0247388
CNAG_06920	CNAG_06920 _ 2	1515137	1515177	0.6	0.58	0.53	0.64	0.8	0.85	0.57	0.763333	0.19	0.0351245
CNAG_06967	CNAG_06967 _ 2	1381799	1381801	0	0	0	0.09	0.13	0.11	0	0.11	0.11	0.0320176
CNAG_06967	CNAG_06967 _ 1	1383101	1383132	1	1	1	0.91	0.87	0.89	1	0.89	-0.11	0.0320176
CNAG_06993	CNAG_06993 _ 2	1371617	1371636	0.64	0.51	0.49	0.18	0.23	0.26	0.546667	0.223333	-0.32	0.0172877
CNAG_06993	CNAG_06993 _ 1	1371656	1371677	0.36	0.49	0.51	0.82	0.77	0.74	0.453333	0.776667	0.32	0.0172877
CNAG_07027	CNAG_07027 _ 1	593666	593696	0.79	0.75	0.73	0.91	0.94	0.96	0.756667	0.936667	0.18	0.0225965
CNAG_07027	CNAG_07027 _ 3	594138	594141	0.18	0.16	0.2	0.07	0.03	0.04	0.18	0.0466667	-0.13	0.0277692
CNAG_07164	CNAG_07164 _ 2	741617	741625	0.22	0.2	0.2	0.08	0.04	0.1	0.206667	0.0733333	-0.13	0.0282809
CNAG_07164	CNAG_07164 _ 1	742696	742722	0.78	0.8	0.8	0.92	0.96	0.9	0.793333	0.926667	0.13	0.0282809
CNAG_07346	CNAG_07346 _ 1	728551	728591	0.67	0.64	0.68	0.54	0.55	0.57	0.663333	0.553333	-0.11	0.0349391
CNAG_07372	CNAG_07372 _ 1	1580523	1580551	1	1	0.98	0.84	0.86	0.7	0.993333	0.8	-0.19	0.0282753
CNAG_07372	CNAG_07372 _ 2	1580691	1580694	0	0	0.02	0.16	0.14	0.3	0.00666667	0.2	0.19	0.0282753
CNAG_07411	CNAG_07411 _ 1	256713	256720	0.17	0.21	0.16	0.04	0.07	0.11	0.18	0.0733333	-0.11	0.0480818
CNAG_07472	CNAG_07472 _ 2	414939	415015	0.47	0.34	0.37	0.68	0.65	0.64	0.393333	0.656667	0.26	0.0188145
CNAG_07472	CNAG_07472 _ 1	415042	415077	0.21	0.17	0.17	0.07	0.09	0.02	0.183333	0.06	-0.12	0.0361161
CNAG_07473	CNAG_07473 _ 1	545248	545299	0.78	0.84	0.76	0.89	0.9	0.9	0.793333	0.896667	0.1	0.049812
CNAG_07491	CNAG_07491 _ 3	1513640	1513663	0.27	0.31	0.22	0	0	0	0.266667	0	-0.27	0.0172877
CNAG_07491	CNAG_07491 _ 1	1516020	1516065	0.73	0.69	0.78	1	1	1	0.733333	1	0.27	0.0172877
CNAG_07510	CNAG_07510 _ 2	350287	350317	0.35	0.43	0.38	0.07	0.14	0.18	0.386667	0.13	-0.26	0.0188145
CNAG_07510	CNAG_07510 _ 1	351546	351583	0.56	0.47	0.47	0.85	0.86	0.82	0.5	0.843333	0.34	0.0165311
CNAG_07514	CNAG_07514 _ 2	524038	524065	0.42	0.43	0.5	0.34	0.23	0.36	0.45	0.31	-0.14	0.0458673
CNAG_07514	CNAG_07514 _ 1	528974	528982	0.58	0.57	0.5	0.66	0.77	0.64	0.55	0.69	0.14	0.0458673
CNAG_07547	CNAG_07547 _ 2	1166554	1166560	0.35	0.35	0.26	0.17	0.17	0.13	0.32	0.156667	-0.16	0.0277692
CNAG_07547	CNAG_07547 _ 1	1167333	1167406	0.65	0.65	0.74	0.83	0.83	0.87	0.68	0.843333	0.16	0.0277692
CNAG_07560	CNAG_07560 _ 1	1206692	1206708	0.63	0.53	0.63	0.27	0.34	0.11	0.596667	0.24	-0.36	0.0188145
CNAG_07560	CNAG_07560 _ 3	1206795	1206808	0.17	0.18	0.21	0.47	0.47	0.6	0.186667	0.513333	0.33	0.0172877
CNAG_07573	CNAG_07573 _ 2	1241081	1241113	0.27	0.23	0.23	0.33	0.41	0.41	0.243333	0.383333	0.14	0.0325614
CNAG_07573	CNAG_07573 _ 6	1242336	1242345	0.6	0.62	0.65	0.48	0.38	0.45	0.623333	0.436667	-0.19	0.0247388
CNAG_07625	CNAG_07625 _ 2	196088	196107	0	0	0	0.36	0.37	0.56	0	0.43	0.43	0.0172877
CNAG_07625	CNAG_07625 _ 1	196427	196438	1	1	1	0.64	0.63	0.44	1	0.57	-0.43	0.0172877
CNAG_07631	CNAG_07631 _ 2	390614	390620	0.14	0.18	0.11	0.03	0.05	0.05	0.143333	0.0433333	-0.1	0.0492428
CNAG_07631	CNAG_07631 _ 3	392878	392899	0.63	0.48	0.82	0.86	0.9	0.89	0.643333	0.883333	0.24	0.0366102
CNAG_07664	CNAG_07664 _ 2	294930	294932	0.29	0.54	0.63	0.26	0.28	0.19	0.486667	0.243333	-0.24	0.0384166
CNAG_07664	CNAG_07664 _ 1	296870	296879	0.71	0.46	0.38	0.74	0.72	0.81	0.516667	0.756667	0.24	0.0384166
CNAG_07674	CNAG_07674 _ 2	851372	851396	0.43	0.46	0.54	0.85	0.72	0.83	0.476667	0.8	0.32	0.0172877
CNAG_07674	CNAG_07674 _ 1	852313	852346	0.57	0.54	0.46	0.15	0.28	0.17	0.523333	0.2	-0.32	0.0172877
CNAG_07676	CNAG_07676 _ 3	1035438	1035440	0.24	0.43	0.37	0.05	0.07	0.26	0.346667	0.126667	-0.22	0.0370601
CNAG_07676	CNAG_07676 _ 2	1035545	1035547	0	0	0	0.24	0.25	0.21	0	0.233333	0.23	0.0172877
CNAG_07680	CNAG_07680 _ 2	1108890	1108946	0	0.01	0.02	0.3	0.38	0.4	0.01	0.36	0.35	0.0165311
CNAG_07680	CNAG_07680 _ 1	1109476	1109519	1	0.99	0.98	0.7	0.62	0.6	0.99	0.64	-0.35	0.0165311
CNAG_07695	CNAG_07695 _ 2	1324870	1324921	0.29	0.44	0.44	0.2	0.13	0.19	0.39	0.173333	-0.22	0.0260856
CNAG_07695	CNAG_07695 _ 1	1326374	1326389	0.65	0.48	0.5	0.75	0.85	0.78	0.543333	0.793333	0.25	0.0247388
CNAG_07746	CNAG_07746 _ 3	1221331	1221340	0	0	0	0.12	0.17	0.15	0	0.146667	0.15	0.0247388
CNAG_07746	CNAG_07746 _ 2	1221396	1221442	0	0	0	0.72	0.73	0.68	0	0.71	0.71	0.00670541
CNAG_07746	CNAG_07746 _ 1	1224981	1224988	1	1	1	0.17	0.1	0.17	1	0.146667	-0.85	0.00670541
CNAG_07758	CNAG_07758 _ 1	120706	120758	0.8	0.82	0.87	0.97	1	0.94	0.83	0.97	0.14	0.0312098
CNAG_07758	CNAG_07758 _ 2	122742	122747	0.2	0.18	0.13	0.03	0	0.06	0.17	0.03	-0.14	0.0312098
CNAG_07776	CNAG_07776 _ 2	997256	997258	0	0	0	0.19	0.17	0.24	0	0.2	0.2	0.0188145
CNAG_07776	CNAG_07776 _ 1	998495	998532	1	1	1	0.81	0.83	0.76	1	0.8	-0.2	0.0188145
CNAG_07805	CNAG_07805 _ 2	299572	299574	0	0	0	0.12	0.08	0.09	0	0.0966667	0.1	0.0400876
CNAG_07805	CNAG_07805 _ 1	303502	303511	1	1	1	0.88	0.92	0.91	1	0.903333	-0.1	0.0400876
CNAG_07810	CNAG_07810 _ 1	409372	409411	0.79	0.77	0.79	0.9	0.91	0.93	0.783333	0.913333	0.13	0.0256993
CNAG_07810	CNAG_07810 _ 3	410974	410984	0.17	0.18	0.17	0.08	0.06	0.05	0.173333	0.0633333	-0.11	0.031014
CNAG_07814	CNAG_07814 _ 1	499077	499111	0.76	0.75	0.72	0.93	1	1	0.743333	0.976667	0.23	0.0172877
CNAG_07814	CNAG_07814 _ 2	499838	499859	0.24	0.25	0.28	0.07	0	0	0.256667	0.0233333	-0.23	0.0172877
CNAG_07902	CNAG_07902 _ 1	224576	224596	0.96	0.94	0.94	0.83	0.86	0.83	0.946667	0.84	-0.11	0.0339733
CNAG_07902	CNAG_07902 _ 2	224614	224642	0.04	0.06	0.06	0.17	0.14	0.17	0.0533333	0.16	0.11	0.0339733
CNAG_07959	CNAG_07959 _ 2	1684341	1684348	0.24	0.37	0.41	0.29	0	0.1	0.34	0.13	-0.21	0.0471091
CNAG_07959	CNAG_07959 _ 1	1685517	1685523	0.76	0.63	0.59	0.71	1	0.9	0.66	0.87	0.21	0.0471091
CNAG_07973	CNAG_07973 _ 2	421782	421829	0.69	0.63	0.7	0.85	0.94	0.89	0.673333	0.893333	0.22	0.0203661
CNAG_07973	CNAG_07973 _ 1	421848	421873	0.31	0.38	0.3	0.15	0.06	0.11	0.33	0.106667	-0.22	0.0205583
CNAG_07981	CNAG_07981 _ 1	843652	843680	0.32	0.29	0.31	0.44	0.52	0.44	0.306667	0.466667	0.16	0.0266917
CNAG_07981	CNAG_07981 _ 2	843762	843784	0.68	0.71	0.69	0.56	0.48	0.56	0.693333	0.533333	-0.16	0.0266917

## Sheet: C. neo S30vsS37
#Supplementary Table S7. List of C. neoformans and C. deneoformans genes regulated by aTSS in response to change in temperature or/and growth phase.
Comparative analysis of TSS usage in stationnary phase 30°C vs stationnary phase 37°C in C. neoformans
				Usage in stat at 30°C			Usage in stat at 37°C					S37-S30	False discovery rate
gene	TSS_cluster	start	stop	nS30a	nS30b	nS30c	nS37a	nS37b	nS37c	mean_S30	mean_S37	change_value	FDR
CNAG_00025	CNAG_00025 _ 2	80593	80601	0.76	0.78	0.73	0.6	0.63	0.58	0.756667	0.603333	-0.15	0.0229419
CNAG_00025	CNAG_00025 _ 1	80664	80683	0.24	0.22	0.27	0.4	0.38	0.42	0.243333	0.4	0.16	0.0206612
CNAG_00050	CNAG_00050 _ 2	147726	147731	0.12	0.13	0.07	0.28	0.48	0.42	0.106667	0.393333	0.29	0.0161657
CNAG_00050	CNAG_00050 _ 1	148164	148193	0.88	0.87	0.93	0.72	0.53	0.58	0.893333	0.61	-0.28	0.0161657
CNAG_00054	CNAG_00054 _ 3	156381	156408	0.14	0.1	0.15	0.5	0.39	0.39	0.13	0.426667	0.3	0.0122035
CNAG_00054	CNAG_00054 _ 2	156542	156570	0	0	0	0.11	0.09	0.08	0	0.0933333	0.09	0.0422264
CNAG_00054	CNAG_00054 _ 1	157152	157226	0.86	0.9	0.85	0.4	0.52	0.53	0.87	0.483333	-0.39	0.00937152
CNAG_00077	CNAG_00077 _ 1	213596	213624	0.45	0.27	0.33	0.51	0.59	0.52	0.35	0.54	0.19	0.0336209
CNAG_00077	CNAG_00077 _ 2	213705	213723	0.55	0.73	0.67	0.49	0.41	0.48	0.65	0.46	-0.19	0.0336209
CNAG_00100	CNAG_00100 _ 1	278199	278218	0.69	0.64	0.75	0.4	0.48	0.59	0.693333	0.49	-0.2	0.0321056
CNAG_00100	CNAG_00100 _ 2	278242	278252	0.31	0.36	0.25	0.6	0.52	0.41	0.306667	0.51	0.2	0.0321056
CNAG_00123	CNAG_00123 _ 2	330144	330200	0.69	0.72	0.74	0.85	0.9	0.83	0.716667	0.86	0.14	0.0294065
CNAG_00123	CNAG_00123 _ 1	330242	330258	0.31	0.28	0.26	0.15	0.1	0.17	0.283333	0.14	-0.14	0.0294065
CNAG_00138	CNAG_00138 _ 1	374531	374563	0.98	0.95	0.95	0.73	0.85	0.73	0.96	0.77	-0.19	0.0243519
CNAG_00138	CNAG_00138 _ 2	374656	374671	0.02	0.05	0.05	0.27	0.15	0.27	0.04	0.23	0.19	0.0243519
CNAG_00163	CNAG_00163 _ 3	442477	442484	0.26	0.3	0.34	0.8	0.78	0.78	0.3	0.786667	0.49	0.00642409
CNAG_00163	CNAG_00163 _ 2	446410	446432	0.43	0.5	0.44	0.13	0.17	0.15	0.456667	0.15	-0.31	0.00937152
CNAG_00163	CNAG_00163 _ 1	446473	446506	0.31	0.2	0.22	0.06	0.05	0.07	0.243333	0.06	-0.18	0.0226308
CNAG_00238	CNAG_00238 _ 1	623796	623834	0.7	0.73	0.76	0.46	0.57	0.66	0.73	0.563333	-0.17	0.0450092
CNAG_00264	CNAG_00264 _ 2	692289	692340	0.03	0.03	0.04	0.15	0.21	0.14	0.0333333	0.166667	0.13	0.0314285
CNAG_00264	CNAG_00264 _ 1	693577	693624	0.97	0.97	0.96	0.85	0.79	0.86	0.966667	0.833333	-0.13	0.0314285
CNAG_00285	CNAG_00285 _ 4	736941	736943	0.33	0.25	0.56	0.08	0	0.06	0.38	0.0466667	-0.33	0.0195949
CNAG_00285	CNAG_00285 _ 2	740889	740906	0	0.2	0.16	0.5	0.75	0.44	0.12	0.563333	0.44	0.0148634
CNAG_00306	CNAG_00306 _ 1	787813	787853	0.58	0.48	0.5	0.36	0.23	0.35	0.52	0.313333	-0.21	0.0251677
CNAG_00306	CNAG_00306 _ 2	787887	787899	0.42	0.52	0.5	0.64	0.77	0.65	0.48	0.686667	0.21	0.0251677
CNAG_00337	CNAG_00337 _ 1	864934	864943	0.09	0.11	0.18	0.22	0.3	0.33	0.126667	0.283333	0.16	0.0363179
CNAG_00337	CNAG_00337 _ 2	865016	865021	0.05	0.1	0.05	0.31	0.44	0.24	0.0666667	0.33	0.26	0.0183783
CNAG_00337	CNAG_00337 _ 3	865301	865342	0.62	0.5	0.42	0.31	0.13	0.35	0.513333	0.263333	-0.25	0.0314285
CNAG_00337	CNAG_00337 _ 4	865363	865378	0.25	0.29	0.35	0.16	0.13	0.09	0.296667	0.126667	-0.17	0.0262829
CNAG_00363	CNAG_00363 _ 1	922815	922859	0.37	0.41	0.49	0.12	0.26	0.26	0.423333	0.213333	-0.21	0.0277235
CNAG_00399	CNAG_00399 _ 2	1048928	1048953	0.31	0.47	0.49	0.95	1	0.96	0.423333	0.97	0.55	0.00725852
CNAG_00399	CNAG_00399 _ 1	1049176	1049182	0.69	0.53	0.51	0.05	0	0.04	0.576667	0.03	-0.55	0.00725852
CNAG_00407	CNAG_00407 _ 4	1073530	1073567	0.29	0.28	0.29	0.15	0.12	0.14	0.286667	0.136667	-0.15	0.0171828
CNAG_00407	CNAG_00407 _ 3	1073589	1073617	0.53	0.54	0.55	0.7	0.75	0.7	0.54	0.716667	0.18	0.0161657
CNAG_00444	CNAG_00444 _ 1	1153434	1153453	0.62	0.45	0.72	0.8	0.95	0.72	0.596667	0.823333	0.23	0.0466509
CNAG_00444	CNAG_00444 _ 2	1153779	1153805	0.38	0.55	0.28	0.2	0.05	0.28	0.403333	0.176667	-0.23	0.0466509
CNAG_00457	CNAG_00457 _ 1	1185071	1185089	0.73	0.74	0.74	0.62	0.65	0.65	0.736667	0.64	-0.1	0.0419262
CNAG_00480	CNAG_00480 _ 4	1237908	1237915	0	0	0	0.13	0.18	0.12	0	0.143333	0.14	0.0246224
CNAG_00519	CNAG_00519 _ 3	1321537	1321571	0.93	0.86	0.78	0.63	0.49	0.69	0.856667	0.603333	-0.25	0.0246026
CNAG_00519	CNAG_00519 _ 5	1322565	1322568	0.01	0.05	0.08	0.26	0.25	0.14	0.0466667	0.216667	0.17	0.0314285
CNAG_00520	CNAG_00520 _ 1	1324612	1324624	1	1	1	0.69	0.63	0.74	1	0.686667	-0.31	0.0102575
CNAG_00520	CNAG_00520 _ 2	1330139	1330144	0	0	0	0.09	0.11	0.09	0	0.0966667	0.1	0.0374339
CNAG_00520	CNAG_00520 _ 3	1330263	1330265	0	0	0	0.22	0.25	0.17	0	0.213333	0.21	0.0138527
CNAG_00529	CNAG_00529 _ 1	1351469	1351515	0.95	0.92	0.95	0.74	0.46	0.87	0.94	0.69	-0.25	0.0472256
CNAG_00529	CNAG_00529 _ 2	1351544	1351550	0.05	0.08	0.05	0.26	0.54	0.13	0.06	0.31	0.25	0.0472256
CNAG_00577	CNAG_00577 _ 2	1490112	1490122	0.43	0.31	0.37	0.48	0.74	0.76	0.37	0.66	0.29	0.0257456
CNAG_00577	CNAG_00577 _ 1	1490141	1490161	0.57	0.69	0.63	0.52	0.26	0.24	0.63	0.34	-0.29	0.0257456
CNAG_00581	CNAG_00581 _ 1	1496018	1496029	0.34	0.26	0.34	0.19	0.2	0.16	0.313333	0.183333	-0.13	0.0391859
CNAG_00588	CNAG_00588 _ 2	1512806	1512809	0.94	0.92	0.93	0.84	0.83	0.82	0.93	0.83	-0.1	0.0366769
CNAG_00634	CNAG_00634 _ 1	1641237	1641281	0.01	0.01	0.03	0.09	0.11	0.14	0.0166667	0.113333	0.1	0.0499518
CNAG_00637	CNAG_00637 _ 1	1650062	1650087	0.52	0.46	0.43	0.11	0.1	0.09	0.47	0.1	-0.37	0.00760249
CNAG_00637	CNAG_00637 _ 2	1650105	1650122	0.48	0.54	0.57	0.89	0.9	0.91	0.53	0.9	0.37	0.00760249
CNAG_00650	CNAG_00650 _ 1	1691171	1691190	1	0.89	1	0.45	0.35	0.31	0.963333	0.37	-0.59	0.00715454
CNAG_00650	CNAG_00650 _ 2	1694018	1694024	0	0.11	0	0.55	0.65	0.69	0.0366667	0.63	0.59	0.00715454
CNAG_00652	CNAG_00652 _ 1	1699927	1699949	0.53	0.56	0.55	0.67	0.66	0.74	0.546667	0.69	0.14	0.0306428
CNAG_00679	CNAG_00679 _ 1	1764466	1764490	0.12	0.13	0.1	0.04	0.01	0.02	0.116667	0.0233333	-0.09	0.0485014
CNAG_00688	CNAG_00688 _ 2	1793782	1793795	0.69	0.56	0.69	0.83	0.86	0.92	0.646667	0.87	0.22	0.0211992
CNAG_00688	CNAG_00688 _ 1	1793824	1793846	0.31	0.44	0.31	0.17	0.14	0.08	0.353333	0.13	-0.22	0.0211992
CNAG_00700	CNAG_00700 _ 1	1829947	1829967	0.75	0.68	0.7	0.83	0.86	1	0.71	0.896667	0.19	0.0335581
CNAG_00700	CNAG_00700 _ 2	1831658	1831661	0.25	0.32	0.3	0.17	0.14	0	0.29	0.103333	-0.19	0.0335581
CNAG_00732	CNAG_00732 _ 4	1909198	1909204	0.02	0.03	0.02	0.21	0.25	0.16	0.0233333	0.206667	0.18	0.0183783
CNAG_00732	CNAG_00732 _ 3	1910453	1910464	0.12	0.08	0.1	0	0	0	0.1	0	-0.1	0.0410567
CNAG_00732	CNAG_00732 _ 2	1910495	1910528	0.51	0.57	0.42	0.18	0.07	0.08	0.5	0.11	-0.39	0.0107614
CNAG_00732	CNAG_00732 _ 1	1911489	1911513	0.35	0.33	0.46	0.61	0.68	0.77	0.38	0.686667	0.31	0.0148477
CNAG_00742	CNAG_00742 _ 1	1943732	1943737	0.91	1	0.89	0.55	0.53	0.71	0.933333	0.596667	-0.34	0.0136525
CNAG_00742	CNAG_00742 _ 2	1945530	1945532	0.09	0	0.11	0.45	0.47	0.29	0.0666667	0.403333	0.34	0.0136525
CNAG_00812	CNAG_00812 _ 2	2148449	2148459	0.05	0	0.05	0.61	0.47	0.64	0.0333333	0.573333	0.54	0.00715454
CNAG_00812	CNAG_00812 _ 1	2150780	2150805	0.95	1	0.95	0.39	0.53	0.36	0.966667	0.426667	-0.54	0.00715454
CNAG_00893	CNAG_00893 _ 1	1706235	1706241	0.7	0.64	0.73	0.26	0.27	0.26	0.69	0.263333	-0.43	0.00715454
CNAG_00893	CNAG_00893 _ 2	1706270	1706342	0.3	0.36	0.27	0.74	0.73	0.74	0.31	0.736667	0.43	0.00715454
CNAG_00919	CNAG_00919 _ 3	1628657	1628671	0	0	0	0.34	0.23	0.13	0	0.233333	0.23	0.0235376
CNAG_00919	CNAG_00919 _ 2	1630705	1630739	0.53	0.54	0.58	0.1	0.17	0.06	0.55	0.11	-0.44	0.0071726
CNAG_00919	CNAG_00919 _ 1	1631571	1631609	0.47	0.46	0.42	0.56	0.6	0.81	0.45	0.656667	0.21	0.0400769
CNAG_00932	CNAG_00932 _ 1	1598979	1598996	0.88	0.97	0.79	0.4	0.43	0.52	0.88	0.45	-0.43	0.0102575
CNAG_00932	CNAG_00932 _ 3	1599965	1599982	0	0	0.04	0.15	0.1	0.14	0.0133333	0.13	0.12	0.038846
CNAG_00932	CNAG_00932 _ 4	1600049	1600089	0.12	0.03	0.16	0.44	0.47	0.35	0.103333	0.42	0.32	0.0129904
CNAG_00940	CNAG_00940 _ 1	1581433	1581464	0.83	0.73	0.51	0.5	0.48	0.4	0.69	0.46	-0.23	0.0419786
CNAG_00940	CNAG_00940 _ 2	1582554	1582575	0.17	0.27	0.49	0.5	0.52	0.6	0.31	0.54	0.23	0.0419786
CNAG_00960	CNAG_00960 _ 1	1555287	1555290	0.03	0.02	0.03	0.15	0.13	0.1	0.0266667	0.126667	0.1	0.0450092
CNAG_00960	CNAG_00960 _ 2	1555317	1555347	0.97	0.98	0.97	0.85	0.87	0.9	0.973333	0.873333	-0.1	0.0450092
CNAG_00961	CNAG_00961 _ 1	1554974	1555004	0.97	0.96	1	0.87	0.88	0.85	0.976667	0.866667	-0.11	0.0374339
CNAG_00995	CNAG_00995 _ 1	1483206	1483226	1	0.99	1	0.84	0.87	0.88	0.996667	0.863333	-0.13	0.0240229
CNAG_01013	CNAG_01013 _ 3	1437073	1437113	0.45	0.52	0.53	0.31	0.27	0.3	0.5	0.293333	-0.21	0.0161657
CNAG_01019	CNAG_01019 _ 1	1416589	1416652	0.01	0.02	0.03	0.78	0.83	0.81	0.02	0.806667	0.79	0.00317323
CNAG_01019	CNAG_01019 _ 2	1416889	1416960	0.42	0.45	0.38	0.17	0.16	0.16	0.416667	0.163333	-0.25	0.011374
CNAG_01019	CNAG_01019 _ 4	1417052	1417098	0.51	0.49	0.54	0.04	0.02	0.03	0.513333	0.03	-0.48	0.00608608
CNAG_01027	CNAG_01027 _ 2	1401627	1401678	0.38	0.36	0.38	0.17	0.13	0.17	0.373333	0.156667	-0.22	0.0122035
CNAG_01027	CNAG_01027 _ 1	1401700	1401717	0.63	0.64	0.62	0.83	0.87	0.83	0.63	0.843333	0.21	0.0125791
CNAG_01043	CNAG_01043 _ 3	1361330	1361339	0.09	0.12	0.08	0.21	0.21	0.23	0.0966667	0.216667	0.12	0.0307344
CNAG_01043	CNAG_01043 _ 2	1361380	1361415	0.85	0.82	0.84	0.71	0.63	0.68	0.836667	0.673333	-0.16	0.0226912
CNAG_01045	CNAG_01045 _ 2	1356515	1356517	0.21	0.19	0.13	0	0.11	0	0.176667	0.0366667	-0.14	0.0467099
CNAG_01045	CNAG_01045 _ 1	1357978	1358009	0.79	0.81	0.87	1	0.89	1	0.823333	0.963333	0.14	0.0467099
CNAG_01057	CNAG_01057 _ 1	1317853	1317864	0.91	0.91	0.89	0.8	0.62	0.77	0.903333	0.73	-0.17	0.038846
CNAG_01057	CNAG_01057 _ 2	1317887	1317895	0.09	0.09	0.11	0.2	0.38	0.23	0.0966667	0.27	0.17	0.038846
CNAG_01093	CNAG_01093 _ 1	1228128	1228132	0.07	0.08	0	0.22	0.17	0.22	0.05	0.203333	0.15	0.0292248
CNAG_01093	CNAG_01093 _ 2	1228347	1228363	0.93	0.92	1	0.78	0.83	0.78	0.95	0.796667	-0.15	0.0292248
CNAG_01112	CNAG_01112 _ 1	1181469	1181503	0.62	0.57	0.46	0.43	0.21	0.3	0.55	0.313333	-0.24	0.0309504
CNAG_01120	CNAG_01120 _ 6	1152143	1152158	0.18	0.2	0.22	0.03	0.05	0.02	0.2	0.0333333	-0.17	0.016383
CNAG_01120	CNAG_01120 _ 1	1153472	1153522	0.58	0.62	0.54	0.91	0.87	0.93	0.58	0.903333	0.32	0.00937152
CNAG_01137	CNAG_01137 _ 1	1104721	1104726	0.59	0.57	0.53	0.78	0.79	0.85	0.563333	0.806667	0.24	0.0129904
CNAG_01137	CNAG_01137 _ 5	1107821	1107891	0.28	0.29	0.35	0.13	0.14	0.08	0.306667	0.116667	-0.19	0.0183783
CNAG_01150	CNAG_01150 _ 5	1070365	1070419	0.2	0.2	0.22	0.1	0.12	0.1	0.206667	0.106667	-0.1	0.0383041
CNAG_01152	CNAG_01152 _ 5	1066568	1066619	0.2	0.25	0.28	0.16	0.09	0.1	0.243333	0.116667	-0.13	0.0436642
CNAG_01167	CNAG_01167 _ 1	1021445	1021480	0.86	0.8	0.85	0.44	0.58	0.48	0.836667	0.5	-0.34	0.0114047
CNAG_01167	CNAG_01167 _ 3	1022309	1022312	0.1	0.13	0	0.28	0.42	0.25	0.0766667	0.316667	0.24	0.0241602
CNAG_01174	CNAG_01174 _ 6	1005924	1005929	0	0	0.02	0.14	0.13	0.11	0.00666667	0.126667	0.12	0.0281313
CNAG_01230	CNAG_01230 _ 2	873561	873628	0.64	0.66	0.68	0.51	0.5	0.58	0.66	0.53	-0.13	0.0379017
CNAG_01272	CNAG_01272 _ 1	734760	734809	0.19	0.17	0.2	0.52	0.46	0.61	0.186667	0.53	0.34	0.0108254
CNAG_01272	CNAG_01272 _ 2	734975	734981	0.81	0.83	0.8	0.48	0.54	0.39	0.813333	0.47	-0.34	0.0108254
CNAG_01274	CNAG_01274 _ 1	728739	728769	0.96	0.95	0.95	0.74	0.72	0.76	0.953333	0.74	-0.21	0.0118298
CNAG_01274	CNAG_01274 _ 3	732293	732308	0	0.01	0	0.09	0.15	0.12	0.00333333	0.12	0.12	0.0360538
CNAG_01298	CNAG_01298 _ 4	653074	653086	0	0	0	0.39	0.53	0.29	0	0.403333	0.4	0.0118298
CNAG_01298	CNAG_01298 _ 1	656824	656832	0.57	0.57	0.54	0.25	0.11	0.52	0.56	0.293333	-0.27	0.0415125
CNAG_01319	CNAG_01319 _ 2	603281	603298	0.14	0.14	0.05	0.41	0.32	0.39	0.11	0.373333	0.26	0.0136525
CNAG_01319	CNAG_01319 _ 1	605062	605088	0.86	0.86	0.95	0.59	0.68	0.61	0.89	0.626667	-0.26	0.0136525
CNAG_01346	CNAG_01346 _ 2	540205	540212	0.18	0.12	0.24	0.25	0.39	0.35	0.18	0.33	0.15	0.0499518
CNAG_01346	CNAG_01346 _ 1	540239	540266	0.82	0.88	0.76	0.75	0.61	0.65	0.82	0.67	-0.15	0.0499518
CNAG_01347	CNAG_01347 _ 1	536483	536558	1	1	1	0.81	0.87	0.89	1	0.856667	-0.14	0.0285698
CNAG_01347	CNAG_01347 _ 2	537965	537980	0	0	0	0.19	0.13	0.11	0	0.143333	0.14	0.0285698
CNAG_01350	CNAG_01350 _ 3	530493	530515	0.83	0.86	0.88	0.69	0.64	0.67	0.856667	0.666667	-0.19	0.0161647
CNAG_01373	CNAG_01373 _ 2	469292	469300	0.07	0.1	0.1	0	0	0	0.09	0	-0.09	0.0482665
CNAG_01373	CNAG_01373 _ 1	469914	469977	0.92	0.9	0.9	1	1	1	0.906667	1	0.09	0.0402985
CNAG_01421	CNAG_01421 _ 3	348248	348297	0.71	0.71	0.67	0.63	0.41	0.55	0.696667	0.53	-0.17	0.0496413
CNAG_01454	CNAG_01454 _ 2	276209	276212	0.37	0.37	0.34	0.48	0.59	0.49	0.36	0.52	0.16	0.0309504
CNAG_01454	CNAG_01454 _ 1	276264	276282	0.63	0.63	0.66	0.52	0.41	0.51	0.64	0.48	-0.16	0.0309504
CNAG_01464	CNAG_01464 _ 1	23155	23177	0.77	0.75	0.72	0.86	0.87	0.91	0.746667	0.88	0.13	0.0306428
CNAG_01466	CNAG_01466 _ 3	27442	27461	0.25	0.23	0.3	0.67	0.76	0.75	0.26	0.726667	0.47	0.00715454
CNAG_01466	CNAG_01466 _ 1	30146	30174	0.68	0.59	0.52	0.15	0.05	0.05	0.596667	0.0833333	-0.51	0.00760249
CNAG_01475	CNAG_01475 _ 1	59103	59160	0.56	0.45	0.5	0.65	0.63	0.9	0.503333	0.726667	0.22	0.0415125
CNAG_01486	CNAG_01486 _ 1	87697	87711	0.25	0.27	0.17	0.47	0.45	0.58	0.23	0.5	0.27	0.015898
CNAG_01486	CNAG_01486 _ 5	88120	88162	0.51	0.48	0.58	0.36	0.42	0.3	0.523333	0.36	-0.16	0.0359126
CNAG_01576	CNAG_01576 _ 3	336527	336535	0.14	0.13	0.17	0.35	0.46	0.42	0.146667	0.41	0.26	0.0129904
CNAG_01577	CNAG_01577 _ 3	338494	338568	0.12	0.19	0.16	0.07	0.01	0.03	0.156667	0.0366667	-0.12	0.0426191
CNAG_01577	CNAG_01577 _ 1	340441	340460	0.85	0.77	0.79	0.93	0.97	0.97	0.803333	0.956667	0.15	0.0269851
CNAG_01614	CNAG_01614 _ 1	428154	428197	0.91	0.87	0.86	1	1	0.96	0.88	0.986667	0.11	0.0463249
CNAG_01614	CNAG_01614 _ 2	429653	429682	0.09	0.13	0.14	0	0	0.04	0.12	0.0133333	-0.11	0.0463249
CNAG_01657	CNAG_01657 _ 1	539642	539657	0.35	0.34	0.34	0.23	0.23	0.23	0.343333	0.23	-0.11	0.0246026
CNAG_01657	CNAG_01657 _ 2	539680	539694	0.63	0.65	0.66	0.77	0.77	0.77	0.646667	0.77	0.12	0.0248289
CNAG_01691	CNAG_01691 _ 2	623887	623895	0	0.02	0.05	0.3	0.22	0.26	0.0233333	0.26	0.24	0.0130923
CNAG_01691	CNAG_01691 _ 1	624098	624154	1	0.98	0.95	0.65	0.7	0.68	0.976667	0.676667	-0.3	0.00937152
CNAG_01717	CNAG_01717 _ 2	697168	697175	0	0.03	0	0.13	0.14	0.14	0.01	0.136667	0.13	0.0248289
CNAG_01717	CNAG_01717 _ 1	698956	698985	1	0.97	1	0.87	0.86	0.86	0.99	0.863333	-0.13	0.0248289
CNAG_01733	CNAG_01733 _ 2	748405	748441	0.64	0.58	0.67	0.22	0.39	0.19	0.63	0.266667	-0.36	0.0129904
CNAG_01733	CNAG_01733 _ 1	749127	749146	0.36	0.42	0.33	0.78	0.61	0.81	0.37	0.733333	0.36	0.0129904
CNAG_01791	CNAG_01791 _ 5	939030	939041	0.05	0	0	0.2	0.19	0.25	0.0166667	0.213333	0.2	0.0161657
CNAG_01791	CNAG_01791 _ 4	939063	939079	0.02	0.02	0.06	0.22	0.24	0.24	0.0333333	0.233333	0.2	0.0130923
CNAG_01791	CNAG_01791 _ 1	940360	940385	0.88	0.98	0.94	0.35	0.35	0.38	0.933333	0.36	-0.57	0.00621465
CNAG_01818	CNAG_01818 _ 1	997164	997175	0.09	0.08	0.11	0.26	0.32	0.26	0.0933333	0.28	0.19	0.0161657
CNAG_01818	CNAG_01818 _ 2	997213	997237	0.91	0.92	0.89	0.74	0.68	0.74	0.906667	0.72	-0.19	0.0161657
CNAG_01835	CNAG_01835 _ 3	1038396	1038406	0.33	0.31	0.23	0.68	0.57	0.5	0.29	0.583333	0.29	0.0161647
CNAG_01835	CNAG_01835 _ 1	1041558	1041572	0.54	0.63	0.69	0.25	0.43	0.42	0.62	0.366667	-0.25	0.0243655
CNAG_01854	CNAG_01854 _ 1	1099951	1099983	0.77	0.77	0.69	0.54	0.48	0.54	0.743333	0.52	-0.22	0.0161647
CNAG_01928	CNAG_01928 _ 1	1286837	1286853	0.19	0.24	0.18	0.04	0.05	0.04	0.203333	0.0433333	-0.16	0.0198202
CNAG_01928	CNAG_01928 _ 2	1290753	1290773	0.81	0.76	0.82	0.96	0.95	0.96	0.796667	0.956667	0.16	0.0198202
CNAG_01990	CNAG_01990 _ 3	1471709	1471720	0.14	0.12	0.16	0.04	0.04	0.03	0.14	0.0366667	-0.1	0.0388831
CNAG_01990	CNAG_01990 _ 1	1472371	1472402	0.86	0.88	0.84	0.96	0.96	0.97	0.86	0.963333	0.1	0.0388831
CNAG_02021	CNAG_02021 _ 2	1412728	1412731	0.14	0.15	0.33	0.03	0	0.07	0.206667	0.0333333	-0.17	0.0450092
CNAG_02021	CNAG_02021 _ 1	1413199	1413227	0.86	0.85	0.67	0.97	1	0.93	0.793333	0.966667	0.17	0.0450092
CNAG_02041	CNAG_02041 _ 1	1355205	1355233	0.92	0.86	0.84	0.45	0.43	0.4	0.873333	0.426667	-0.45	0.00715454
CNAG_02041	CNAG_02041 _ 2	1355480	1355486	0.08	0.14	0.16	0.55	0.57	0.6	0.126667	0.573333	0.45	0.00715454
CNAG_02058	CNAG_02058 _ 4	1312354	1312402	0.71	0.64	0.65	0.37	0.47	0.49	0.666667	0.443333	-0.22	0.0183783
CNAG_02058	CNAG_02058 _ 6	1314368	1314378	0.01	0.03	0.02	0.16	0.12	0.11	0.02	0.13	0.11	0.0389932
CNAG_02059	CNAG_02059 _ 2	1311143	1311147	0.45	0.53	0.58	0.27	0.28	0.25	0.52	0.266667	-0.25	0.0139836
CNAG_02059	CNAG_02059 _ 1	1311790	1311805	0.13	0.11	0.05	0.4	0.34	0.46	0.0966667	0.4	0.3	0.0122035
CNAG_02074	CNAG_02074 _ 1	1266417	1266442	0.95	1	0.82	0.69	0.75	0.79	0.923333	0.743333	-0.18	0.0391859
CNAG_02074	CNAG_02074 _ 2	1268188	1268193	0.05	0	0.18	0.31	0.25	0.21	0.0766667	0.256667	0.18	0.0391859
CNAG_02100	CNAG_02100 _ 2	1192699	1192727	0.87	0.91	0.89	0.99	1	0.98	0.89	0.99	0.1	0.0419786
CNAG_02121	CNAG_02121 _ 1	1138001	1138070	1	1	1	0.86	0.89	0.92	1	0.89	-0.11	0.0402985
CNAG_02121	CNAG_02121 _ 2	1140218	1140234	0	0	0	0.14	0.11	0.08	0	0.11	0.11	0.0402985
CNAG_02131	CNAG_02131 _ 1	1114334	1114346	0.19	0.17	0.27	0	0	0	0.21	0	-0.21	0.0161657
CNAG_02131	CNAG_02131 _ 2	1114359	1114379	0.81	0.83	0.73	1	1	1	0.79	1	0.21	0.0161657
CNAG_02140	CNAG_02140 _ 2	1090923	1090932	0.02	0	0	0.12	0.1	0.1	0.00666667	0.106667	0.1	0.0383041
CNAG_02140	CNAG_02140 _ 1	1092627	1092648	0.98	1	1	0.88	0.9	0.9	0.993333	0.893333	-0.1	0.0383041
CNAG_02152	CNAG_02152 _ 3	1072417	1072419	0	0.01	0	0.22	0.28	0.17	0.00333333	0.223333	0.22	0.0161647
CNAG_02166	CNAG_02166 _ 1	1024106	1024118	0.63	0.61	0.64	0.71	0.91	1	0.626667	0.873333	0.25	0.0314285
CNAG_02166	CNAG_02166 _ 2	1029962	1029985	0.37	0.39	0.36	0.21	0	0	0.373333	0.07	-0.3	0.016383
CNAG_02180	CNAG_02180 _ 1	974407	974428	0.3	0.32	0.28	0.1	0.11	0.15	0.3	0.12	-0.18	0.0161657
CNAG_02180	CNAG_02180 _ 2	974600	974624	0.62	0.65	0.69	0.83	0.87	0.81	0.653333	0.836667	0.18	0.0184173
CNAG_02188	CNAG_02188 _ 1	955257	955280	0.47	0.53	0.53	0.25	0.32	0.13	0.51	0.233333	-0.28	0.016383
CNAG_02188	CNAG_02188 _ 3	955575	955577	0.15	0.17	0.16	0.43	0.29	0.48	0.16	0.4	0.24	0.0208406
CNAG_02189	CNAG_02189 _ 4	951107	951116	0.01	0.01	0	0.14	0.15	0.08	0.00666667	0.123333	0.12	0.0408227
CNAG_02189	CNAG_02189 _ 3	952831	952861	0.6	0.59	0.59	0.45	0.42	0.43	0.593333	0.433333	-0.16	0.0161657
CNAG_02209	CNAG_02209 _ 1	911696	911727	0.68	0.84	0.92	0.34	0.43	0.51	0.813333	0.426667	-0.39	0.0138527
CNAG_02209	CNAG_02209 _ 3	913063	913114	0.32	0.16	0.07	0.64	0.54	0.49	0.183333	0.556667	0.37	0.0145786
CNAG_02284	CNAG_02284 _ 1	703006	703018	1	1	1	0.72	0.82	0.63	1	0.723333	-0.28	0.0161657
CNAG_02284	CNAG_02284 _ 2	705025	705033	0	0	0	0.28	0.18	0.38	0	0.28	0.28	0.0161657
CNAG_02413	CNAG_02413 _ 4	383912	383919	0.09	0.13	0.13	0	0	0	0.116667	0	-0.12	0.0315287
CNAG_02438	CNAG_02438 _ 1	322307	322330	0.44	0.65	0.53	0.21	0.2	0.29	0.54	0.233333	-0.31	0.0161657
CNAG_02438	CNAG_02438 _ 2	322988	322992	0.56	0.35	0.47	0.79	0.8	0.71	0.46	0.766667	0.31	0.0161657
CNAG_02469	CNAG_02469 _ 1	234443	234476	0.96	0.95	1	0.45	0.72	0.7	0.97	0.623333	-0.35	0.016383
CNAG_02469	CNAG_02469 _ 2	235825	235833	0.04	0.05	0	0.55	0.28	0.3	0.03	0.376667	0.35	0.016383
CNAG_02508	CNAG_02508 _ 1	135593	135608	0.36	0.55	0.61	0.14	0.32	0.26	0.506667	0.24	-0.27	0.0292248
CNAG_02508	CNAG_02508 _ 2	135630	135673	0.64	0.45	0.39	0.86	0.68	0.74	0.493333	0.76	0.27	0.0292248
CNAG_02522	CNAG_02522 _ 1	100860	100901	0.66	0.78	0.64	0.5	0.47	0.6	0.693333	0.523333	-0.17	0.0418997
CNAG_02522	CNAG_02522 _ 2	101306	101324	0.34	0.22	0.36	0.5	0.53	0.4	0.306667	0.476667	0.17	0.0418997
CNAG_02526	CNAG_02526 _ 2	85699	85706	0.04	0.04	0.02	0.23	0.36	0.33	0.0333333	0.306667	0.27	0.0130923
CNAG_02526	CNAG_02526 _ 1	85980	86004	0.96	0.96	0.98	0.77	0.64	0.67	0.966667	0.693333	-0.27	0.0130923
CNAG_02540	CNAG_02540 _ 2	48584	48610	0.9	0.81	0.83	0.95	1	1	0.846667	0.983333	0.14	0.0379507
CNAG_02540	CNAG_02540 _ 1	52095	52098	0.1	0.19	0.17	0.05	0	0	0.153333	0.0166667	-0.14	0.0379507
CNAG_02543	CNAG_02543 _ 1	39424	39461	0.93	0.85	0.81	0.76	0.54	0.7	0.863333	0.666667	-0.2	0.0410567
CNAG_02543	CNAG_02543 _ 4	40831	40854	0	0.05	0.03	0.19	0.36	0.23	0.0266667	0.26	0.23	0.0204382
CNAG_02545	CNAG_02545 _ 1	37054	37061	0.12	0.1	0.09	0.2	0.26	0.22	0.103333	0.226667	0.12	0.0339132
CNAG_02545	CNAG_02545 _ 2	37121	37147	0.88	0.9	0.91	0.8	0.74	0.78	0.896667	0.773333	-0.12	0.0339132
CNAG_02576	CNAG_02576 _ 2	1327265	1327271	0.49	0.65	0.44	0.78	0.77	0.74	0.526667	0.763333	0.24	0.0243519
CNAG_02576	CNAG_02576 _ 1	1327292	1327300	0.51	0.35	0.56	0.22	0.23	0.26	0.473333	0.236667	-0.24	0.0243519
CNAG_02658	CNAG_02658 _ 2	1102557	1102572	1	0.97	1	0.88	0.82	0.84	0.99	0.846667	-0.14	0.0256077
CNAG_02658	CNAG_02658 _ 1	1102998	1103017	0	0.03	0	0.12	0.18	0.16	0.01	0.153333	0.14	0.0256077
CNAG_02662	CNAG_02662 _ 3	1087997	1087999	0	0	0	0.19	0.12	0.1	0	0.136667	0.14	0.0336376
CNAG_02662	CNAG_02662 _ 1	1091453	1091471	0.62	0.56	0.56	0.34	0.22	0.36	0.58	0.306667	-0.27	0.0145736
CNAG_02671	CNAG_02671 _ 7	1065553	1065602	0.27	0.3	0.39	0.16	0.19	0.17	0.32	0.173333	-0.15	0.0368205
CNAG_02671	CNAG_02671 _ 1	1066879	1066900	0.33	0.35	0.26	0.43	0.47	0.47	0.313333	0.456667	0.14	0.0334604
CNAG_02684	CNAG_02684 _ 3	1024109	1024169	0.6	0.61	0.68	0.37	0.41	0.47	0.63	0.416667	-0.21	0.0183783
CNAG_02688	CNAG_02688 _ 4	1012660	1012668	0.04	0.04	0.04	0.11	0.15	0.16	0.04	0.14	0.1	0.0456493
CNAG_02696	CNAG_02696 _ 3	990701	990712	0.03	0.04	0	0.14	0.14	0.19	0.0233333	0.156667	0.13	0.0299985
CNAG_02696	CNAG_02696 _ 1	994325	994366	0.52	0.42	0.57	0.3	0.29	0.29	0.503333	0.293333	-0.21	0.0210925
CNAG_02704	CNAG_02704 _ 1	959370	959414	0.7	0.7	0.67	0.48	0.28	0.38	0.69	0.38	-0.31	0.0138527
CNAG_02704	CNAG_02704 _ 3	959976	960043	0.28	0.29	0.32	0.48	0.61	0.5	0.296667	0.53	0.23	0.016383
CNAG_02736	CNAG_02736 _ 2	877051	877054	0.17	0.16	0.21	0.32	0.29	0.27	0.18	0.293333	0.11	0.0418509
CNAG_02736	CNAG_02736 _ 1	877745	877783	0.83	0.84	0.79	0.68	0.71	0.73	0.82	0.706667	-0.11	0.0418509
CNAG_02749	CNAG_02749 _ 1	847737	847763	0.14	0.23	0.21	0.02	0	0	0.193333	0.00666667	-0.19	0.0183783
CNAG_02749	CNAG_02749 _ 2	848537	848543	0.31	0.26	0.28	0.16	0.13	0.08	0.283333	0.123333	-0.16	0.0249142
CNAG_02749	CNAG_02749 _ 3	850011	850017	0.54	0.52	0.5	0.82	0.87	0.92	0.52	0.87	0.35	0.00901384
CNAG_02766	CNAG_02766 _ 2	816871	816874	0.07	0.14	0.15	0	0	0	0.12	0	-0.12	0.041621
CNAG_02766	CNAG_02766 _ 1	817539	817564	0.93	0.86	0.85	1	1	1	0.88	1	0.12	0.041621
CNAG_02797	CNAG_02797 _ 2	747823	747840	0.57	0.65	0.49	0.82	0.73	0.85	0.57	0.8	0.23	0.0233592
CNAG_02797	CNAG_02797 _ 1	747988	747998	0.43	0.35	0.51	0.18	0.27	0.15	0.43	0.2	-0.23	0.0233592
CNAG_02900	CNAG_02900 _ 1	495836	495871	0.7	0.57	0.57	0.27	0.49	0.29	0.613333	0.35	-0.26	0.0257456
CNAG_02900	CNAG_02900 _ 2	495956	495959	0.3	0.43	0.43	0.73	0.51	0.71	0.386667	0.65	0.26	0.0257456
CNAG_02933	CNAG_02933 _ 2	415408	415436	0.5	0.72	0.56	0.77	0.78	0.86	0.593333	0.803333	0.21	0.0342664
CNAG_02933	CNAG_02933 _ 1	415489	415496	0.5	0.28	0.44	0.23	0.22	0.14	0.406667	0.196667	-0.21	0.0342664
CNAG_02953	CNAG_02953 _ 1	354656	354681	0.38	0.33	0.28	0.45	0.42	0.55	0.33	0.473333	0.14	0.0494637
CNAG_02953	CNAG_02953 _ 3	358960	358996	0.04	0.06	0.05	0.17	0.17	0.17	0.05	0.17	0.12	0.0239175
CNAG_02953	CNAG_02953 _ 4	359203	359229	0.43	0.45	0.48	0.19	0.24	0.17	0.453333	0.2	-0.25	0.0120748
CNAG_02955	CNAG_02955 _ 3	354384	354408	0.63	0.79	0.81	0.91	0.87	0.94	0.743333	0.906667	0.16	0.0470475
CNAG_03083	CNAG_03083 _ 2	35972	36025	0.69	0.8	0.71	0.46	0.47	0.5	0.733333	0.476667	-0.26	0.0134873
CNAG_03083	CNAG_03083 _ 3	36148	36155	0.16	0.11	0.11	0.4	0.37	0.27	0.126667	0.346667	0.22	0.0183783
CNAG_03110	CNAG_03110 _ 3	73057	73068	0.95	0.92	0.9	0.62	0.77	0.74	0.923333	0.71	-0.21	0.0224213
CNAG_03110	CNAG_03110 _ 4	76242	76244	0	0	0	0.36	0.23	0.23	0	0.273333	0.27	0.0136525
CNAG_03113	CNAG_03113 _ 6	80651	80688	0.01	0.01	0.01	0.15	0.15	0.15	0.01	0.15	0.14	0.0153985
CNAG_03113	CNAG_03113 _ 1	83365	83402	0.87	0.88	0.85	0.62	0.66	0.67	0.866667	0.65	-0.22	0.0129263
CNAG_03145	CNAG_03145 _ 3	179379	179385	0.15	0.15	0.26	0.03	0	0.03	0.186667	0.02	-0.17	0.0293922
CNAG_03145	CNAG_03145 _ 1	179632	179667	0.21	0.12	0.26	0.61	0.4	0.59	0.196667	0.533333	0.34	0.0161657
CNAG_03146	CNAG_03146 _ 1	179921	179987	0.25	0.32	0.33	0.39	0.56	0.43	0.3	0.46	0.16	0.0463517
CNAG_03156	CNAG_03156 _ 2	208865	208873	0.33	0.29	0.35	0.45	0.72	0.55	0.323333	0.573333	0.25	0.0281313
CNAG_03156	CNAG_03156 _ 1	208891	208917	0.67	0.71	0.65	0.55	0.28	0.45	0.676667	0.426667	-0.25	0.0281313
CNAG_03215	CNAG_03215 _ 1	365134	365165	0.93	0.88	0.91	0.79	0.77	0.8	0.906667	0.786667	-0.12	0.0335221
CNAG_03215	CNAG_03215 _ 2	367267	367273	0.07	0.12	0.09	0.21	0.23	0.2	0.0933333	0.213333	0.12	0.0335221
CNAG_03223	CNAG_03223 _ 2	384827	384845	0.32	0.33	0.32	0.16	0.11	0.1	0.323333	0.123333	-0.2	0.0138527
CNAG_03223	CNAG_03223 _ 1	384913	384917	0.66	0.64	0.65	0.84	0.89	0.9	0.65	0.876667	0.23	0.0128691
CNAG_03245	CNAG_03245 _ 3	434758	434762	0.23	0.28	0.22	0.09	0.13	0.09	0.243333	0.103333	-0.14	0.0292248
CNAG_03245	CNAG_03245 _ 1	435605	435659	0.74	0.7	0.78	0.91	0.87	0.91	0.74	0.896667	0.16	0.0253553
CNAG_03347	CNAG_03347 _ 2	713814	713817	0.1	0	0	0.27	0.42	0.27	0.0333333	0.32	0.29	0.0161657
CNAG_03347	CNAG_03347 _ 1	713884	713903	0.9	0.86	0.94	0.69	0.58	0.73	0.9	0.666667	-0.23	0.0193479
CNAG_03357	CNAG_03357 _ 2	740057	740072	0.05	0	0.06	0.3	0.37	0.18	0.0366667	0.283333	0.25	0.0200181
CNAG_03357	CNAG_03357 _ 1	741934	741959	0.95	1	0.94	0.7	0.63	0.82	0.963333	0.716667	-0.25	0.0200181
CNAG_03365	CNAG_03365 _ 1	753867	753884	0.45	0.42	0.41	0.16	0.17	0.18	0.426667	0.17	-0.26	0.00937152
CNAG_03365	CNAG_03365 _ 2	753905	753952	0.55	0.58	0.59	0.84	0.83	0.82	0.573333	0.83	0.26	0.00937152
CNAG_03372	CNAG_03372 _ 2	785936	785938	0.41	0.2	0.23	0.54	0.63	0.4	0.28	0.523333	0.24	0.0356945
CNAG_03372	CNAG_03372 _ 1	788083	788141	0.59	0.8	0.77	0.46	0.37	0.6	0.72	0.476667	-0.24	0.0356945
CNAG_03376	CNAG_03376 _ 1	795078	795116	0.87	0.81	0.77	0.63	0.71	0.71	0.816667	0.683333	-0.13	0.0469208
CNAG_03382	CNAG_03382 _ 2	808942	808985	0.83	0.83	0.86	1	1	0.97	0.84	0.99	0.15	0.019773
CNAG_03382	CNAG_03382 _ 1	809040	809079	0.17	0.17	0.14	0	0	0.03	0.16	0.01	-0.15	0.019773
CNAG_03388	CNAG_03388 _ 2	821467	821476	0.29	0.22	0.24	0.53	0.43	0.5	0.25	0.486667	0.24	0.0150772
CNAG_03388	CNAG_03388 _ 1	823654	823687	0.71	0.78	0.76	0.47	0.57	0.5	0.75	0.513333	-0.24	0.0150772
CNAG_03420	CNAG_03420 _ 1	906005	906013	1	1	1	0.76	0.75	0.82	1	0.776667	-0.22	0.0129904
CNAG_03420	CNAG_03420 _ 2	906199	906209	0	0	0	0.24	0.25	0.18	0	0.223333	0.22	0.0129904
CNAG_03436	CNAG_03436 _ 2	947299	947324	0.55	0.55	0.49	0.71	0.7	0.69	0.53	0.7	0.17	0.0183783
CNAG_03436	CNAG_03436 _ 1	947747	947780	0.45	0.45	0.51	0.29	0.3	0.31	0.47	0.3	-0.17	0.0183783
CNAG_03486	CNAG_03486 _ 1	1089637	1089671	0.95	0.95	0.95	0.86	0.79	0.86	0.95	0.836667	-0.11	0.0442592
CNAG_03492	CNAG_03492 _ 3	1098980	1098991	0.9	0.91	0.9	0.68	0.59	0.75	0.903333	0.673333	-0.23	0.0183783
CNAG_03492	CNAG_03492 _ 8	1100443	1100506	0	0	0	0.2	0.25	0.16	0	0.203333	0.2	0.0161657
CNAG_03502	CNAG_03502 _ 1	1124882	1124896	0.52	0.64	0.52	0.74	0.85	0.95	0.56	0.846667	0.29	0.0186334
CNAG_03504	CNAG_03504 _ 1	1134210	1134220	0.66	0.75	0.69	0.52	0.46	0.48	0.7	0.486667	-0.21	0.0161657
CNAG_03504	CNAG_03504 _ 2	1134284	1134324	0.34	0.25	0.31	0.48	0.54	0.52	0.3	0.513333	0.21	0.0161657
CNAG_03509	CNAG_03509 _ 4	1149327	1149361	0.39	0.44	0.49	0.3	0.33	0.31	0.44	0.313333	-0.13	0.0418997
CNAG_03598	CNAG_03598 _ 1	294531	294559	0.51	0.56	0.46	0.35	0.36	0.39	0.51	0.366667	-0.14	0.0336376
CNAG_03598	CNAG_03598 _ 2	294577	294612	0.49	0.44	0.54	0.65	0.64	0.61	0.49	0.633333	0.14	0.0336376
CNAG_03637	CNAG_03637 _ 2	405649	405670	0.08	0	0.15	0.23	0.18	0.28	0.0766667	0.23	0.15	0.0458701
CNAG_03672	CNAG_03672 _ 2	498002	498021	0.06	0.07	0.03	0.32	0.26	0.25	0.0533333	0.276667	0.22	0.0136382
CNAG_03672	CNAG_03672 _ 1	498452	498499	0.94	0.93	0.97	0.68	0.74	0.75	0.946667	0.723333	-0.22	0.0136382
CNAG_03676	CNAG_03676 _ 1	510930	510940	0.28	0.38	0.41	0.54	0.48	0.48	0.356667	0.5	0.14	0.0447609
CNAG_03678	CNAG_03678 _ 2	516369	516390	0.83	0.93	0.87	0.62	0.69	0.79	0.876667	0.7	-0.18	0.0381764
CNAG_03678	CNAG_03678 _ 1	516594	516610	0.17	0.07	0.13	0.38	0.31	0.21	0.123333	0.3	0.18	0.0381764
CNAG_03686	CNAG_03686 _ 1	532710	532752	0.94	0.95	0.89	0.73	0.72	0.74	0.926667	0.73	-0.2	0.0145275
CNAG_03686	CNAG_03686 _ 2	532773	532779	0.06	0.05	0.11	0.27	0.28	0.26	0.0733333	0.27	0.2	0.0145275
CNAG_03688	CNAG_03688 _ 1	536571	536599	0.89	0.86	0.83	0.98	0.98	0.98	0.86	0.98	0.12	0.0336209
CNAG_03699	CNAG_03699 _ 2	565094	565112	0.37	0.39	0.35	0.25	0.19	0.17	0.37	0.203333	-0.17	0.022752
CNAG_03699	CNAG_03699 _ 3	567149	567152	0	0	0	0.13	0.13	0.12	0	0.126667	0.13	0.0195716
CNAG_03720	CNAG_03720 _ 2	620964	620982	0.01	0	0	0.28	0.32	0.3	0.00333333	0.3	0.3	0.00760249
CNAG_03720	CNAG_03720 _ 1	621053	621108	0.99	1	1	0.72	0.68	0.7	0.996667	0.7	-0.3	0.00760249
CNAG_03771	CNAG_03771 _ 2	770743	770777	0.19	0.14	0.14	0.27	0.35	0.36	0.156667	0.326667	0.17	0.0251677
CNAG_03771	CNAG_03771 _ 3	770802	770812	0.21	0.27	0.24	0.46	0.47	0.4	0.24	0.443333	0.2	0.0161657
CNAG_03771	CNAG_03771 _ 4	771379	771398	0.51	0.39	0.44	0.22	0.13	0.19	0.446667	0.18	-0.27	0.0139836
CNAG_03796	CNAG_03796 _ 1	832170	832173	0	0	0	0.21	0.26	0.32	0	0.263333	0.26	0.0129263
CNAG_03796	CNAG_03796 _ 2	833610	833624	1	1	1	0.79	0.74	0.68	1	0.736667	-0.26	0.0129263
CNAG_03836	CNAG_03836 _ 1	965258	965265	0.35	0.23	0.29	0.48	0.52	0.45	0.29	0.483333	0.19	0.0229419
CNAG_03836	CNAG_03836 _ 2	965691	965709	0.65	0.77	0.71	0.52	0.48	0.55	0.71	0.516667	-0.19	0.0229419
CNAG_03847	CNAG_03847 _ 2	1000805	1000822	0.85	0.83	0.85	0.77	0.7	0.72	0.843333	0.73	-0.11	0.0419786
CNAG_03847	CNAG_03847 _ 1	1000847	1000870	0.15	0.17	0.15	0.23	0.3	0.28	0.156667	0.27	0.11	0.0419786
CNAG_03905	CNAG_03905 _ 1	1147153	1147186	0.91	0.86	0.92	0.73	0.79	0.78	0.896667	0.766667	-0.13	0.0362364
CNAG_03905	CNAG_03905 _ 2	1147206	1147211	0.09	0.14	0.08	0.27	0.21	0.22	0.103333	0.233333	0.13	0.0362364
CNAG_03920	CNAG_03920 _ 2	1190191	1190207	0.28	0.31	0.2	0.47	1	0.77	0.263333	0.746667	0.48	0.0183783
CNAG_03920	CNAG_03920 _ 3	1190676	1190685	0.6	0.58	0.8	0.2	0	0	0.66	0.0666667	-0.59	0.00937152
CNAG_03926	CNAG_03926 _ 1	1202630	1202654	0.87	0.89	0.76	0.97	0.96	1	0.84	0.976667	0.14	0.0472256
CNAG_03926	CNAG_03926 _ 2	1203439	1203442	0.13	0.11	0.24	0.03	0.04	0	0.16	0.0233333	-0.14	0.0472256
CNAG_03944	CNAG_03944 _ 3	1247104	1247167	0.64	0.63	0.61	0.41	0.48	0.38	0.626667	0.423333	-0.2	0.0169717
CNAG_03996	CNAG_03996 _ 3	1356260	1356269	0	0	0	0.25	0.22	0.15	0	0.206667	0.21	0.0161657
CNAG_03996	CNAG_03996 _ 2	1358312	1358317	0.31	0.36	0.29	0.2	0.17	0.19	0.32	0.186667	-0.13	0.0314285
CNAG_03998	CNAG_03998 _ 2	1362057	1362076	0.38	0.22	0.24	0.77	0.7	0.76	0.28	0.743333	0.46	0.00860724
CNAG_03998	CNAG_03998 _ 1	1362246	1362284	0.63	0.78	0.76	0.23	0.3	0.24	0.723333	0.256667	-0.47	0.00815347
CNAG_04004	CNAG_04004 _ 1	1374335	1374358	0.78	0.75	0.69	0.92	0.92	0.94	0.74	0.926667	0.19	0.0183783
CNAG_04004	CNAG_04004 _ 8	1375189	1375258	0.09	0.11	0.14	0.02	0	0	0.113333	0.00666667	-0.11	0.0410567
CNAG_04021	CNAG_04021 _ 1	1417492	1417517	0.86	0.87	0.8	0.96	0.98	0.98	0.843333	0.973333	0.13	0.0335221
CNAG_04048	CNAG_04048 _ 2	1493999	1494003	0.16	0.22	0.09	0.04	0	0	0.156667	0.0133333	-0.14	0.0410567
CNAG_04048	CNAG_04048 _ 1	1494331	1494351	0.84	0.78	0.91	0.96	1	1	0.843333	0.986667	0.14	0.0410567
CNAG_04065	CNAG_04065 _ 1	1535428	1535433	0.44	0.51	0.39	0.14	0.05	0.08	0.446667	0.09	-0.36	0.0102575
CNAG_04065	CNAG_04065 _ 2	1535478	1535483	0.56	0.41	0.57	0.29	0.37	0.33	0.513333	0.33	-0.18	0.0350451
CNAG_04065	CNAG_04065 _ 3	1535867	1535891	0	0.08	0	0.4	0.37	0.44	0.0266667	0.403333	0.38	0.00840185
CNAG_04065	CNAG_04065 _ 4	1535919	1535925	0	0	0.03	0.17	0.22	0.14	0.01	0.176667	0.17	0.0220459
CNAG_04121	CNAG_04121 _ 2	68902	68909	0.25	0.26	0.34	0.42	0.49	0.41	0.283333	0.44	0.16	0.0333416
CNAG_04121	CNAG_04121 _ 1	68929	68962	0.75	0.74	0.66	0.58	0.51	0.59	0.716667	0.56	-0.16	0.0333416
CNAG_04127	CNAG_04127 _ 1	77616	77638	0.67	0.65	0.79	0.49	0.48	0.38	0.703333	0.45	-0.25	0.0183783
CNAG_04127	CNAG_04127 _ 2	77657	77663	0.33	0.35	0.21	0.51	0.52	0.63	0.296667	0.553333	0.26	0.0183783
CNAG_04136	CNAG_04136 _ 2	100934	100951	0.18	0.13	0.12	0.07	0	0	0.143333	0.0233333	-0.12	0.0466509
CNAG_04200	CNAG_04200 _ 2	278033	278048	0.78	0.74	0.8	1	1	1	0.773333	1	0.23	0.0122035
CNAG_04200	CNAG_04200 _ 1	278071	278088	0.22	0.26	0.2	0	0	0	0.226667	0	-0.23	0.0122035
CNAG_04209	CNAG_04209 _ 1	297252	297256	0.97	0.97	0.95	0.82	0.77	0.85	0.963333	0.813333	-0.15	0.0257456
CNAG_04226	CNAG_04226 _ 1	340613	340649	0.96	0.95	1	0.85	0.83	0.88	0.97	0.853333	-0.12	0.0395926
CNAG_04226	CNAG_04226 _ 2	340972	340974	0.04	0.05	0	0.15	0.17	0.12	0.03	0.146667	0.12	0.0395926
CNAG_04276	CNAG_04276 _ 2	457869	457893	0.66	0.69	0.77	0.42	0.53	0.5	0.706667	0.483333	-0.22	0.0195287
CNAG_04276	CNAG_04276 _ 1	457951	457960	0.02	0.03	0.03	0.15	0.13	0.11	0.0266667	0.13	0.1	0.0388831
CNAG_04313	CNAG_04313 _ 1	538286	538310	0.86	0.88	0.86	0.65	0.6	0.68	0.866667	0.643333	-0.22	0.0134873
CNAG_04313	CNAG_04313 _ 2	538353	538381	0.14	0.12	0.14	0.35	0.4	0.32	0.133333	0.356667	0.22	0.0134873
CNAG_04327	CNAG_04327 _ 2	575783	575792	0	0.04	0	0.23	0.23	0.16	0.0133333	0.206667	0.19	0.0169717
CNAG_04327	CNAG_04327 _ 1	579895	579927	1	0.96	1	0.77	0.77	0.84	0.986667	0.793333	-0.19	0.0169717
CNAG_04351	CNAG_04351 _ 1	644478	644516	0.87	0.9	0.87	0.99	1	0.99	0.88	0.993333	0.11	0.0312091
CNAG_04351	CNAG_04351 _ 2	644703	644711	0.13	0.1	0.13	0.01	0	0.01	0.12	0.00666667	-0.11	0.0312091
CNAG_04354	CNAG_04354 _ 2	651832	651882	1	1	0.92	0.8	0.84	0.88	0.973333	0.84	-0.13	0.0420075
CNAG_04354	CNAG_04354 _ 3	653150	653164	0	0	0.08	0.2	0.16	0.12	0.0266667	0.16	0.13	0.0420075
CNAG_04386	CNAG_04386 _ 1	730849	730876	1	1	1	0.81	0.9	0.86	1	0.856667	-0.14	0.0299985
CNAG_04386	CNAG_04386 _ 2	731863	731872	0	0	0	0.19	0.1	0.14	0	0.143333	0.14	0.0299985
CNAG_04388	CNAG_04388 _ 1	733594	733641	0.1	0.08	0.11	0.92	0.91	0.9	0.0966667	0.91	0.81	0.0031036
CNAG_04388	CNAG_04388 _ 2	733689	733724	0.89	0.89	0.87	0.06	0.07	0.07	0.883333	0.0666667	-0.82	0.0031036
CNAG_04417	CNAG_04417 _ 1	800147	800174	0.54	0.61	0.63	0.09	0	0.07	0.593333	0.0533333	-0.54	0.00715454
CNAG_04417	CNAG_04417 _ 2	800219	800236	0.46	0.39	0.37	0.91	1	0.93	0.406667	0.946667	0.54	0.00715454
CNAG_04443	CNAG_04443 _ 2	880950	880967	0	0	0.02	0.14	0.24	0.14	0.00666667	0.173333	0.17	0.0265448
CNAG_04443	CNAG_04443 _ 1	881998	882054	1	1	0.98	0.85	0.74	0.83	0.993333	0.806667	-0.19	0.021791
CNAG_04450	CNAG_04450 _ 2	899139	899142	0.34	0.32	0.53	0.59	0.6	0.6	0.396667	0.596667	0.2	0.035315
CNAG_04514	CNAG_04514 _ 1	1058681	1058732	0.76	0.83	0.82	0.93	1	0.98	0.803333	0.97	0.17	0.0246224
CNAG_04570	CNAG_04570 _ 3	1009056	1009058	0.07	0.06	0	0.22	0.14	0.16	0.0433333	0.173333	0.13	0.0419193
CNAG_04570	CNAG_04570 _ 1	1010856	1010859	0.16	0.23	0.25	0.07	0.08	0	0.213333	0.05	-0.16	0.0299985
CNAG_04587	CNAG_04587 _ 2	954723	954741	0.22	0.23	0.29	0.38	0.46	0.43	0.246667	0.423333	0.18	0.0229419
CNAG_04587	CNAG_04587 _ 1	954773	954820	0.76	0.75	0.68	0.54	0.46	0.53	0.73	0.51	-0.22	0.016286
CNAG_04632	CNAG_04632 _ 1	827409	827411	0.07	0.08	0.05	0.15	0.24	0.18	0.0666667	0.19	0.12	0.0418997
CNAG_04634	CNAG_04634 _ 1	820179	820244	0.94	0.95	0.95	0.62	0.67	0.74	0.946667	0.676667	-0.27	0.0129263
CNAG_04634	CNAG_04634 _ 5	823321	823330	0	0	0.02	0.13	0.11	0.11	0.00666667	0.116667	0.11	0.0314285
CNAG_04640	CNAG_04640 _ 1	797617	797633	0.66	0.68	0.67	0.94	0.88	0.91	0.67	0.91	0.24	0.0115401
CNAG_04640	CNAG_04640 _ 4	801688	801716	0.27	0.24	0.25	0.06	0.12	0.09	0.253333	0.09	-0.16	0.0194068
CNAG_04641	CNAG_04641 _ 3	794210	794220	0.18	0.16	0.17	0.01	0	0	0.17	0.00333333	-0.17	0.0138527
CNAG_04641	CNAG_04641 _ 1	797242	797276	0.8	0.8	0.79	0.96	1	0.98	0.796667	0.98	0.18	0.0136525
CNAG_04654	CNAG_04654 _ 1	768675	768691	0.63	0.53	0.53	0.31	0.32	0.26	0.563333	0.296667	-0.27	0.0131999
CNAG_04654	CNAG_04654 _ 2	768745	768769	0.37	0.47	0.47	0.69	0.68	0.74	0.436667	0.703333	0.27	0.0131999
CNAG_04657	CNAG_04657 _ 2	760404	760407	0	0	0.04	0.15	0.31	0.18	0.0133333	0.213333	0.2	0.0261526
CNAG_04657	CNAG_04657 _ 1	760903	760943	1	1	0.96	0.85	0.69	0.82	0.986667	0.786667	-0.2	0.0261526
CNAG_04701	CNAG_04701 _ 1	659552	659573	0.79	0.82	0.84	0.53	0.63	0.54	0.816667	0.566667	-0.25	0.0136525
CNAG_04701	CNAG_04701 _ 2	659596	659602	0.21	0.18	0.16	0.47	0.37	0.46	0.183333	0.433333	0.25	0.0136525
CNAG_04737	CNAG_04737 _ 4	539371	539414	0	0.03	0.01	0.29	0.17	0.21	0.0133333	0.223333	0.21	0.0180754
CNAG_04737	CNAG_04737 _ 1	541017	541048	0.97	0.95	0.96	0.53	0.66	0.65	0.96	0.613333	-0.35	0.0105078
CNAG_04749	CNAG_04749 _ 2	510486	510493	0.42	0.34	0.5	0.65	0.75	0.65	0.42	0.683333	0.26	0.0171828
CNAG_04749	CNAG_04749 _ 1	510511	510553	0.58	0.66	0.5	0.35	0.25	0.35	0.58	0.316667	-0.26	0.0171828
CNAG_04755	CNAG_04755 _ 2	488805	488808	0.04	0.05	0	0.18	0.22	0.24	0.03	0.213333	0.18	0.0171828
CNAG_04755	CNAG_04755 _ 1	492709	492741	0.96	0.95	1	0.82	0.78	0.76	0.97	0.786667	-0.18	0.0171828
CNAG_04760	CNAG_04760 _ 3	472868	472894	0.29	0.24	0.25	0.45	0.51	0.45	0.26	0.47	0.21	0.0148435
CNAG_04760	CNAG_04760 _ 2	473179	473193	0.61	0.64	0.64	0.5	0.42	0.46	0.63	0.46	-0.17	0.0210068
CNAG_04787	CNAG_04787 _ 2	404357	404397	0.59	0.67	0.77	0.93	1	0.9	0.676667	0.943333	0.27	0.0178914
CNAG_04787	CNAG_04787 _ 1	404454	404461	0.41	0.33	0.23	0.07	0	0.1	0.323333	0.0566667	-0.27	0.0178914
CNAG_04861	CNAG_04861 _ 1	189062	189100	0.49	0.43	0.42	0.79	1	0.61	0.446667	0.8	0.35	0.0224213
CNAG_04861	CNAG_04861 _ 2	189119	189137	0.51	0.57	0.58	0.21	0	0.39	0.553333	0.2	-0.35	0.0224213
CNAG_04864	CNAG_04864 _ 2	173495	173559	0.74	0.66	0.56	0.49	0.46	0.52	0.653333	0.49	-0.16	0.0419786
CNAG_04904	CNAG_04904 _ 1	64966	65032	0.98	0.97	0.98	0.87	0.85	0.9	0.976667	0.873333	-0.1	0.0419193
CNAG_04904	CNAG_04904 _ 3	70633	70636	0.01	0	0	0.1	0.14	0.1	0.00333333	0.113333	0.11	0.0361134
CNAG_04905	CNAG_04905 _ 1	61442	61491	1	1	1	0.21	0.2	0.12	1	0.176667	-0.82	0.00317323
CNAG_04905	CNAG_04905 _ 2	63628	63647	0	0	0	0.79	0.8	0.88	0	0.823333	0.82	0.00317323
CNAG_04920	CNAG_04920 _ 1	21797	21827	0.11	0.08	0.06	0.32	0.3	0.34	0.0833333	0.32	0.24	0.0118298
CNAG_04920	CNAG_04920 _ 3	22372	22415	0.78	0.82	0.85	0.64	0.63	0.62	0.816667	0.63	-0.19	0.0161657
CNAG_04938	CNAG_04938 _ 3	25166	25189	0.23	0.19	0.16	0.4	0.33	0.35	0.193333	0.36	0.17	0.0240982
CNAG_04938	CNAG_04938 _ 1	26273	26300	0.77	0.8	0.84	0.59	0.64	0.64	0.803333	0.623333	-0.18	0.0189885
CNAG_04943	CNAG_04943 _ 5	40917	40935	0.01	0.01	0	0.11	0.17	0.12	0.00666667	0.133333	0.13	0.0314285
CNAG_04943	CNAG_04943 _ 1	43940	43977	0.85	0.78	0.84	0.48	0.4	0.56	0.823333	0.48	-0.34	0.0118298
CNAG_04954	CNAG_04954 _ 1	68624	68661	0.86	0.92	0.87	0.64	0.7	0.8	0.883333	0.713333	-0.17	0.0360538
CNAG_04954	CNAG_04954 _ 2	72501	72511	0.14	0.08	0.13	0.36	0.3	0.2	0.116667	0.286667	0.17	0.0360538
CNAG_05023	CNAG_05023 _ 2	247823	247840	0.24	0.14	0.11	0.3	0.35	0.39	0.163333	0.346667	0.18	0.0293922
CNAG_05023	CNAG_05023 _ 1	247860	247872	0.76	0.86	0.89	0.7	0.65	0.61	0.836667	0.653333	-0.18	0.0293922
CNAG_05028	CNAG_05028 _ 1	257908	257948	1	1	1	0.4	0.32	0.21	1	0.31	-0.69	0.00642409
CNAG_05028	CNAG_05028 _ 2	260121	260135	0	0	0	0.6	0.68	0.79	0	0.69	0.69	0.00642409
CNAG_05031	CNAG_05031 _ 2	265555	265573	0.96	0.96	0.93	0.77	0.79	0.87	0.95	0.81	-0.14	0.0361265
CNAG_05105	CNAG_05105 _ 3	446071	446079	0.18	0.09	0.11	0	0	0.03	0.126667	0.01	-0.12	0.0486919
CNAG_05105	CNAG_05105 _ 1	447408	447432	0.78	0.86	0.85	0.97	1	0.97	0.83	0.98	0.15	0.0281313
CNAG_05117	CNAG_05117 _ 1	473209	473232	1	1	1	0.6	0.69	0.57	1	0.62	-0.38	0.00860724
CNAG_05117	CNAG_05117 _ 2	474945	474947	0	0	0	0.4	0.31	0.43	0	0.38	0.38	0.00860724
CNAG_05120	CNAG_05120 _ 2	482804	482806	0	0	0	0.18	0.19	0.15	0	0.173333	0.17	0.0150279
CNAG_05120	CNAG_05120 _ 1	483690	483716	1	1	1	0.82	0.81	0.85	1	0.826667	-0.17	0.0150279
CNAG_05142	CNAG_05142 _ 2	542452	542481	0.56	0.63	0.64	0	0	0.05	0.61	0.0166667	-0.59	0.00608608
CNAG_05142	CNAG_05142 _ 1	542673	542693	0.44	0.37	0.36	1	1	0.95	0.39	0.983333	0.59	0.00608608
CNAG_05144	CNAG_05144 _ 1	545391	545430	0.84	0.85	0.86	0.98	1	1	0.85	0.993333	0.14	0.0183783
CNAG_05144	CNAG_05144 _ 2	545531	545548	0.16	0.15	0.14	0.02	0	0	0.15	0.00666667	-0.14	0.0183783
CNAG_05152	CNAG_05152 _ 1	565289	565355	0.76	0.78	0.71	0.87	0.94	0.95	0.75	0.92	0.17	0.0249733
CNAG_05155	CNAG_05155 _ 4	579649	579667	0.39	0.27	0.25	0.04	0	0.02	0.303333	0.02	-0.28	0.0134873
CNAG_05155	CNAG_05155 _ 3	579958	579974	0.02	0.04	0.09	0.31	0.34	0.3	0.05	0.316667	0.27	0.011328
CNAG_05155	CNAG_05155 _ 2	580227	580243	0.11	0.27	0.26	0.35	0.35	0.41	0.213333	0.37	0.16	0.0467099
CNAG_05155	CNAG_05155 _ 1	580302	580319	0.02	0	0.03	0.14	0.11	0.11	0.0166667	0.12	0.1	0.0407253
CNAG_05215	CNAG_05215 _ 3	753624	753630	0.41	0.35	0.46	0.07	0.22	0.1	0.406667	0.13	-0.28	0.0161657
CNAG_05215	CNAG_05215 _ 2	753783	753792	0.24	0.18	0.05	0.46	0.33	0.34	0.156667	0.376667	0.22	0.0309121
CNAG_05235	CNAG_05235 _ 1	804678	804693	0.88	0.88	0.87	0.96	0.98	0.97	0.876667	0.97	0.09	0.0402985
CNAG_05250	CNAG_05250 _ 2	843259	843268	0.2	0.18	0.23	0.12	0	0	0.203333	0.04	-0.16	0.0335581
CNAG_05250	CNAG_05250 _ 1	845480	845543	0.8	0.82	0.77	0.88	1	1	0.796667	0.96	0.16	0.0335581
CNAG_05256	CNAG_05256 _ 3	859936	859963	0	0.02	0	0.13	0.16	0.1	0.00666667	0.13	0.12	0.0333416
CNAG_05256	CNAG_05256 _ 2	860085	860126	0	0	0	0.28	0.35	0.28	0	0.303333	0.3	0.00937152
CNAG_05256	CNAG_05256 _ 1	861657	861675	0.98	0.97	0.95	0.51	0.39	0.52	0.966667	0.473333	-0.49	0.00715454
CNAG_05263	CNAG_05263 _ 4	879523	879532	0.43	0.45	0.39	0.17	0.12	0.15	0.423333	0.146667	-0.28	0.0105078
CNAG_05263	CNAG_05263 _ 3	879550	879577	0.49	0.5	0.52	0.75	0.76	0.78	0.503333	0.763333	0.26	0.00937152
CNAG_05265	CNAG_05265 _ 2	883339	883351	0.21	0.14	0.25	0.06	0	0.1	0.2	0.0533333	-0.15	0.0418997
CNAG_05265	CNAG_05265 _ 1	883759	883817	0.79	0.86	0.75	0.94	1	0.9	0.8	0.946667	0.15	0.0418997
CNAG_05309	CNAG_05309 _ 4	1010983	1010998	0	0	0	0.23	0.15	0.12	0	0.166667	0.17	0.0257456
CNAG_05309	CNAG_05309 _ 3	1013117	1013126	0.44	0.44	0.54	0.24	0.28	0.25	0.473333	0.256667	-0.22	0.016383
CNAG_05309	CNAG_05309 _ 1	1014541	1014543	0.04	0.08	0.04	0.18	0.26	0.21	0.0533333	0.216667	0.16	0.0237223
CNAG_05339	CNAG_05339 _ 1	18409	18477	0.62	0.63	0.57	0.41	0.43	0.47	0.606667	0.436667	-0.17	0.0210925
CNAG_05339	CNAG_05339 _ 2	19373	19382	0.38	0.37	0.43	0.59	0.57	0.53	0.393333	0.563333	0.17	0.0210925
CNAG_05350	CNAG_05350 _ 2	64489	64556	0.81	0.76	0.79	0.89	0.92	0.91	0.786667	0.906667	0.12	0.0335221
CNAG_05350	CNAG_05350 _ 1	64576	64613	0.19	0.24	0.21	0.09	0.07	0.08	0.213333	0.08	-0.13	0.0257456
CNAG_05354	CNAG_05354 _ 1	73954	73995	0.99	1	1	0.86	0.84	0.85	0.996667	0.85	-0.15	0.016383
CNAG_05354	CNAG_05354 _ 2	74527	74536	0.01	0	0	0.14	0.16	0.15	0.00333333	0.15	0.15	0.016383
CNAG_05468	CNAG_05468 _ 2	387113	387121	0.22	0.16	0.13	0.34	0.31	0.28	0.17	0.31	0.14	0.0360538
CNAG_05468	CNAG_05468 _ 1	387142	387175	0.78	0.84	0.88	0.66	0.69	0.72	0.833333	0.69	-0.14	0.0360538
CNAG_05485	CNAG_05485 _ 2	437599	437601	0.08	0.09	0.14	0.24	0.22	0.21	0.103333	0.223333	0.12	0.0366769
CNAG_05485	CNAG_05485 _ 1	437625	437655	0.92	0.91	0.86	0.76	0.78	0.79	0.896667	0.776667	-0.12	0.0366769
CNAG_05497	CNAG_05497 _ 3	481629	481648	0.53	0.45	0.64	0.18	0.3	0.21	0.54	0.23	-0.31	0.0158543
CNAG_05497	CNAG_05497 _ 1	483290	483328	0.43	0.52	0.32	0.67	0.57	0.75	0.423333	0.663333	0.24	0.0293809
CNAG_05521	CNAG_05521 _ 5	542515	542561	0.13	0.15	0.15	0.29	0.3	0.25	0.143333	0.28	0.14	0.0254994
CNAG_05521	CNAG_05521 _ 2	542912	542920	0.44	0.45	0.46	0.37	0.35	0.37	0.45	0.363333	-0.09	0.0499518
CNAG_05533	CNAG_05533 _ 3	577034	577047	0	0	0	0.14	0.21	0.13	0	0.16	0.16	0.0237134
CNAG_05544	CNAG_05544 _ 1	607687	607741	0.88	0.86	0.87	0.29	0.24	0.27	0.87	0.266667	-0.6	0.00396023
CNAG_05544	CNAG_05544 _ 2	607778	607793	0.12	0.14	0.13	0.71	0.76	0.73	0.13	0.733333	0.6	0.00396023
CNAG_05615	CNAG_05615 _ 2	784180	784227	0.81	0.8	0.88	0.63	0.5	0.7	0.83	0.61	-0.22	0.0277235
CNAG_05615	CNAG_05615 _ 3	784407	784416	0.11	0.14	0.06	0.3	0.41	0.24	0.103333	0.316667	0.21	0.0251677
CNAG_05652	CNAG_05652 _ 2	883962	883971	0.2	0.2	0.2	0.1	0	0.12	0.2	0.0733333	-0.13	0.0496413
CNAG_05652	CNAG_05652 _ 1	883996	884033	0.8	0.8	0.8	0.9	1	0.88	0.8	0.926667	0.13	0.0496413
CNAG_05653	CNAG_05653 _ 2	884583	884614	0.06	0.08	0.07	0.16	0.17	0.24	0.07	0.19	0.12	0.0418997
CNAG_05653	CNAG_05653 _ 3	884681	884690	0.94	0.92	0.93	0.82	0.83	0.76	0.93	0.803333	-0.13	0.0350232
CNAG_05665	CNAG_05665 _ 2	919574	919649	0.61	0.61	0.53	0.28	0.28	0.38	0.583333	0.313333	-0.27	0.0136525
CNAG_05665	CNAG_05665 _ 6	919875	919931	0.22	0.22	0.23	0.5	0.49	0.41	0.223333	0.466667	0.24	0.0129904
CNAG_05684	CNAG_05684 _ 3	608142	608156	0.43	0.47	0.45	0.77	0.7	0.64	0.45	0.703333	0.25	0.0140813
CNAG_05684	CNAG_05684 _ 2	608193	608198	0.35	0.36	0.4	0.23	0.3	0.21	0.37	0.246667	-0.12	0.0456493
CNAG_05713	CNAG_05713 _ 1	677461	677526	0.45	0.38	0.34	0.64	0.45	0.79	0.39	0.626667	0.24	0.0419786
CNAG_05713	CNAG_05713 _ 2	677545	677627	0.55	0.62	0.66	0.36	0.55	0.21	0.61	0.373333	-0.24	0.0419786
CNAG_05715	CNAG_05715 _ 1	682218	682222	0.41	0.49	0.41	0.31	0.18	0.35	0.436667	0.28	-0.16	0.0491478
CNAG_05715	CNAG_05715 _ 2	682241	682259	0.59	0.51	0.59	0.69	0.82	0.65	0.563333	0.72	0.16	0.0491478
CNAG_05723	CNAG_05723 _ 2	703335	703379	0.46	0.52	0.55	0.8	0.74	0.85	0.51	0.796667	0.29	0.0129774
CNAG_05723	CNAG_05723 _ 1	703397	703459	0.54	0.48	0.45	0.2	0.26	0.15	0.49	0.203333	-0.29	0.0129774
CNAG_05741	CNAG_05741 _ 1	742116	742134	0.35	0.18	0.2	0.68	0.62	0.61	0.243333	0.636667	0.39	0.0107614
CNAG_05741	CNAG_05741 _ 2	742342	742374	0.65	0.82	0.8	0.32	0.38	0.39	0.756667	0.363333	-0.39	0.0107614
CNAG_05742	CNAG_05742 _ 4	745907	745914	0.06	0.07	0.03	0.21	0.2	0.18	0.0533333	0.196667	0.14	0.0224213
CNAG_05767	CNAG_05767 _ 3	815105	815166	0.75	0.78	0.88	0.53	0.53	0.55	0.803333	0.536667	-0.27	0.0136382
CNAG_05767	CNAG_05767 _ 2	815351	815358	0.16	0.15	0.12	0.32	0.28	0.26	0.143333	0.286667	0.14	0.0261526
CNAG_05767	CNAG_05767 _ 1	815438	815446	0.08	0.07	0	0.15	0.19	0.19	0.05	0.176667	0.13	0.0408088
CNAG_05799	CNAG_05799 _ 2	910217	910250	0.22	0.21	0.23	0.05	0.06	0	0.22	0.0366667	-0.18	0.0161657
CNAG_05799	CNAG_05799 _ 1	910481	910510	0.72	0.71	0.66	0.92	0.94	0.96	0.696667	0.94	0.24	0.0120573
CNAG_05839	CNAG_05839 _ 3	1012648	1012691	0.06	0.08	0.05	0.16	0.18	0.18	0.0633333	0.173333	0.11	0.0335221
CNAG_05839	CNAG_05839 _ 1	1013091	1013123	0.94	0.92	0.95	0.83	0.82	0.82	0.936667	0.823333	-0.11	0.0299985
CNAG_05862	CNAG_05862 _ 2	1066695	1066715	0.5	0.64	0.69	0.75	1	0.74	0.61	0.83	0.22	0.0488174
CNAG_05862	CNAG_05862 _ 1	1066738	1066746	0.5	0.36	0.31	0.25	0	0.26	0.39	0.17	-0.22	0.0488174
CNAG_05864	CNAG_05864 _ 2	1069091	1069105	0.11	0	0.03	0.45	0.3	0.27	0.0466667	0.34	0.29	0.0161657
CNAG_05864	CNAG_05864 _ 1	1071316	1071342	0.51	0.61	0.64	0.15	0.2	0.29	0.586667	0.213333	-0.37	0.0114105
CNAG_05916	CNAG_05916 _ 1	1209084	1209099	0.45	0.47	0.42	0.76	0.79	0.81	0.446667	0.786667	0.34	0.00760249
CNAG_05916	CNAG_05916 _ 2	1209495	1209521	0.23	0.23	0.2	0.13	0.07	0.09	0.22	0.0966667	-0.12	0.0345405
CNAG_05916	CNAG_05916 _ 3	1209584	1209596	0.32	0.3	0.38	0.11	0.14	0.1	0.333333	0.116667	-0.22	0.0145275
CNAG_05998	CNAG_05998 _ 1	43533	43552	0.83	0.88	0.8	0.45	0.3	0.47	0.836667	0.406667	-0.43	0.00937152
CNAG_05998	CNAG_05998 _ 2	44501	44509	0.17	0.12	0.2	0.55	0.7	0.53	0.163333	0.593333	0.43	0.00937152
CNAG_06009	CNAG_06009 _ 2	65640	65669	0.16	0.21	0.19	0.56	1	1	0.186667	0.853333	0.67	0.0116767
CNAG_06009	CNAG_06009 _ 3	67880	67886	0.17	0.18	0.19	0.13	0	0	0.18	0.0433333	-0.14	0.0491972
CNAG_06009	CNAG_06009 _ 4	67981	68044	0.67	0.61	0.62	0.31	0	0	0.633333	0.103333	-0.53	0.0115401
CNAG_06064	CNAG_06064 _ 2	208385	208392	0.12	0	0.03	0.33	0.28	0.21	0.05	0.273333	0.22	0.0210925
CNAG_06064	CNAG_06064 _ 1	208795	208822	0.88	1	0.97	0.67	0.72	0.79	0.95	0.726667	-0.22	0.0210925
CNAG_06092	CNAG_06092 _ 1	277826	277837	0.16	0.16	0.2	0.23	0.39	0.36	0.173333	0.326667	0.15	0.0447609
CNAG_06092	CNAG_06092 _ 2	281145	281198	0.84	0.84	0.8	0.77	0.61	0.64	0.826667	0.673333	-0.15	0.0447609
CNAG_06105	CNAG_06105 _ 2	326546	326570	0.38	0.39	0.43	0.55	0.56	0.59	0.4	0.566667	0.17	0.0183783
CNAG_06105	CNAG_06105 _ 1	326590	326611	0.62	0.61	0.57	0.45	0.44	0.41	0.6	0.433333	-0.17	0.0183783
CNAG_06120	CNAG_06120 _ 1	365549	365581	0.36	0.32	0.35	0.16	0.15	0.17	0.343333	0.16	-0.18	0.0139836
CNAG_06134	CNAG_06134 _ 1	393774	393824	0.94	0.94	0.95	0.83	0.83	0.85	0.943333	0.836667	-0.11	0.0314285
CNAG_06134	CNAG_06134 _ 2	393842	393853	0.06	0.06	0.05	0.17	0.17	0.15	0.0566667	0.163333	0.11	0.0314285
CNAG_06161	CNAG_06161 _ 1	470061	470078	0.47	0.41	0.43	0.29	0.23	0.33	0.436667	0.283333	-0.15	0.0314285
CNAG_06161	CNAG_06161 _ 2	470099	470127	0.53	0.59	0.57	0.71	0.77	0.67	0.563333	0.716667	0.15	0.0314285
CNAG_06165	CNAG_06165 _ 1	485234	485246	0.19	0.26	0.26	0.04	0.09	0.08	0.236667	0.07	-0.17	0.0234108
CNAG_06165	CNAG_06165 _ 2	490526	490585	0.37	0.38	0.18	0.79	0.72	0.78	0.31	0.763333	0.45	0.0102575
CNAG_06165	CNAG_06165 _ 4	490681	490690	0.31	0.26	0.4	0.12	0.1	0.1	0.323333	0.106667	-0.22	0.0184173
CNAG_06169	CNAG_06169 _ 1	505898	505920	1	1	1	0.88	0.86	0.89	1	0.876667	-0.12	0.0248289
CNAG_06238	CNAG_06238 _ 1	705449	705464	0.82	0.83	0.8	0.92	0.94	0.95	0.816667	0.936667	0.12	0.0293922
CNAG_06267	CNAG_06267 _ 3	34706	34709	0	0	0	0.37	0.36	0.22	0	0.316667	0.32	0.0128691
CNAG_06267	CNAG_06267 _ 2	36413	36440	0.89	0.9	0.9	0.63	0.64	0.78	0.896667	0.683333	-0.21	0.0225964
CNAG_06267	CNAG_06267 _ 1	36531	36560	0.11	0.1	0.1	0	0	0	0.103333	0	-0.1	0.0293922
CNAG_06277	CNAG_06277 _ 1	64355	64379	1	1	0.7	0.14	0.13	0.11	0.9	0.126667	-0.77	0.00715454
CNAG_06277	CNAG_06277 _ 2	68322	68324	0	0	0.3	0.86	0.87	0.89	0.1	0.873333	0.77	0.00715454
CNAG_06278	CNAG_06278 _ 1	70120	70145	0.83	0.82	0.86	0.48	0.63	0.52	0.836667	0.543333	-0.29	0.0130923
CNAG_06278	CNAG_06278 _ 2	70904	70918	0.17	0.18	0.14	0.52	0.37	0.48	0.163333	0.456667	0.29	0.0130923
CNAG_06290	CNAG_06290 _ 1	105631	105636	0.17	0.18	0.18	0.03	0.04	0.02	0.176667	0.03	-0.15	0.016383
CNAG_06290	CNAG_06290 _ 2	105902	105910	0.83	0.82	0.82	0.97	0.96	0.98	0.823333	0.97	0.15	0.016383
CNAG_06310	CNAG_06310 _ 3	150393	150422	0.31	0.42	0.4	0.68	0.71	0.64	0.376667	0.676667	0.3	0.0120573
CNAG_06310	CNAG_06310 _ 4	150810	150817	0.2	0.18	0.17	0.05	0.04	0.06	0.183333	0.05	-0.13	0.0226912
CNAG_06310	CNAG_06310 _ 5	150861	150883	0.47	0.38	0.38	0.17	0.16	0.15	0.41	0.16	-0.25	0.0129904
CNAG_06334	CNAG_06334 _ 1	220335	220372	0.88	1	0.92	0.55	0.41	0.5	0.933333	0.486667	-0.45	0.00901384
CNAG_06334	CNAG_06334 _ 2	222330	222347	0.12	0	0.08	0.45	0.59	0.5	0.0666667	0.513333	0.45	0.00901384
CNAG_06347	CNAG_06347 _ 2	259107	259124	0.08	0.09	0.02	0.22	0.15	0.17	0.0633333	0.18	0.12	0.0499518
CNAG_06363	CNAG_06363 _ 1	301833	301861	0.9	0.95	0.94	0.56	0.49	0.4	0.93	0.483333	-0.45	0.00828168
CNAG_06363	CNAG_06363 _ 2	302682	302701	0.1	0.05	0.06	0.44	0.51	0.6	0.07	0.516667	0.45	0.00828168
CNAG_06381	CNAG_06381 _ 4	341021	341026	0.12	0.17	0.21	0.6	0.54	0.38	0.166667	0.506667	0.34	0.0140016
CNAG_06381	CNAG_06381 _ 2	344001	344009	0.79	0.71	0.7	0.33	0.38	0.49	0.733333	0.4	-0.33	0.0129263
CNAG_06384	CNAG_06384 _ 1	348959	348970	0.17	0.13	0.1	0.24	0.34	0.32	0.133333	0.3	0.17	0.0285698
CNAG_06384	CNAG_06384 _ 2	350623	350628	0.61	0.87	0.83	0.57	0.56	0.51	0.77	0.546667	-0.22	0.0361134
CNAG_06436	CNAG_06436 _ 1	480720	480755	0.7	0.72	0.71	0.26	0.25	0.29	0.71	0.266667	-0.44	0.00634129
CNAG_06436	CNAG_06436 _ 2	480984	481013	0.28	0.28	0.28	0.64	0.6	0.59	0.28	0.61	0.33	0.00741766
CNAG_06436	CNAG_06436 _ 3	481033	481042	0.03	0	0.02	0.1	0.15	0.12	0.0166667	0.123333	0.11	0.0418997
CNAG_06443	CNAG_06443 _ 5	500957	500967	0.14	0.09	0.15	0	0	0	0.126667	0	-0.13	0.0314285
CNAG_06443	CNAG_06443 _ 2	501767	501788	0.43	0.56	0.7	0.76	0.82	0.73	0.563333	0.77	0.21	0.0418509
CNAG_06498	CNAG_06498 _ 1	675835	675903	0.95	1	1	0.62	0.78	0.7	0.983333	0.7	-0.28	0.0138527
CNAG_06498	CNAG_06498 _ 2	678714	678721	0.05	0	0	0.38	0.22	0.3	0.0166667	0.3	0.28	0.0138527
CNAG_06542	CNAG_06542 _ 2	61629	61633	0	0	0	0.29	0.22	0.25	0	0.253333	0.25	0.011328
CNAG_06542	CNAG_06542 _ 1	66367	66410	1	1	1	0.71	0.78	0.75	1	0.746667	-0.25	0.011328
CNAG_06578	CNAG_06578 _ 6	175709	175732	0.97	0.96	0.93	0.82	0.78	0.81	0.953333	0.803333	-0.15	0.0215928
CNAG_06585	CNAG_06585 _ 3	198411	198418	0.21	0.21	0.22	0.46	0.34	0.41	0.213333	0.403333	0.19	0.0210925
CNAG_06588	CNAG_06588 _ 1	203550	203578	0.83	0.89	0.93	0.23	0.35	0.4	0.883333	0.326667	-0.56	0.00715454
CNAG_06588	CNAG_06588 _ 2	204678	204686	0.17	0.11	0.07	0.77	0.65	0.6	0.116667	0.673333	0.56	0.00715454
CNAG_06606	CNAG_06606 _ 3	253009	253036	0.26	0.3	0.28	0.55	0.38	0.52	0.28	0.483333	0.2	0.026875
CNAG_06606	CNAG_06606 _ 5	253475	253484	0.55	0.39	0.32	0.13	0	0.12	0.42	0.0833333	-0.34	0.0161657
CNAG_06614	CNAG_06614 _ 1	282855	282884	0.7	0.68	0.7	0.33	0.33	0.36	0.693333	0.34	-0.35	0.00715454
CNAG_06614	CNAG_06614 _ 2	283110	283131	0.3	0.32	0.3	0.67	0.67	0.64	0.306667	0.66	0.35	0.00715454
CNAG_06617	CNAG_06617 _ 2	289997	290001	0.82	0.69	0.74	0.41	0.44	0.47	0.75	0.44	-0.31	0.0118298
CNAG_06617	CNAG_06617 _ 1	292311	292338	0.18	0.31	0.26	0.59	0.56	0.53	0.25	0.56	0.31	0.0118298
CNAG_06632	CNAG_06632 _ 3	330016	330071	0.45	0.43	0.46	0.12	0.11	0.09	0.446667	0.106667	-0.34	0.00715454
CNAG_06632	CNAG_06632 _ 1	331738	331762	0.37	0.4	0.38	0.73	0.84	0.82	0.383333	0.796667	0.41	0.00760249
CNAG_06671	CNAG_06671 _ 1	432182	432206	0.73	0.65	0.73	0.4	0.42	0.39	0.703333	0.403333	-0.3	0.0102575
CNAG_06671	CNAG_06671 _ 2	432224	432244	0.27	0.35	0.27	0.6	0.58	0.61	0.296667	0.596667	0.3	0.0102575
CNAG_06688	CNAG_06688 _ 1	493750	493773	0.97	1	0.96	0.62	0.54	0.74	0.976667	0.633333	-0.34	0.0129263
CNAG_06688	CNAG_06688 _ 2	496489	496511	0.03	0	0.04	0.38	0.46	0.26	0.0233333	0.366667	0.34	0.0129263
CNAG_06710	CNAG_06710 _ 1	251829	251857	1	1	1	0.74	0.6	0.63	1	0.656667	-0.34	0.0107614
CNAG_06710	CNAG_06710 _ 2	253229	253231	0	0	0	0.26	0.4	0.37	0	0.343333	0.34	0.0107614
CNAG_06739	CNAG_06739 _ 2	177338	177359	0.41	0.36	0.28	0.5	0.54	0.68	0.35	0.573333	0.22	0.0281313
CNAG_06759	CNAG_06759 _ 3	117687	117694	0.03	0.07	0.05	0.18	0.21	0.17	0.05	0.186667	0.14	0.0254994
CNAG_06806	CNAG_06806 _ 2	212177	212238	0.85	0.85	0.85	0.7	0.7	0.79	0.85	0.73	-0.12	0.0467099
CNAG_06819	CNAG_06819 _ 4	163613	163615	0.09	0.36	0.15	0.65	0.61	0.66	0.2	0.64	0.44	0.0120748
CNAG_06819	CNAG_06819 _ 2	169546	169558	0.33	0.29	0.41	0.17	0.13	0.12	0.343333	0.14	-0.2	0.0198202
CNAG_06819	CNAG_06819 _ 1	169568	169582	0.59	0.36	0.44	0.17	0.26	0.22	0.463333	0.216667	-0.25	0.0252301
CNAG_06829	CNAG_06829 _ 1	139174	139198	1	1	1	0.92	0.92	0.92	1	0.92	-0.08	0.042315
CNAG_06838	CNAG_06838 _ 1	109805	109833	0.69	0.69	0.61	0.29	0.2	0.18	0.663333	0.223333	-0.44	0.00760249
CNAG_06838	CNAG_06838 _ 3	112202	112205	0.18	0.22	0.32	0.6	0.72	0.74	0.24	0.686667	0.45	0.00937152
CNAG_06853	CNAG_06853 _ 1	67551	67562	0.3	0.31	0.2	0.05	0.06	0.06	0.27	0.0566667	-0.21	0.0169806
CNAG_06853	CNAG_06853 _ 4	69559	69588	0.17	0.18	0.19	0.42	0.32	0.39	0.18	0.376667	0.2	0.0178914
CNAG_06853	CNAG_06853 _ 5	69785	69792	0	0	0	0.1	0.16	0.1	0	0.12	0.12	0.0361667
CNAG_06867	CNAG_06867 _ 1	32365	32379	0.23	0.23	0.24	0.09	0.1	0.12	0.233333	0.103333	-0.13	0.0229419
CNAG_06867	CNAG_06867 _ 2	32406	32448	0.77	0.77	0.76	0.91	0.9	0.88	0.766667	0.896667	0.13	0.0229419
CNAG_06908	CNAG_06908 _ 1	1489010	1489062	0.67	0.64	0.72	0.81	0.93	0.8	0.676667	0.846667	0.17	0.0342699
CNAG_06914	CNAG_06914 _ 5	1500001	1500009	0	0	0	0.23	0.18	0.25	0	0.22	0.22	0.0129904
CNAG_06914	CNAG_06914 _ 4	1500095	1500122	0	0	0	0.25	0.31	0.33	0	0.296667	0.3	0.00937152
CNAG_06914	CNAG_06914 _ 3	1500385	1500397	0	0	0	0.18	0.1	0.12	0	0.133333	0.13	0.0330077
CNAG_06914	CNAG_06914 _ 1	1501986	1502009	1	1	1	0.33	0.4	0.3	1	0.343333	-0.66	0.0051588
CNAG_06923	CNAG_06923 _ 1	1527102	1527125	0.47	0.49	0.5	0.57	0.63	0.64	0.486667	0.613333	0.13	0.0360538
CNAG_06923	CNAG_06923 _ 4	1527725	1527756	0.34	0.31	0.29	0.22	0.13	0.14	0.313333	0.163333	-0.15	0.0314285
CNAG_06923	CNAG_06923 _ 8	1529756	1529785	0.01	0.01	0	0.08	0.14	0.15	0.00666667	0.123333	0.12	0.0408227
CNAG_07308	CNAG_07308 _ 2	127045	127047	0	0	0	0.31	0.27	0.2	0	0.26	0.26	0.0129263
CNAG_07308	CNAG_07308 _ 1	128655	128707	1	1	1	0.69	0.73	0.8	1	0.74	-0.26	0.0129263
CNAG_07336	CNAG_07336 _ 2	585238	585244	0.32	0.24	0.37	0.56	0.5	0.54	0.31	0.533333	0.22	0.0179374
CNAG_07336	CNAG_07336 _ 1	585259	585275	0.68	0.76	0.63	0.44	0.5	0.46	0.69	0.466667	-0.22	0.0179374
CNAG_07373	CNAG_07373 _ 2	1584987	1584989	0	0	0	0.25	0.28	0.21	0	0.246667	0.25	0.0115401
CNAG_07373	CNAG_07373 _ 1	1592350	1592356	1	1	1	0.75	0.72	0.79	1	0.753333	-0.25	0.0115401
CNAG_07375	CNAG_07375 _ 1	1612864	1612887	0.89	0.9	1	0.38	0.68	0.4	0.93	0.486667	-0.44	0.0136525
CNAG_07375	CNAG_07375 _ 2	1614724	1614726	0.11	0.1	0	0.62	0.32	0.6	0.07	0.513333	0.44	0.0136525
CNAG_07411	CNAG_07411 _ 2	256758	256806	0.87	0.85	0.79	0.55	0.57	0.63	0.836667	0.583333	-0.25	0.0133592
CNAG_07411	CNAG_07411 _ 3	261976	261982	0.08	0.11	0.17	0.45	0.43	0.37	0.12	0.416667	0.3	0.0116637
CNAG_07427	CNAG_07427 _ 1	618596	618623	0.57	0.53	0.56	0.81	0.87	0.86	0.553333	0.846667	0.29	0.00937152
CNAG_07427	CNAG_07427 _ 3	620107	620125	0.19	0.22	0.16	0.07	0.07	0.06	0.19	0.0666667	-0.12	0.0321099
CNAG_07427	CNAG_07427 _ 4	620148	620153	0.17	0.15	0.21	0.08	0.03	0.05	0.176667	0.0533333	-0.12	0.036957
CNAG_07460	CNAG_07460 _ 1	36952	37009	1	1	0.97	0.87	0.7	0.88	0.99	0.816667	-0.17	0.0410567
CNAG_07460	CNAG_07460 _ 2	39293	39296	0	0	0.03	0.13	0.3	0.12	0.01	0.183333	0.17	0.0410567
CNAG_07472	CNAG_07472 _ 3	414684	414704	0.31	0.33	0.46	0.64	0.64	0.59	0.366667	0.623333	0.26	0.0161657
CNAG_07472	CNAG_07472 _ 2	414939	415015	0.57	0.56	0.48	0.27	0.19	0.41	0.536667	0.29	-0.25	0.0246224
CNAG_07491	CNAG_07491 _ 3	1513640	1513663	0.35	0.31	0.3	0.01	0	0	0.32	0.00333333	-0.32	0.00760249
CNAG_07491	CNAG_07491 _ 1	1516020	1516065	0.58	0.64	0.61	0.99	1	1	0.61	0.996667	0.39	0.00715454
CNAG_07510	CNAG_07510 _ 2	350287	350317	0.18	0.3	0.2	0.05	0.08	0	0.226667	0.0433333	-0.18	0.0273977
CNAG_07510	CNAG_07510 _ 1	351546	351583	0.71	0.59	0.51	0.95	0.83	1	0.603333	0.926667	0.32	0.0161657
CNAG_07539	CNAG_07539 _ 2	1144802	1144805	0.05	0	0.05	0.16	0.15	0.16	0.0333333	0.156667	0.12	0.0314285
CNAG_07539	CNAG_07539 _ 1	1145265	1145268	0.95	1	0.95	0.84	0.85	0.84	0.966667	0.843333	-0.12	0.0314285
CNAG_07547	CNAG_07547 _ 2	1166554	1166560	0.23	0.23	0.25	0.37	0.45	0.3	0.236667	0.373333	0.14	0.0492521
CNAG_07547	CNAG_07547 _ 1	1167333	1167406	0.77	0.77	0.75	0.63	0.55	0.7	0.763333	0.626667	-0.14	0.0492521
CNAG_07573	CNAG_07573 _ 4	1241329	1241337	0	0	0	0.12	0.11	0.16	0	0.13	0.13	0.0270393
CNAG_07573	CNAG_07573 _ 6	1242336	1242345	0.75	0.78	0.8	0.57	0.58	0.55	0.776667	0.566667	-0.21	0.0129904
CNAG_07631	CNAG_07631 _ 3	392878	392899	0.36	0.35	0.26	0.51	0.41	0.5	0.323333	0.473333	0.15	0.0418057
CNAG_07672	CNAG_07672 _ 1	778839	778842	0.18	0.23	0.18	0.05	0	0.06	0.196667	0.0366667	-0.16	0.0235376
CNAG_07672	CNAG_07672 _ 2	779321	779335	0.82	0.77	0.82	0.95	1	0.94	0.803333	0.963333	0.16	0.0235376
CNAG_07676	CNAG_07676 _ 3	1035438	1035440	0.22	0.25	0.24	0	0	0.03	0.236667	0.01	-0.23	0.0114047
CNAG_07676	CNAG_07676 _ 1	1036476	1036484	0.78	0.75	0.76	1	1	0.97	0.763333	0.99	0.23	0.0114047
CNAG_07680	CNAG_07680 _ 2	1108890	1108946	0.06	0.05	0.11	0.51	0.37	0.34	0.0733333	0.406667	0.33	0.0129263
CNAG_07680	CNAG_07680 _ 1	1109476	1109519	0.94	0.95	0.89	0.49	0.63	0.66	0.926667	0.593333	-0.33	0.0129263
CNAG_07695	CNAG_07695 _ 2	1324870	1324921	0.25	0.26	0.34	0.15	0.11	0.09	0.283333	0.116667	-0.17	0.0261526
CNAG_07695	CNAG_07695 _ 1	1326374	1326389	0.68	0.68	0.61	0.83	0.88	0.89	0.656667	0.866667	0.21	0.0161657
CNAG_07805	CNAG_07805 _ 2	299572	299574	0	0	0	0.41	0.49	0.32	0	0.406667	0.41	0.00937152
CNAG_07805	CNAG_07805 _ 1	303502	303511	1	1	1	0.59	0.51	0.68	1	0.593333	-0.41	0.00937152
CNAG_07902	CNAG_07902 _ 1	224576	224596	0.81	0.78	0.8	0.71	0.65	0.67	0.796667	0.676667	-0.12	0.0360538
CNAG_07902	CNAG_07902 _ 2	224614	224642	0.19	0.22	0.2	0.29	0.35	0.33	0.203333	0.323333	0.12	0.0360538
CNAG_07947	CNAG_07947 _ 2	212948	212970	0.86	0.84	0.81	0.56	0.58	0.55	0.836667	0.563333	-0.27	0.00937152
CNAG_07947	CNAG_07947 _ 1	213031	213041	0.14	0.16	0.19	0.44	0.42	0.45	0.163333	0.436667	0.27	0.00937152
CNAG_07981	CNAG_07981 _ 1	843652	843680	0.47	0.34	0.39	0.79	0.79	0.7	0.4	0.76	0.36	0.0107614
CNAG_07981	CNAG_07981 _ 2	843762	843784	0.53	0.66	0.61	0.21	0.21	0.3	0.6	0.24	-0.36	0.0107614
CNAG_08008	CNAG_08008 _ 1	818741	818783	0.77	0.76	0.77	0.97	0.92	0.9	0.766667	0.93	0.16	0.0202505
CNAG_08008	CNAG_08008 _ 2	818951	818955	0.23	0.24	0.23	0.03	0.08	0.1	0.233333	0.07	-0.16	0.0202505
CNAG_08027	CNAG_08027 _ 2	649233	649238	0.15	0	0	0.26	0.28	0.23	0.05	0.256667	0.21	0.0253104
CNAG_08027	CNAG_08027 _ 1	649488	649522	0.85	1	1	0.74	0.73	0.77	0.95	0.746667	-0.2	0.0257456

## Sheet: C. den E30vsS30
#Supplementary Table S7. List of C. neoformans and C. deneoformans genes regulated by aTSS in response to change in temperature or/and growth phase.
Comparative analysis of TSS usage in exponential phase 30°C vs Stationnary phase 30°C in C. deneoformans
				Usage in Expo at 30°C			Usage in Stat at 30°C					S30-E30	False discovery rate
gene	TSS_cluster	start	stop	E30a	E30b	E30c	S30a	S30b	S30c	mean_E30	mean_S30	change_value	fdr
CNA00170	CNA00170 _ 1	50108	50132	0.63	0.67	0.61	0.56	0.43	0.41	0.636667	0.466667	-0.17	0.0233862
CNA00170	CNA00170 _ 3	54013	54070	0.37	0.33	0.39	0.44	0.57	0.59	0.363333	0.533333	0.17	0.0233862
CNA00180	CNA00180 _ 2	57183	57239	0.68	0.59	0.55	0	0.15	0.27	0.606667	0.14	-0.47	0.00493255
CNA00180	CNA00180 _ 1	57384	57409	0.13	0.17	0.17	1	0.56	0.27	0.156667	0.61	0.45	0.0222617
CNA00250	CNA00250 _ 3	75911	75935	0.07	0.03	0.02	0.1	0.16	0.14	0.04	0.133333	0.09	0.0458771
CNA00360	CNA00360 _ 6	115388	115394	0.06	0.13	0.12	0.01	0.01	0.01	0.103333	0.01	-0.09	0.0437763
CNA00360	CNA00360 _ 5	115434	115437	0.09	0.14	0.12	0.01	0.01	0.01	0.116667	0.01	-0.11	0.024819
CNA00360	CNA00360 _ 1	116492	116547	0.83	0.7	0.73	0.89	0.91	0.93	0.753333	0.91	0.16	0.022568
CNA00400	CNA00400 _ 3	125081	125090	0.08	0	0	0.18	0.25	0.25	0.0266667	0.226667	0.2	0.0110037
CNA00400	CNA00400 _ 2	128412	128421	0.81	0.85	0.84	0.07	0.09	0.08	0.833333	0.08	-0.75	0.00109356
CNA00400	CNA00400 _ 1	129499	129514	0.11	0.15	0.16	0.75	0.66	0.67	0.14	0.693333	0.55	0.0015551
CNA00730	CNA00730 _ 3	214441	214443	0.02	0.01	0	0.07	0.09	0.11	0.01	0.09	0.08	0.0461312
CNA00730	CNA00730 _ 2	214550	214562	0.33	0.33	0.4	0.14	0.09	0.11	0.353333	0.113333	-0.24	0.00604879
CNA00730	CNA00730 _ 1	214580	214610	0.6	0.65	0.58	0.72	0.73	0.75	0.61	0.733333	0.12	0.023397
CNA01050	CNA01050 _ 2	288856	288862	0.73	0.68	0.68	0.53	0.57	0.59	0.696667	0.563333	-0.13	0.0206179
CNA01050	CNA01050 _ 1	288886	288911	0.27	0.32	0.32	0.47	0.43	0.41	0.303333	0.436667	0.13	0.0206179
CNA01100	CNA01100 _ 2	299300	299308	0.5	0.5	0.52	0.75	0.6	0.73	0.506667	0.693333	0.19	0.0179937
CNA01100	CNA01100 _ 1	299365	299371	0.5	0.5	0.48	0.25	0.4	0.27	0.493333	0.306667	-0.19	0.0179937
CNA01180	CNA01180 _ 2	318240	318261	0.12	0.1	0.11	0.03	0.04	0.02	0.11	0.03	-0.08	0.0386244
CNA01270	CNA01270 _ 3	345461	345508	0.16	0.07	0.08	0.22	0.22	0.22	0.103333	0.22	0.12	0.0318703
CNA01270	CNA01270 _ 1	345751	345774	0.79	0.91	0.9	0.69	0.73	0.72	0.866667	0.713333	-0.15	0.0233862
CNA01370	CNA01370 _ 1	375122	375134	0	0	0	0.2	0.12	0.2	0	0.173333	0.17	0.0120539
CNA01370	CNA01370 _ 2	375833	375851	0.99	0.99	0.99	0.8	0.88	0.8	0.99	0.826667	-0.16	0.0139066
CNA01390	CNA01390 _ 3	381287	381331	0.38	0.37	0.5	0.27	0.29	0.25	0.416667	0.27	-0.15	0.0279571
CNA01390	CNA01390 _ 7	382012	382053	0.34	0.43	0.34	0.08	0.09	0.06	0.37	0.0766667	-0.29	0.00449372
CNA01390	CNA01390 _ 11	382367	382385	0.07	0.06	0.03	0.18	0.21	0.23	0.0533333	0.206667	0.15	0.0125469
CNA01480	CNA01480 _ 1	399259	399262	0.03	0.03	0	0.18	0.11	0.21	0.02	0.166667	0.15	0.0204865
CNA01480	CNA01480 _ 2	399325	399353	0.97	0.97	1	0.82	0.89	0.79	0.98	0.833333	-0.15	0.0204865
CNA01540	CNA01540 _ 2	418024	418030	0.21	0.1	0.18	0.4	0.56	0.41	0.163333	0.456667	0.29	0.00835392
CNA01540	CNA01540 _ 1	418207	418238	0.79	0.9	0.82	0.6	0.44	0.59	0.836667	0.543333	-0.29	0.00835392
CNA01660	CNA01660 _ 2	448865	448871	0.23	0.25	0.26	0.07	0	0.05	0.246667	0.04	-0.21	0.00707419
CNA01660	CNA01660 _ 1	448900	448916	0.77	0.75	0.74	0.93	1	0.95	0.753333	0.96	0.21	0.00707419
CNA02120	CNA02120 _ 2	563913	563927	0.78	0.75	0.82	0.5	0.43	0.42	0.783333	0.45	-0.33	0.00362955
CNA02120	CNA02120 _ 1	564079	564095	0.22	0.25	0.18	0.5	0.57	0.58	0.216667	0.55	0.33	0.00362955
CNA02290	CNA02290 _ 3	595014	595042	0.5	0.33	0.34	0.56	0.51	0.63	0.39	0.566667	0.18	0.0293669
CNA02390	CNA02390 _ 1	625406	625445	0.33	0.25	0.35	0.41	0.44	0.62	0.31	0.49	0.18	0.0323959
CNA02390	CNA02390 _ 4	626936	626970	0.37	0.5	0.48	0.35	0.34	0.3	0.45	0.33	-0.12	0.0442901
CNA02540	CNA02540 _ 2	666155	666161	0.03	0	0	0.17	0.21	0.22	0.01	0.2	0.19	0.0074218
CNA02540	CNA02540 _ 1	667406	667445	0.97	1	1	0.83	0.79	0.78	0.99	0.8	-0.19	0.0074218
CNA02570	CNA02570 _ 2	674771	674784	0.94	0.94	0.93	0.82	0.81	0.84	0.936667	0.823333	-0.11	0.0184457
CNA02570	CNA02570 _ 1	674812	674817	0.06	0.06	0.07	0.18	0.19	0.16	0.0633333	0.176667	0.11	0.0184457
CNA02640	CNA02640 _ 1	691570	691586	0.23	0.41	0.28	0	0.08	0.05	0.306667	0.0433333	-0.26	0.0100818
CNA02640	CNA02640 _ 2	691681	691719	0.77	0.59	0.72	1	0.92	0.95	0.693333	0.956667	0.26	0.0100818
CNA02650	CNA02650 _ 2	695865	695903	0.61	0.5	0.46	0.7	0.74	0.81	0.523333	0.75	0.23	0.0134341
CNA02650	CNA02650 _ 1	695944	695952	0.38	0.5	0.54	0.25	0.24	0.16	0.473333	0.216667	-0.26	0.0101115
CNA02840	CNA02840 _ 1	738767	738806	0.81	0.82	0.73	0.94	0.88	1	0.786667	0.94	0.15	0.0258249
CNA02840	CNA02840 _ 2	738837	738842	0.19	0.18	0.27	0.06	0.12	0	0.213333	0.06	-0.15	0.0258249
CNA02920	CNA02920 _ 1	767240	767252	0.13	0.4	0.38	0.88	0.88	0.95	0.303333	0.903333	0.6	0.00333789
CNA02920	CNA02920 _ 2	768287	768296	0.87	0.6	0.62	0.12	0.12	0.05	0.696667	0.0966667	-0.6	0.00333789
CNA03030	CNA03030 _ 1	792368	792373	0.18	0.31	0.28	0.47	0.52	0.48	0.256667	0.49	0.23	0.00908374
CNA03030	CNA03030 _ 2	792391	792413	0.82	0.69	0.72	0.53	0.48	0.52	0.743333	0.51	-0.23	0.00908374
CNA03100	CNA03100 _ 1	813850	813903	0.98	1	1	0.9	0.91	0.91	0.993333	0.906667	-0.09	0.0311062
CNA03100	CNA03100 _ 2	817874	817880	0.02	0	0	0.1	0.09	0.09	0.00666667	0.0933333	0.09	0.0311062
CNA03160	CNA03160 _ 1	833713	833751	0.91	0.96	0.97	0.84	0.74	0.74	0.946667	0.773333	-0.17	0.0168376
CNA03160	CNA03160 _ 2	833830	833850	0.09	0.04	0.03	0.16	0.26	0.26	0.0533333	0.226667	0.17	0.0168376
CNA03180	CNA03180 _ 1	839283	839293	0.01	0.02	0.03	0.32	0.24	0.36	0.02	0.306667	0.29	0.00516846
CNA03180	CNA03180 _ 2	839484	839488	0.1	0.15	0.14	0.32	0.29	0.23	0.13	0.28	0.15	0.0190626
CNA03180	CNA03180 _ 3	839533	839564	0.87	0.81	0.81	0.35	0.46	0.41	0.83	0.406667	-0.42	0.00254786
CNA03290	CNA03290 _ 2	861357	861399	0.92	0.94	0.92	0.69	0.7	0.7	0.926667	0.696667	-0.23	0.00362955
CNA03290	CNA03290 _ 1	861427	861445	0.08	0.06	0.08	0.31	0.3	0.3	0.0733333	0.303333	0.23	0.00362955
CNA03310	CNA03310 _ 1	865116	865160	0.92	0.97	0.97	0.89	0.82	0.78	0.953333	0.83	-0.12	0.0349104
CNA03310	CNA03310 _ 3	865444	865449	0.05	0.02	0.02	0.09	0.13	0.16	0.03	0.126667	0.1	0.0417157
CNA03410	CNA03410 _ 1	890283	890322	0.99	1	1	0.9	0.88	0.93	0.996667	0.903333	-0.09	0.0347268
CNA03410	CNA03410 _ 2	890399	890403	0.01	0	0	0.1	0.12	0.07	0.00333333	0.0966667	0.09	0.0347268
CNA03960	CNA03960 _ 3	1065031	1065070	0.59	0.59	0.66	0.37	0.37	0.35	0.613333	0.363333	-0.25	0.00513391
CNA03960	CNA03960 _ 1	1065162	1065190	0.06	0.04	0.04	0.17	0.15	0.16	0.0466667	0.16	0.11	0.0179742
CNA04030	CNA04030 _ 1	1080953	1080977	0.75	0.82	0.74	1	0.92	1	0.77	0.973333	0.2	0.0110037
CNA04030	CNA04030 _ 2	1082428	1082472	0.25	0.18	0.26	0	0.08	0	0.23	0.0266667	-0.2	0.0110037
CNA04110	CNA04110 _ 2	1105198	1105231	0.89	0.9	0.8	0.37	0.35	0.41	0.863333	0.376667	-0.49	0.00213808
CNA04110	CNA04110 _ 1	1107024	1107040	0.11	0.1	0.2	0.63	0.65	0.59	0.136667	0.623333	0.49	0.00213808
CNA04170	CNA04170 _ 2	1124339	1124343	0.19	0.12	0.14	0	0	0	0.15	0	-0.15	0.0141225
CNA04170	CNA04170 _ 1	1124363	1124384	0.81	0.88	0.86	1	1	1	0.85	1	0.15	0.0141225
CNA04360	CNA04360 _ 2	1171699	1171738	0.72	0.76	0.86	0.57	0.57	0.57	0.78	0.57	-0.21	0.0115972
CNA04370	CNA04370 _ 1	1175319	1175369	0.92	0.92	0.91	0.53	0.55	0.6	0.916667	0.56	-0.36	0.0024545
CNA04370	CNA04370 _ 2	1175567	1175582	0.01	0	0.01	0.17	0.17	0.13	0.00666667	0.156667	0.15	0.0110037
CNA04370	CNA04370 _ 3	1175606	1175623	0.06	0.07	0.09	0.3	0.28	0.27	0.0733333	0.283333	0.21	0.00514486
CNA04420	CNA04420 _ 1	1186759	1186772	0.03	0.04	0.04	0.44	0.36	0.42	0.0366667	0.406667	0.37	0.0024545
CNA04420	CNA04420 _ 2	1186797	1186859	0.97	0.96	0.96	0.56	0.64	0.58	0.963333	0.593333	-0.37	0.0024545
CNA04560	CNA04560 _ 1	1211387	1211417	0.25	0.21	0.12	0.52	0.48	0.55	0.193333	0.516667	0.32	0.00488022
CNA04560	CNA04560 _ 2	1211437	1211449	0.75	0.79	0.88	0.48	0.52	0.45	0.806667	0.483333	-0.32	0.00488022
CNA04590	CNA04590 _ 2	1219827	1219868	0.3	0.16	0.16	0.62	0.51	0.61	0.206667	0.58	0.37	0.00488022
CNA04590	CNA04590 _ 1	1220834	1220875	0.7	0.84	0.84	0.38	0.49	0.39	0.793333	0.42	-0.37	0.00488022
CNA04670	CNA04670 _ 6	1239236	1239245	0	0	0	0.07	0.08	0.09	0	0.08	0.08	0.0350152
CNA04670	CNA04670 _ 5	1239265	1239282	0.02	0	0	0.08	0.12	0.15	0.00666667	0.116667	0.11	0.0293669
CNA04670	CNA04670 _ 2	1240484	1240502	0.8	0.82	0.88	0.77	0.68	0.65	0.833333	0.7	-0.13	0.0349623
CNA04670	CNA04670 _ 1	1240529	1240533	0.16	0.18	0.12	0	0	0	0.153333	0	-0.15	0.0120539
CNA04710	CNA04710 _ 2	1248670	1248706	0.64	0.58	0.48	0.69	0.7	0.72	0.566667	0.703333	0.14	0.0361606
CNA04710	CNA04710 _ 3	1248819	1248833	0.25	0.26	0.24	0	0	0	0.25	0	-0.25	0.0030722
CNA04760	CNA04760 _ 2	1265565	1265578	0.55	0.56	0.48	0.14	0.14	0.12	0.53	0.133333	-0.4	0.00237828
CNA04760	CNA04760 _ 1	1265749	1265773	0.13	0.21	0.15	0.62	0.57	0.68	0.163333	0.623333	0.46	0.00237993
CNA04770	CNA04770 _ 1	1267172	1267202	0.85	0.82	0.79	0.65	0.55	0.59	0.82	0.596667	-0.22	0.00823112
CNA04770	CNA04770 _ 3	1268930	1268937	0	0	0	0.18	0.32	0.27	0	0.256667	0.26	0.00720672
CNA04780	CNA04780 _ 2	1272017	1272028	0.05	0.05	0.1	0.22	0.17	0.2	0.0666667	0.196667	0.13	0.020547
CNA04780	CNA04780 _ 1	1272056	1272115	0.94	0.95	0.9	0.76	0.79	0.71	0.93	0.753333	-0.18	0.0120247
CNA04890	CNA04890 _ 2	1292922	1292926	0	0	0	0.12	0.11	0.19	0	0.14	0.14	0.0190626
CNA04890	CNA04890 _ 1	1294453	1294487	1	1	1	0.88	0.89	0.81	1	0.86	-0.14	0.0190626
CNA04920	CNA04920 _ 1	1304049	1304075	0.93	0.96	0.95	0.89	0.8	0.74	0.946667	0.81	-0.14	0.0338973
CNA05010	CNA05010 _ 1	1323356	1323365	0.41	0.15	0.21	0.08	0.08	0.12	0.256667	0.0933333	-0.16	0.0465467
CNA05010	CNA05010 _ 2	1323390	1323404	0.12	0.11	0.13	0.36	0.28	0.38	0.12	0.34	0.22	0.00792409
CNA05220	CNA05220 _ 3	1380575	1380585	0.1	0.08	0.11	0	0	0	0.0966667	0	-0.1	0.0252714
CNA05220	CNA05220 _ 1	1381583	1381595	0.82	0.85	0.84	1	1	1	0.836667	1	0.16	0.00752226
CNA05600	CNA05600 _ 2	1502087	1502108	0.76	0.76	0.82	0.89	0.87	0.87	0.78	0.876667	0.1	0.0393141
CNA05600	CNA05600 _ 1	1502216	1502231	0.19	0.24	0.18	0.05	0.05	0.04	0.203333	0.0466667	-0.16	0.0119898
CNA05650	CNA05650 _ 1	1511811	1511855	1	1	1	0.9	0.83	0.85	1	0.86	-0.14	0.0167419
CNA05650	CNA05650 _ 2	1513162	1513164	0	0	0	0.1	0.17	0.15	0	0.14	0.14	0.0167419
CNA05700	CNA05700 _ 1	1523946	1523974	0.87	0.86	0.88	0.59	0.64	0.65	0.87	0.626667	-0.24	0.00484161
CNA05700	CNA05700 _ 2	1524147	1524192	0.13	0.14	0.12	0.41	0.36	0.35	0.13	0.373333	0.24	0.00484161
CNA05735	CNA05735 _ 2	1538240	1538277	0.1	0.06	0.07	0.39	0.42	0.52	0.0766667	0.443333	0.37	0.00362955
CNA05735	CNA05735 _ 1	1538311	1538365	0.9	0.94	0.93	0.61	0.58	0.48	0.923333	0.556667	-0.37	0.00362955
CNA05880	CNA05880 _ 1	1570442	1570494	0.79	0.83	0.67	0.95	0.87	0.94	0.763333	0.92	0.16	0.0310267
CNA05880	CNA05880 _ 2	1570522	1570528	0.21	0.17	0.33	0.05	0.13	0.06	0.236667	0.08	-0.16	0.0310267
CNA05920	CNA05920 _ 3	1581841	1581859	0.13	0.12	0.1	0	0	0	0.116667	0	-0.12	0.0167289
CNA05920	CNA05920 _ 2	1581995	1582034	0.61	0.64	0.65	0.48	0.54	0.49	0.633333	0.503333	-0.13	0.020547
CNA05920	CNA05920 _ 1	1582053	1582060	0.25	0.24	0.25	0.52	0.46	0.51	0.246667	0.496667	0.25	0.00446982
CNA06060	CNA06060 _ 1	1624124	1624159	0.61	0.59	0.68	0.76	0.75	0.7	0.626667	0.736667	0.11	0.0420342
CNA06060	CNA06060 _ 2	1624177	1624212	0.38	0.4	0.32	0.23	0.24	0.28	0.366667	0.25	-0.12	0.0318703
CNA06150	CNA06150 _ 2	1664472	1664478	0.06	0	0	0.13	0.12	0.21	0.02	0.153333	0.13	0.0279571
CNA06150	CNA06150 _ 1	1666893	1666937	0.94	1	1	0.87	0.88	0.79	0.98	0.846667	-0.13	0.0279571
CNA06170	CNA06170 _ 1	1670116	1670124	0.31	0.4	0.42	0.2	0.25	0.18	0.376667	0.21	-0.17	0.0190626
CNA06170	CNA06170 _ 2	1670142	1670188	0.69	0.6	0.58	0.8	0.75	0.82	0.623333	0.79	0.17	0.0190626
CNA06190	CNA06190 _ 2	1675200	1675215	0.48	0.5	0.63	0.79	0.76	0.67	0.536667	0.74	0.2	0.0190626
CNA06190	CNA06190 _ 3	1675239	1675244	0.31	0.37	0.31	0.06	0.07	0.08	0.33	0.07	-0.26	0.00441863
CNA06450	CNA06450 _ 3	1756149	1756207	0.79	0.75	0.82	0.31	0.53	0.43	0.786667	0.423333	-0.36	0.00602025
CNA06450	CNA06450 _ 2	1756363	1756379	0.09	0.11	0.07	0	0	0	0.09	0	-0.09	0.0333456
CNA06450	CNA06450 _ 1	1756400	1756433	0.13	0.14	0.11	0.69	0.47	0.57	0.126667	0.576667	0.45	0.00368283
CNA06540	CNA06540 _ 1	1775694	1775711	0.54	0.44	0.5	0.21	0.21	0.18	0.493333	0.2	-0.29	0.00446982
CNA06540	CNA06540 _ 2	1776002	1776031	0.46	0.56	0.5	0.79	0.79	0.82	0.506667	0.8	0.29	0.00446982
CNA06570	CNA06570 _ 1	1787737	1787752	0.13	0.09	0.09	0.01	0.02	0.01	0.103333	0.0133333	-0.09	0.0359463
CNA06610	CNA06610 _ 2	1805274	1805294	0.36	0.24	0.41	0.6	0.48	0.47	0.336667	0.516667	0.18	0.0284566
CNA06610	CNA06610 _ 3	1805730	1805756	0.59	0.72	0.55	0.4	0.47	0.53	0.62	0.466667	-0.15	0.0396732
CNA06800	CNA06800 _ 2	1856713	1856718	0.12	0.03	0	0.46	0.44	0.74	0.05	0.546667	0.5	0.00552804
CNA06800	CNA06800 _ 1	1858726	1858775	0.88	0.97	1	0.54	0.56	0.26	0.95	0.453333	-0.5	0.00552804
CNA06950	CNA06950 _ 1	1888985	1889011	0.9	0.95	0.95	0.78	0.81	0.76	0.933333	0.783333	-0.15	0.0148193
CNA06950	CNA06950 _ 2	1890762	1890811	0.1	0.05	0.05	0.22	0.19	0.24	0.0666667	0.216667	0.15	0.0148193
CNA07060	CNA07060 _ 2	1917264	1917321	0.62	0.69	0.77	0.62	0.57	0.42	0.693333	0.536667	-0.16	0.0462186
CNA07130	CNA07130 _ 4	1945739	1945743	0	0	0	0.08	0.1	0.1	0	0.0933333	0.09	0.0251844
CNA07130	CNA07130 _ 3	1946723	1946729	0	0	0	0.12	0.14	0.24	0	0.166667	0.17	0.0180504
CNA07130	CNA07130 _ 2	1946790	1946800	0	0	0	0.53	0.54	0.47	0	0.513333	0.51	0.00136966
CNA07500	CNA07500 _ 1	2053884	2053929	1	1	1	0.92	0.84	0.83	1	0.863333	-0.14	0.0221672
CNA07500	CNA07500 _ 2	2054259	2054281	0	0	0	0.08	0.16	0.17	0	0.136667	0.14	0.0221672
CNA07520	CNA07520 _ 2	2059378	2059389	0.4	0.37	0.41	0.11	0.12	0.16	0.393333	0.13	-0.26	0.00406245
CNA07520	CNA07520 _ 1	2059415	2059453	0.6	0.63	0.59	0.89	0.88	0.84	0.606667	0.87	0.26	0.00406245
CNA07540	CNA07540 _ 1	2063475	2063527	0.23	0.27	0.23	0.53	0.45	0.47	0.243333	0.483333	0.24	0.00604879
CNA07540	CNA07540 _ 2	2063547	2063564	0.77	0.73	0.77	0.47	0.55	0.53	0.756667	0.516667	-0.24	0.00604879
CNA07650	CNA07650 _ 2	2100711	2100726	0.64	0.63	0.78	1	1	1	0.683333	1	0.32	0.0055845
CNA07650	CNA07650 _ 1	2100744	2100764	0.36	0.37	0.22	0	0	0	0.316667	0	-0.32	0.0055845
CNA07740	CNA07740 _ 2	2139952	2139989	0.89	0.91	0.86	0.18	0.22	0.19	0.886667	0.196667	-0.69	0.00109356
CNA07740	CNA07740 _ 1	2140211	2140224	0.11	0.09	0.14	0.82	0.78	0.81	0.113333	0.803333	0.69	0.00109356
CNA07770	CNA07770 _ 3	2144059	2144080	0.27	0.14	0.17	0.06	0.1	0.03	0.193333	0.0633333	-0.13	0.0378586
CNA07915	CNA07915 _ 7	2183757	2183768	0.01	0.03	0.02	0.34	0.47	0.22	0.02	0.343333	0.32	0.00835296
CNA07915	CNA07915 _ 5	2184024	2184026	0.38	0.32	0.33	0.07	0.05	0.11	0.343333	0.0766667	-0.27	0.00476387
CNA07915	CNA07915 _ 3	2185342	2185361	0.01	0.02	0	0.17	0.1	0.12	0.01	0.13	0.12	0.0241569
CNA08060	CNA08060 _ 1	2218713	2218717	0.03	0.13	0	0.26	0.29	0.58	0.0533333	0.376667	0.32	0.0155983
CNA08060	CNA08060 _ 3	2218950	2218994	0.84	0.74	0.91	0.49	0.49	0.42	0.83	0.466667	-0.36	0.00488022
CNA08120	CNA08120 _ 1	2235992	2236012	0.36	0.4	0.4	0.08	0.06	0.04	0.386667	0.06	-0.33	0.00256436
CNA08120	CNA08120 _ 2	2236030	2236049	0.6	0.6	0.6	0.91	0.92	0.9	0.6	0.91	0.31	0.00221261
CNA08250	CNA08250 _ 12	2268975	2268993	0.13	0.06	0.07	0.17	0.21	0.25	0.0866667	0.21	0.12	0.0309474
CNA08250	CNA08250 _ 10	2269489	2269508	0.78	0.9	0.88	0.75	0.7	0.65	0.853333	0.7	-0.15	0.0274976
CNB00110	CNB00110 _ 1	33961	33987	1	1	1	0.92	0.93	0.9	1	0.916667	-0.08	0.0358232
CNB00130	CNB00130 _ 3	39283	39315	0.18	0.25	0.29	0	0	0	0.24	0	-0.24	0.00660355
CNB00130	CNB00130 _ 2	39337	39374	0.5	0.6	0.5	0.28	0.31	0.3	0.533333	0.296667	-0.24	0.00729737
CNB00130	CNB00130 _ 1	39653	39704	0.31	0.15	0.21	0.72	0.69	0.7	0.223333	0.703333	0.48	0.00247743
CNB00345	CNB00345 _ 4	95943	95958	0	0	0	0.93	0.9	1	0	0.943333	0.94	0.00109356
CNB00345	CNB00345 _ 2	97081	97095	0.31	0.16	0.24	0	0	0	0.236667	0	-0.24	0.00907202
CNB00345	CNB00345 _ 1	97192	97223	0.54	0.77	0.65	0	0.1	0	0.653333	0.0333333	-0.62	0.0024545
CNB00420	CNB00420 _ 1	120054	120096	0.86	0.86	0.82	0.69	0.61	0.6	0.846667	0.633333	-0.21	0.00849555
CNB00420	CNB00420 _ 2	120142	120169	0.14	0.14	0.18	0.31	0.39	0.4	0.153333	0.366667	0.21	0.00849555
CNB00580	CNB00580 _ 1	166136	166141	0.33	0.35	0.28	0.44	0.39	0.45	0.32	0.426667	0.11	0.0386722
CNB00580	CNB00580 _ 2	166160	166176	0.67	0.65	0.72	0.56	0.61	0.55	0.68	0.573333	-0.11	0.0386722
CNB00640	CNB00640 _ 2	182934	182976	0.36	0.31	0.54	0.75	0.59	1	0.403333	0.78	0.38	0.0160737
CNB00640	CNB00640 _ 1	185217	185237	0.64	0.69	0.46	0.25	0.41	0	0.596667	0.22	-0.38	0.0160737
CNB00990	CNB00990 _ 2	300829	300851	0.63	0.61	0.61	0.71	0.69	0.77	0.616667	0.723333	0.11	0.0353
CNB00990	CNB00990 _ 1	300870	300904	0.37	0.39	0.39	0.29	0.31	0.23	0.383333	0.276667	-0.11	0.0353
CNB01000	CNB01000 _ 3	302286	302296	0.06	0	0	0.43	0.68	0.46	0.02	0.523333	0.5	0.00394818
CNB01000	CNB01000 _ 1	304607	304641	0.82	0.82	0.7	0.26	0.16	0.26	0.78	0.226667	-0.55	0.0022227
CNB01520	CNB01520 _ 2	451309	451316	0.06	0	0	0.13	0.17	0.21	0.02	0.17	0.15	0.0190626
CNB01520	CNB01520 _ 1	451701	451729	0.94	1	1	0.87	0.83	0.79	0.98	0.83	-0.15	0.0190626
CNB01680	CNB01680 _ 2	500713	500721	0.48	0.51	0.52	0.25	0.44	0.27	0.503333	0.32	-0.18	0.024819
CNB01680	CNB01680 _ 1	500747	500750	0.52	0.49	0.48	0.75	0.56	0.73	0.496667	0.68	0.18	0.024819
CNB01800	CNB01800 _ 2	534643	534649	0.75	0.73	0.75	0.61	0.6	0.59	0.743333	0.6	-0.14	0.0101116
CNB01800	CNB01800 _ 1	534669	534687	0.19	0.23	0.22	0.31	0.28	0.3	0.213333	0.296667	0.08	0.0449149
CNB01830	CNB01830 _ 2	539865	539867	0.03	0.08	0	0.15	0.23	0.34	0.0366667	0.24	0.2	0.0190626
CNB01830	CNB01830 _ 1	541146	541177	0.97	0.92	1	0.85	0.77	0.66	0.963333	0.76	-0.2	0.0190626
CNB01870	CNB01870 _ 2	550986	551045	0.56	0.49	0.67	0.9	0.86	0.9	0.573333	0.886667	0.31	0.0063343
CNB01870	CNB01870 _ 1	551102	551109	0.44	0.51	0.33	0.1	0.14	0.1	0.426667	0.113333	-0.31	0.0063343
CNB02290	CNB02290 _ 1	661779	661843	0.98	1	1	0.88	0.88	0.86	0.993333	0.873333	-0.12	0.0160737
CNB02410	CNB02410 _ 1	695377	695388	0.46	0.19	0.47	0.13	0.13	0.06	0.373333	0.106667	-0.27	0.0191465
CNB02410	CNB02410 _ 3	696516	696522	0	0	0	0.21	0.23	0.19	0	0.21	0.21	0.00493255
CNB02410	CNB02410 _ 4	696541	696568	0	0	0	0.12	0.25	0.32	0	0.23	0.23	0.0140081
CNB02660	CNB02660 _ 1	783439	783512	0.82	0.83	0.83	0.99	0.97	0.97	0.826667	0.976667	0.15	0.00864727
CNB02660	CNB02660 _ 2	783565	783586	0.18	0.17	0.17	0.01	0.03	0.03	0.173333	0.0233333	-0.15	0.00864727
CNB02670	CNB02670 _ 1	786880	786882	0.8	0.88	0.89	0.8	0.73	0.71	0.856667	0.746667	-0.11	0.0496254
CNB02690	CNB02690 _ 2	802144	802196	0.04	0.05	0.04	0.44	0.46	0.45	0.0433333	0.45	0.41	0.00136966
CNB02690	CNB02690 _ 1	802399	802413	0.96	0.95	0.96	0.56	0.54	0.55	0.956667	0.55	-0.41	0.00136966
CNB02820	CNB02820 _ 1	838991	839014	0.88	0.92	0.88	1	1	1	0.893333	1	0.11	0.0239184
CNB02820	CNB02820 _ 2	839151	839172	0.12	0.08	0.12	0	0	0	0.106667	0	-0.11	0.0239184
CNB02990	CNB02990 _ 2	908481	908492	0.1	0	0	0.29	0.35	0.43	0.0333333	0.356667	0.32	0.00592803
CNB02990	CNB02990 _ 1	909218	909230	0.69	1	1	0.48	0.34	0.33	0.896667	0.383333	-0.51	0.00601916
CNB03190	CNB03190 _ 1	963880	963887	0.75	0.73	0.61	0.22	0.26	0.16	0.696667	0.213333	-0.48	0.00269226
CNB03190	CNB03190 _ 2	963949	963970	0.25	0.27	0.39	0.78	0.74	0.84	0.303333	0.786667	0.48	0.00269226
CNB03370	CNB03370 _ 2	1013944	1013972	0.3	0.28	0.35	0.12	0.15	0.08	0.31	0.116667	-0.19	0.0100036
CNB03370	CNB03370 _ 1	1015181	1015198	0.01	0.01	0.04	0.11	0.1	0.13	0.02	0.113333	0.09	0.0326651
CNB03540	CNB03540 _ 1	1055828	1055875	0.53	0.65	0.57	0.72	0.83	0.72	0.583333	0.756667	0.17	0.0225784
CNB03540	CNB03540 _ 2	1055898	1055908	0.47	0.35	0.43	0.28	0.17	0.28	0.416667	0.243333	-0.17	0.0225784
CNB04090	CNB04090 _ 1	1202456	1202490	0.15	0.17	0.23	0.04	0.06	0.03	0.183333	0.0433333	-0.14	0.0191465
CNB04090	CNB04090 _ 3	1202774	1202791	0.28	0.29	0.27	0.47	0.47	0.52	0.28	0.486667	0.21	0.00621244
CNB04240	CNB04240 _ 2	1237685	1237694	0.92	0.96	0.88	0.55	0.56	0.64	0.92	0.583333	-0.34	0.0038109
CNB04240	CNB04240 _ 1	1237712	1237728	0.08	0.04	0.12	0.45	0.44	0.36	0.08	0.416667	0.34	0.0038109
CNB04370	CNB04370 _ 1	1271444	1271502	0.88	0.94	0.92	0.79	0.75	0.7	0.913333	0.746667	-0.17	0.0154504
CNB04370	CNB04370 _ 2	1271607	1271634	0.05	0.03	0.04	0.12	0.15	0.17	0.04	0.146667	0.11	0.0257713
CNB04470	CNB04470 _ 1	1290125	1290172	0.93	0.95	0.9	0.79	0.81	0.78	0.926667	0.793333	-0.13	0.0166478
CNB04470	CNB04470 _ 2	1290200	1290209	0.07	0.05	0.1	0.21	0.19	0.22	0.0733333	0.206667	0.13	0.0166478
CNB04680	CNB04680 _ 1	1336424	1336443	0.82	0.79	0.87	0.54	0.62	0.51	0.826667	0.556667	-0.27	0.00645112
CNB04680	CNB04680 _ 2	1336465	1336469	0.1	0.13	0.06	0	0	0	0.0966667	0	-0.1	0.0384011
CNB04680	CNB04680 _ 3	1336978	1336981	0.07	0.08	0.06	0.46	0.38	0.49	0.07	0.443333	0.37	0.0030722
CNB04910	CNB04910 _ 2	1406519	1406530	0.12	0.14	0.18	0.34	0.32	0.43	0.146667	0.363333	0.22	0.00986473
CNB04910	CNB04910 _ 1	1406550	1406582	0.88	0.86	0.82	0.66	0.68	0.57	0.853333	0.636667	-0.22	0.00986473
CNB04960	CNB04960 _ 2	1417264	1417274	0.26	0.16	0.12	0.38	0.42	0.48	0.18	0.426667	0.25	0.00995386
CNB04960	CNB04960 _ 1	1418173	1418205	0.74	0.84	0.88	0.62	0.58	0.53	0.82	0.576667	-0.24	0.00986473
CNB05200	CNB05200 _ 2	1480020	1480034	0.92	0.93	0.95	0.29	0.23	0.2	0.933333	0.24	-0.69	0.00109356
CNB05200	CNB05200 _ 1	1480198	1480220	0.08	0.07	0.05	0.71	0.77	0.8	0.0666667	0.76	0.69	0.00109356
CNB05240	CNB05240 _ 2	1492264	1492270	0.31	0.3	0.3	0	0	0	0.303333	0	-0.3	0.00213808
CNB05240	CNB05240 _ 1	1492879	1492894	0.69	0.7	0.7	0	0	0	0.696667	0	-0.7	0.00109356
CNB05570	CNB05570 _ 1	1565405	1565452	0.94	0.96	0.97	0.9	0.7	0.67	0.956667	0.756667	-0.2	0.0253236
CNB05570	CNB05570 _ 2	1567463	1567465	0.06	0.04	0.03	0.1	0.3	0.33	0.0433333	0.243333	0.2	0.0253236
CNB05670	CNB05670 _ 1	1590507	1590522	0.43	0.62	0.22	0	0	0	0.423333	0	-0.42	0.00881731
CNB05670	CNB05670 _ 3	1591327	1591341	0	0	0	0.11	0.11	0.15	0	0.123333	0.12	0.0175127
CNB05670	CNB05670 _ 4	1591469	1591472	0	0	0	0.45	0.44	0.44	0	0.443333	0.44	0.00109356
CNB05670	CNB05670 _ 5	1591555	1591563	0	0	0	0.39	0.42	0.38	0	0.396667	0.4	0.00173714
CNB05670	CNB05670 _ 6	1592701	1592712	0.57	0.38	0.78	0	0	0	0.576667	0	-0.58	0.00484161
CNC00043	CNC00043 _ 2	15506	15513	0.02	0.02	0	0.07	0.1	0.17	0.0133333	0.113333	0.1	0.0484782
CNC00043	CNC00043 _ 1	15645	15705	0.98	0.98	1	0.93	0.9	0.83	0.986667	0.886667	-0.1	0.0484782
CNC00080	CNC00080 _ 3	29673	29678	0.04	0	0	0.15	0.13	0.14	0.0133333	0.14	0.13	0.0170534
CNC00080	CNC00080 _ 1	30468	30514	0.44	0.79	0.75	0.42	0.34	0.34	0.66	0.366667	-0.29	0.020559
CNC00630	CNC00630 _ 1	180633	180638	0.21	0.25	0.17	0.41	0.46	0.29	0.21	0.386667	0.18	0.0239473
CNC00630	CNC00630 _ 2	180659	180674	0.79	0.75	0.82	0.59	0.54	0.71	0.786667	0.613333	-0.17	0.024456
CNC00760	CNC00760 _ 1	217316	217341	0.91	0.93	0.86	0.68	0.69	0.77	0.9	0.713333	-0.19	0.0129893
CNC00760	CNC00760 _ 2	217536	217544	0.09	0.07	0.14	0.32	0.31	0.23	0.1	0.286667	0.19	0.0129893
CNC00830	CNC00830 _ 2	235391	235398	0.19	0.12	0.07	0.42	0.49	0.65	0.126667	0.52	0.39	0.00602025
CNC00830	CNC00830 _ 1	236348	236382	0.81	0.88	0.93	0.58	0.51	0.35	0.873333	0.48	-0.39	0.00602025
CNC00880	CNC00880 _ 2	256571	256599	0.63	0.67	0.6	0	0	0	0.633333	0	-0.63	0.00109356
CNC00880	CNC00880 _ 1	256635	256642	0.37	0.33	0.4	1	1	1	0.366667	1	0.63	0.00109356
CNC00910	CNC00910 _ 2	267792	267801	0.12	0.11	0.09	0.27	0.23	0.27	0.106667	0.256667	0.15	0.0120247
CNC00910	CNC00910 _ 3	267998	268030	0.75	0.78	0.79	0.57	0.62	0.55	0.773333	0.58	-0.19	0.0085845
CNC00980	CNC00980 _ 1	289710	289719	0.31	0.18	0.16	0.11	0.09	0.07	0.216667	0.09	-0.13	0.0442901
CNC00980	CNC00980 _ 3	289970	289981	0.56	0.82	0.66	0.86	0.84	0.82	0.68	0.84	0.16	0.0461312
CNC01180	CNC01180 _ 1	328235	328284	0.56	0.51	0.43	0.95	1	0.92	0.5	0.956667	0.46	0.00254786
CNC01180	CNC01180 _ 2	328462	328474	0.44	0.49	0.57	0.05	0	0.08	0.5	0.0433333	-0.46	0.00254786
CNC01340	CNC01340 _ 3	376305	376354	0.36	0.49	0.38	1	1	1	0.41	1	0.59	0.00165477
CNC01340	CNC01340 _ 2	376796	376821	0.59	0.42	0.53	0	0	0	0.513333	0	-0.51	0.00237993
CNC01500	CNC01500 _ 1	409834	409859	0.96	0.99	0.99	0.82	0.76	0.75	0.98	0.776667	-0.2	0.00770647
CNC01500	CNC01500 _ 2	410161	410179	0.04	0.01	0.01	0.18	0.24	0.25	0.02	0.223333	0.2	0.00770647
CNC01550	CNC01550 _ 2	436552	436570	0.32	0.4	0.28	0.06	0.1	0.03	0.333333	0.0633333	-0.27	0.00646433
CNC01550	CNC01550 _ 1	436735	436758	0.68	0.6	0.72	0.94	0.9	0.97	0.666667	0.936667	0.27	0.00646433
CNC01570	CNC01570 _ 2	439004	439008	0.11	0.08	0.14	0.24	0.32	0.22	0.11	0.26	0.15	0.0214538
CNC01570	CNC01570 _ 1	439099	439105	0.89	0.92	0.86	0.76	0.68	0.78	0.89	0.74	-0.15	0.0214538
CNC01590	CNC01590 _ 2	441156	441189	0.38	0.27	0.37	0.96	0.98	1	0.34	0.98	0.64	0.00133697
CNC01590	CNC01590 _ 1	442777	442783	0.62	0.73	0.63	0.04	0.02	0	0.66	0.02	-0.64	0.00133697
CNC01620	CNC01620 _ 2	448551	448553	0.3	0.11	0.17	0.22	0.43	0.64	0.193333	0.43	0.24	0.0437763
CNC01620	CNC01620 _ 1	450182	450221	0.7	0.89	0.83	0.78	0.57	0.36	0.806667	0.57	-0.24	0.0437763
CNC01650	CNC01650 _ 4	455528	455538	0.36	0	0	0.19	0.59	0.75	0.12	0.51	0.39	0.0293669
CNC01650	CNC01650 _ 3	455623	455653	0.52	0.65	0.72	0.34	0.08	0.04	0.63	0.153333	-0.48	0.00646433
CNC01670	CNC01670 _ 1	464128	464149	0.68	0.61	0.66	0	0	0	0.65	0	-0.65	0.00109356
CNC01750	CNC01750 _ 1	484964	484971	0.27	0.23	0.35	0.18	0.19	0.14	0.283333	0.17	-0.11	0.0447782
CNC01750	CNC01750 _ 2	484987	485023	0.73	0.77	0.65	0.82	0.81	0.86	0.716667	0.83	0.11	0.0447782
CNC01820	CNC01820 _ 2	496263	496266	0.84	0.74	0.92	0	0	0	0.833333	0	-0.83	0.00109356
CNC01820	CNC01820 _ 1	497957	497999	0.16	0.26	0.08	1	1	1	0.166667	1	0.83	0.00109356
CNC01950	CNC01950 _ 3	540485	540490	0.39	0.43	0.41	0.71	0.7	0.7	0.41	0.703333	0.29	0.00269248
CNC01950	CNC01950 _ 1	540705	540717	0.47	0.3	0.36	0.04	0.04	0.03	0.376667	0.0366667	-0.34	0.00493255
CNC01995	CNC01995 _ 2	555295	555307	0.38	0.21	0.32	0.09	0.12	0.12	0.303333	0.11	-0.19	0.0179742
CNC01995	CNC01995 _ 1	555334	555364	0.62	0.79	0.68	0.91	0.88	0.88	0.696667	0.89	0.19	0.0179742
CNC02040	CNC02040 _ 1	569313	569343	0.73	0.73	0.72	1	0.95	0.96	0.726667	0.97	0.24	0.00432684
CNC02040	CNC02040 _ 2	569358	569374	0.27	0.27	0.28	0	0.05	0.04	0.273333	0.03	-0.24	0.00432684
CNC02410	CNC02410 _ 1	690091	690093	0.9	1	0.98	0.9	0.78	0.77	0.96	0.816667	-0.14	0.0358232
CNC02410	CNC02410 _ 2	690256	690273	0.07	0	0.02	0.09	0.22	0.22	0.03	0.176667	0.15	0.0312648
CNC02445	CNC02445 _ 1	700261	700308	0.97	0.99	1	0.92	0.86	0.82	0.986667	0.866667	-0.12	0.0315114
CNC02460	CNC02460 _ 1	704584	704591	0.68	0.69	0.7	0.18	0.2	0.17	0.69	0.183333	-0.51	0.00109356
CNC02460	CNC02460 _ 2	704639	704683	0.17	0.2	0.15	0.32	0.3	0.3	0.173333	0.306667	0.13	0.0160228
CNC02460	CNC02460 _ 3	704713	704732	0.14	0.12	0.16	0.49	0.48	0.48	0.14	0.483333	0.34	0.00221261
CNC02510	CNC02510 _ 2	717774	717781	1	0.97	0.95	0.92	0.81	0.84	0.973333	0.856667	-0.12	0.0393141
CNC02515	CNC02515 _ 2	721502	721518	0.24	0.05	0.12	0.26	0.25	0.33	0.136667	0.28	0.14	0.0437763
CNC02515	CNC02515 _ 1	721770	721818	0.67	0.93	0.83	0.7	0.66	0.49	0.81	0.616667	-0.19	0.043647
CNC02650	CNC02650 _ 1	759036	759048	0.09	0.19	0.1	0.75	0.8	0.72	0.126667	0.756667	0.63	0.00140936
CNC02650	CNC02650 _ 4	761044	761077	0.84	0.7	0.87	0.16	0.13	0.27	0.803333	0.186667	-0.62	0.00237828
CNC02680	CNC02680 _ 1	770346	770349	0.64	0.64	0.53	0.64	1	1	0.603333	0.88	0.28	0.0274191
CNC02680	CNC02680 _ 2	770371	770389	0.36	0.36	0.47	0.36	0	0	0.396667	0.12	-0.28	0.0274191
CNC02870	CNC02870 _ 1	932014	932079	0.26	0.28	0.26	0.83	0.8	0.79	0.266667	0.806667	0.54	0.00109356
CNC02870	CNC02870 _ 3	932825	932883	0.67	0.7	0.7	0.03	0.04	0.03	0.69	0.0333333	-0.66	0.00109356
CNC02920	CNC02920 _ 2	943086	943140	0.43	0.39	0.39	0.08	0.03	0.03	0.403333	0.0466667	-0.36	0.0024545
CNC02920	CNC02920 _ 1	943227	943245	0.52	0.57	0.57	0.9	0.92	0.94	0.553333	0.92	0.37	0.00237828
CNC03070	CNC03070 _ 2	976430	976442	0.55	0.6	0.6	0.42	0.52	0.47	0.583333	0.47	-0.11	0.0392943
CNC03070	CNC03070 _ 1	976460	976492	0.45	0.4	0.4	0.58	0.48	0.53	0.416667	0.53	0.11	0.0392943
CNC03080	CNC03080 _ 1	976851	976906	0.81	0.81	0.84	0.77	0.71	0.67	0.82	0.716667	-0.1	0.0449827
CNC03110	CNC03110 _ 2	985892	985940	0.74	0.72	0.77	0.57	0.59	0.69	0.743333	0.616667	-0.13	0.0358232
CNC03120	CNC03120 _ 1	987701	987716	0.84	0.89	1	0.83	0.74	0.64	0.91	0.736667	-0.17	0.0353708
CNC03120	CNC03120 _ 2	993154	993158	0.16	0.11	0	0.17	0.26	0.36	0.09	0.263333	0.17	0.0353708
CNC03180	CNC03180 _ 1	1007590	1007614	0.89	0.92	0.97	0.72	0.7	0.66	0.926667	0.693333	-0.23	0.00654039
CNC03180	CNC03180 _ 2	1007873	1007876	0.05	0.05	0	0.12	0.14	0.18	0.0333333	0.146667	0.11	0.0300309
CNC03180	CNC03180 _ 3	1007957	1007961	0.06	0.03	0.03	0.15	0.16	0.16	0.04	0.156667	0.12	0.0179742
CNC03310	CNC03310 _ 1	1047027	1047066	0.98	1	0.99	0.92	0.92	0.88	0.99	0.906667	-0.08	0.0442901
CNC03310	CNC03310 _ 2	1048675	1048680	0.02	0	0.01	0.08	0.08	0.12	0.01	0.0933333	0.08	0.0442901
CNC03320	CNC03320 _ 4	1050519	1050523	0	0	0	0.07	0.06	0.09	0	0.0733333	0.07	0.0486652
CNC03320	CNC03320 _ 3	1050881	1050932	0.3	0.26	0.17	0.48	0.54	0.49	0.243333	0.503333	0.26	0.00725782
CNC03320	CNC03320 _ 2	1051020	1051030	0.39	0.31	0.59	0.22	0.19	0.25	0.43	0.22	-0.21	0.0285554
CNC03380	CNC03380 _ 2	1074941	1074945	0.36	0.31	0.34	0.02	0.05	0.04	0.336667	0.0366667	-0.3	0.0030722
CNC03380	CNC03380 _ 1	1074979	1074995	0.64	0.69	0.66	0.98	0.95	0.96	0.663333	0.963333	0.3	0.0030722
CNC03440	CNC03440 _ 3	1089570	1089573	0.08	0.41	0.39	0.02	0.03	0.02	0.293333	0.0233333	-0.27	0.0224797
CNC03440	CNC03440 _ 1	1089792	1089829	0.46	0.39	0.33	0.68	0.59	0.5	0.393333	0.59	0.2	0.0224797
CNC03460	CNC03460 _ 3	1092884	1092913	0.88	0.86	0.88	0.15	0.18	0.16	0.873333	0.163333	-0.71	0.00109356
CNC03460	CNC03460 _ 1	1094230	1094237	0.02	0.02	0.01	0.71	0.7	0.63	0.0166667	0.68	0.66	0.00109356
CNC03500	CNC03500 _ 2	1107806	1107814	0.48	0.52	0.54	0.58	0.6	0.69	0.513333	0.623333	0.11	0.0480826
CNC03500	CNC03500 _ 1	1107832	1107853	0.52	0.48	0.46	0.42	0.4	0.31	0.486667	0.376667	-0.11	0.0480826
CNC03910	CNC03910 _ 1	1210902	1210939	0.44	0.53	0.45	0.32	0.29	0.27	0.473333	0.293333	-0.18	0.0129572
CNC03910	CNC03910 _ 2	1210973	1211013	0.56	0.47	0.55	0.68	0.71	0.73	0.526667	0.706667	0.18	0.0129572
CNC03920	CNC03920 _ 1	1212176	1212196	0.72	0.72	0.64	0.86	0.9	0.9	0.693333	0.886667	0.19	0.0101242
CNC03920	CNC03920 _ 2	1216174	1216186	0.28	0.28	0.36	0.14	0.1	0.1	0.306667	0.113333	-0.19	0.0101242
CNC03930	CNC03930 _ 2	1222054	1222069	0.78	0.71	0.83	0.17	0.13	0.3	0.773333	0.2	-0.57	0.00237993
CNC03930	CNC03930 _ 1	1222106	1222130	0.22	0.29	0.17	0.83	0.87	0.7	0.226667	0.8	0.57	0.00237993
CNC04180	CNC04180 _ 2	1277583	1277598	0.81	0.72	0.78	0.51	0.38	0.47	0.77	0.453333	-0.32	0.00544926
CNC04180	CNC04180 _ 1	1277635	1277651	0.19	0.28	0.22	0.49	0.62	0.53	0.23	0.546667	0.32	0.00544926
CNC04200	CNC04200 _ 1	1281530	1281560	0.15	0.13	0.13	0.05	0.05	0.05	0.136667	0.05	-0.09	0.0300968
CNC04200	CNC04200 _ 2	1281604	1281642	0.12	0.12	0.11	0.24	0.24	0.21	0.116667	0.23	0.11	0.0190626
CNC04210	CNC04210 _ 3	1283525	1283546	0.03	0.08	0.06	0.77	0.75	0.7	0.0566667	0.74	0.68	0.00109356
CNC04210	CNC04210 _ 2	1283782	1283805	0.83	0.73	0.68	0.23	0.25	0.3	0.746667	0.26	-0.49	0.00247743
CNC04210	CNC04210 _ 1	1284010	1284019	0.14	0.19	0.26	0	0	0	0.196667	0	-0.2	0.0112764
CNC04240	CNC04240 _ 2	1290762	1290765	0.21	0	0	0.23	0.14	0.59	0.07	0.32	0.25	0.0496254
CNC04240	CNC04240 _ 1	1292440	1292471	0.79	1	1	0.77	0.86	0.41	0.93	0.68	-0.25	0.0496254
CNC04260	CNC04260 _ 1	1292818	1292832	0.66	0.81	0.79	0.96	0.92	0.83	0.753333	0.903333	0.15	0.0393141
CNC04260	CNC04260 _ 2	1294251	1294259	0.34	0.19	0.21	0.04	0.08	0.17	0.246667	0.0966667	-0.15	0.0393141
CNC04310	CNC04310 _ 2	1309658	1309682	0.44	0.46	0.47	0.73	0.78	0.68	0.456667	0.73	0.27	0.00493255
CNC04310	CNC04310 _ 1	1309940	1309976	0.56	0.54	0.53	0.27	0.22	0.32	0.543333	0.27	-0.27	0.00493255
CNC04490	CNC04490 _ 1	1360977	1361010	0.85	0.91	0.96	0.76	0.68	0.62	0.906667	0.686667	-0.22	0.0132284
CNC04490	CNC04490 _ 2	1361079	1361116	0.15	0.09	0.04	0.24	0.32	0.38	0.0933333	0.313333	0.22	0.0132284
CNC04680	CNC04680 _ 1	1414660	1414682	0.56	0.6	0.51	0.79	0.78	0.92	0.556667	0.83	0.27	0.00814105
CNC04680	CNC04680 _ 2	1414752	1414755	0.44	0.4	0.49	0.21	0.22	0.08	0.443333	0.17	-0.27	0.00814105
CNC04690	CNC04690 _ 1	1416894	1416924	0.44	0.49	0.5	1	1	1	0.476667	1	0.52	0.00124648
CNC04690	CNC04690 _ 2	1416958	1416962	0.56	0.51	0.5	0	0	0	0.523333	0	-0.52	0.00124648
CNC04770	CNC04770 _ 1	1441601	1441603	0.52	0.46	0.45	0.64	0.57	0.59	0.476667	0.6	0.12	0.0293669
CNC04770	CNC04770 _ 2	1441624	1441645	0.48	0.54	0.55	0.36	0.43	0.41	0.523333	0.4	-0.12	0.0293669
CNC04820	CNC04820 _ 1	1458958	1458969	0.97	0.99	0.99	0.89	0.87	0.86	0.983333	0.873333	-0.11	0.020588
CNC04820	CNC04820 _ 2	1459365	1459372	0.03	0.01	0.01	0.11	0.13	0.14	0.0166667	0.126667	0.11	0.020588
CNC04990	CNC04990 _ 2	1503808	1503812	0.07	0.11	0.05	0.27	0.51	0.55	0.0766667	0.443333	0.37	0.00835392
CNC04990	CNC04990 _ 1	1504493	1504508	0.93	0.89	0.95	0.73	0.49	0.45	0.923333	0.556667	-0.37	0.00835392
CNC05270	CNC05270 _ 1	1579751	1579831	0.95	0.98	0.99	0.32	0.36	0.29	0.973333	0.323333	-0.65	0.00109356
CNC05270	CNC05270 _ 2	1581356	1581365	0.04	0.01	0.01	0.57	0.54	0.56	0.02	0.556667	0.54	0.00109356
CNC05270	CNC05270 _ 3	1581385	1581388	0.01	0.01	0	0.11	0.1	0.15	0.00666667	0.12	0.11	0.022568
CNC05390	CNC05390 _ 1	1608268	1608301	1	1	1	0.78	0.72	0.55	1	0.683333	-0.32	0.00823112
CNC05390	CNC05390 _ 2	1613576	1613578	0	0	0	0.22	0.28	0.45	0	0.316667	0.32	0.00823112
CNC05520	CNC05520 _ 1	1647180	1647204	0.43	0.4	0.35	0.09	0.07	0	0.393333	0.0533333	-0.34	0.00366857
CNC05520	CNC05520 _ 2	1647228	1647238	0.29	0.49	0.41	0.21	0.26	0.14	0.396667	0.203333	-0.19	0.0249015
CNC05520	CNC05520 _ 3	1647320	1647365	0.27	0.11	0.25	0.7	0.67	0.86	0.21	0.743333	0.53	0.00350949
CNC05530	CNC05530 _ 1	1649582	1649615	0.41	0.34	0.32	0.2	0.21	0.2	0.356667	0.203333	-0.15	0.0167137
CNC05530	CNC05530 _ 2	1649671	1649681	0.59	0.66	0.68	0.8	0.79	0.8	0.643333	0.796667	0.15	0.0167137
CNC05620	CNC05620 _ 2	1673666	1673672	0.16	0.08	0.12	0.41	0.44	0.39	0.12	0.413333	0.29	0.00406245
CNC05620	CNC05620 _ 1	1678040	1678087	0.84	0.92	0.88	0.59	0.56	0.61	0.88	0.586667	-0.29	0.00406245
CNC05710	CNC05710 _ 2	1695940	1695969	0.03	0	0	0.31	0.36	0	0.01	0.223333	0.21	0.0427196
CNC05710	CNC05710 _ 1	1698382	1698399	0.97	1	1	0.69	0.64	1	0.99	0.776667	-0.21	0.0427196
CNC05755	CNC05755 _ 1	1709404	1709423	0.78	0.71	0.75	0.89	0.85	0.89	0.746667	0.876667	0.13	0.0218654
CNC05780	CNC05780 _ 2	1714852	1714880	0.18	0.24	0.2	0	0	0	0.206667	0	-0.21	0.00621244
CNC05780	CNC05780 _ 1	1714938	1714958	0.82	0.76	0.8	1	1	1	0.793333	1	0.21	0.00621244
CNC05790	CNC05790 _ 2	1715178	1715192	0.1	0.14	0.13	0.04	0.02	0.02	0.123333	0.0266667	-0.1	0.0307238
CNC05790	CNC05790 _ 3	1717017	1717028	0.86	0.8	0.81	0.91	0.93	0.93	0.823333	0.923333	0.1	0.0348929
CNC06020	CNC06020 _ 1	1775344	1775372	0.84	0.93	0.95	0.77	0.66	0.63	0.906667	0.686667	-0.22	0.0141225
CNC06020	CNC06020 _ 4	1778329	1778355	0.14	0.06	0.05	0.17	0.27	0.27	0.0833333	0.236667	0.15	0.0253236
CNC06180	CNC06180 _ 1	1806502	1806510	0.07	0.09	0.08	0.2	0.14	0.26	0.08	0.2	0.12	0.0358232
CNC06180	CNC06180 _ 2	1806902	1806907	0.91	0.91	0.91	0.8	0.86	0.74	0.91	0.8	-0.11	0.043647
CNC06310	CNC06310 _ 3	1842256	1842266	0	0	0	0.06	0.11	0.12	0	0.0966667	0.1	0.0359721
CNC06310	CNC06310 _ 2	1842397	1842406	0	0	0	0.58	0.55	0.63	0	0.586667	0.59	0.00113453
CNC06310	CNC06310 _ 1	1843013	1843057	1	1	1	0.36	0.34	0.25	1	0.316667	-0.68	0.00109356
CNC06320	CNC06320 _ 3	1844048	1844052	0	0	0	0.28	0.23	0.19	0	0.233333	0.23	0.00621244
CNC06320	CNC06320 _ 2	1844133	1844146	0.08	0.02	0.02	0.42	0.53	0.43	0.04	0.46	0.42	0.00278521
CNC06320	CNC06320 _ 1	1844179	1844197	0.92	0.98	0.98	0.29	0.24	0.38	0.96	0.303333	-0.66	0.00146957
CNC06330	CNC06330 _ 1	1844520	1844580	1	1	1	0.59	0.58	0.51	1	0.56	-0.44	0.00213808
CNC06330	CNC06330 _ 2	1844633	1844643	0	0	0	0.37	0.35	0.4	0	0.373333	0.37	0.00213808
CNC06430	CNC06430 _ 1	1866833	1866841	0.7	0.93	0.73	0.33	0.37	0.32	0.786667	0.34	-0.45	0.00446982
CNC06430	CNC06430 _ 2	1869458	1869464	0.3	0.07	0.27	0.67	0.63	0.68	0.213333	0.66	0.45	0.00446982
CNC06560	CNC06560 _ 1	1920387	1920439	0.55	0.67	0.57	0.75	0.72	0.74	0.596667	0.736667	0.14	0.0272381
CNC06560	CNC06560 _ 2	1920592	1920634	0.45	0.33	0.43	0.25	0.28	0.26	0.403333	0.263333	-0.14	0.0272381
CNC06580	CNC06580 _ 2	1925744	1925799	0.51	0.56	0.53	0.22	0.34	0.26	0.533333	0.273333	-0.26	0.00654039
CNC06580	CNC06580 _ 3	1926031	1926037	0.05	0.04	0.07	0.3	0.21	0.4	0.0533333	0.303333	0.25	0.0107139
CNC06590	CNC06590 _ 1	1927444	1927495	0.9	0.95	1	0.63	0.64	0.6	0.95	0.623333	-0.33	0.00362955
CNC06590	CNC06590 _ 2	1929126	1929128	0.1	0.05	0	0.37	0.36	0.4	0.05	0.376667	0.33	0.00362955
CNC06810	CNC06810 _ 1	1993147	1993160	0.04	0.09	0.02	0.12	0.17	0.16	0.05	0.15	0.1	0.0425344
CNC06810	CNC06810 _ 2	1993366	1993383	0.26	0.27	0.27	0.32	0.37	0.35	0.266667	0.346667	0.08	0.0497366
CNC06810	CNC06810 _ 3	1993406	1993467	0.7	0.65	0.72	0.56	0.46	0.49	0.69	0.503333	-0.19	0.0133047
CNC07090	CNC07090 _ 1	2075396	2075407	0.32	0.27	0.28	0.18	0.21	0.19	0.29	0.193333	-0.1	0.0350152
CNC07090	CNC07090 _ 2	2075426	2075447	0.68	0.73	0.72	0.82	0.79	0.81	0.71	0.806667	0.1	0.0350152
CNC07140	CNC07140 _ 1	2087983	2088005	0.16	0.29	0.14	0.69	0.68	0.61	0.196667	0.66	0.46	0.0030722
CNC07140	CNC07140 _ 2	2089112	2089128	0.08	0	0.08	0.31	0.32	0.39	0.0533333	0.34	0.29	0.00534505
CNC07140	CNC07140 _ 3	2090387	2090389	0.17	0.06	0.16	0	0	0	0.13	0	-0.13	0.0298677
CNC07140	CNC07140 _ 4	2090414	2090439	0.58	0.65	0.63	0	0	0	0.62	0	-0.62	0.00109356
CND00040	CND00040 _ 1	9463	9465	0.22	0.18	0.13	0.01	0.03	0.02	0.176667	0.02	-0.16	0.0155202
CND00040	CND00040 _ 3	9596	9602	0.23	0.16	0.22	0.06	0.07	0.08	0.203333	0.07	-0.13	0.0196459
CND00040	CND00040 _ 6	12083	12104	0.02	0	0	0.11	0.11	0.15	0.00666667	0.123333	0.12	0.0206179
CND00110	CND00110 _ 1	37840	37845	0.5	0.56	0.54	0.7	0.62	0.63	0.533333	0.65	0.12	0.0341409
CND00110	CND00110 _ 2	40028	40043	0.4	0.44	0.46	0.14	0.1	0.2	0.433333	0.146667	-0.29	0.00493255
CND00110	CND00110 _ 4	41159	41164	0.08	0	0	0.11	0.18	0.12	0.0266667	0.136667	0.11	0.0436031
CND00180	CND00180 _ 1	61169	61184	0.18	0.1	0.13	0.04	0.02	0.02	0.136667	0.0266667	-0.11	0.0322244
CND00600	CND00600 _ 2	168673	168683	0.07	0.09	0.05	0.16	0.19	0.24	0.07	0.196667	0.13	0.024456
CND00600	CND00600 _ 4	169581	169619	0.8	0.83	0.83	0.56	0.59	0.52	0.82	0.556667	-0.26	0.00446982
CND00610	CND00610 _ 1	172043	172078	0.9	1	1	0.76	0.73	0.63	0.966667	0.706667	-0.26	0.00885369
CND00610	CND00610 _ 2	172802	172808	0.03	0	0	0.1	0.14	0.18	0.01	0.14	0.13	0.0224797
CND00610	CND00610 _ 3	172827	172859	0.07	0	0	0.14	0.12	0.2	0.0233333	0.153333	0.13	0.0286668
CND00680	CND00680 _ 1	188340	188370	0.86	0.87	0.85	1	1	1	0.86	1	0.14	0.00944851
CND00680	CND00680 _ 2	192636	192654	0.14	0.13	0.15	0	0	0	0.14	0	-0.14	0.00944851
CND00720	CND00720 _ 2	199761	199770	0.31	0.16	0.23	0.08	0.1	0.11	0.233333	0.0966667	-0.14	0.0336691
CND00720	CND00720 _ 1	199793	199840	0.69	0.84	0.77	0.92	0.89	0.88	0.766667	0.896667	0.13	0.0386224
CND00910	CND00910 _ 1	283840	283850	0.65	0.53	0.74	0.32	0.34	0.26	0.64	0.306667	-0.33	0.00672384
CND00910	CND00910 _ 2	283930	283938	0.26	0.47	0.26	0.68	0.66	0.74	0.33	0.693333	0.36	0.00654039
CND00950	CND00950 _ 1	292583	292600	0.18	0.19	0.13	0.29	0.37	0.4	0.166667	0.353333	0.19	0.0139066
CND00950	CND00950 _ 2	292622	292629	0.82	0.81	0.87	0.71	0.63	0.6	0.833333	0.646667	-0.19	0.0139066
CND01170	CND01170 _ 1	339549	339563	0.18	0.1	0.11	0.3	0.38	0.69	0.13	0.456667	0.33	0.0180504
CND01170	CND01170 _ 2	339729	339755	0.82	0.9	0.89	0.7	0.62	0.31	0.87	0.543333	-0.33	0.0180504
CND01200	CND01200 _ 2	344269	344282	0.3	0.29	0.34	0.18	0.19	0.17	0.31	0.18	-0.13	0.0171018
CND01230	CND01230 _ 2	350706	350724	0.05	0.01	0.02	0.12	0.15	0.15	0.0266667	0.14	0.11	0.022568
CND01230	CND01230 _ 1	351666	351716	0.95	0.99	0.98	0.88	0.85	0.85	0.973333	0.86	-0.11	0.022568
CND01430	CND01430 _ 3	397465	397515	0.89	0.86	0.9	0.78	0.8	0.81	0.883333	0.796667	-0.09	0.0415281
CND01480	CND01480 _ 2	416140	416188	0.98	0.98	0.99	0.84	0.87	0.75	0.983333	0.82	-0.16	0.0184848
CND01480	CND01480 _ 1	416495	416501	0.02	0.02	0.01	0.16	0.13	0.25	0.0166667	0.18	0.16	0.0184848
CND01620	CND01620 _ 2	440522	440530	0	0	0	0.09	0.11	0.17	0	0.123333	0.12	0.024456
CND01620	CND01620 _ 1	441246	441250	1	1	1	0.91	0.89	0.83	1	0.876667	-0.12	0.024456
CND01730	CND01730 _ 1	466566	466572	0.25	0.12	0.14	0.04	0.04	0.04	0.17	0.04	-0.13	0.0344992
CND01730	CND01730 _ 4	467019	467023	0.03	0.03	0.03	0.11	0.11	0.09	0.03	0.103333	0.07	0.0442901
CND01870	CND01870 _ 3	505869	505905	0.39	0.35	0.36	0.18	0.2	0.21	0.366667	0.196667	-0.17	0.00855474
CND01870	CND01870 _ 2	505922	505937	0.59	0.63	0.6	0.8	0.78	0.77	0.606667	0.783333	0.18	0.00791682
CND01880	CND01880 _ 2	506765	506797	0.34	0.04	0.23	0.66	0.4	0.58	0.203333	0.546667	0.34	0.0149194
CND01880	CND01880 _ 1	509272	509331	0.66	0.96	0.77	0.34	0.6	0.42	0.796667	0.453333	-0.34	0.0149194
CND01940	CND01940 _ 2	525601	525605	0.05	0.03	0.02	0.08	0.16	0.14	0.0333333	0.126667	0.09	0.0494016
CND01940	CND01940 _ 1	529345	529372	0.95	0.97	0.98	0.92	0.84	0.86	0.966667	0.873333	-0.09	0.0494016
CND02100	CND02100 _ 1	562040	562079	0.45	0.6	0.41	0.74	0.75	0.72	0.486667	0.736667	0.25	0.0114003
CND02100	CND02100 _ 2	562101	562136	0.55	0.4	0.59	0.26	0.25	0.28	0.513333	0.263333	-0.25	0.0114003
CND02260	CND02260 _ 1	600296	600342	0.81	0.94	0.95	0.64	0.69	0.6	0.9	0.643333	-0.26	0.00922855
CND02260	CND02260 _ 2	605189	605192	0.19	0.06	0.05	0.36	0.31	0.4	0.1	0.356667	0.26	0.00922855
CND02510	CND02510 _ 1	686571	686586	0.3	0.32	0.26	0.12	0.12	0.07	0.293333	0.103333	-0.19	0.00891784
CND02510	CND02510 _ 2	686616	686678	0.7	0.68	0.74	0.88	0.88	0.93	0.706667	0.896667	0.19	0.00891784
CND02750	CND02750 _ 1	752428	752484	0.99	1	1	0.94	0.9	0.89	0.996667	0.91	-0.09	0.0425487
CND03210	CND03210 _ 1	872464	872467	0.17	0.24	0.19	0	0.09	0.09	0.2	0.06	-0.14	0.0258249
CND03210	CND03210 _ 3	873169	873175	0.23	0.03	0.05	0.24	0.29	0.53	0.103333	0.353333	0.25	0.0279735
CND03530	CND03530 _ 2	966855	966891	0.41	0.07	0.24	0	0	0	0.24	0	-0.24	0.0255691
CND03530	CND03530 _ 1	970175	970193	0.59	0.93	0.76	1	1	1	0.76	1	0.24	0.0255691
CND03560	CND03560 _ 1	977189	977203	0.13	0.11	0.06	0.29	0.26	0.37	0.1	0.306667	0.21	0.0111907
CND03560	CND03560 _ 2	977333	977338	0.67	0.53	0.63	0.32	0.35	0.48	0.61	0.383333	-0.23	0.0166478
CND03590	CND03590 _ 2	987179	987193	0.54	0.76	0.79	0.25	0.24	0.2	0.696667	0.23	-0.47	0.00452591
CND03590	CND03590 _ 4	988357	988370	0.03	0	0	0.12	0.14	0.4	0.01	0.22	0.21	0.0312648
CND03590	CND03590 _ 5	988449	988456	0.12	0	0	0.27	0.31	0.07	0.04	0.216667	0.18	0.0424121
CND03680	CND03680 _ 1	1016776	1016785	0.31	0.34	0.34	0.51	0.55	0.55	0.33	0.536667	0.21	0.00604879
CND03680	CND03680 _ 2	1016805	1016828	0.69	0.66	0.66	0.49	0.45	0.45	0.67	0.463333	-0.21	0.00604879
CND03690	CND03690 _ 1	1023817	1023844	0.52	0.63	0.52	0.91	1	1	0.556667	0.97	0.41	0.00341765
CND03690	CND03690 _ 2	1024295	1024302	0.48	0.37	0.48	0.09	0	0	0.443333	0.03	-0.41	0.00341765
CND03800	CND03800 _ 2	1051773	1051795	0.72	0.75	0.83	0.62	0.62	0.59	0.766667	0.61	-0.16	0.0190626
CND03800	CND03800 _ 1	1051815	1051838	0.28	0.25	0.17	0.38	0.38	0.41	0.233333	0.39	0.16	0.0190626
CND03840	CND03840 _ 1	1062320	1062324	0.28	0.25	0.31	0.04	0.08	0.06	0.28	0.06	-0.22	0.00604879
CND03840	CND03840 _ 2	1062345	1062358	0.72	0.75	0.69	0.96	0.92	0.94	0.72	0.94	0.22	0.00604879
CND03880	CND03880 _ 1	1074996	1075003	0.27	0.27	0.28	0.73	0.6	0.8	0.273333	0.71	0.44	0.00362955
CND03880	CND03880 _ 2	1075223	1075276	0.35	0.42	0.45	0.28	0.22	0	0.406667	0.166667	-0.24	0.0226308
CND03880	CND03880 _ 3	1075390	1075392	0.19	0.31	0.28	0	0.04	0	0.26	0.0133333	-0.25	0.00735248
CND03970	CND03970 _ 1	1100577	1100611	1	1	1	0.92	0.85	0.87	1	0.88	-0.12	0.0235169
CND03970	CND03970 _ 2	1102187	1102191	0	0	0	0.08	0.15	0.13	0	0.12	0.12	0.0235169
CND04280	CND04280 _ 1	1190936	1190942	0.19	0.38	0.33	0.54	0.53	0.42	0.3	0.496667	0.2	0.024485
CND04280	CND04280 _ 3	1192438	1192474	0.63	0.52	0.54	0.33	0.34	0.4	0.563333	0.356667	-0.21	0.0116269
CND04310	CND04310 _ 3	1197399	1197412	0.11	0.02	0.06	0.24	0.24	0.29	0.0633333	0.256667	0.19	0.0104975
CND04310	CND04310 _ 2	1197589	1197608	0.07	0.07	0	0.15	0.18	0.27	0.0466667	0.2	0.15	0.0248035
CND04310	CND04310 _ 1	1199937	1199955	0.83	0.91	0.94	0.61	0.58	0.44	0.893333	0.543333	-0.35	0.00602025
CND04560	CND04560 _ 2	1259271	1259297	0.01	0.01	0	0.12	0.15	0.16	0.00666667	0.143333	0.14	0.0130636
CND04560	CND04560 _ 1	1259380	1259426	0.96	0.98	0.98	0.83	0.8	0.78	0.973333	0.803333	-0.17	0.00881731
CND04770	CND04770 _ 2	1313058	1313077	0.55	0.65	0.64	0.46	0.4	0.33	0.613333	0.396667	-0.22	0.0129893
CND05060	CND05060 _ 1	1382551	1382567	0.3	0.23	0.26	0.08	0.07	0.06	0.263333	0.07	-0.19	0.00791682
CND05060	CND05060 _ 2	1382589	1382612	0.7	0.77	0.74	0.92	0.93	0.94	0.736667	0.93	0.19	0.00791682
CND05390	CND05390 _ 2	1471373	1471377	0.22	0.45	0.59	0.1	0.06	0.11	0.42	0.09	-0.33	0.0147125
CND05390	CND05390 _ 3	1472602	1472627	0.71	0.32	0.09	0.77	0.83	0.75	0.373333	0.783333	0.41	0.0211298
CND06120	CND06120 _ 1	1686414	1686421	0.79	0.85	0.79	0.92	0.9	0.91	0.81	0.91	0.1	0.0358232
CND06120	CND06120 _ 2	1686443	1686447	0.21	0.15	0.21	0.08	0.1	0.09	0.19	0.09	-0.1	0.0358232
CND06390	CND06390 _ 2	1770833	1770838	0.07	0.03	0.05	0.15	0.22	0.34	0.05	0.236667	0.19	0.0218221
CND06390	CND06390 _ 1	1772670	1772701	0.89	0.94	0.92	0.79	0.69	0.56	0.916667	0.68	-0.24	0.0161263
CNE00060	CNE00060 _ 1	9497	9544	0.9	0.98	0.93	0.76	0.69	0.71	0.936667	0.72	-0.22	0.00823112
CNE00060	CNE00060 _ 2	9580	9601	0.1	0.02	0.07	0.24	0.31	0.29	0.0633333	0.28	0.22	0.00823112
CNE00300	CNE00300 _ 1	71124	71133	0.51	0.5	0.49	0.7	0.62	0.54	0.5	0.62	0.12	0.0484782
CNE00300	CNE00300 _ 2	71151	71155	0.49	0.5	0.51	0.3	0.38	0.46	0.5	0.38	-0.12	0.0484782
CNE00590	CNE00590 _ 2	158871	158882	0.12	0.06	0.05	0.16	0.27	0.34	0.0766667	0.256667	0.18	0.0235743
CNE00590	CNE00590 _ 1	158945	158980	0.85	0.92	0.94	0.79	0.66	0.62	0.903333	0.69	-0.21	0.0167137
CNE00630	CNE00630 _ 4	170907	170937	0.46	0.66	0.63	0.04	0.04	0	0.583333	0.0266667	-0.56	0.00249997
CNE00630	CNE00630 _ 3	171898	171900	0.36	0.24	0.28	0.84	0.69	0.79	0.293333	0.773333	0.48	0.0030722
CNE00630	CNE00630 _ 2	171939	171953	0.04	0.05	0.03	0.12	0.23	0.21	0.04	0.186667	0.15	0.0221738
CNE00720	CNE00720 _ 1	194185	194197	0.23	0.36	0.4	0.15	0.11	0	0.33	0.0866667	-0.24	0.0149899
CNE00720	CNE00720 _ 2	196566	196571	0.14	0.1	0.13	0	0	0	0.123333	0	-0.12	0.0167137
CNE00720	CNE00720 _ 3	196818	196831	0.62	0.54	0.47	0.85	0.89	1	0.543333	0.913333	0.37	0.00535656
CNE00870	CNE00870 _ 1	232031	232058	0.09	0.06	0.04	0.61	0.53	0.72	0.0633333	0.62	0.56	0.00237828
CNE00870	CNE00870 _ 2	232457	232493	0.91	0.94	0.96	0.39	0.47	0.28	0.936667	0.38	-0.56	0.00237828
CNE00980	CNE00980 _ 2	273693	273699	0.06	0.09	0.06	0.27	0.26	0.33	0.07	0.286667	0.22	0.00660355
CNE00980	CNE00980 _ 1	274185	274191	0.94	0.91	0.94	0.73	0.74	0.67	0.93	0.713333	-0.22	0.00660355
CNE00990	CNE00990 _ 1	274296	274311	0.23	0.07	0.05	0.5	0.25	0.33	0.116667	0.36	0.24	0.0232077
CNE00990	CNE00990 _ 2	274649	274669	0.54	0.77	0.72	0	0	0	0.676667	0	-0.68	0.00213808
CNE00990	CNE00990 _ 3	276419	276422	0.22	0.16	0.23	0.5	0.75	0.67	0.203333	0.64	0.44	0.00488022
CNE01130	CNE01130 _ 1	314428	314465	0.2	0.2	0.16	0.84	0.82	0.84	0.186667	0.833333	0.65	0.00109356
CNE01130	CNE01130 _ 2	314558	314565	0.8	0.8	0.84	0.16	0.18	0.16	0.813333	0.166667	-0.65	0.00109356
CNE01230	CNE01230 _ 1	340289	340335	0.97	0.98	1	0.9	0.88	0.82	0.983333	0.866667	-0.12	0.0293642
CNE01230	CNE01230 _ 2	340581	340583	0.03	0.02	0	0.1	0.12	0.18	0.0166667	0.133333	0.12	0.0293642
CNE01300	CNE01300 _ 2	358951	358991	0.82	0.85	0.89	1	1	1	0.853333	1	0.15	0.0147125
CNE01300	CNE01300 _ 1	359116	359123	0.18	0.15	0.11	0	0	0	0.146667	0	-0.15	0.0147125
CNE01450	CNE01450 _ 1	393434	393437	0.12	0.11	0.1	0.32	0.24	0.2	0.11	0.253333	0.14	0.0241953
CNE01450	CNE01450 _ 2	393459	393516	0.74	0.78	0.78	0.43	0.54	0.36	0.766667	0.443333	-0.32	0.00604879
CNE01450	CNE01450 _ 3	395760	395781	0.14	0.12	0.12	0.25	0.23	0.43	0.126667	0.303333	0.18	0.0287432
CNE01570	CNE01570 _ 4	430786	430801	0.1	0	0	0.25	0.19	0.24	0.0333333	0.226667	0.19	0.0129572
CNE01570	CNE01570 _ 2	433905	433911	0.33	0.31	0.17	0.13	0.16	0.13	0.27	0.14	-0.13	0.0445139
CNE01570	CNE01570 _ 1	433929	433931	0.16	0.2	0.21	0.04	0.07	0.03	0.19	0.0466667	-0.14	0.0150889
CNE02020	CNE02020 _ 2	544333	544342	0.5	0.53	0.5	0.34	0.35	0.27	0.51	0.32	-0.19	0.00986473
CNE02020	CNE02020 _ 1	544362	544380	0.5	0.47	0.5	0.66	0.58	0.59	0.49	0.61	0.12	0.0286907
CNE02160	CNE02160 _ 2	585891	585893	0.05	0.02	0.02	0.08	0.13	0.18	0.03	0.13	0.1	0.0487388
CNE02270	CNE02270 _ 4	620386	620442	0.43	0.4	0.29	0.6	0.54	0.54	0.373333	0.56	0.19	0.0178801
CNE02270	CNE02270 _ 3	620479	620485	0.13	0.13	0.22	0	0	0	0.16	0	-0.16	0.0163478
CNE02270	CNE02270 _ 2	620683	620692	0.13	0.1	0.16	0	0.06	0	0.13	0.02	-0.11	0.0345701
CNE02430	CNE02430 _ 2	654386	654391	0.18	0.06	0.11	0.22	0.31	0.39	0.116667	0.306667	0.19	0.0224797
CNE02430	CNE02430 _ 3	654469	654486	0.57	0.31	0.48	0.1	0.1	0.11	0.453333	0.103333	-0.35	0.0074218
CNE02560	CNE02560 _ 1	687064	687092	0.65	1	1	0.79	0.57	0.56	0.883333	0.64	-0.24	0.0437763
CNE02560	CNE02560 _ 2	687542	687550	0.35	0	0	0.21	0.43	0.44	0.116667	0.36	0.24	0.0437763
CNE02570	CNE02570 _ 1	688649	688654	0.45	0.52	0.53	0.04	0.07	0.05	0.5	0.0533333	-0.45	0.00213808
CNE02570	CNE02570 _ 2	688710	688719	0.55	0.48	0.47	0.96	0.93	0.95	0.5	0.946667	0.45	0.00213808
CNE02860	CNE02860 _ 1	758917	758976	0.75	0.9	0.92	0.71	0.64	0.59	0.856667	0.646667	-0.21	0.0192105
CNE02860	CNE02860 _ 3	759305	759345	0.15	0.09	0.05	0.26	0.3	0.34	0.0966667	0.3	0.2	0.0110892
CNE03140	CNE03140 _ 2	893967	894014	0.56	0.54	0.59	0.77	0.79	0.75	0.563333	0.77	0.21	0.00634296
CNE03140	CNE03140 _ 1	894045	894065	0.44	0.46	0.41	0.23	0.21	0.25	0.436667	0.23	-0.21	0.00634296
CNE03150	CNE03150 _ 2	895038	895045	0	0	0	0.12	0.24	0.16	0	0.173333	0.17	0.0156616
CNE03150	CNE03150 _ 3	895338	895341	0	0	0	0.21	0.19	0.23	0	0.21	0.21	0.00493255
CNE03150	CNE03150 _ 4	896126	896135	0	0	0	0.38	0.34	0.38	0	0.366667	0.37	0.00213808
CNE03570	CNE03570 _ 1	1011251	1011272	0.6	0.59	0.61	0.36	0.34	0.37	0.6	0.356667	-0.24	0.00362955
CNE03570	CNE03570 _ 3	1011899	1011908	0.11	0	0	0.05	0.33	0.35	0.0366667	0.243333	0.21	0.03978
CNE03710	CNE03710 _ 2	1056489	1056491	0.03	0	0	0.06	0.13	0.15	0.01	0.113333	0.1	0.0433692
CNE03710	CNE03710 _ 1	1056585	1056603	0.97	1	1	0.94	0.87	0.85	0.99	0.886667	-0.1	0.0433692
CNE03810	CNE03810 _ 1	1088611	1088647	0.9	0.96	0.88	0.63	0.66	0.64	0.913333	0.643333	-0.27	0.00463064
CNE03810	CNE03810 _ 2	1088673	1088682	0.08	0.04	0.12	0.36	0.33	0.35	0.08	0.346667	0.27	0.00463064
CNE04030	CNE04030 _ 1	1138403	1138427	0.86	0.87	0.97	0.68	0.55	0.55	0.9	0.593333	-0.31	0.00667301
CNE04030	CNE04030 _ 2	1138648	1138688	0.14	0.13	0.03	0.32	0.45	0.45	0.1	0.406667	0.31	0.00667301
CNE04230	CNE04230 _ 1	1179868	1179887	0.74	0.89	0.78	1	0.93	0.89	0.803333	0.94	0.14	0.0436031
CNE04230	CNE04230 _ 2	1179912	1179917	0.26	0.11	0.22	0	0.07	0.11	0.196667	0.06	-0.14	0.0436031
CNE04520	CNE04520 _ 4	1266473	1266483	0.07	0	0	0.22	0.26	0.27	0.0233333	0.25	0.23	0.00667301
CNE04520	CNE04520 _ 1	1267661	1267683	0.76	1	1	0.67	0.53	0.53	0.92	0.576667	-0.34	0.010177
CNE04610	CNE04610 _ 2	1291141	1291158	0.5	0.22	0.24	0.68	0.74	0.8	0.32	0.74	0.42	0.00685538
CNE04610	CNE04610 _ 1	1291511	1291521	0.5	0.78	0.76	0.32	0.26	0.2	0.68	0.26	-0.42	0.00685538
CNE04880	CNE04880 _ 1	1360915	1360968	0.78	0.92	0.95	0.7	0.63	0.56	0.883333	0.63	-0.25	0.0129893
CNE04880	CNE04880 _ 2	1361039	1361055	0.22	0.08	0.05	0.3	0.37	0.44	0.116667	0.37	0.25	0.0129893
CNE04950	CNE04950 _ 1	1381535	1381570	0.02	0.02	0.02	0.57	0.57	0.67	0.02	0.603333	0.58	0.00142147
CNE04950	CNE04950 _ 2	1381591	1381607	0.01	0	0	0.3	0.26	0.23	0.00333333	0.263333	0.26	0.00439405
CNE04950	CNE04950 _ 3	1382804	1382813	0.96	0.95	0.94	0.04	0.09	0	0.95	0.0433333	-0.91	0.00109356
CNE05040	CNE05040 _ 3	1408836	1408884	0.07	0.16	0.11	0.59	0.5	0.59	0.113333	0.56	0.45	0.0024545
CNE05040	CNE05040 _ 2	1409174	1409188	0.65	0.55	0.57	0.17	0.17	0.18	0.59	0.173333	-0.42	0.00237993
CNE05080	CNE05080 _ 2	1428255	1428261	0.33	0.47	0.55	0.17	0.22	0.28	0.45	0.223333	-0.23	0.0190626
CNE05080	CNE05080 _ 3	1428982	1429022	0.55	0.4	0.25	0.71	0.64	0.72	0.4	0.69	0.29	0.0148193
CNE05080	CNE05080 _ 5	1429332	1429334	0.07	0.09	0.13	0	0	0	0.0966667	0	-0.1	0.0350152
CNE05130	CNE05130 _ 2	1441161	1441166	0.06	0.02	0	0.29	0.24	0.26	0.0266667	0.263333	0.24	0.00554457
CNE05130	CNE05130 _ 1	1441646	1441671	0.94	0.98	1	0.71	0.76	0.74	0.973333	0.736667	-0.24	0.00554457
CNF00240	CNF00240 _ 1	79752	79782	0.79	0.5	0.58	0.08	0.08	0.11	0.623333	0.09	-0.53	0.00377371
CNF00240	CNF00240 _ 2	79842	79859	0.1	0.24	0.18	0.59	0.5	0.61	0.173333	0.566667	0.39	0.0039838
CNF00290	CNF00290 _ 1	95714	95737	0.9	0.93	0.91	1	1	1	0.913333	1	0.09	0.0326651
CNF00290	CNF00290 _ 2	95971	95986	0.1	0.07	0.09	0	0	0	0.0866667	0	-0.09	0.0326651
CNF00300	CNF00300 _ 2	100507	100559	0.25	0.25	0.25	1	1	1	0.25	1	0.75	0.00109356
CNF00300	CNF00300 _ 1	103473	103484	0.75	0.75	0.75	0	0	0	0.75	0	-0.75	0.00109356
CNF00450	CNF00450 _ 1	160835	160848	0.05	0.13	0.06	0.46	0.46	0.59	0.08	0.503333	0.42	0.00343443
CNF00450	CNF00450 _ 3	162568	162637	0.8	0.74	0.71	0.54	0.43	0.41	0.75	0.46	-0.29	0.00654039
CNF00450	CNF00450 _ 4	162690	162701	0.15	0.13	0.22	0	0.11	0	0.166667	0.0366667	-0.13	0.0392943
CNF00540	CNF00540 _ 1	183796	183806	0.31	0.27	0.3	0.17	0.19	0.2	0.293333	0.186667	-0.11	0.0251997
CNF00780	CNF00780 _ 1	244312	244342	0.56	0.78	0.73	0.57	0.55	0.45	0.69	0.523333	-0.17	0.0420342
CNF00780	CNF00780 _ 2	248509	248512	0.44	0.22	0.27	0.43	0.45	0.55	0.31	0.476667	0.17	0.0420342
CNF01030	CNF01030 _ 2	316826	316853	0	0	0	0.1	0.11	0.14	0	0.116667	0.12	0.0189465
CNF01030	CNF01030 _ 1	317043	317086	0	0	0	0.9	0.89	0.86	0	0.883333	0.88	0.00109356
CNF01210	CNF01210 _ 1	362717	362725	0.09	0.08	0.11	0.37	0.47	0.35	0.0933333	0.396667	0.3	0.00488831
CNF01210	CNF01210 _ 2	362966	363013	0.91	0.92	0.89	0.63	0.53	0.65	0.906667	0.603333	-0.3	0.00488831
CNF01590	CNF01590 _ 1	467468	467496	0.68	0.74	0.57	0.13	0.16	0.12	0.663333	0.136667	-0.53	0.00237828
CNF01590	CNF01590 _ 2	467559	467572	0.32	0.26	0.43	0.88	0.84	0.88	0.336667	0.866667	0.53	0.00237828
CNF01800	CNF01800 _ 1	520319	520376	0.59	0.63	0.51	0.89	0.85	0.81	0.576667	0.85	0.27	0.00646433
CNF01800	CNF01800 _ 2	520554	520601	0.41	0.37	0.49	0.11	0.15	0.19	0.423333	0.15	-0.27	0.00646433
CNF01900	CNF01900 _ 2	554839	554843	0.15	0.18	0.2	0.09	0.09	0.09	0.176667	0.09	-0.09	0.0408674
CNF01900	CNF01900 _ 1	554861	554911	0.85	0.82	0.8	0.91	0.91	0.91	0.823333	0.91	0.09	0.0408674
CNF01960	CNF01960 _ 1	576914	576932	0.57	0.81	0.89	0.46	0.35	0.38	0.756667	0.396667	-0.36	0.0105455
CNF01960	CNF01960 _ 2	577786	577818	0.25	0.12	0.08	0.33	0.38	0.37	0.15	0.36	0.21	0.0156692
CNF01960	CNF01960 _ 3	577866	577887	0.16	0.07	0.03	0.2	0.23	0.22	0.0866667	0.216667	0.13	0.0335568
CNF02040	CNF02040 _ 1	590506	590562	0.8	0.88	0.85	0.67	0.55	0.5	0.843333	0.573333	-0.27	0.00886843
CNF02040	CNF02040 _ 4	591148	591155	0.19	0.11	0.14	0.32	0.44	0.48	0.146667	0.413333	0.27	0.00881277
CNF02100	CNF02100 _ 2	615062	615068	0.48	0.46	0.44	0.32	0.3	0.29	0.46	0.303333	-0.16	0.0101242
CNF02100	CNF02100 _ 1	615090	615119	0.52	0.54	0.56	0.68	0.7	0.71	0.54	0.696667	0.16	0.0101242
CNF02240	CNF02240 _ 3	649515	649538	0.95	0.97	0.91	0.69	0.69	0.72	0.943333	0.7	-0.24	0.00488022
CNF02240	CNF02240 _ 2	651430	651433	0.03	0	0.03	0.11	0.17	0.19	0.02	0.156667	0.14	0.020588
CNF02430	CNF02430 _ 2	712199	712248	0.6	0.89	0.72	0.41	0.38	0.36	0.736667	0.383333	-0.35	0.00849555
CNF02430	CNF02430 _ 1	712434	712447	0.4	0.11	0.28	0.59	0.62	0.64	0.263333	0.616667	0.35	0.00849555
CNF02510	CNF02510 _ 1	726872	726885	0.94	1	1	0.93	0.84	0.83	0.98	0.866667	-0.11	0.0437763
CNF02510	CNF02510 _ 2	727212	727217	0.06	0	0	0.07	0.16	0.17	0.02	0.133333	0.11	0.0437763
CNF02530	CNF02530 _ 3	732923	732927	0	0	0	0.09	0.17	0.23	0	0.163333	0.16	0.0204865
CNF02530	CNF02530 _ 2	732946	732963	0	0	0	0.1	0.11	0.13	0	0.113333	0.11	0.0179742
CNF02530	CNF02530 _ 1	736427	736469	1	1	1	0.71	0.66	0.58	1	0.65	-0.35	0.00362955
CNF02770	CNF02770 _ 2	795842	795870	0.12	0	0.05	0.33	0.26	0.43	0.0566667	0.34	0.28	0.00881277
CNF02770	CNF02770 _ 1	796492	796495	0.88	1	0.95	0.67	0.74	0.57	0.943333	0.66	-0.28	0.00881277
CNF02810	CNF02810 _ 3	803833	803848	0.75	0.65	0.55	1	1	1	0.65	1	0.35	0.00552804
CNF02810	CNF02810 _ 2	803946	803977	0.19	0.35	0.33	0	0	0	0.29	0	-0.29	0.00672384
CNF02840	CNF02840 _ 1	815017	815023	0.15	0.22	0.13	0.26	0.27	0.3	0.166667	0.276667	0.11	0.0381464
CNF02875	CNF02875 _ 3	821173	821199	0.34	0.27	0.35	0.1	0.1	0.07	0.32	0.09	-0.23	0.00646433
CNF02875	CNF02875 _ 1	821455	821496	0.46	0.47	0.47	0.64	0.63	0.55	0.466667	0.606667	0.14	0.0210234
CNF02910	CNF02910 _ 4	830003	830009	0.26	0	0	0.34	0.28	0.28	0.0866667	0.3	0.21	0.0293642
CNF02910	CNF02910 _ 3	830066	830074	0.32	0	0	0.37	0.51	0.53	0.106667	0.47	0.36	0.0132074
CNF02920	CNF02920 _ 1	831585	831611	0.96	1	1	0.92	0.88	0.87	0.986667	0.89	-0.1	0.0384011
CNF02920	CNF02920 _ 2	831877	831880	0.04	0	0	0.08	0.12	0.13	0.0133333	0.11	0.1	0.0384011
CNF02940	CNF02940 _ 1	835401	835433	1	1	0.96	0.81	0.77	0.78	0.986667	0.786667	-0.2	0.00654039
CNF02940	CNF02940 _ 2	837285	837289	0	0	0.04	0.19	0.23	0.23	0.0133333	0.216667	0.2	0.00654039
CNF03185	CNF03185 _ 1	947674	947692	0.66	0.41	0.36	0.76	0.65	0.71	0.476667	0.706667	0.23	0.0285592
CNF03185	CNF03185 _ 2	947721	947730	0.34	0.59	0.64	0.24	0.35	0.29	0.523333	0.293333	-0.23	0.0285592
CNF03330	CNF03330 _ 1	987613	987617	0	0	0	0.51	0.23	0.24	0	0.326667	0.33	0.0113567
CNF03510	CNF03510 _ 1	1038563	1038625	0.39	0.41	0.32	0.23	0.23	0.25	0.373333	0.236667	-0.14	0.0218654
CNF03510	CNF03510 _ 2	1038685	1038697	0.6	0.59	0.68	0.76	0.76	0.73	0.623333	0.75	0.13	0.0276659
CNF03530	CNF03530 _ 1	1046563	1046595	1	1	1	0.95	0.9	0.88	1	0.91	-0.09	0.0461051
CNF03630	CNF03630 _ 5	1065924	1065932	0.3	0.19	0.19	0.39	0.64	0.66	0.226667	0.563333	0.34	0.0110037
CNF03630	CNF03630 _ 2	1068265	1068288	0.49	0.71	0.69	0.21	0.12	0.08	0.63	0.136667	-0.49	0.00406245
CNF03770	CNF03770 _ 1	1102008	1102016	0.07	0.07	0.05	0.34	0.22	0.32	0.0633333	0.293333	0.23	0.00849555
CNF03770	CNF03770 _ 3	1107091	1107144	0.73	0.72	0.67	0.5	0.5	0.47	0.706667	0.49	-0.22	0.00621828
CNF03780	CNF03780 _ 1	1108001	1108019	1	1	1	0.51	0.67	0.62	1	0.6	-0.4	0.00357876
CNF03780	CNF03780 _ 2	1108678	1108683	0	0	0	0.49	0.33	0.38	0	0.4	0.4	0.00357876
CNF03910	CNF03910 _ 1	1140032	1140085	0.76	0.94	0.97	0.45	0.42	0.26	0.89	0.376667	-0.51	0.00425111
CNF03910	CNF03910 _ 2	1142021	1142024	0.16	0.04	0.02	0.35	0.34	0.5	0.0733333	0.396667	0.32	0.00763641
CNF03910	CNF03910 _ 3	1142070	1142072	0.08	0.01	0.02	0.19	0.24	0.24	0.0366667	0.223333	0.19	0.0102606
CNF03990	CNF03990 _ 1	1160065	1160107	0.9	0.91	0.94	1	1	1	0.916667	1	0.08	0.0408674
CNF04020	CNF04020 _ 1	1164751	1164789	0.96	1	1	0.89	0.86	0.79	0.986667	0.846667	-0.14	0.023397
CNF04020	CNF04020 _ 3	1167121	1167125	0.04	0	0	0.11	0.14	0.21	0.0133333	0.153333	0.14	0.023397
CNF04070	CNF04070 _ 1	1177267	1177288	1	1	1	0.75	0.76	0.72	1	0.743333	-0.26	0.00357876
CNF04070	CNF04070 _ 2	1177471	1177473	0	0	0	0.25	0.24	0.28	0	0.256667	0.26	0.00357876
CNF04280	CNF04280 _ 2	1245718	1245727	0.49	0.41	0.46	0.24	0.19	0.2	0.453333	0.21	-0.24	0.00602025
CNF04280	CNF04280 _ 1	1245745	1245765	0.51	0.59	0.54	0.76	0.81	0.8	0.546667	0.79	0.24	0.00602025
CNF04410	CNF04410 _ 3	1281650	1281657	0.2	0.11	0.08	0	0	0	0.13	0	-0.13	0.0307675
CNF04670	CNF04670 _ 2	1355756	1355773	0.4	0.37	0.35	0.58	0.68	0.77	0.373333	0.676667	0.3	0.00707086
CNF04670	CNF04670 _ 1	1362279	1362285	0.6	0.63	0.65	0.42	0.32	0.23	0.626667	0.323333	-0.3	0.00707086
CNF04750	CNF04750 _ 1	1380495	1380536	0.68	0.89	0.95	0.67	0.67	0.57	0.84	0.636667	-0.2	0.0323959
CNF04750	CNF04750 _ 2	1381083	1381086	0.32	0.11	0.05	0.33	0.33	0.43	0.16	0.363333	0.2	0.0323959
CNG00140	CNG00140 _ 2	35982	35988	0.12	0.14	0.03	0.43	0.4	0.6	0.0966667	0.476667	0.38	0.00595994
CNG00140	CNG00140 _ 1	37037	37075	0.81	0.86	0.97	0.57	0.52	0.35	0.88	0.48	-0.4	0.00621244
CNG00210	CNG00210 _ 5	53963	54023	0.14	0.11	0.06	0.36	0.33	0.34	0.103333	0.343333	0.24	0.0056929
CNG00210	CNG00210 _ 4	54081	54105	0.09	0.03	0.08	0.22	0.26	0.16	0.0666667	0.213333	0.15	0.0222631
CNG00210	CNG00210 _ 1	54263	54282	0.49	0.68	0.66	0.32	0.41	0.45	0.61	0.393333	-0.22	0.0207346
CNG00380	CNG00380 _ 3	97154	97161	0.06	0.08	0.14	0	0	0	0.0933333	0	-0.09	0.0469929
CNG00380	CNG00380 _ 1	98325	98344	0.57	0.67	0.65	0.74	0.72	0.74	0.63	0.733333	0.1	0.0458771
CNG00470	CNG00470 _ 1	118518	118532	0	0	0	0.5	0.37	0.43	0	0.433333	0.43	0.00247644
CNG00470	CNG00470 _ 2	118968	118970	0.75	1	1	0	0	0	0.916667	0	-0.92	0.00146957
CNG00470	CNG00470 _ 3	119216	119221	0.25	0	0	0.5	0.63	0.57	0.0833333	0.566667	0.48	0.00491566
CNG00940	CNG00940 _ 1	264953	264955	0.34	0.28	0.43	0.06	0.06	0.06	0.35	0.06	-0.29	0.00604879
CNG00940	CNG00940 _ 3	265724	265745	0.06	0.07	0	0.32	0.17	0.2	0.0433333	0.23	0.19	0.0190626
CNG00970	CNG00970 _ 1	276051	276088	0.91	0.97	0.95	0.88	0.85	0.83	0.943333	0.853333	-0.09	0.0494016
CNG01020	CNG01020 _ 3	285799	285825	0.19	0.21	0.19	0	0	0	0.196667	0	-0.2	0.00488022
CNG01020	CNG01020 _ 2	286021	286026	0.14	0.11	0.2	0.19	0.32	0.41	0.15	0.306667	0.16	0.0424598
CNG01020	CNG01020 _ 1	286050	286061	0.06	0.12	0.15	0.26	0.41	0.34	0.11	0.336667	0.23	0.0121368
CNG01070	CNG01070 _ 1	294076	294127	0.8	0.89	0.79	0.96	0.95	1	0.826667	0.97	0.14	0.0238897
CNG01070	CNG01070 _ 2	294148	294156	0.2	0.11	0.21	0.04	0.05	0	0.173333	0.03	-0.14	0.0238897
CNG01260	CNG01260 _ 3	367425	367429	0.08	0	0.02	0.12	0.11	0.19	0.0333333	0.14	0.11	0.0470402
CNG01340	CNG01340 _ 2	389026	389072	0.92	0.88	0.91	0.58	0.62	0.56	0.903333	0.586667	-0.32	0.00309642
CNG01340	CNG01340 _ 1	391762	391792	0.08	0.12	0.09	0.42	0.38	0.44	0.0966667	0.413333	0.32	0.00309642
CNG01640	CNG01640 _ 3	470959	470986	0.19	0	0.05	0.5	0.57	0.69	0.08	0.586667	0.51	0.00372026
CNG01640	CNG01640 _ 2	473473	473481	0.72	0.83	0.83	0.25	0.19	0.15	0.793333	0.196667	-0.6	0.00191506
CNG01870	CNG01870 _ 5	526834	526839	0.01	0	0	0.13	0.1	0.15	0.00333333	0.126667	0.12	0.0184848
CNG01870	CNG01870 _ 3	528712	528725	0.46	0.49	0.59	0.34	0.34	0.45	0.513333	0.376667	-0.14	0.0424121
CNG01880	CNG01880 _ 2	530733	530736	0	0	0	0.13	0.12	0.15	0	0.133333	0.13	0.0120539
CNG01880	CNG01880 _ 1	531858	531880	1	1	1	0.87	0.88	0.85	1	0.866667	-0.13	0.0120539
CNG02060	CNG02060 _ 1	576996	577022	0.76	0.72	0.76	0.94	1	0.96	0.746667	0.966667	0.22	0.00621244
CNG02060	CNG02060 _ 2	577067	577078	0.24	0.28	0.24	0.06	0	0.04	0.253333	0.0333333	-0.22	0.00621244
CNG02070	CNG02070 _ 1	578230	578249	0.08	0.11	0.1	0.49	0.48	0.48	0.0966667	0.483333	0.39	0.00165477
CNG02070	CNG02070 _ 2	578309	578332	0.69	0.69	0.73	0.4	0.36	0.37	0.703333	0.376667	-0.33	0.00257147
CNG02095	CNG02095 _ 2	584984	584989	0.1	0.05	0.04	0.12	0.18	0.28	0.0633333	0.193333	0.13	0.043647
CNG02095	CNG02095 _ 1	585009	585029	0.9	0.95	0.96	0.88	0.82	0.72	0.936667	0.806667	-0.13	0.043647
CNG02170	CNG02170 _ 2	618177	618228	0.86	0.84	0.87	0.95	0.94	0.97	0.856667	0.953333	0.1	0.0293642
CNG02170	CNG02170 _ 1	618249	618264	0.14	0.16	0.13	0.05	0.06	0.03	0.143333	0.0466667	-0.1	0.0293642
CNG02175	CNG02175 _ 2	620470	620489	0.69	0.63	0.71	0.43	0.37	0.5	0.676667	0.433333	-0.24	0.00881277
CNG02175	CNG02175 _ 1	620509	620521	0.31	0.37	0.29	0.57	0.63	0.5	0.323333	0.566667	0.24	0.00881277
CNG02245	CNG02245 _ 2	643235	643241	0	0	0	0.3	0.24	0.3	0	0.28	0.28	0.00362955
CNG02245	CNG02245 _ 1	643682	643725	1	1	1	0.7	0.76	0.7	1	0.72	-0.28	0.00362955
CNG02290	CNG02290 _ 1	650398	650446	0.94	0.98	1	0.61	0.62	0.69	0.973333	0.64	-0.33	0.00357876
CNG02290	CNG02290 _ 2	650960	650963	0.06	0.02	0	0.39	0.38	0.31	0.0266667	0.36	0.33	0.00357876
CNG02310	CNG02310 _ 1	657804	657811	0.67	0.74	0.53	0.97	0.97	1	0.646667	0.98	0.33	0.00646433
CNG02310	CNG02310 _ 2	657876	657878	0.33	0.26	0.47	0.03	0.03	0	0.353333	0.02	-0.33	0.00646433
CNG02510	CNG02510 _ 2	710516	710574	0.89	0.9	0.88	0.81	0.77	0.75	0.89	0.776667	-0.11	0.024819
CNG02510	CNG02510 _ 4	712480	712493	0	0	0	0.07	0.1	0.12	0	0.0966667	0.1	0.0314819
CNG02630	CNG02630 _ 1	739133	739137	0.23	0.24	0.3	0.37	0.4	0.43	0.256667	0.4	0.14	0.0194754
CNG02630	CNG02630 _ 2	739158	739186	0.77	0.76	0.7	0.63	0.6	0.57	0.743333	0.6	-0.14	0.0194754
CNG02950	CNG02950 _ 2	813792	813807	0.16	0.31	0.2	0	0	0	0.223333	0	-0.22	0.0109415
CNG02950	CNG02950 _ 1	813827	813847	0.84	0.69	0.8	0	0	0	0.776667	0	-0.78	0.00109356
CNG03090	CNG03090 _ 1	861727	861766	0.94	0.98	0.96	0.87	0.83	0.84	0.96	0.846667	-0.11	0.023397
CNG03220	CNG03220 _ 2	912781	912837	0.18	0.09	0.07	0.23	0.3	0.32	0.113333	0.283333	0.17	0.020072
CNG03220	CNG03220 _ 1	913042	913094	0.75	0.88	0.9	0.68	0.61	0.58	0.843333	0.623333	-0.22	0.0146769
CNG03310	CNG03310 _ 2	934801	934803	0.81	0.7	0.62	0.07	0.14	0	0.71	0.07	-0.64	0.0022227
CNG03310	CNG03310 _ 1	934928	934938	0.19	0.3	0.38	0.93	0.86	1	0.29	0.93	0.64	0.0022227
CNG03600	CNG03600 _ 1	1003773	1003782	0.65	0.7	0.71	0.6	0.59	0.57	0.686667	0.586667	-0.1	0.0356504
CNG03660	CNG03660 _ 3	1027186	1027195	0.07	0.04	0.04	0.11	0.16	0.17	0.05	0.146667	0.1	0.0393141
CNG03660	CNG03660 _ 1	1027763	1027786	0.9	0.96	0.96	0.82	0.77	0.75	0.94	0.78	-0.16	0.0157337
CNG03760	CNG03760 _ 2	1058911	1058973	0.83	0.85	0.85	0.39	0.4	0.37	0.843333	0.386667	-0.46	0.00132862
CNG03760	CNG03760 _ 1	1058998	1059015	0.09	0.09	0.09	0.53	0.53	0.52	0.09	0.526667	0.44	0.00109356
CNG03800	CNG03800 _ 1	1065723	1065740	0.41	0.55	0.33	0.81	0.68	0.79	0.43	0.76	0.33	0.00847743
CNG03800	CNG03800 _ 2	1065914	1065952	0.59	0.45	0.67	0.19	0.32	0.21	0.57	0.24	-0.33	0.00847743
CNG03900	CNG03900 _ 1	1100046	1100098	0.92	0.93	0.92	0.73	0.73	0.76	0.923333	0.74	-0.18	0.0063343
CNG03900	CNG03900 _ 2	1100255	1100284	0.07	0.06	0.07	0.14	0.15	0.14	0.0666667	0.143333	0.08	0.0368492
CNG03900	CNG03900 _ 3	1100466	1100478	0.01	0.01	0.01	0.13	0.12	0.09	0.01	0.113333	0.1	0.024485
CNG03930	CNG03930 _ 2	1108038	1108048	0.36	0.16	0.35	0.05	0	0.11	0.29	0.0533333	-0.24	0.0175486
CNG03930	CNG03930 _ 1	1108921	1108946	0.64	0.84	0.65	0.95	1	0.89	0.71	0.946667	0.24	0.0175486
CNG03990	CNG03990 _ 1	1126982	1127011	0.07	0.02	0	0.48	0.35	0.34	0.03	0.39	0.36	0.00446982
CNG03990	CNG03990 _ 2	1127043	1127048	0.93	0.98	1	0.52	0.65	0.66	0.97	0.61	-0.36	0.00446982
CNG04200	CNG04200 _ 2	1186176	1186198	0.42	0.45	0.46	0.54	0.52	0.57	0.443333	0.543333	0.1	0.0338309
CNG04200	CNG04200 _ 1	1186219	1186263	0.49	0.53	0.51	0.3	0.29	0.21	0.51	0.266667	-0.24	0.00634296
CNG04350	CNG04350 _ 2	1230147	1230161	0.32	0.2	0.28	0	0	0	0.266667	0	-0.27	0.00602025
CNG04350	CNG04350 _ 1	1231256	1231310	0.6	0.8	0.67	0.98	0.97	0.95	0.69	0.966667	0.28	0.00907202
CNG04470	CNG04470 _ 2	1278341	1278357	0.53	0.45	0.51	0.26	0.26	0.25	0.496667	0.256667	-0.24	0.0055845
CNG04470	CNG04470 _ 1	1278384	1278423	0.47	0.55	0.49	0.74	0.74	0.75	0.503333	0.743333	0.24	0.0055845
CNH00120	CNH00120 _ 1	1150220	1150243	0.92	0.91	0.9	0.75	0.75	0.73	0.91	0.743333	-0.17	0.00720672
CNH00120	CNH00120 _ 2	1150261	1150286	0.08	0.09	0.1	0.25	0.25	0.27	0.09	0.256667	0.17	0.00720672
CNH00150	CNH00150 _ 1	1139826	1139865	0.5	0.44	0.46	0.35	0.36	0.39	0.466667	0.366667	-0.1	0.0364485
CNH00150	CNH00150 _ 2	1139892	1139947	0.44	0.45	0.45	0.63	0.61	0.61	0.446667	0.616667	0.17	0.00654039
CNH00500	CNH00500 _ 1	1040805	1040848	0.51	0.66	0.79	0.16	0.18	0.18	0.653333	0.173333	-0.48	0.00441
CNH00500	CNH00500 _ 2	1040907	1040933	0.21	0.34	0.21	0.49	0.55	0.43	0.253333	0.49	0.24	0.0122099
CNH00500	CNH00500 _ 3	1042296	1042314	0.28	0	0	0.35	0.27	0.39	0.0933333	0.336667	0.24	0.0253935
CNH00520	CNH00520 _ 4	1035931	1035983	0.88	0.75	0.85	0.61	0.6	0.58	0.826667	0.596667	-0.23	0.00895854
CNH00520	CNH00520 _ 1	1038526	1038550	0.12	0.25	0.15	0.38	0.36	0.37	0.173333	0.37	0.2	0.0129572
CNH00760	CNH00760 _ 1	971784	971807	0.83	0.78	0.85	0.71	0.65	0.73	0.82	0.696667	-0.12	0.0309474
CNH00760	CNH00760 _ 2	971826	971830	0.17	0.22	0.15	0.28	0.33	0.24	0.18	0.283333	0.1	0.0488276
CNH00780	CNH00780 _ 1	967003	967047	0.86	1	1	0.8	0.76	0.75	0.953333	0.77	-0.18	0.0191341
CNH00780	CNH00780 _ 2	967240	967244	0.04	0	0	0.13	0.16	0.13	0.0133333	0.14	0.13	0.0184848
CNH00800	CNH00800 _ 1	958729	958759	0.7	0.71	0.73	0.85	0.83	0.81	0.713333	0.83	0.12	0.0204865
CNH00800	CNH00800 _ 2	960915	960921	0.3	0.29	0.27	0.15	0.17	0.19	0.286667	0.17	-0.12	0.0204865
CNH01390	CNH01390 _ 2	781228	781239	0.93	0.89	0.91	0.65	0.67	0.64	0.91	0.653333	-0.26	0.00365908
CNH01390	CNH01390 _ 1	781259	781262	0.07	0.11	0.09	0.35	0.33	0.36	0.09	0.346667	0.26	0.00365908
CNH01420	CNH01420 _ 1	767225	767250	0.82	0.94	0.88	1	1	1	0.88	1	0.12	0.0354731
CNH01420	CNH01420 _ 2	769053	769057	0.18	0.06	0.12	0	0	0	0.12	0	-0.12	0.0354731
CNH01870	CNH01870 _ 3	599700	599712	0.19	0.17	0.12	0.42	0.5	0.4	0.16	0.44	0.28	0.0055845
CNH01870	CNH01870 _ 2	599851	599860	0.13	0.14	0.2	0	0.03	0	0.156667	0.01	-0.15	0.0167137
CNH01870	CNH01870 _ 1	599893	599917	0.62	0.58	0.62	0.5	0.44	0.53	0.606667	0.49	-0.12	0.0328802
CNH01980	CNH01980 _ 2	571529	571531	0.02	0	0.04	0.1	0.1	0.14	0.02	0.113333	0.09	0.0381702
CNH02350	CNH02350 _ 2	466894	466903	0.73	1	1	0.43	0.39	0.31	0.91	0.376667	-0.53	0.00446802
CNH02350	CNH02350 _ 5	470754	470785	0	0	0	0.09	0.1	0.12	0	0.103333	0.1	0.0218533
CNH02350	CNH02350 _ 7	472254	472281	0.05	0	0	0.11	0.14	0.17	0.0166667	0.14	0.12	0.024456
CNH02420	CNH02420 _ 1	446499	446504	0.98	0.99	1	0.92	0.84	0.84	0.99	0.866667	-0.12	0.0270306
CNH02560	CNH02560 _ 4	402976	402993	0.35	0.44	0.26	0.84	0.9	0.87	0.35	0.87	0.52	0.0024545
CNH02560	CNH02560 _ 2	403206	403233	0.55	0.49	0.66	0.1	0.05	0.06	0.566667	0.07	-0.5	0.00254786
CNH02620	CNH02620 _ 1	383560	383591	0.81	0.77	0.77	0.62	0.68	0.53	0.783333	0.61	-0.17	0.0201314
CNH02620	CNH02620 _ 2	383638	383657	0.19	0.23	0.23	0.38	0.32	0.47	0.216667	0.39	0.17	0.0201314
CNH02735	CNH02735 _ 1	353110	353133	0	0.17	0	0.67	0.7	0.61	0.0566667	0.66	0.6	0.00227764
CNH02735	CNH02735 _ 2	353163	353170	0	0	0	0.31	0.26	0.29	0	0.286667	0.29	0.00309642
CNH02735	CNH02735 _ 3	354015	354024	1	0.83	1	0.02	0.03	0.09	0.943333	0.0466667	-0.9	0.00109356
CNH02750	CNH02750 _ 4	348807	348814	0.24	0.13	0.17	0.06	0.06	0.05	0.18	0.0566667	-0.12	0.0312648
CNH02750	CNH02750 _ 1	351917	351931	0.51	0.54	0.5	0.72	0.68	0.75	0.516667	0.716667	0.2	0.00791682
CNH02815	CNH02815 _ 1	330910	330945	0.75	0.48	0.39	0.11	0.09	0.09	0.54	0.0966667	-0.44	0.00723938
CNH02815	CNH02815 _ 2	331100	331117	0.25	0.52	0.61	0.89	0.91	0.91	0.46	0.903333	0.44	0.00723938
CNH02910	CNH02910 _ 1	300946	300955	1	1	1	0.92	0.93	0.91	1	0.92	-0.08	0.0350152
CNH03000	CNH03000 _ 2	268736	268752	0.16	0.05	0.12	0	0	0	0.11	0	-0.11	0.0408814
CNH03000	CNH03000 _ 3	269275	269293	0.5	0.87	0.81	1	0.93	1	0.726667	0.976667	0.25	0.0310948
CNH03150	CNH03150 _ 1	220859	220895	0.37	0.68	0.78	0.37	0.24	0.18	0.61	0.263333	-0.35	0.0189465
CNH03150	CNH03150 _ 2	222176	222198	0.63	0.32	0.22	0.63	0.76	0.82	0.39	0.736667	0.35	0.0189465
CNH03160	CNH03160 _ 2	220521	220555	0.48	0.35	0.44	1	1	1	0.423333	1	0.58	0.00165477
CNH03160	CNH03160 _ 1	220675	220677	0.52	0.65	0.56	0	0	0	0.576667	0	-0.58	0.00165477
CNH03280	CNH03280 _ 3	174052	174057	0	0	0	0.11	0.12	0.13	0	0.12	0.12	0.0137171
CNH03280	CNH03280 _ 2	174103	174120	0	0	0	0.13	0.13	0.26	0	0.173333	0.17	0.0190626
CNH03280	CNH03280 _ 1	175839	175843	1	1	1	0.76	0.74	0.61	1	0.703333	-0.3	0.00621244
CNH03300	CNH03300 _ 2	169102	169121	0.19	0.39	0.3	0.74	0.51	0.66	0.293333	0.636667	0.34	0.00962345
CNH03300	CNH03300 _ 1	169785	169815	0.81	0.61	0.7	0.26	0.49	0.34	0.706667	0.363333	-0.34	0.00962345
CNH03470	CNH03470 _ 2	110974	110980	0.04	0.03	0.01	0.27	0.31	0.4	0.0266667	0.326667	0.3	0.00513391
CNH03470	CNH03470 _ 1	113081	113126	0.96	0.97	0.99	0.73	0.69	0.6	0.973333	0.673333	-0.3	0.00513391
CNH03475	CNH03475 _ 2	108105	108148	0.71	0.78	0.8	0.85	0.88	0.87	0.763333	0.866667	0.1	0.0428552
CNH03510	CNH03510 _ 1	97315	97339	0.32	0.32	0.28	0.46	0.46	0.43	0.306667	0.45	0.14	0.0136654
CNH03510	CNH03510 _ 2	97361	97387	0.68	0.68	0.72	0.54	0.54	0.57	0.693333	0.55	-0.14	0.0136654
CNH03650	CNH03650 _ 2	63584	63587	0.01	0	0	0.25	0.19	0.24	0.00333333	0.226667	0.22	0.00557189
CNH03650	CNH03650 _ 1	63608	63665	0.91	0.96	0.95	0.71	0.74	0.71	0.94	0.72	-0.22	0.00559355
CNH03690	CNH03690 _ 1	51875	51916	0.84	0.96	0.98	0.32	0.42	0.49	0.926667	0.41	-0.52	0.0030722
CNH03690	CNH03690 _ 2	51970	51979	0.16	0.04	0.02	0.68	0.58	0.51	0.0733333	0.59	0.52	0.0030722
CNH03700	CNH03700 _ 1	48662	48696	0.88	0.99	0.94	0.68	0.63	0.57	0.936667	0.626667	-0.31	0.00548816
CNH03700	CNH03700 _ 2	49578	49604	0	0	0	0.07	0.1	0.15	0	0.106667	0.11	0.0336505
CNH03700	CNH03700 _ 3	50351	50386	0.12	0.01	0.06	0.17	0.19	0.2	0.0633333	0.186667	0.12	0.0318703
CNH03700	CNH03700 _ 4	50463	50511	0	0	0	0.07	0.07	0.07	0	0.07	0.07	0.0370427
CNH03800	CNH03800 _ 3	24356	24362	0.11	0.1	0.11	0	0	0.03	0.106667	0.01	-0.1	0.0272036
CNI00790	CNI00790 _ 1	189071	189097	0.94	0.93	1	0.89	0.61	0.49	0.956667	0.663333	-0.29	0.0224797
CNI00790	CNI00790 _ 2	191603	191605	0.06	0.07	0	0.11	0.39	0.51	0.0433333	0.336667	0.29	0.0224797
CNI00820	CNI00820 _ 2	201299	201362	1	1	1	0.6	0.59	0.4	1	0.53	-0.47	0.00361694
CNI00820	CNI00820 _ 1	202021	202024	0	0	0	0.4	0.41	0.6	0	0.47	0.47	0.00361694
CNI00990	CNI00990 _ 7	244045	244060	0	0	0	0.07	0.11	0.14	0	0.106667	0.11	0.0305488
CNI00990	CNI00990 _ 1	245170	245185	1	1	1	0.76	0.67	0.64	1	0.69	-0.31	0.00449949
CNI01130	CNI01130 _ 1	278496	278533	0.82	0.92	0.9	0.71	0.66	0.65	0.88	0.673333	-0.21	0.0102259
CNI01130	CNI01130 _ 2	278786	278794	0.18	0.08	0.1	0.29	0.34	0.35	0.12	0.326667	0.21	0.0102259
CNI01140	CNI01140 _ 1	282353	282368	0.36	0.24	0.29	0.02	0.05	0.04	0.296667	0.0366667	-0.26	0.00632401
CNI01140	CNI01140 _ 3	282553	282565	0.31	0.35	0.32	0.59	0.66	0.59	0.326667	0.613333	0.29	0.00416631
CNI01350	CNI01350 _ 1	401660	401663	0.43	0.19	0.27	0.44	0.53	0.55	0.296667	0.506667	0.21	0.0250654
CNI01350	CNI01350 _ 3	401744	401747	0.17	0.26	0.26	0.19	0	0	0.23	0.0633333	-0.17	0.0370427
CNI01410	CNI01410 _ 1	417026	417060	0.75	0.85	0.77	1	1	0.93	0.79	0.976667	0.19	0.0141225
CNI01410	CNI01410 _ 2	417081	417088	0.25	0.15	0.23	0	0	0.07	0.21	0.0233333	-0.19	0.0141225
CNI01570	CNI01570 _ 3	456006	456020	0	0	0	0.67	0.61	0.64	0	0.64	0.64	0.00109356
CNI01570	CNI01570 _ 4	456046	456049	0	0	0	0.3	0.29	0.29	0	0.293333	0.29	0.0022227
CNI01580	CNI01580 _ 2	457671	457703	0.63	0.65	1	0.98	0.98	0.98	0.76	0.98	0.22	0.043647
CNI01580	CNI01580 _ 1	457856	457882	0.37	0.35	0	0.02	0.02	0.02	0.24	0.02	-0.22	0.043647
CNI01590	CNI01590 _ 2	460427	460487	0.45	0.36	0.43	0.89	0.89	0.88	0.413333	0.886667	0.47	0.00194261
CNI01590	CNI01590 _ 1	460542	460576	0.55	0.64	0.57	0.11	0.1	0.12	0.586667	0.11	-0.48	0.00194261
CNI01600	CNI01600 _ 1	460762	460772	0.84	1	1	0.77	0.64	0.62	0.946667	0.676667	-0.27	0.0123642
CNI01600	CNI01600 _ 2	461017	461019	0.16	0	0	0.23	0.36	0.38	0.0533333	0.323333	0.27	0.0123642
CNI02090	CNI02090 _ 2	576130	576150	0.22	0.06	0.17	0	0.07	0	0.15	0.0233333	-0.13	0.0493175
CNI02090	CNI02090 _ 1	579491	579527	0.78	0.94	0.83	1	0.93	1	0.85	0.976667	0.13	0.0493175
CNI02110	CNI02110 _ 2	585179	585216	0.59	0.74	0.65	0.58	0.55	0.44	0.66	0.523333	-0.14	0.049335
CNI02120	CNI02120 _ 1	585383	585406	0.3	0.31	0.3	0.75	0.67	0.78	0.303333	0.733333	0.43	0.00237993
CNI02120	CNI02120 _ 2	585468	585490	0.7	0.69	0.7	0.25	0.33	0.22	0.696667	0.266667	-0.43	0.00237993
CNI02250	CNI02250 _ 3	625514	625533	0.4	0.38	0.31	0.07	0.05	0.05	0.363333	0.0566667	-0.31	0.00372026
CNI02250	CNI02250 _ 2	625551	625591	0.45	0.51	0.58	0.69	0.71	0.67	0.513333	0.69	0.18	0.0167137
CNI02250	CNI02250 _ 1	625611	625629	0.11	0.11	0.09	0.24	0.22	0.26	0.103333	0.24	0.14	0.0135604
CNI02330	CNI02330 _ 2	646915	646937	0.95	0.94	0.95	0.8	0.84	0.84	0.946667	0.826667	-0.12	0.0189465
CNI02330	CNI02330 _ 1	646955	646960	0.05	0.06	0.05	0.2	0.16	0.16	0.0533333	0.173333	0.12	0.0189465
CNI02360	CNI02360 _ 2	654512	654546	0.96	0.97	0.99	0.67	0.89	0.61	0.973333	0.723333	-0.25	0.0191465
CNI02360	CNI02360 _ 1	654625	654630	0.01	0.01	0.01	0.33	0.11	0.39	0.01	0.276667	0.27	0.0167137
CNI02370	CNI02370 _ 2	656554	656594	0.68	0.78	0.65	0.94	0.9	0.94	0.703333	0.926667	0.22	0.0100036
CNI02370	CNI02370 _ 1	656657	656699	0.32	0.22	0.35	0.06	0.1	0.06	0.296667	0.0733333	-0.22	0.0100036
CNI02420	CNI02420 _ 1	664918	664936	0.08	0.11	0.06	0.27	0.26	0.22	0.0833333	0.25	0.17	0.0110037
CNI02420	CNI02420 _ 2	664984	664993	0.92	0.89	0.94	0.73	0.74	0.78	0.916667	0.75	-0.17	0.0110037
CNI02490	CNI02490 _ 2	680430	680438	0.08	0.02	0.01	0.12	0.16	0.17	0.0366667	0.15	0.11	0.0323311
CNI02490	CNI02490 _ 1	680613	680631	0.92	0.98	0.99	0.88	0.84	0.83	0.963333	0.85	-0.11	0.0323311
CNI02550	CNI02550 _ 3	694939	694977	0.1	0.03	0.01	0.17	0.28	0.26	0.0466667	0.236667	0.19	0.0156339
CNI02550	CNI02550 _ 2	695115	695143	0.61	0.76	0.72	0.6	0.51	0.49	0.696667	0.533333	-0.16	0.0293642
CNI02550	CNI02550 _ 1	695164	695171	0.18	0.2	0.23	0.11	0.12	0.13	0.203333	0.12	-0.08	0.0462186
CNI02880	CNI02880 _ 3	786938	786941	0.08	0	0	0.15	0.19	0.13	0.0266667	0.156667	0.13	0.0274032
CNI02880	CNI02880 _ 2	787080	787085	0.04	0	0	0.16	0.24	0.31	0.0133333	0.236667	0.22	0.0110037
CNI02880	CNI02880 _ 1	790963	791008	0.88	1	1	0.69	0.57	0.55	0.96	0.603333	-0.36	0.00548338
CNI02950	CNI02950 _ 1	800036	800047	0.22	0.25	0.28	0.34	0.37	0.42	0.25	0.376667	0.13	0.0267037
CNI02950	CNI02950 _ 2	800069	800093	0.78	0.75	0.72	0.66	0.63	0.58	0.75	0.623333	-0.13	0.0267037
CNI03010	CNI03010 _ 1	819742	819754	0.49	0.56	0.42	0.87	0.87	0.89	0.49	0.876667	0.39	0.00341765
CNI03010	CNI03010 _ 2	819780	819792	0.51	0.44	0.58	0.13	0.13	0.11	0.51	0.123333	-0.39	0.00341765
CNI03130	CNI03130 _ 3	851722	851752	0.34	0.45	0.47	0.72	0.55	0.6	0.42	0.623333	0.2	0.0210234
CNI03130	CNI03130 _ 2	851781	851800	0.5	0.37	0.43	0.21	0.31	0.28	0.433333	0.266667	-0.17	0.0232077
CNI03150	CNI03150 _ 2	858599	858607	0.12	0.13	0.2	0	0	0	0.15	0	-0.15	0.0164902
CNI03150	CNI03150 _ 4	860472	860476	0	0.02	0	0.11	0.1	0.12	0.00666667	0.11	0.1	0.0218533
CNI03180	CNI03180 _ 3	865353	865387	0.15	0.12	0.12	0.04	0.02	0.04	0.13	0.0333333	-0.1	0.0287432
CNI03180	CNI03180 _ 1	865516	865526	0.77	0.78	0.8	0.91	0.91	0.85	0.783333	0.89	0.11	0.0320926
CNI03230	CNI03230 _ 3	878007	878009	0.11	0.09	0.13	0.02	0.01	0.02	0.11	0.0166667	-0.09	0.0312173
CNI03330	CNI03330 _ 1	903747	903762	0.43	0.57	0.43	0.23	0.22	0.21	0.476667	0.22	-0.26	0.00835296
CNI03330	CNI03330 _ 2	903775	903839	0.39	0.32	0.31	0.57	0.58	0.6	0.34	0.583333	0.24	0.00586706
CNI03370	CNI03370 _ 2	916148	916153	0.41	0.33	0.29	0.72	0.7	0.79	0.343333	0.736667	0.39	0.00357562
CNI03370	CNI03370 _ 1	917003	917029	0.59	0.67	0.71	0.28	0.3	0.21	0.656667	0.263333	-0.39	0.00357562
CNI03390	CNI03390 _ 4	920280	920315	0.23	0.21	0.2	0.02	0.03	0.03	0.213333	0.0266667	-0.19	0.00602025
CNI03390	CNI03390 _ 3	920334	920343	0.1	0.11	0.14	0	0	0	0.116667	0	-0.12	0.0189465
CNI03390	CNI03390 _ 1	922829	922844	0.25	0.48	0.43	0.67	0.64	0.51	0.386667	0.606667	0.22	0.0253935
CNI03450	CNI03450 _ 3	935353	935369	0.42	0.4	0.48	0.6	0.66	0.69	0.433333	0.65	0.22	0.00915128
CNI03450	CNI03450 _ 1	935637	935654	0.31	0.33	0.22	0.16	0.1	0.15	0.286667	0.136667	-0.15	0.0234601
CNI03690	CNI03690 _ 2	996325	996328	0.15	0.23	0.13	0.04	0.08	0.04	0.17	0.0533333	-0.12	0.0364437
CNI03690	CNI03690 _ 3	996374	996397	0.77	0.69	0.78	0.89	0.85	0.87	0.746667	0.87	0.12	0.0298677
CNI03700	CNI03700 _ 1	998212	998239	0.91	1	1	0.72	0.61	0.71	0.97	0.68	-0.29	0.0063343
CNI03700	CNI03700 _ 2	998318	998321	0.07	0	0	0.07	0.27	0.18	0.0233333	0.173333	0.15	0.0409161
CNI03700	CNI03700 _ 3	998564	998567	0.02	0	0	0.2	0.12	0.11	0.00666667	0.143333	0.14	0.022568
CNI03940	CNI03940 _ 2	1060706	1060708	0.02	0	0	0.05	0.18	0.14	0.00666667	0.123333	0.12	0.0429112
CNI03940	CNI03940 _ 1	1061654	1061675	0.98	1	1	0.95	0.82	0.86	0.993333	0.876667	-0.12	0.0429112
CNJ00140	CNJ00140 _ 6	32399	32427	0.46	0.34	0.38	0	0	0	0.393333	0	-0.39	0.00284922
CNJ00140	CNJ00140 _ 5	32467	32476	0.14	0.18	0.11	0	0	0	0.143333	0	-0.14	0.0156279
CNJ00140	CNJ00140 _ 4	32541	32554	0.18	0.12	0.14	0	0	0.01	0.146667	0.00333333	-0.14	0.0142647
CNJ00140	CNJ00140 _ 3	33698	33727	0	0	0	0.14	0.16	0.21	0	0.17	0.17	0.0104112
CNJ00140	CNJ00140 _ 1	35008	35048	0.2	0.37	0.36	0.58	0.55	0.48	0.31	0.536667	0.23	0.0159579
CNJ00150	CNJ00150 _ 1	35273	35305	0.81	0.88	0.87	0.79	0.58	0.51	0.853333	0.626667	-0.23	0.024485
CNJ00150	CNJ00150 _ 2	35680	35688	0.19	0.12	0.13	0.21	0.42	0.49	0.146667	0.373333	0.23	0.024485
CNJ00170	CNJ00170 _ 1	41504	41543	0.96	1	1	0.91	0.89	0.87	0.986667	0.89	-0.1	0.0350152
CNJ00170	CNJ00170 _ 2	41731	41734	0.04	0	0	0.09	0.11	0.13	0.0133333	0.11	0.1	0.0350152
CNJ00280	CNJ00280 _ 2	73562	73588	0.12	0.44	0.16	0.05	0.06	0.02	0.24	0.0433333	-0.2	0.0434841
CNJ00280	CNJ00280 _ 1	74096	74117	0.88	0.56	0.84	0.95	0.94	0.98	0.76	0.956667	0.2	0.0434841
CNJ00290	CNJ00290 _ 2	76580	76636	0.49	0.41	0.44	0.69	0.71	0.71	0.446667	0.703333	0.26	0.00488022
CNJ00290	CNJ00290 _ 3	76657	76674	0.49	0.56	0.54	0.3	0.26	0.27	0.53	0.276667	-0.25	0.00493255
CNJ00910	CNJ00910 _ 2	262427	262478	0.87	0.84	0.85	0.73	0.61	0.75	0.853333	0.696667	-0.16	0.0245455
CNJ00910	CNJ00910 _ 1	262507	262534	0.13	0.16	0.15	0.27	0.39	0.25	0.146667	0.303333	0.16	0.0245455
CNJ00925	CNJ00925 _ 3	269697	269731	0.68	0.57	0.59	0	0	0	0.613333	0	-0.61	0.00134049
CNJ00925	CNJ00925 _ 2	270024	270048	0.26	0.31	0.3	0.75	0.77	0.8	0.29	0.773333	0.48	0.00152063
CNJ00925	CNJ00925 _ 1	270075	270080	0.06	0.12	0.11	0.25	0.23	0.2	0.0966667	0.226667	0.13	0.0214141
CNJ00940	CNJ00940 _ 2	273555	273576	0.32	0.42	0.26	0	0	0	0.333333	0	-0.33	0.00488022
CNJ00940	CNJ00940 _ 1	273883	273895	0.68	0.58	0.74	1	1	1	0.666667	1	0.33	0.00488022
CNJ00950	CNJ00950 _ 1	274365	274380	0.83	0.92	0.94	0.7	0.67	0.65	0.896667	0.673333	-0.22	0.00881277
CNJ00950	CNJ00950 _ 6	275060	275101	0.04	0.02	0.02	0.1	0.13	0.12	0.0266667	0.116667	0.09	0.0326651
CNJ00965	CNJ00965 _ 5	282569	282599	0.79	0.81	0.79	0.64	0.62	0.55	0.796667	0.603333	-0.19	0.00971997
CNJ01060	CNJ01060 _ 2	301719	301725	0.07	0.11	0.09	0.23	0.23	0.16	0.09	0.206667	0.12	0.0295822
CNJ01060	CNJ01060 _ 3	301744	301796	0.93	0.89	0.91	0.77	0.77	0.84	0.91	0.793333	-0.12	0.0295822
CNJ01180	CNJ01180 _ 1	333634	333637	0.98	0.99	0.99	0.93	0.89	0.87	0.986667	0.896667	-0.09	0.042278
CNJ01190	CNJ01190 _ 1	334364	334388	0.43	0.5	0.37	0.35	0.32	0.24	0.433333	0.303333	-0.13	0.0435632
CNJ01190	CNJ01190 _ 4	335858	335860	0.01	0	0	0.12	0.15	0.23	0.00333333	0.166667	0.16	0.0168376
CNJ01190	CNJ01190 _ 5	335972	335980	0.12	0.19	0.11	0	0	0	0.14	0	-0.14	0.0190626
CNJ01250	CNJ01250 _ 1	348424	348459	0.96	0.98	0.98	0.89	0.86	0.87	0.973333	0.873333	-0.1	0.0253739
CNJ01250	CNJ01250 _ 2	348538	348544	0.04	0.02	0.02	0.11	0.14	0.13	0.0266667	0.126667	0.1	0.0253739
CNJ01290	CNJ01290 _ 2	364905	364913	0.07	0.01	0.02	0.13	0.15	0.17	0.0333333	0.15	0.12	0.0257713
CNJ01290	CNJ01290 _ 1	365025	365032	0.93	0.99	0.98	0.87	0.85	0.83	0.966667	0.85	-0.12	0.0257713
CNJ01550	CNJ01550 _ 2	456821	456825	0.27	0.17	0.14	0.32	0.39	0.49	0.193333	0.4	0.21	0.0196525
CNJ01550	CNJ01550 _ 1	458160	458200	0.73	0.83	0.86	0.68	0.61	0.51	0.806667	0.6	-0.21	0.0196525
CNJ01670	CNJ01670 _ 1	487963	487987	0.94	0.98	1	0.83	0.77	0.68	0.973333	0.76	-0.21	0.0129223
CNJ01750	CNJ01750 _ 3	507969	507975	0.36	0.36	0.44	0.01	0.02	0.01	0.386667	0.0133333	-0.37	0.00254786
CNJ01750	CNJ01750 _ 2	507997	508011	0.26	0.22	0.14	0	0.01	0.02	0.206667	0.01	-0.2	0.0115972
CNJ01750	CNJ01750 _ 1	508681	508716	0.39	0.42	0.42	0.99	0.97	0.97	0.41	0.976667	0.57	0.00109356
CNJ01780	CNJ01780 _ 2	517666	517675	0.14	0.11	0.14	0	0.04	0.05	0.13	0.03	-0.1	0.0330322
CNJ02080	CNJ02080 _ 2	603695	603700	0.36	0.42	0.42	0.32	0.21	0.19	0.4	0.24	-0.16	0.0237853
CNJ02090	CNJ02090 _ 1	609230	609264	1	1	1	0.92	0.8	0.85	1	0.856667	-0.14	0.0235487
CNJ02090	CNJ02090 _ 2	611657	611672	0	0	0	0.06	0.15	0.15	0	0.12	0.12	0.0312365
CNJ02250	CNJ02250 _ 2	657242	657245	0.28	0.24	0.16	0.07	0.07	0.06	0.226667	0.0666667	-0.16	0.0189465
CNJ02250	CNJ02250 _ 1	657274	657312	0.72	0.76	0.84	0.93	0.93	0.94	0.773333	0.933333	0.16	0.0189465
CNJ02280	CNJ02280 _ 1	662793	662828	0.2	0.32	0.21	0.65	0.82	0.74	0.243333	0.736667	0.49	0.00313714
CNJ02280	CNJ02280 _ 3	663368	663384	0.61	0.41	0.55	0	0	0	0.523333	0	-0.52	0.00257147
CNJ02310	CNJ02310 _ 2	676853	676860	0.39	0.36	0.4	0.62	0.57	0.64	0.383333	0.61	0.23	0.00621244
CNJ02310	CNJ02310 _ 1	676891	676922	0.61	0.64	0.6	0.38	0.43	0.36	0.616667	0.39	-0.23	0.00621244
CNJ02320	CNJ02320 _ 2	678662	678664	0.07	0.02	0.02	0.26	0.25	0.21	0.0366667	0.24	0.2	0.00731021
CNJ02320	CNJ02320 _ 1	679234	679282	0.93	0.98	0.98	0.74	0.75	0.79	0.963333	0.76	-0.2	0.00731021
CNJ02630	CNJ02630 _ 1	760753	760781	0.39	0.39	0.35	0.66	0.65	0.65	0.376667	0.653333	0.28	0.0033065
CNJ02630	CNJ02630 _ 2	760802	760825	0.61	0.61	0.65	0.34	0.35	0.35	0.623333	0.346667	-0.28	0.0033065
CNJ03220	CNJ03220 _ 1	1007307	1007358	0.66	0.5	0.66	0.75	0.72	0.78	0.606667	0.75	0.14	0.0396375
CNJ03330	CNJ03330 _ 4	1044328	1044366	0.42	0.46	0.41	0.15	0.12	0.08	0.43	0.116667	-0.31	0.00357876
CNJ03330	CNJ03330 _ 2	1046011	1046016	0.04	0.02	0.06	0.17	0.14	0.13	0.04	0.146667	0.11	0.0269663
CNJ03330	CNJ03330 _ 1	1046040	1046089	0.49	0.44	0.47	0.65	0.71	0.74	0.466667	0.7	0.23	0.00667301
CNK00070	CNK00070 _ 4	20210	20224	0.06	0.03	0.03	0.16	0.16	0.17	0.04	0.163333	0.12	0.015689
CNK00070	CNK00070 _ 1	22014	22034	0.87	0.96	0.94	0.63	0.61	0.6	0.923333	0.613333	-0.31	0.00370803
CNK00130	CNK00130 _ 1	39827	39859	1	1	1	0.93	0.93	0.92	1	0.926667	-0.07	0.0386943
CNK00230	CNK00230 _ 1	68525	68534	0.26	0.31	0.37	1	1	1	0.313333	1	0.69	0.00109356
CNK00230	CNK00230 _ 2	70203	70206	0.09	0.17	0.09	0	0	0	0.116667	0	-0.12	0.0302196
CNK00230	CNK00230 _ 3	70451	70480	0.59	0.49	0.49	0	0	0	0.523333	0	-0.52	0.00181621
CNK00380	CNK00380 _ 1	113738	113814	0.34	0.36	0.37	0.23	0.17	0.22	0.356667	0.206667	-0.15	0.0140081
CNK00380	CNK00380 _ 3	116683	116711	0.19	0.16	0.2	0.26	0.32	0.26	0.183333	0.28	0.1	0.0425747
CNK00550	CNK00550 _ 2	182781	182789	0.64	0.24	0.29	0	0	0	0.39	0	-0.39	0.0124641
CNK00550	CNK00550 _ 1	184859	184888	0.36	0.76	0.71	1	1	1	0.61	1	0.39	0.0124641
CNK00590	CNK00590 _ 2	195186	195189	0.33	0.04	0	0.33	0.43	0.47	0.123333	0.41	0.29	0.0210234
CNK00590	CNK00590 _ 1	197518	197535	0.67	0.96	1	0.67	0.57	0.53	0.876667	0.59	-0.29	0.0210234
CNK00600	CNK00600 _ 1	199129	199132	0.86	0.93	1	0.7	0.66	0.56	0.93	0.64	-0.29	0.00814105
CNK00600	CNK00600 _ 2	202472	202475	0.04	0	0	0.16	0.21	0.18	0.0133333	0.183333	0.17	0.0100818
CNK00630	CNK00630 _ 2	208353	208359	0.15	0.1	0.13	0	0	0	0.126667	0	-0.13	0.0170534
CNK00630	CNK00630 _ 1	208396	208459	0.85	0.9	0.87	1	1	1	0.873333	1	0.13	0.0170534
CNK00680	CNK00680 _ 1	221755	221814	0.13	0.13	0.14	0.5	0.48	0.53	0.133333	0.503333	0.37	0.00213808
CNK00680	CNK00680 _ 2	221832	221865	0.87	0.87	0.86	0.5	0.52	0.47	0.866667	0.496667	-0.37	0.00213808
CNK00690	CNK00690 _ 2	226039	226061	0.87	0.87	0.83	0	0	0	0.856667	0	-0.86	0.00109356
CNK00930	CNK00930 _ 2	294024	294044	0.11	0.08	0	0.31	0.28	0.44	0.0633333	0.343333	0.28	0.00881277
CNK01000	CNK01000 _ 1	307611	307625	0.61	0.69	0.67	0.83	0.88	0.8	0.656667	0.836667	0.18	0.0134901
CNK01000	CNK01000 _ 5	308199	308221	0.23	0.18	0.23	0.03	0	0.04	0.213333	0.0233333	-0.19	0.00814105
CNK01230	CNK01230 _ 1	369940	369988	0.87	0.86	0.83	0.95	1	0.93	0.853333	0.96	0.11	0.0344992
CNK01230	CNK01230 _ 2	370011	370015	0.13	0.14	0.17	0.05	0	0.07	0.146667	0.04	-0.11	0.0344992
CNK01260	CNK01260 _ 3	378401	378449	0.92	0.87	0.87	0.2	0.18	0.28	0.886667	0.22	-0.67	0.0011798
CNK01260	CNK01260 _ 2	378487	378491	0.07	0.13	0.13	0	0	0	0.11	0	-0.11	0.0281069
CNK01260	CNK01260 _ 1	379037	379056	0.01	0	0	0.8	0.82	0.72	0.00333333	0.78	0.78	0.00109356
CNK01300	CNK01300 _ 1	386669	386687	0.14	0.18	0.17	0.07	0.07	0.08	0.163333	0.0733333	-0.09	0.0346369
CNK01300	CNK01300 _ 3	386898	386916	0.27	0.34	0.32	0.37	0.44	0.42	0.31	0.41	0.1	0.0470402
CNK01540	CNK01540 _ 1	453537	453615	0.98	0.97	0.96	0.87	0.88	0.78	0.97	0.843333	-0.13	0.0293669
CNK01540	CNK01540 _ 2	453640	453645	0.02	0.03	0.04	0.13	0.12	0.22	0.03	0.156667	0.13	0.0293669
CNK01580	CNK01580 _ 1	465384	465413	0.89	1	1	0.82	0.71	0.69	0.963333	0.74	-0.22	0.0137176
CNK01580	CNK01580 _ 2	467164	467169	0.11	0	0	0.18	0.29	0.31	0.0366667	0.26	0.22	0.0137176
CNK01870	CNK01870 _ 2	555536	555539	0.33	0.42	0.39	0.21	0.22	0.28	0.38	0.236667	-0.14	0.0233862
CNK01870	CNK01870 _ 1	555561	555578	0.67	0.58	0.61	0.79	0.78	0.72	0.62	0.763333	0.14	0.0233862
CNK02140	CNK02140 _ 2	634495	634512	0.63	0.6	0.76	0.12	0.05	0	0.663333	0.0566667	-0.61	0.00221261
CNK02140	CNK02140 _ 1	634594	634623	0.37	0.4	0.24	0.88	0.95	1	0.336667	0.943333	0.61	0.00221261
CNK02150	CNK02150 _ 1	634805	634821	0.65	0.62	0.5	0.78	0.86	0.85	0.59	0.83	0.24	0.0110037
CNK02150	CNK02150 _ 2	634839	634864	0.35	0.38	0.5	0.22	0.14	0.15	0.41	0.17	-0.24	0.0110037
CNK02240	CNK02240 _ 1	661299	661356	0.94	0.96	0.97	0.88	0.85	0.86	0.956667	0.863333	-0.09	0.0317075
CNK02300	CNK02300 _ 3	671763	671774	0.11	0.11	0	0.18	0.28	0.2	0.0733333	0.22	0.15	0.0311062
CNK02330	CNK02330 _ 3	678153	678204	0.45	0.45	0.43	0.02	0.03	0.02	0.443333	0.0233333	-0.42	0.00134049
CNK02330	CNK02330 _ 1	678960	678966	0.52	0.53	0.56	0.94	0.91	0.9	0.536667	0.916667	0.38	0.00213808
CNK02340	CNK02340 _ 1	679101	679109	0.44	0.57	0.69	0.32	0.39	0.37	0.566667	0.36	-0.21	0.0245486
CNK02340	CNK02340 _ 2	679137	679148	0.56	0.43	0.31	0.68	0.61	0.63	0.433333	0.64	0.21	0.0245486
CNK02370	CNK02370 _ 1	686349	686373	0.92	0.95	0.99	0.9	0.81	0.74	0.953333	0.816667	-0.14	0.039288
CNK02470	CNK02470 _ 2	722149	722157	0.94	0.84	0.9	0.64	0.76	0.74	0.893333	0.713333	-0.18	0.0190626
CNK02470	CNK02470 _ 1	722196	722207	0.06	0.16	0.1	0.36	0.24	0.26	0.106667	0.286667	0.18	0.0190626
CNK02610	CNK02610 _ 4	760167	760174	0	0	0	0.14	0.13	0.14	0	0.136667	0.14	0.00895854
CNK02610	CNK02610 _ 3	760192	760196	0	0	0	0.12	0.16	0.18	0	0.153333	0.15	0.0120539
CNK02610	CNK02610 _ 1	761253	761272	1	0.96	1	0.69	0.64	0.61	0.986667	0.646667	-0.34	0.00310662
CNK02730	CNK02730 _ 2	799918	799936	0.22	0.24	0.23	0.41	0.42	0.29	0.23	0.373333	0.14	0.0286668
CNK02730	CNK02730 _ 1	800091	800107	0.2	0.17	0.2	0	0.07	0	0.19	0.0233333	-0.17	0.0128179
CNK02740	CNK02740 _ 1	804624	804629	0.36	0.56	0.94	0.33	0.17	0.12	0.62	0.206667	-0.41	0.020588
CNK02740	CNK02740 _ 4	808624	808647	0	0	0	0.12	0.12	0.14	0	0.126667	0.13	0.0125055
CNK02750	CNK02750 _ 1	809901	809915	0.01	0.01	0.01	0.12	0.12	0.19	0.01	0.143333	0.13	0.0201314
CNK02750	CNK02750 _ 2	810140	810182	0.99	0.99	0.99	0.88	0.88	0.81	0.99	0.856667	-0.13	0.0201314
CNK03185	CNK03185 _ 2	945879	945887	0.43	0.22	0.13	0.4	0.44	0.61	0.26	0.483333	0.22	0.0361537
CNK03185	CNK03185 _ 1	947080	947114	0.57	0.78	0.87	0.6	0.56	0.39	0.74	0.516667	-0.22	0.0361537
CNL03700	CNL03700 _ 2	13372	13414	0	0	0	0.09	0.12	0.16	0	0.123333	0.12	0.0218533
CNL03700	CNL03700 _ 1	14298	14330	0.81	0.92	0.93	0.6	0.58	0.51	0.886667	0.563333	-0.32	0.0052168
CNL03800	CNL03800 _ 3	38630	38636	0.18	0.18	0.13	0	0	0	0.163333	0	-0.16	0.0100036
CNL03800	CNL03800 _ 5	41979	42010	0.31	0.13	0.08	0.37	0.36	0.55	0.173333	0.426667	0.25	0.0210668
CNL04490	CNL04490 _ 2	246072	246109	0.79	0.75	0.79	0.51	0.62	0.52	0.776667	0.55	-0.23	0.00875832
CNL04490	CNL04490 _ 3	246172	246178	0.06	0.02	0.02	0.24	0.14	0.22	0.0333333	0.2	0.17	0.0163478
CNL04560	CNL04560 _ 4	272652	272663	0.47	0.43	0.59	0.7	0.73	0.58	0.496667	0.67	0.17	0.0315114
CNL04560	CNL04560 _ 1	272844	272849	0.24	0.41	0.22	0.11	0.06	0.15	0.29	0.106667	-0.18	0.0272381
CNL04720	CNL04720 _ 2	322845	322847	0.13	0.04	0.06	0.38	0.37	0.48	0.0766667	0.41	0.33	0.0047529
CNL04720	CNL04720 _ 1	323191	323234	0.87	0.96	0.94	0.62	0.63	0.52	0.923333	0.59	-0.33	0.0047529
CNL04750	CNL04750 _ 3	330987	331009	0.36	0.41	0.31	0.05	0.04	0.04	0.36	0.0433333	-0.32	0.00362955
CNL04750	CNL04750 _ 1	331384	331407	0.64	0.59	0.69	0.94	0.94	0.94	0.64	0.94	0.3	0.00406245
CNL04840	CNL04840 _ 1	358105	358116	1	1	1	0.66	0.66	0.54	1	0.62	-0.38	0.00343443
CNL04840	CNL04840 _ 2	358671	358694	0	0	0	0.34	0.34	0.46	0	0.38	0.38	0.00343443
CNL05010	CNL05010 _ 1	407218	407239	0.34	0.38	0.45	0.62	0.64	0.57	0.39	0.61	0.22	0.0095128
CNL05010	CNL05010 _ 2	407257	407283	0.66	0.63	0.55	0.38	0.36	0.43	0.613333	0.39	-0.22	0.00927059
CNL05360	CNL05360 _ 1	491533	491556	0.55	0.87	0.67	0.53	0.3	0.31	0.696667	0.38	-0.32	0.0189465
CNL05360	CNL05360 _ 2	494535	494541	0.45	0.13	0.33	0.47	0.7	0.69	0.303333	0.62	0.32	0.0189465
CNL05830	CNL05830 _ 1	617962	617971	0.95	0.98	1	0.88	0.73	0.73	0.976667	0.78	-0.2	0.017787
CNL05830	CNL05830 _ 3	619647	619649	0.04	0	0	0.06	0.14	0.18	0.0133333	0.126667	0.11	0.0439738
CNL05860	CNL05860 _ 1	627648	627671	0.6	0.67	0.66	0.13	0.19	0.27	0.643333	0.196667	-0.45	0.00278521
CNL05860	CNL05860 _ 2	627702	627723	0.4	0.33	0.34	0.87	0.81	0.73	0.356667	0.803333	0.45	0.00278521
CNL06130	CNL06130 _ 1	698230	698247	0.24	0.24	0.17	0.29	0.33	0.34	0.216667	0.32	0.1	0.0420192
CNL06130	CNL06130 _ 2	698384	698438	0.76	0.76	0.83	0.71	0.67	0.66	0.783333	0.68	-0.1	0.0420192
CNL06430	CNL06430 _ 1	778350	778369	0.82	1	1	0.77	0.8	0.79	0.94	0.786667	-0.15	0.0371909
CNL06430	CNL06430 _ 2	780123	780126	0.18	0	0	0.23	0.2	0.21	0.06	0.213333	0.15	0.0371909
CNL06520	CNL06520 _ 2	815267	815291	0.27	0.25	0.24	0.34	0.43	0.49	0.253333	0.42	0.17	0.0213907
CNL06520	CNL06520 _ 1	815744	815801	0.73	0.75	0.76	0.66	0.57	0.51	0.746667	0.58	-0.17	0.0213907
CNM00260	CNM00260 _ 2	64510	64563	0.47	0.33	0.51	0.87	0.85	0.87	0.436667	0.863333	0.43	0.00362955
CNM00260	CNM00260 _ 1	64624	64629	0.53	0.67	0.49	0.13	0.15	0.13	0.563333	0.136667	-0.43	0.00362955
CNM00450	CNM00450 _ 2	110820	110824	0.01	0.02	0.01	0.5	0.35	0.37	0.0133333	0.406667	0.39	0.00362955
CNM00450	CNM00450 _ 1	110958	110997	0.99	0.98	0.99	0.5	0.65	0.63	0.986667	0.593333	-0.39	0.00362955
CNM00460	CNM00460 _ 1	113375	113383	1	1	1	0.85	0.81	0.78	1	0.813333	-0.19	0.00835296
CNM00460	CNM00460 _ 2	115128	115137	0	0	0	0.11	0.16	0.18	0	0.15	0.15	0.0141225
CNM00610	CNM00610 _ 1	188342	188360	0.14	0.17	0.13	0.65	0.66	0.84	0.146667	0.716667	0.57	0.00245137
CNM00610	CNM00610 _ 3	188488	188507	0.73	0.6	0.78	0	0.05	0	0.703333	0.0166667	-0.69	0.00165477
CNM00690	CNM00690 _ 1	213287	213324	1	1	1	0.87	0.88	0.85	1	0.866667	-0.13	0.0120539
CNM00930	CNM00930 _ 2	277906	277910	0.13	0.11	0.11	0.28	0.23	0.25	0.116667	0.253333	0.14	0.0149878
CNM00930	CNM00930 _ 1	279947	279978	0.87	0.89	0.89	0.72	0.77	0.75	0.883333	0.746667	-0.14	0.0149878
CNM00990	CNM00990 _ 1	292698	292748	0.08	0.1	0.09	0.18	0.2	0.2	0.09	0.193333	0.1	0.0218533
CNM00990	CNM00990 _ 8	296028	296051	0.12	0.07	0.14	0.31	0.26	0.3	0.11	0.29	0.18	0.0107139
CNM00990	CNM00990 _ 9	296431	296439	0.25	0.28	0.22	0.04	0.08	0.02	0.25	0.0466667	-0.2	0.00791682
CNM01390	CNM01390 _ 2	409045	409053	0.13	0.16	0.2	0	0	0	0.163333	0	-0.16	0.0112764
CNM01390	CNM01390 _ 1	412371	412389	0.82	0.84	0.8	1	1	0.85	0.82	0.95	0.13	0.0445139
CNM01510	CNM01510 _ 2	442138	442145	0.33	0.38	0.37	0.05	0.13	0	0.36	0.06	-0.3	0.00534612
CNM01510	CNM01510 _ 3	442714	442721	0.05	0.06	0.08	0.2	0.26	0.16	0.0633333	0.206667	0.14	0.0209131
CNM01710	CNM01710 _ 3	517279	517337	0.46	0.41	0.48	0.02	0.02	0.02	0.45	0.02	-0.43	0.00196766
CNM01710	CNM01710 _ 2	518656	518687	0.24	0.19	0.21	0.49	0.47	0.48	0.213333	0.48	0.27	0.00362955
CNM01710	CNM01710 _ 1	518713	518730	0.31	0.39	0.31	0.48	0.48	0.47	0.336667	0.476667	0.14	0.020082
CNM02010	CNM02010 _ 3	617486	617509	0.19	0.3	0.17	0.04	0.01	0.01	0.22	0.02	-0.2	0.0130106
CNM02010	CNM02010 _ 1	619018	619047	0.69	0.5	0.72	0.93	0.93	0.99	0.636667	0.95	0.31	0.00881277
CNM02070	CNM02070 _ 1	640922	640940	0.27	0.25	0.25	0.45	0.4	0.39	0.256667	0.413333	0.16	0.0122652
CNM02070	CNM02070 _ 2	640964	640975	0.73	0.75	0.75	0.55	0.6	0.61	0.743333	0.586667	-0.16	0.0122652
CNM02150	CNM02150 _ 2	664951	664987	0.8	0.72	0.85	0.45	0.43	0.32	0.79	0.4	-0.39	0.00432168
CNM02150	CNM02150 _ 3	665889	665895	0.06	0.02	0	0.36	0.46	0.59	0.0266667	0.47	0.44	0.00422089
CNM02170	CNM02170 _ 1	668002	668009	0.35	0.44	0.43	0.84	0.89	0.84	0.406667	0.856667	0.45	0.0022227
CNM02170	CNM02170 _ 2	668086	668090	0.65	0.56	0.57	0.16	0.11	0.16	0.593333	0.143333	-0.45	0.0022227
CNM02200	CNM02200 _ 11	677568	677610	0.8	0.88	0.81	0.96	0.94	0.92	0.83	0.94	0.11	0.0356504
CNM02200	CNM02200 _ 10	678022	678024	0.11	0.06	0.13	0	0	0	0.1	0	-0.1	0.0358232
CNN00050	CNN00050 _ 3	14292	14332	0	0	0	0.19	0.21	0.28	0	0.226667	0.23	0.00657697
CNN00140	CNN00140 _ 1	48753	48756	0.41	0.4	0.23	0.18	0.2	0.11	0.346667	0.163333	-0.18	0.0265196
CNN00140	CNN00140 _ 2	48823	48845	0.17	0	0.33	0.58	0.58	0.63	0.166667	0.596667	0.43	0.00654039
CNN00140	CNN00140 _ 3	48865	48873	0.42	0.6	0.44	0.24	0.22	0.25	0.486667	0.236667	-0.25	0.0111907
CNN00160	CNN00160 _ 1	62854	62889	0.17	0.32	0.35	0.54	0.41	0.42	0.28	0.456667	0.18	0.0321298
CNN00160	CNN00160 _ 3	68147	68206	0.7	0.67	0.64	0.32	0.32	0.31	0.67	0.316667	-0.35	0.00237828
CNN00160	CNN00160 _ 4	68231	68234	0.04	0.02	0	0.13	0.13	0.1	0.02	0.12	0.1	0.0298677
CNN00215	CNN00215 _ 1	90000	90020	0.53	0.82	0.76	0.4	0.37	0.23	0.703333	0.333333	-0.37	0.0100818
CNN00215	CNN00215 _ 3	90207	90215	0.47	0.18	0.24	0.6	0.59	0.75	0.296667	0.646667	0.35	0.0114353
CNN00260	CNN00260 _ 1	98664	98669	0.01	0.01	0	0.52	0.61	0.47	0.00666667	0.533333	0.53	0.00213808
CNN00260	CNN00260 _ 2	98941	98950	0.99	0.99	1	0.48	0.39	0.53	0.993333	0.466667	-0.53	0.00213808
CNN00410	CNN00410 _ 1	142130	142174	0.98	0.99	0.99	0.77	0.72	0.69	0.986667	0.726667	-0.26	0.0047529
CNN00450	CNN00450 _ 1	153279	153322	0.78	0.91	0.89	0.72	0.64	0.64	0.86	0.666667	-0.19	0.0168376
CNN00450	CNN00450 _ 2	153436	153474	0.13	0.06	0.06	0.2	0.2	0.22	0.0833333	0.206667	0.12	0.0245455
CNN00460	CNN00460 _ 1	154505	154535	0.68	0.57	0.59	0.85	0.87	0.88	0.613333	0.866667	0.25	0.00646433
CNN00460	CNN00460 _ 2	154559	154562	0.32	0.43	0.41	0.15	0.13	0.12	0.386667	0.133333	-0.25	0.00646433
CNN00610	CNN00610 _ 3	201333	201338	0.05	0.02	0.04	0.28	0.21	0.27	0.0366667	0.253333	0.22	0.00654039
CNN00610	CNN00610 _ 2	201356	201359	0.01	0.02	0.02	0.22	0.2	0.18	0.0166667	0.2	0.18	0.00654039
CNN00610	CNN00610 _ 1	201449	201494	0.94	0.97	0.94	0.5	0.59	0.56	0.95	0.55	-0.4	0.00238773
CNN00760	CNN00760 _ 3	245192	245208	0	0	0	0.55	0.58	0.57	0	0.566667	0.57	0.00109356
CNN00760	CNN00760 _ 2	245285	245309	0	0	0	0.08	0.07	0.06	0	0.07	0.07	0.0480579
CNN00760	CNN00760 _ 1	245873	245899	1	1	1	0.37	0.35	0.37	1	0.363333	-0.64	0.00109356
CNN00960	CNN00960 _ 2	303131	303143	0.05	0	0	0.12	0.14	0.1	0.0166667	0.12	0.1	0.0326651
CNN00960	CNN00960 _ 1	304017	304053	0.95	1	1	0.88	0.86	0.9	0.983333	0.88	-0.1	0.0326651
CNN01005	CNN01005 _ 3	312140	312149	0.04	0.04	0.04	0.33	0.22	0.24	0.04	0.263333	0.22	0.00823112
CNN01005	CNN01005 _ 1	312559	312620	0.89	0.9	0.91	0.63	0.61	0.69	0.9	0.643333	-0.26	0.00491566
CNN01010	CNN01010 _ 1	313084	313093	0.03	0	0.02	0.33	0.74	0.3	0.0166667	0.456667	0.44	0.0115012
CNN01010	CNN01010 _ 2	313219	313222	0.17	0.12	0.12	0	0	0	0.136667	0	-0.14	0.0154504
CNN01010	CNN01010 _ 3	313334	313354	0.8	0.88	0.86	0.67	0.26	0.7	0.846667	0.543333	-0.3	0.0279571
CNN01100	CNN01100 _ 1	337463	337481	0.26	0.55	0.62	0.18	0.14	0.18	0.476667	0.166667	-0.31	0.0176852
CNN01210	CNN01210 _ 1	365299	365309	0.99	0.93	0.94	0.48	0.55	0.52	0.953333	0.516667	-0.44	0.00213808
CNN01210	CNN01210 _ 2	365658	365683	0.01	0.07	0.06	0.52	0.45	0.48	0.0466667	0.483333	0.44	0.00213808
CNN01250	CNN01250 _ 3	376721	376733	0.01	0	0	0.1	0.1	0.12	0.00333333	0.106667	0.1	0.0206556
CNN01260	CNN01260 _ 2	382416	382421	0.26	0.3	0.3	0.11	0.11	0.1	0.286667	0.106667	-0.18	0.00723542
CNN01260	CNN01260 _ 1	382451	382491	0.74	0.7	0.7	0.89	0.89	0.9	0.713333	0.893333	0.18	0.00723542
CNN01550	CNN01550 _ 3	454457	454482	0.02	0	0	0.08	0.1	0.12	0.00666667	0.1	0.09	0.0326651
CNN01550	CNN01550 _ 1	455398	455435	0.93	0.98	1	0.81	0.76	0.69	0.97	0.753333	-0.22	0.0104253
CNN01560	CNN01560 _ 1	455805	455858	0.83	0.9	0.9	0.68	0.62	0.53	0.876667	0.61	-0.27	0.00814105
CNN01560	CNN01560 _ 4	456797	456807	0.04	0.05	0.04	0.21	0.2	0.25	0.0433333	0.22	0.18	0.00814105
CNN01680	CNN01680 _ 1	491484	491536	0.8	0.92	0.9	0.7	0.74	0.56	0.873333	0.666667	-0.21	0.0207994
CNN01750	CNN01750 _ 1	504760	504792	0.99	0.98	0.97	0.83	0.86	0.85	0.98	0.846667	-0.13	0.0129572
CNN01750	CNN01750 _ 2	505139	505150	0.01	0.02	0.03	0.17	0.14	0.15	0.02	0.153333	0.13	0.0129572
CNN01755	CNN01755 _ 1	508748	508775	0.99	0.99	0.99	0.89	0.86	0.82	0.99	0.856667	-0.13	0.0184848
CNN01755	CNN01755 _ 2	508998	509010	0.01	0.01	0.01	0.11	0.14	0.18	0.01	0.143333	0.13	0.0184848
CNN01770	CNN01770 _ 2	513015	513033	0.8	0.77	0.81	0.95	0.94	0.92	0.793333	0.936667	0.14	0.0129223
CNN01770	CNN01770 _ 1	513168	513214	0.2	0.23	0.19	0.03	0.03	0.02	0.206667	0.0266667	-0.18	0.00687014
CNN02230	CNN02230 _ 3	693413	693479	0.9	0.95	0.94	0.38	0.31	0.32	0.93	0.336667	-0.59	0.00123052
CNN02230	CNN02230 _ 4	693481	693538	0.06	0	0.02	0.42	0.55	0.49	0.0266667	0.486667	0.46	0.0024545

## Sheet: C. den E37vsS37
#Supplementary Table S7. List of C. neoformans and C. deneoformans genes regulated by aTSS in response to change in temperature or/and growth phase.
Comparative analysis of TSS usage in exponential phase 37°C vs Stationnary phase 37°C in C. deneoformans
				Usage in Expo at 37°C			Usage in Stat at 37°C					S37-E37
gene	TSS_cluster	start	stop	E37a	E37b	E37c	S37a	S37b	S37c	mean_E37	mean_S37	change_value	fdr
CNA00010	CNA00010 _ 1	4828	4836	0.67	0.73	0.65	0.89	0.88	0.86	0.683333	0.876667	0.19	0.0185788
CNA00010	CNA00010 _ 2	4856	4863	0.33	0.27	0.35	0.11	0.12	0.14	0.316667	0.123333	-0.19	0.0185788
CNA00160	CNA00160 _ 2	47195	47199	0	0	0	0.42	0.23	0.29	0	0.313333	0.31	0.0116752
CNA00160	CNA00160 _ 1	48349	48370	1	1	1	0.58	0.77	0.71	1	0.686667	-0.31	0.0116752
CNA00170	CNA00170 _ 1	50108	50132	0.53	0.4	0.34	0.15	0.13	0.16	0.423333	0.146667	-0.28	0.0153175
CNA00170	CNA00170 _ 3	54013	54070	0.41	0.53	0.56	0.84	0.85	0.82	0.5	0.836667	0.34	0.00954574
CNA00180	CNA00180 _ 2	57183	57239	0.5	0.48	0.6	0.34	0.41	0.3	0.526667	0.35	-0.18	0.0382159
CNA00400	CNA00400 _ 3	125081	125090	0	0	0	0.34	0.38	0.3	0	0.34	0.34	0.0072759
CNA00400	CNA00400 _ 2	128412	128421	1	1	0.94	0.29	0.26	0.33	0.98	0.293333	-0.69	0.00260757
CNA00400	CNA00400 _ 1	129499	129514	0	0	0.06	0.37	0.36	0.37	0.02	0.366667	0.35	0.00670462
CNA00430	CNA00430 _ 1	131741	131790	0	0	0	0.93	1	1	0	0.976667	0.98	0.00218199
CNA00540	CNA00540 _ 1	153034	153049	1	1	0.9	0.31	0.18	0.37	0.966667	0.286667	-0.68	0.00399373
CNA00540	CNA00540 _ 2	153737	153754	0	0	0.08	0.39	0.5	0.37	0.0266667	0.42	0.39	0.00785987
CNA00540	CNA00540 _ 3	153801	153805	0	0	0.03	0.17	0.18	0.14	0.01	0.163333	0.15	0.0258185
CNA00540	CNA00540 _ 4	154035	154041	0	0	0	0.13	0.14	0.13	0	0.133333	0.13	0.0260102
CNA00640	CNA00640 _ 1	183959	183972	0.26	0.25	0.34	0.11	0.11	0.16	0.283333	0.126667	-0.16	0.0372231
CNA00640	CNA00640 _ 2	183991	184033	0.74	0.75	0.66	0.89	0.89	0.84	0.716667	0.873333	0.16	0.0372231
CNA00780	CNA00780 _ 2	226992	226997	0	0.24	0	0.49	0.32	0.41	0.08	0.406667	0.33	0.0174277
CNA00780	CNA00780 _ 1	227018	227021	1	0.76	1	0.51	0.68	0.59	0.92	0.593333	-0.33	0.0174277
CNA00820	CNA00820 _ 1	232032	232050	1	1	1	0.87	0.83	0.91	1	0.87	-0.13	0.0459629
CNA00840	CNA00840 _ 4	236255	236263	0	0	0	0.17	0.18	0.1	0	0.15	0.15	0.0345545
CNA00840	CNA00840 _ 2	238640	238678	1	1	1	0.68	0.71	0.76	1	0.716667	-0.28	0.00918843
CNA00880	CNA00880 _ 2	246673	246685	0.43	0.51	0.68	0.17	0	0.08	0.54	0.0833333	-0.46	0.00926349
CNA00880	CNA00880 _ 1	249418	249441	0.57	0.49	0.32	0.83	1	0.92	0.46	0.916667	0.46	0.00926349
CNA01050	CNA01050 _ 2	288856	288862	0.24	0.4	0.33	0.55	0.54	0.52	0.323333	0.536667	0.21	0.0231163
CNA01050	CNA01050 _ 1	288886	288911	0.76	0.6	0.67	0.45	0.46	0.48	0.676667	0.463333	-0.21	0.0231163
CNA01100	CNA01100 _ 2	299300	299308	0.19	0.2	0.31	0.54	0.6	0.57	0.233333	0.57	0.34	0.00910484
CNA01100	CNA01100 _ 1	299365	299371	0.81	0.8	0.69	0.46	0.4	0.43	0.766667	0.43	-0.34	0.00910484
CNA01130	CNA01130 _ 2	304525	304533	0	0	0	0.38	0.19	0.31	0	0.293333	0.29	0.0132796
CNA01130	CNA01130 _ 1	305514	305522	0	0	0	0.62	0.81	0.69	0	0.706667	0.71	0.00340313
CNA01180	CNA01180 _ 1	318068	318081	0.1	0.21	0.36	0.79	0.87	0.87	0.223333	0.843333	0.62	0.00536063
CNA01180	CNA01180 _ 4	320416	320427	0.29	0.5	0.64	0	0	0	0.476667	0	-0.48	0.0096739
CNA01210	CNA01210 _ 2	330508	330511	0.17	0.29	0.29	0	0	0	0.25	0	-0.25	0.0144624
CNA01210	CNA01210 _ 1	332624	332664	0.83	0.71	0.71	1	1	1	0.75	1	0.25	0.0144624
CNA01270	CNA01270 _ 3	345461	345508	0.04	0.1	0.04	0.26	0.28	0.23	0.06	0.256667	0.2	0.017462
CNA01270	CNA01270 _ 1	345751	345774	0.95	0.88	0.95	0.61	0.64	0.71	0.926667	0.653333	-0.27	0.0115095
CNA01370	CNA01370 _ 1	375122	375134	0.01	0	0	0.37	0.34	0.21	0.00333333	0.306667	0.3	0.011497
CNA01370	CNA01370 _ 2	375833	375851	0.99	1	1	0.63	0.63	0.79	0.996667	0.683333	-0.31	0.011497
CNA01390	CNA01390 _ 7	382012	382053	0.25	0.3	0.3	0.04	0.04	0.05	0.283333	0.0433333	-0.24	0.010308
CNA01390	CNA01390 _ 11	382367	382385	0	0.03	0	0.2	0.17	0.16	0.01	0.176667	0.17	0.0210162
CNA01500	CNA01500 _ 2	404714	404768	0	0	0.05	0.23	0.19	0.15	0.0166667	0.19	0.17	0.0260102
CNA01500	CNA01500 _ 1	404984	404997	0.95	1	0.95	0.65	0.69	0.81	0.966667	0.716667	-0.25	0.0170089
CNA01540	CNA01540 _ 2	418024	418030	0.38	0.28	0.27	0.55	0.45	0.51	0.31	0.503333	0.19	0.0286495
CNA01540	CNA01540 _ 1	418207	418238	0.62	0.72	0.73	0.45	0.55	0.49	0.69	0.496667	-0.19	0.0286495
CNA01680	CNA01680 _ 1	451636	451641	0.38	0.6	0.58	0.34	0.24	0.33	0.52	0.303333	-0.22	0.0375274
CNA02160	CNA02160 _ 2	570709	570711	0.19	0.27	0.38	0.13	0.08	0.08	0.28	0.0966667	-0.18	0.040047
CNA02290	CNA02290 _ 1	594479	594515	0.46	0.47	0.59	0.17	0.21	0.29	0.506667	0.223333	-0.28	0.0142186
CNA02290	CNA02290 _ 3	595014	595042	0.32	0.31	0.27	0.67	0.57	0.5	0.3	0.58	0.28	0.0139391
CNA02430	CNA02430 _ 1	636028	636075	1	1	1	0.81	0.74	0.81	1	0.786667	-0.21	0.0147927
CNA02460	CNA02460 _ 3	641355	641358	0	0	0.17	0.27	0.22	0.26	0.0566667	0.25	0.19	0.03662
CNA02460	CNA02460 _ 2	642536	642544	0.46	0.43	0.48	0.63	0.68	0.58	0.456667	0.63	0.17	0.0285415
CNA02460	CNA02460 _ 1	645983	645990	0.54	0.57	0.35	0.11	0.1	0.16	0.486667	0.123333	-0.36	0.0108742
CNA02540	CNA02540 _ 2	666155	666161	0	0	0	0.2	0.22	0.16	0	0.193333	0.19	0.0159296
CNA02540	CNA02540 _ 1	667406	667445	1	1	1	0.8	0.78	0.84	1	0.806667	-0.19	0.0159296
CNA02650	CNA02650 _ 2	695865	695903	0.38	0.34	0.31	0.63	0.53	0.72	0.343333	0.626667	0.28	0.0150602
CNA02650	CNA02650 _ 1	695944	695952	0.56	0.61	0.58	0.32	0.38	0.24	0.583333	0.313333	-0.27	0.0128712
CNA02730	CNA02730 _ 2	714942	714978	0	0.07	0.06	0.53	0.42	0.68	0.0433333	0.543333	0.5	0.00748566
CNA02730	CNA02730 _ 1	715128	715176	1	0.93	0.94	0.47	0.58	0.32	0.956667	0.456667	-0.5	0.00748566
CNA02840	CNA02840 _ 1	738767	738806	1	1	1	0.86	0.81	0.8	1	0.823333	-0.18	0.0195584
CNA02840	CNA02840 _ 2	738837	738842	0	0	0	0.14	0.19	0.2	0	0.176667	0.18	0.0195584
CNA02920	CNA02920 _ 1	767240	767252	0.34	0.27	0.13	0.88	0.92	0.91	0.246667	0.903333	0.66	0.00399373
CNA02920	CNA02920 _ 2	768287	768296	0.66	0.73	0.87	0.12	0.08	0.09	0.753333	0.0966667	-0.66	0.00399373
CNA02970	CNA02970 _ 3	781268	781292	0.31	0.25	0.37	0.03	0	0	0.31	0.01	-0.3	0.00992789
CNA02970	CNA02970 _ 1	782228	782283	0.69	0.75	0.63	0.82	0.83	1	0.69	0.883333	0.19	0.0421148
CNA02980	CNA02980 _ 1	783265	783274	0.78	0.63	0.64	0.55	0.5	0.49	0.683333	0.513333	-0.17	0.0433908
CNA02980	CNA02980 _ 3	783667	783669	0	0	0	0.19	0.2	0.16	0	0.183333	0.18	0.015711
CNA03030	CNA03030 _ 1	792368	792373	0.39	0.34	0.32	0.5	0.54	0.44	0.35	0.493333	0.14	0.0476931
CNA03030	CNA03030 _ 2	792391	792413	0.61	0.66	0.68	0.5	0.46	0.56	0.65	0.506667	-0.14	0.0476931
CNA03060	CNA03060 _ 1	799619	799631	0.79	0.89	1	0.15	0.26	0.5	0.893333	0.303333	-0.59	0.00813733
CNA03060	CNA03060 _ 2	799670	799678	0.21	0.11	0	0.85	0.74	0.5	0.106667	0.696667	0.59	0.00813733
CNA03170	CNA03170 _ 2	837848	837854	1	1	1	0.33	0.16	0.47	1	0.32	-0.68	0.00517781
CNA03170	CNA03170 _ 1	838114	838120	0	0	0	0.67	0.84	0.53	0	0.68	0.68	0.00517781
CNA03180	CNA03180 _ 2	839484	839488	0.14	0	0	0.37	0.36	0.28	0.0466667	0.336667	0.29	0.0134545
CNA03310	CNA03310 _ 1	865116	865160	0.93	0.95	0.96	0.72	0.78	0.81	0.946667	0.77	-0.18	0.0245215
CNA03310	CNA03310 _ 3	865444	865449	0.05	0.04	0.04	0.21	0.15	0.16	0.0433333	0.173333	0.13	0.0416996
CNA03470	CNA03470 _ 2	903430	903463	0.34	0.33	0.49	0.7	0.71	0.72	0.386667	0.71	0.32	0.0103957
CNA03470	CNA03470 _ 1	904120	904136	0.66	0.67	0.51	0.3	0.29	0.28	0.613333	0.29	-0.32	0.0103957
CNA03600	CNA03600 _ 2	935694	935708	0.06	0.07	0.1	0.72	0.82	0.82	0.0766667	0.786667	0.71	0.00260757
CNA03600	CNA03600 _ 1	937507	937520	0.94	0.93	0.9	0.28	0.18	0.18	0.923333	0.213333	-0.71	0.00260757
CNA03770	CNA03770 _ 1	1016364	1016370	1	0.87	0.91	0.75	0.75	0.71	0.926667	0.736667	-0.19	0.0270214
CNA03770	CNA03770 _ 2	1017472	1017475	0	0.13	0.09	0.25	0.25	0.29	0.0733333	0.263333	0.19	0.0270214
CNA03960	CNA03960 _ 3	1065031	1065070	0.03	0.13	0.02	0.59	0.64	0.69	0.06	0.64	0.58	0.00399373
CNA03960	CNA03960 _ 1	1065162	1065190	0.68	0.64	0.68	0.03	0.02	0.03	0.666667	0.0266667	-0.64	0.00248875
CNA04010	CNA04010 _ 1	1072895	1072901	1	0.75	1	0.49	0.33	0.65	0.916667	0.49	-0.43	0.0143392
CNA04010	CNA04010 _ 2	1074453	1074472	0	0.25	0	0.51	0.67	0.35	0.0833333	0.51	0.43	0.0143392
CNA04063	CNA04063 _ 2	1092383	1092422	0.73	0.32	0.45	0.96	0.96	0.98	0.5	0.966667	0.47	0.0115095
CNA04063	CNA04063 _ 1	1092656	1092659	0.27	0.68	0.55	0.04	0.04	0.02	0.5	0.0333333	-0.47	0.0115095
CNA04210	CNA04210 _ 1	1129866	1129877	1	0.8	1	0.7	0.56	0.57	0.933333	0.61	-0.32	0.015362
CNA04210	CNA04210 _ 2	1130804	1130806	0	0.2	0	0.3	0.44	0.43	0.0666667	0.39	0.32	0.015362
CNA04360	CNA04360 _ 2	1171699	1171738	0.81	0.7	0.85	0.62	0.62	0.57	0.786667	0.603333	-0.18	0.0341365
CNA04370	CNA04370 _ 1	1175319	1175369	0.85	0.9	0.9	0.58	0.57	0.52	0.883333	0.556667	-0.33	0.00768087
CNA04370	CNA04370 _ 3	1175606	1175623	0.13	0.1	0.08	0.33	0.36	0.37	0.103333	0.353333	0.25	0.0102486
CNA04380	CNA04380 _ 1	1177868	1177917	0.43	0.37	0.32	0.27	0.16	0.23	0.373333	0.22	-0.15	0.0488552
CNA04380	CNA04380 _ 2	1178003	1178012	0.57	0.63	0.68	0.73	0.84	0.77	0.626667	0.78	0.15	0.0488552
CNA04560	CNA04560 _ 1	1211387	1211417	0	0	0	0.23	0.22	0.3	0	0.25	0.25	0.0111781
CNA04670	CNA04670 _ 5	1239265	1239282	0	0	0	0.19	0.23	0.09	0	0.17	0.17	0.0364687
CNA04670	CNA04670 _ 2	1240484	1240502	1	1	1	0.5	0.49	0.72	1	0.57	-0.43	0.00905401
CNA04710	CNA04710 _ 1	1248647	1248651	0.59	0.6	0.39	0.17	0.18	0.19	0.526667	0.18	-0.35	0.0115095
CNA04710	CNA04710 _ 3	1248819	1248833	0.06	0	0.24	0.35	0.35	0.4	0.1	0.366667	0.27	0.0211242
CNA04760	CNA04760 _ 3	1265508	1265536	0	0	0	0.52	0.49	0.49	0	0.5	0.5	0.0031056
CNA04760	CNA04760 _ 2	1265565	1265578	0	0	0	0.38	0.35	0.41	0	0.38	0.38	0.00530784
CNA04760	CNA04760 _ 1	1265749	1265773	1	1	1	0.1	0.16	0.1	1	0.12	-0.88	0.00218199
CNA04770	CNA04770 _ 2	1267220	1267228	0.23	0.24	0.48	0.07	0.1	0.13	0.316667	0.1	-0.22	0.0406052
CNA04770	CNA04770 _ 3	1268930	1268937	0.19	0.05	0	0.53	0.33	0.15	0.08	0.336667	0.26	0.0456802
CNA05010	CNA05010 _ 1	1323356	1323365	0.61	0.76	0.69	0.06	0.11	0.08	0.686667	0.0833333	-0.6	0.00383653
CNA05010	CNA05010 _ 4	1323859	1323903	0	0	0	0.56	0.56	0.71	0	0.61	0.61	0.00399373
CNA05310	CNA05310 _ 2	1415415	1415464	1	1	1	0.52	0.58	0.53	1	0.543333	-0.46	0.00399373
CNA05310	CNA05310 _ 1	1415647	1415650	0	0	0	0.41	0.42	0.42	0	0.416667	0.42	0.00369492
CNA05360	CNA05360 _ 1	1436948	1436965	0.48	0	0.37	0.87	0.87	0.91	0.283333	0.883333	0.6	0.00954574
CNA05360	CNA05360 _ 3	1437536	1437539	0.52	0.82	0.63	0	0	0	0.656667	0	-0.66	0.00525681
CNA05400	CNA05400 _ 1	1446672	1446689	0.96	0.9	0.81	0.52	0.37	0.68	0.89	0.523333	-0.37	0.0150683
CNA05400	CNA05400 _ 2	1446804	1446816	0.04	0.1	0.19	0.48	0.63	0.32	0.11	0.476667	0.37	0.0150683
CNA05430	CNA05430 _ 1	1457906	1457925	0.13	0.25	0.07	0.54	0.4	0.48	0.15	0.473333	0.32	0.0126628
CNA05430	CNA05430 _ 3	1458808	1458846	0.81	0.67	0.88	0.36	0.43	0.35	0.786667	0.38	-0.41	0.00905401
CNA05450	CNA05450 _ 2	1463109	1463152	0.42	0.42	0.38	0.71	0.7	0.75	0.406667	0.72	0.31	0.00760798
CNA05450	CNA05450 _ 1	1463176	1463193	0.51	0.46	0.5	0.14	0.2	0.21	0.49	0.183333	-0.31	0.00866535
CNA05600	CNA05600 _ 2	1502087	1502108	0.36	0.51	0.54	0.82	0.87	0.82	0.47	0.836667	0.37	0.00954574
CNA05600	CNA05600 _ 1	1502216	1502231	0.64	0.49	0.46	0.07	0.07	0.11	0.53	0.0833333	-0.45	0.00734734
CNA05700	CNA05700 _ 1	1523946	1523974	0.76	0.81	0.76	0.52	0.55	0.5	0.776667	0.523333	-0.25	0.0102773
CNA05700	CNA05700 _ 2	1524147	1524192	0.24	0.19	0.24	0.48	0.45	0.5	0.223333	0.476667	0.25	0.0102773
CNA05735	CNA05735 _ 2	1538240	1538277	0	0	0	0.35	0.29	0.14	0	0.26	0.26	0.0186301
CNA05735	CNA05735 _ 1	1538311	1538365	0	0	0	0.65	0.71	0.86	0	0.74	0.74	0.00340313
CNA05820	CNA05820 _ 1	1557786	1557810	1	1	1	0.86	0.6	0.75	1	0.736667	-0.26	0.0224809
CNA05820	CNA05820 _ 2	1558854	1558883	0	0	0	0.14	0.4	0.25	0	0.263333	0.26	0.0224809
CNA05880	CNA05880 _ 1	1570442	1570494	0.41	0.47	0.43	0.83	0.88	0.85	0.436667	0.853333	0.42	0.00510566
CNA05880	CNA05880 _ 2	1570522	1570528	0.59	0.53	0.57	0.17	0.12	0.15	0.563333	0.146667	-0.42	0.00510566
CNA05900	CNA05900 _ 2	1575972	1575974	0.01	0.01	0.03	0.14	0.21	0.14	0.0166667	0.163333	0.15	0.0358585
CNA05900	CNA05900 _ 1	1576966	1577017	0.98	0.98	0.97	0.78	0.65	0.72	0.976667	0.716667	-0.26	0.0126537
CNA06060	CNA06060 _ 1	1624124	1624159	0.49	0.58	0.53	0.67	0.71	0.74	0.533333	0.706667	0.17	0.0289033
CNA06060	CNA06060 _ 2	1624177	1624212	0.49	0.42	0.46	0.3	0.26	0.24	0.456667	0.266667	-0.19	0.0199643
CNA06110	CNA06110 _ 1	1640079	1640120	1	1	1	0.8	0.8	0.7	1	0.766667	-0.23	0.0148779
CNA06110	CNA06110 _ 2	1640269	1640272	0	0	0	0.2	0.2	0.3	0	0.233333	0.23	0.0148779
CNA06130	CNA06130 _ 1	1653694	1653738	0.95	0.96	0.97	0.79	0.83	0.85	0.96	0.823333	-0.14	0.0372332
CNA06130	CNA06130 _ 2	1655223	1655230	0.05	0.04	0.03	0.21	0.17	0.15	0.04	0.176667	0.14	0.0372332
CNA06150	CNA06150 _ 2	1664472	1664478	0	0	0	0.35	0.36	0.06	0	0.256667	0.26	0.0337509
CNA06150	CNA06150 _ 1	1666893	1666937	1	1	1	0.65	0.64	0.94	1	0.743333	-0.26	0.0337509
CNA06180	CNA06180 _ 2	1674958	1674997	0.44	0.44	0.54	0.75	0.8	0.82	0.473333	0.79	0.32	0.00954574
CNA06180	CNA06180 _ 1	1675023	1675028	0.56	0.56	0.46	0.17	0.14	0.15	0.526667	0.153333	-0.37	0.00734734
CNA06260	CNA06260 _ 2	1702266	1702298	0	0	0	0.77	0.74	0.81	0	0.773333	0.77	0.00218199
CNA06260	CNA06260 _ 1	1704638	1704656	1	1	1	0.23	0.26	0.19	1	0.226667	-0.77	0.00218199
CNA06450	CNA06450 _ 3	1756149	1756207	0.5	0.66	0.72	0.89	0.88	0.91	0.626667	0.893333	0.27	0.0186301
CNA06450	CNA06450 _ 1	1756400	1756433	0.34	0.27	0.21	0.07	0.1	0.07	0.273333	0.08	-0.19	0.0248603
CNA06540	CNA06540 _ 1	1775694	1775711	0.77	0.74	0.71	0.14	0.13	0.1	0.74	0.123333	-0.62	0.00260757
CNA06540	CNA06540 _ 2	1776002	1776031	0.23	0.26	0.29	0.86	0.87	0.9	0.26	0.876667	0.62	0.00260757
CNA06610	CNA06610 _ 1	1804500	1804509	0	0	0	0.26	0.31	0.21	0	0.26	0.26	0.0110378
CNA06610	CNA06610 _ 3	1805730	1805756	0.6	0.56	0.43	0.31	0.28	0.24	0.53	0.276667	-0.25	0.0174754
CNA06690	CNA06690 _ 2	1824443	1824454	0.04	0	0.16	0.31	0.3	0.29	0.0666667	0.3	0.23	0.0187813
CNA06690	CNA06690 _ 1	1826195	1826245	0.96	1	0.84	0.69	0.7	0.71	0.933333	0.7	-0.23	0.0187813
CNA06750	CNA06750 _ 1	1838144	1838189	1	1	1	0.49	0.46	0.6	1	0.516667	-0.48	0.00525681
CNA06750	CNA06750 _ 2	1842549	1842551	0	0	0	0.15	0.15	0.16	0	0.153333	0.15	0.0184975
CNA06750	CNA06750 _ 3	1842638	1842656	0	0	0	0.36	0.38	0.25	0	0.33	0.33	0.00918843
CNA06800	CNA06800 _ 2	1856713	1856718	0.06	0	0.03	0.63	1	0.76	0.03	0.796667	0.77	0.00510566
CNA06800	CNA06800 _ 1	1858726	1858775	0.94	1	0.97	0.37	0	0.24	0.97	0.203333	-0.77	0.00510566
CNA07060	CNA07060 _ 5	1916916	1916922	0	0	0	0.2	0.16	0.12	0	0.16	0.16	0.0280818
CNA07060	CNA07060 _ 4	1916955	1916970	0	0	0	0.38	0.33	0.24	0	0.316667	0.32	0.00969336
CNA07060	CNA07060 _ 2	1917264	1917321	0	0	0.2	0.4	0.47	0.61	0.0666667	0.493333	0.43	0.0102729
CNA07060	CNA07060 _ 1	1917342	1917351	1	1	0.8	0.02	0.02	0.03	0.933333	0.0233333	-0.91	0.00260757
CNA07110	CNA07110 _ 1	1940477	1940492	0.52	0.66	1	0.09	0.17	0.29	0.726667	0.183333	-0.54	0.0115095
CNA07110	CNA07110 _ 2	1941965	1941968	0.48	0.34	0	0.91	0.83	0.71	0.273333	0.816667	0.54	0.0115095
CNA07140	CNA07140 _ 2	1947494	1947501	0	0	0	0.33	0.26	0.2	0	0.263333	0.26	0.0123782
CNA07140	CNA07140 _ 1	1950603	1950644	1	1	1	0.67	0.74	0.8	1	0.736667	-0.26	0.0123782
CNA07250	CNA07250 _ 1	1981896	1981924	0.69	0.68	0.6	0.48	0.54	0.49	0.656667	0.503333	-0.15	0.0395766
CNA07430	CNA07430 _ 6	2036211	2036218	0.13	0	0	0.39	0.29	0.25	0.0433333	0.31	0.27	0.0170843
CNA07510	CNA07510 _ 1	2056100	2056123	1	1	0.96	0.75	0.81	0.83	0.986667	0.796667	-0.19	0.0202512
CNA07510	CNA07510 _ 2	2056854	2056857	0	0	0.04	0.25	0.19	0.17	0.0133333	0.203333	0.19	0.0202512
CNA07520	CNA07520 _ 2	2059378	2059389	0.47	0.53	0.57	0.29	0.39	0.39	0.523333	0.356667	-0.17	0.0397021
CNA07520	CNA07520 _ 1	2059415	2059453	0.53	0.47	0.43	0.71	0.61	0.61	0.476667	0.643333	0.17	0.0397021
CNA07540	CNA07540 _ 1	2063475	2063527	0.37	0.32	0.38	0.49	0.49	0.49	0.356667	0.49	0.13	0.0390316
CNA07540	CNA07540 _ 2	2063547	2063564	0.63	0.68	0.62	0.51	0.51	0.51	0.643333	0.51	-0.13	0.0390316
CNA07915	CNA07915 _ 7	2183757	2183768	0.26	0.24	0.27	0.47	0.61	0.68	0.256667	0.586667	0.33	0.0115095
CNA07915	CNA07915 _ 6	2183977	2183994	0.33	0.34	0.31	0.13	0.12	0.12	0.326667	0.123333	-0.2	0.0120663
CNA07920	CNA07920 _ 1	2186150	2186160	1	1	0.56	0.46	0.5	0.67	0.853333	0.543333	-0.31	0.0431626
CNA07920	CNA07920 _ 2	2188289	2188295	0	0	0.44	0.54	0.5	0.33	0.146667	0.456667	0.31	0.0431626
CNA08120	CNA08120 _ 1	2235992	2236012	0.5	0.49	0.49	0.15	0.08	0.14	0.493333	0.123333	-0.37	0.00618283
CNA08120	CNA08120 _ 2	2236030	2236049	0.5	0.51	0.51	0.78	0.82	0.82	0.506667	0.806667	0.3	0.00746099
CNA08250	CNA08250 _ 12	2268975	2268993	0.06	0.13	0.04	0.28	0.29	0.2	0.0766667	0.256667	0.18	0.0301232
CNA08250	CNA08250 _ 10	2269489	2269508	0.82	0.76	0.88	0.59	0.58	0.73	0.82	0.633333	-0.19	0.039835
CNB00080	CNB00080 _ 2	20010	20013	0	0	0	0.14	0.15	0.19	0	0.16	0.16	0.0231163
CNB00080	CNB00080 _ 1	23810	23834	1	1	1	0.86	0.85	0.81	1	0.84	-0.16	0.0231163
CNB00130	CNB00130 _ 2	39337	39374	0.06	0.07	0.04	0.44	0.63	0.67	0.0566667	0.58	0.52	0.00670462
CNB00130	CNB00130 _ 1	39653	39704	0.94	0.93	0.96	0.47	0.27	0.29	0.943333	0.343333	-0.6	0.00496346
CNB00140	CNB00140 _ 6	43330	43353	0	0	0	0.35	0.41	0.46	0	0.406667	0.41	0.00617243
CNB00140	CNB00140 _ 5	43391	43411	0	0	0	0.43	0.25	0.28	0	0.32	0.32	0.0113844
CNB00140	CNB00140 _ 2	43928	43931	0.38	0.25	0.35	0	0	0	0.326667	0	-0.33	0.00918843
CNB00140	CNB00140 _ 1	43973	43981	0.42	0.39	0.35	0	0.22	0	0.386667	0.0733333	-0.31	0.0154373
CNB00270	CNB00270 _ 1	77592	77606	0.77	0.67	0.81	0.4	0.47	0.43	0.75	0.433333	-0.32	0.0102729
CNB00270	CNB00270 _ 2	78161	78173	0.23	0.33	0.19	0.6	0.53	0.57	0.25	0.566667	0.32	0.0102729
CNB00300	CNB00300 _ 1	81747	81776	0.8	0.69	0.62	0.42	0.37	0.49	0.703333	0.426667	-0.28	0.0166961
CNB00345	CNB00345 _ 4	95943	95958	0	0	0	1	0.94	1	0	0.98	0.98	0.00218199
CNB00345	CNB00345 _ 3	97028	97043	0.26	0.28	0.27	0	0.06	0	0.27	0.02	-0.25	0.0102773
CNB00345	CNB00345 _ 2	97081	97095	0.2	0.29	0.27	0	0	0	0.253333	0	-0.25	0.0113844
CNB00345	CNB00345 _ 1	97192	97223	0.54	0.42	0.46	0	0	0	0.473333	0	-0.47	0.00501262
CNB00630	CNB00630 _ 2	179305	179328	0.07	0	0.37	0.62	0.56	0.64	0.146667	0.606667	0.46	0.0114831
CNB00630	CNB00630 _ 1	181817	181842	0.93	1	0.63	0.38	0.44	0.36	0.853333	0.393333	-0.46	0.0114831
CNB00700	CNB00700 _ 2	204849	204854	0	0	0	0.76	0.57	0.44	0	0.59	0.59	0.00681977
CNB00720	CNB00720 _ 1	208666	208684	0.27	0.26	0.29	0.02	0.04	0.02	0.273333	0.0266667	-0.25	0.00926349
CNB00720	CNB00720 _ 2	208702	208760	0.73	0.74	0.71	0.98	0.96	0.98	0.726667	0.973333	0.25	0.00926349
CNB00740	CNB00740 _ 1	212652	212705	0.91	0.96	0.94	0.61	0.62	0.69	0.936667	0.64	-0.3	0.00926349
CNB00740	CNB00740 _ 2	216426	216448	0.09	0.04	0.06	0.39	0.38	0.31	0.0633333	0.36	0.3	0.00926349
CNB00990	CNB00990 _ 2	300829	300851	0.45	0.43	0.39	0.65	0.59	0.56	0.423333	0.6	0.18	0.0268284
CNB00990	CNB00990 _ 1	300870	300904	0.55	0.57	0.61	0.35	0.41	0.44	0.576667	0.4	-0.18	0.0268284
CNB01010	CNB01010 _ 1	305386	305434	0.86	0.88	0.77	0.66	0.62	0.68	0.836667	0.653333	-0.18	0.0280603
CNB01010	CNB01010 _ 2	305452	305454	0.14	0.12	0.23	0.34	0.38	0.32	0.163333	0.346667	0.18	0.0280603
CNB01110	CNB01110 _ 2	339074	339115	0.64	0.75	0.75	0.58	0.46	0.42	0.713333	0.486667	-0.23	0.0253655
CNB01110	CNB01110 _ 3	339406	339419	0.06	0.06	0.09	0.34	0.41	0.31	0.07	0.353333	0.28	0.0101456
CNB01160	CNB01160 _ 1	351398	351423	1	1	1	0.83	0.76	0.88	1	0.823333	-0.18	0.0286796
CNB01160	CNB01160 _ 2	352544	352547	0	0	0	0.17	0.24	0.13	0	0.18	0.18	0.0257421
CNB01520	CNB01520 _ 2	451309	451316	0	0	0	0.3	0.22	0.18	0	0.233333	0.23	0.0153175
CNB01520	CNB01520 _ 1	451701	451729	1	1	1	0.7	0.78	0.82	1	0.766667	-0.23	0.0153175
CNB01585	CNB01585 _ 2	474496	474499	0.03	0	0	0.21	0.27	0.28	0.01	0.253333	0.24	0.0115095
CNB01585	CNB01585 _ 1	474890	474897	0.97	1	1	0.79	0.73	0.72	0.99	0.746667	-0.24	0.0115095
CNB01680	CNB01680 _ 3	496608	496619	0.46	0.74	0.65	0	0.1	0.11	0.616667	0.07	-0.55	0.00739456
CNB01680	CNB01680 _ 2	500713	500721	0.12	0.13	0.17	0.36	0.47	0.5	0.14	0.443333	0.3	0.0106174
CNB01710	CNB01710 _ 2	506582	506590	0.07	0.08	0.09	0.46	0.27	0.21	0.08	0.313333	0.23	0.0304546
CNB01710	CNB01710 _ 1	507082	507104	0.93	0.92	0.91	0.54	0.73	0.79	0.92	0.686667	-0.23	0.0304546
CNB01780	CNB01780 _ 3	530378	530386	0.27	0.33	0.27	0	0.21	0	0.29	0.07	-0.22	0.0337509
CNB01800	CNB01800 _ 2	534643	534649	0.67	0.69	0.67	0.5	0.48	0.59	0.676667	0.523333	-0.15	0.0398215
CNB01830	CNB01830 _ 2	539865	539867	0	0	0	0.47	0.32	0.24	0	0.343333	0.34	0.0115095
CNB01830	CNB01830 _ 1	541146	541177	1	1	1	0.53	0.68	0.76	1	0.656667	-0.34	0.0115095
CNB01870	CNB01870 _ 2	550986	551045	0	0	0	0.72	0.72	0.59	0	0.676667	0.68	0.00312274
CNB01870	CNB01870 _ 1	551102	551109	1	1	1	0.28	0.28	0.41	1	0.323333	-0.68	0.00312274
CNB01920	CNB01920 _ 2	561928	561932	0.37	0.47	0.34	0.8	0.83	0.62	0.393333	0.75	0.36	0.0118858
CNB01920	CNB01920 _ 1	561979	562003	0.63	0.53	0.66	0.2	0.18	0.38	0.606667	0.253333	-0.35	0.011841
CNB02080	CNB02080 _ 2	607075	607087	0.11	0	0	0.55	0.63	0.6	0.0366667	0.593333	0.56	0.00412087
CNB02080	CNB02080 _ 1	608102	608118	0.89	1	1	0.45	0.37	0.4	0.963333	0.406667	-0.56	0.00412087
CNB02110	CNB02110 _ 4	615643	615660	0.18	0.31	0.42	0.79	0.8	0.74	0.303333	0.776667	0.47	0.00760798
CNB02110	CNB02110 _ 2	618675	618699	0.41	0.32	0.27	0.09	0.1	0.11	0.333333	0.1	-0.23	0.0169477
CNB02110	CNB02110 _ 1	618717	618725	0.31	0.3	0.27	0.09	0.11	0.09	0.293333	0.0966667	-0.2	0.0143117
CNB02180	CNB02180 _ 3	633544	633548	0	0	0	0.12	0.11	0.11	0	0.113333	0.11	0.0388408
CNB02260	CNB02260 _ 2	656866	656872	0	0	0	0.55	0.44	0.37	0	0.453333	0.45	0.00681319
CNB02260	CNB02260 _ 1	657427	657472	1	1	1	0.45	0.56	0.63	1	0.546667	-0.45	0.00681319
CNB02270	CNB02270 _ 2	660179	660194	0	0	0.5	0.8	0.81	0.76	0.166667	0.79	0.62	0.0102486
CNB02290	CNB02290 _ 1	661779	661843	0.98	0.94	0.92	0.69	0.78	0.67	0.946667	0.713333	-0.23	0.0160071
CNB02290	CNB02290 _ 4	663306	663323	0.02	0.06	0.08	0.16	0.18	0.33	0.0533333	0.223333	0.17	0.0470562
CNB02310	CNB02310 _ 1	669417	669420	0	0	0	0.42	0.28	0.46	0	0.386667	0.39	0.00866535
CNB02310	CNB02310 _ 2	669707	669721	0	0	0	0.58	0.72	0.54	0	0.613333	0.61	0.00406636
CNB02410	CNB02410 _ 2	695452	695473	0	0	0	0.45	0.55	0.54	0	0.513333	0.51	0.00399373
CNB02410	CNB02410 _ 3	696516	696522	0	0	0	0.23	0.2	0.17	0	0.2	0.2	0.0150022
CNB02410	CNB02410 _ 4	696541	696568	0	0	0	0.31	0.23	0.29	0	0.276667	0.28	0.00954574
CNB02990	CNB02990 _ 3	908362	908371	0.37	0.45	0.55	0.15	0.12	0.09	0.456667	0.12	-0.34	0.0102729
CNB02990	CNB02990 _ 2	908481	908492	0.03	0.03	0	0.37	0.33	0.19	0.02	0.296667	0.28	0.0150818
CNB03170	CNB03170 _ 1	957500	957516	1	1	0.69	0.4	0.51	0.68	0.896667	0.53	-0.37	0.0210162
CNB03170	CNB03170 _ 2	960563	960565	0	0	0.31	0.6	0.49	0.32	0.103333	0.47	0.37	0.0210162
CNB03190	CNB03190 _ 1	963880	963887	0.6	0.52	0.53	0	0.14	0.18	0.55	0.106667	-0.44	0.00748566
CNB03190	CNB03190 _ 2	963949	963970	0.4	0.48	0.47	1	0.86	0.82	0.45	0.893333	0.44	0.00748566
CNB03310	CNB03310 _ 1	998599	998610	0	0	0	0.25	0.36	0.33	0	0.313333	0.31	0.00905401
CNB03400	CNB03400 _ 2	1023999	1024001	0.41	0.25	0.49	0	0	0	0.383333	0	-0.38	0.0101456
CNB03400	CNB03400 _ 1	1026866	1026890	0.59	0.75	0.51	1	1	1	0.616667	1	0.38	0.0101456
CNB03710	CNB03710 _ 3	1100062	1100087	0	0	0	0.17	0.19	0.09	0	0.15	0.15	0.0388684
CNB03710	CNB03710 _ 2	1102341	1102355	0	0	0	0.48	0.51	0.59	0	0.526667	0.53	0.00399373
CNB03860	CNB03860 _ 2	1142479	1142488	0.29	0.33	0.35	0	0	0	0.323333	0	-0.32	0.00719755
CNB03860	CNB03860 _ 1	1142521	1142573	0.71	0.67	0.65	1	1	1	0.676667	1	0.32	0.00719755
CNB03930	CNB03930 _ 2	1157787	1157816	0.68	0.66	0.72	0.44	0.33	0.26	0.686667	0.343333	-0.34	0.0101456
CNB03930	CNB03930 _ 1	1159549	1159565	0.32	0.34	0.28	0.56	0.67	0.74	0.313333	0.656667	0.34	0.0101456
CNB03945	CNB03945 _ 2	1161828	1161849	0.22	0.27	0.35	0.19	0.08	0.08	0.28	0.116667	-0.16	0.0483362
CNB03980	CNB03980 _ 2	1172243	1172253	0.72	0.44	0.57	0.16	0.26	0.13	0.576667	0.183333	-0.39	0.0115095
CNB03980	CNB03980 _ 1	1174616	1174633	0.28	0.56	0.43	0.84	0.74	0.87	0.423333	0.816667	0.39	0.0115095
CNB04090	CNB04090 _ 1	1202456	1202490	0.43	0.55	0.4	0.04	0.04	0.06	0.46	0.0466667	-0.41	0.00734458
CNB04090	CNB04090 _ 3	1202774	1202791	0.2	0.17	0.16	0.47	0.47	0.43	0.176667	0.456667	0.28	0.00878707
CNB04220	CNB04220 _ 4	1231760	1231777	0.63	0.58	0.81	0.47	0.33	0.54	0.673333	0.446667	-0.23	0.0419507
CNB04220	CNB04220 _ 3	1231793	1231802	0.11	0.14	0	0.31	0.43	0.23	0.0833333	0.323333	0.24	0.0268284
CNB04370	CNB04370 _ 1	1271444	1271502	0.9	0.87	0.94	0.67	0.68	0.72	0.903333	0.69	-0.21	0.0153175
CNB04380	CNB04380 _ 3	1277331	1277347	0.17	0.18	0.39	0.76	0.78	0.64	0.246667	0.726667	0.48	0.00831624
CNB04380	CNB04380 _ 2	1277418	1277421	0.6	0.56	0.36	0.14	0.13	0.11	0.506667	0.126667	-0.38	0.0103957
CNB04470	CNB04470 _ 1	1290125	1290172	0.98	0.99	0.99	0.78	0.79	0.81	0.986667	0.793333	-0.19	0.0134005
CNB04470	CNB04470 _ 2	1290200	1290209	0.02	0.01	0.01	0.22	0.21	0.19	0.0133333	0.206667	0.19	0.0134005
CNB04620	CNB04620 _ 1	1322007	1322031	0.92	1	0.85	0.73	0.7	0.77	0.923333	0.733333	-0.19	0.0312583
CNB04620	CNB04620 _ 2	1322202	1322206	0.08	0	0.15	0.27	0.3	0.23	0.0766667	0.266667	0.19	0.0312583
CNB04680	CNB04680 _ 1	1336424	1336443	0.93	0.9	0.92	0.58	0.57	0.68	0.916667	0.61	-0.31	0.00962425
CNB04680	CNB04680 _ 3	1336978	1336981	0	0.1	0.08	0.39	0.43	0.27	0.06	0.363333	0.3	0.0126128
CNB04710	CNB04710 _ 2	1345350	1345378	0.79	0.85	0.87	0.73	0.67	0.7	0.836667	0.7	-0.14	0.0470562
CNB04710	CNB04710 _ 1	1345392	1345420	0.21	0.15	0.13	0.27	0.33	0.3	0.163333	0.3	0.14	0.0470562
CNB04730	CNB04730 _ 2	1349079	1349089	0.81	0.74	0.81	1	0.89	0.92	0.786667	0.936667	0.15	0.0470562
CNB04730	CNB04730 _ 1	1349107	1349110	0.19	0.26	0.19	0	0.11	0.08	0.213333	0.0633333	-0.15	0.0470562
CNB04770	CNB04770 _ 2	1361903	1361925	0.87	0.79	0.92	0.03	0	0	0.86	0.01	-0.85	0.00218199
CNB04770	CNB04770 _ 1	1363246	1363287	0.13	0.21	0.08	0.97	1	1	0.14	0.99	0.85	0.00218199
CNB04780	CNB04780 _ 1	1363590	1363649	0.89	0.85	0.74	0.96	0.99	0.99	0.826667	0.98	0.15	0.0494889
CNB04780	CNB04780 _ 2	1365058	1365071	0.11	0.15	0.26	0.04	0.01	0.01	0.173333	0.02	-0.15	0.0494889
CNB04820	CNB04820 _ 2	1375778	1375799	0.31	0.52	0.44	0.93	0.92	0.92	0.423333	0.923333	0.5	0.00633151
CNB04820	CNB04820 _ 1	1375989	1376004	0.69	0.48	0.56	0.07	0.08	0.08	0.576667	0.0766667	-0.5	0.00633151
CNB04870	CNB04870 _ 1	1385302	1385346	0.66	0.53	0.56	0.24	0.09	0.2	0.583333	0.176667	-0.41	0.00842212
CNB04870	CNB04870 _ 2	1385368	1385373	0.18	0.26	0.27	0.05	0	0	0.236667	0.0166667	-0.22	0.0165857
CNB04870	CNB04870 _ 3	1387611	1387631	0.15	0.2	0.17	0.71	0.91	0.8	0.173333	0.806667	0.63	0.00410983
CNB04960	CNB04960 _ 2	1417264	1417274	0.13	0.09	0.13	0.66	0.52	0.38	0.116667	0.52	0.4	0.0102729
CNB04960	CNB04960 _ 1	1418173	1418205	0.87	0.91	0.87	0.34	0.48	0.62	0.883333	0.48	-0.4	0.0102729
CNB05150	CNB05150 _ 1	1466379	1466415	0.97	0.84	0.92	0.48	0.52	0.55	0.91	0.516667	-0.39	0.00745645
CNB05150	CNB05150 _ 2	1466810	1466817	0	0.04	0	0.15	0.18	0.22	0.0133333	0.183333	0.17	0.02478
CNB05150	CNB05150 _ 3	1469345	1469347	0.03	0.12	0.08	0.37	0.3	0.23	0.0766667	0.3	0.22	0.0209722
CNB05570	CNB05570 _ 1	1565405	1565452	1	0.96	0.9	0.57	0.59	0.71	0.953333	0.623333	-0.33	0.0102729
CNB05570	CNB05570 _ 2	1567463	1567465	0	0.04	0.1	0.43	0.41	0.29	0.0466667	0.376667	0.33	0.0102729
CNB05700	CNB05700 _ 2	1600091	1600126	0.73	0.69	0.77	0.93	0.9	0.91	0.73	0.913333	0.18	0.0207925
CNC00040	CNC00040 _ 2	13232	13241	0.1	0.08	0.1	0.55	0.43	0.25	0.0933333	0.41	0.32	0.0173062
CNC00040	CNC00040 _ 3	13295	13300	0.1	0.13	0.16	0	0	0	0.13	0	-0.13	0.040047
CNC00080	CNC00080 _ 2	29808	29838	0.29	0.24	0.53	0.62	0.59	0.58	0.353333	0.596667	0.24	0.0343523
CNC00080	CNC00080 _ 1	30468	30514	0.71	0.76	0.47	0.31	0.34	0.34	0.646667	0.33	-0.32	0.0177381
CNC00090	CNC00090 _ 2	31084	31088	0	0	0	0.3	0.22	0.17	0	0.23	0.23	0.0164611
CNC00210	CNC00210 _ 3	60666	60679	0	0	0	0.11	0.1	0.17	0	0.126667	0.13	0.0474252
CNC00210	CNC00210 _ 1	62347	62381	1	1	1	0.78	0.81	0.69	1	0.76	-0.24	0.0147345
CNC00830	CNC00830 _ 2	235391	235398	0.36	0.2	0.22	0.56	0.61	0.35	0.26	0.506667	0.25	0.035063
CNC00830	CNC00830 _ 1	236348	236382	0.64	0.8	0.78	0.44	0.39	0.65	0.74	0.493333	-0.25	0.035063
CNC00910	CNC00910 _ 2	267792	267801	0.25	0.21	0.22	0.03	0.02	0.06	0.226667	0.0366667	-0.19	0.0163689
CNC00910	CNC00910 _ 3	267998	268030	0.66	0.66	0.63	0.92	0.95	0.92	0.65	0.93	0.28	0.00805504
CNC01180	CNC01180 _ 1	328235	328284	0	0	0	0.58	0.74	0.61	0	0.643333	0.64	0.00369492
CNC01230	CNC01230 _ 2	339439	339452	0	0.3	0	0.38	0.49	0.47	0.1	0.446667	0.35	0.0175326
CNC01290	CNC01290 _ 1	361434	361459	1	1	1	0.75	0.74	0.73	1	0.74	-0.26	0.00787819
CNC01290	CNC01290 _ 2	361495	361505	0	0	0	0.25	0.26	0.27	0	0.26	0.26	0.00787819
CNC01340	CNC01340 _ 3	376305	376354	0.68	0.65	0.52	0.11	0.11	0.11	0.616667	0.11	-0.51	0.00525681
CNC01340	CNC01340 _ 2	376796	376821	0.32	0.35	0.48	0.61	0.89	0.89	0.383333	0.796667	0.41	0.0124187
CNC01500	CNC01500 _ 1	409834	409859	0.94	0.96	0.94	0.71	0.74	0.79	0.946667	0.746667	-0.2	0.0169564
CNC01500	CNC01500 _ 2	410161	410179	0.06	0.04	0.06	0.29	0.26	0.21	0.0533333	0.253333	0.2	0.0169564
CNC01550	CNC01550 _ 3	432292	432311	0.04	0	0.09	0.63	0.72	0.53	0.0433333	0.626667	0.58	0.00496346
CNC01550	CNC01550 _ 2	436552	436570	0.63	0.49	0.73	0.08	0.04	0.05	0.616667	0.0566667	-0.56	0.00605373
CNC01590	CNC01590 _ 2	441156	441189	0	0.19	0	0.94	0.98	0.96	0.0633333	0.96	0.9	0.00260757
CNC01590	CNC01590 _ 1	442777	442783	1	0.81	1	0.06	0.02	0.04	0.936667	0.04	-0.9	0.00260757
CNC01620	CNC01620 _ 2	448551	448553	0	0	0	0.56	0.6	0.52	0	0.56	0.56	0.00317638
CNC01620	CNC01620 _ 1	450182	450221	1	1	1	0.44	0.4	0.48	1	0.44	-0.56	0.00317638
CNC01650	CNC01650 _ 4	455528	455538	0	0	0	0.53	0.68	0.56	0	0.59	0.59	0.00399373
CNC01650	CNC01650 _ 2	455853	455859	0	0	0	0.24	0.18	0.21	0	0.21	0.21	0.01345
CNC01650	CNC01650 _ 1	457678	457694	1	0.63	0.46	0.08	0.08	0.15	0.696667	0.103333	-0.59	0.0103398
CNC01820	CNC01820 _ 2	496263	496266	0.35	1	1	0.11	0.26	0.11	0.783333	0.16	-0.62	0.0147345
CNC01820	CNC01820 _ 1	497957	497999	0.65	0	0	0.89	0.74	0.89	0.216667	0.84	0.62	0.0147345
CNC01910	CNC01910 _ 1	519074	519076	1	0.44	0.74	0.12	0.26	0.58	0.726667	0.32	-0.41	0.0363994
CNC01960	CNC01960 _ 1	542515	542540	0.91	0.93	0.86	0.28	0.57	0.37	0.9	0.406667	-0.49	0.00826896
CNC01960	CNC01960 _ 2	543626	543632	0.09	0.07	0.14	0.72	0.43	0.63	0.1	0.593333	0.49	0.00826896
CNC01995	CNC01995 _ 2	555295	555307	0.39	0.36	0.38	0.21	0.12	0.11	0.376667	0.146667	-0.23	0.0152305
CNC01995	CNC01995 _ 1	555334	555364	0.61	0.64	0.62	0.79	0.88	0.89	0.623333	0.853333	0.23	0.0152305
CNC02125	CNC02125 _ 2	598353	598384	1	1	0.82	0.72	0.71	0.75	0.94	0.726667	-0.21	0.0299809
CNC02125	CNC02125 _ 1	598816	598821	0	0	0.09	0.18	0.2	0.16	0.03	0.18	0.15	0.0399383
CNC02290	CNC02290 _ 3	654103	654107	0	0.31	0.18	0.6	0.63	0.71	0.163333	0.646667	0.48	0.00910484
CNC02290	CNC02290 _ 1	657452	657465	1	0.38	0.64	0.08	0	0	0.673333	0.0266667	-0.65	0.0102773
CNC02350	CNC02350 _ 2	673575	673591	0	0	0	0.54	0.7	0.41	0	0.55	0.55	0.00693525
CNC02350	CNC02350 _ 1	675038	675055	1	1	1	0.46	0.3	0.59	1	0.45	-0.55	0.00693525
CNC02360	CNC02360 _ 2	676863	676881	0	0	0	0.77	0.65	0.72	0	0.713333	0.71	0.00260757
CNC02360	CNC02360 _ 1	678892	678899	1	1	1	0.23	0.35	0.27	1	0.283333	-0.72	0.00260757
CNC02370	CNC02370 _ 1	679073	679079	0.81	0.89	0.9	0.35	0.56	0.76	0.866667	0.556667	-0.31	0.0286495
CNC02370	CNC02370 _ 2	680078	680080	0.19	0.11	0.1	0.65	0.44	0.24	0.133333	0.443333	0.31	0.0286495
CNC02445	CNC02445 _ 1	700261	700308	0.98	0.97	1	0.68	0.74	0.73	0.983333	0.716667	-0.27	0.00954574
CNC02460	CNC02460 _ 1	704584	704591	0.97	0.95	0.95	0.45	0.41	0.5	0.956667	0.453333	-0.5	0.00399373
CNC02460	CNC02460 _ 2	704639	704683	0.03	0.03	0.04	0.21	0.2	0.2	0.0333333	0.203333	0.17	0.0155454
CNC02460	CNC02460 _ 3	704713	704732	0.01	0.02	0	0.32	0.37	0.29	0.01	0.326667	0.32	0.00787819
CNC02480	CNC02480 _ 1	708313	708321	0.12	0.21	0.12	0	0	0	0.15	0	-0.15	0.0385602
CNC02480	CNC02480 _ 2	708397	708439	0.73	0.58	0.66	1	0.92	1	0.656667	0.973333	0.32	0.0106405
CNC02480	CNC02480 _ 3	708474	708480	0.15	0.21	0.22	0	0.08	0	0.193333	0.0266667	-0.17	0.0329048
CNC02500	CNC02500 _ 1	714652	714657	0.46	0.51	0.42	0.14	0.04	0.12	0.463333	0.1	-0.36	0.00787819
CNC02500	CNC02500 _ 2	715354	715372	0.4	0.38	0.33	0.69	0.87	0.63	0.37	0.73	0.36	0.0115095
CNC02510	CNC02510 _ 2	717774	717781	1	0.76	1	0.57	0.61	0.74	0.92	0.64	-0.28	0.0258168
CNC02510	CNC02510 _ 3	720162	720173	0	0	0	0.27	0.25	0.15	0	0.223333	0.22	0.017063
CNC02510	CNC02510 _ 4	720224	720238	0	0	0	0.16	0.14	0.09	0	0.13	0.13	0.0434233
CNC02515	CNC02515 _ 2	721502	721518	0.05	0.05	0.06	0.48	0.51	0.31	0.0533333	0.433333	0.38	0.00954177
CNC02515	CNC02515 _ 1	721770	721818	0.95	0.95	0.93	0.44	0.38	0.61	0.943333	0.476667	-0.47	0.00756978
CNC02520	CNC02520 _ 2	724848	724865	0.96	0.96	0.96	0.86	0.85	0.85	0.96	0.853333	-0.11	0.044216
CNC02520	CNC02520 _ 1	724898	724905	0.04	0.04	0.04	0.14	0.15	0.15	0.04	0.146667	0.11	0.044216
CNC02590	CNC02590 _ 2	740837	740862	0.9	0.82	0.84	0.38	0.25	0.18	0.853333	0.27	-0.58	0.00510566
CNC02590	CNC02590 _ 1	741712	741719	0.1	0.18	0.16	0.62	0.75	0.82	0.146667	0.73	0.58	0.00510566
CNC02710	CNC02710 _ 1	780600	780604	0.47	0.55	0.69	0.2	0.17	0.25	0.57	0.206667	-0.36	0.0103957
CNC02710	CNC02710 _ 2	780901	780918	0.53	0.45	0.31	0.8	0.83	0.75	0.43	0.793333	0.36	0.0103957
CNC02930	CNC02930 _ 1	944105	944126	1	1	1	0.84	0.86	0.91	1	0.87	-0.13	0.0434233
CNC02950	CNC02950 _ 1	946616	946629	1	1	1	0.36	0.53	0.83	1	0.573333	-0.43	0.0161675
CNC02950	CNC02950 _ 2	949209	949213	0	0	0	0.64	0.47	0.17	0	0.426667	0.43	0.0161675
CNC03070	CNC03070 _ 2	976430	976442	0.36	0.41	0.42	0.65	0.58	0.71	0.396667	0.646667	0.25	0.0150117
CNC03070	CNC03070 _ 1	976460	976492	0.64	0.59	0.58	0.35	0.42	0.29	0.603333	0.353333	-0.25	0.0150117
CNC03080	CNC03080 _ 1	976851	976906	0.72	0.7	0.67	0.81	0.83	0.86	0.696667	0.833333	0.14	0.0388408
CNC03100	CNC03100 _ 2	982571	982578	0.22	0.29	0.24	0.13	0.09	0.13	0.25	0.116667	-0.13	0.0446911
CNC03120	CNC03120 _ 1	987701	987716	0.82	0.79	0.79	0.54	0.52	0.73	0.8	0.596667	-0.2	0.0376862
CNC03120	CNC03120 _ 2	993154	993158	0.18	0.21	0.21	0.46	0.48	0.27	0.2	0.403333	0.2	0.0376862
CNC03125	CNC03125 _ 2	994886	994922	0.9	0.77	0.67	0.42	0.33	0.59	0.78	0.446667	-0.33	0.0183011
CNC03125	CNC03125 _ 1	995132	995144	0.1	0.23	0.33	0.58	0.67	0.41	0.22	0.553333	0.33	0.0183011
CNC03160	CNC03160 _ 2	1004952	1004957	0	0.03	0.05	0.22	0.2	0.22	0.0266667	0.213333	0.19	0.0165857
CNC03160	CNC03160 _ 1	1005800	1005844	1	0.97	0.95	0.78	0.8	0.78	0.973333	0.786667	-0.19	0.0165857
CNC03180	CNC03180 _ 1	1007590	1007614	1	0.99	1	0.64	0.79	0.8	0.996667	0.743333	-0.25	0.0169477
CNC03180	CNC03180 _ 2	1007873	1007876	0	0	0	0.14	0.08	0.2	0	0.14	0.14	0.0492104
CNC03300	CNC03300 _ 2	1040890	1040906	0	0	0	0.14	0.18	0.08	0	0.133333	0.13	0.049107
CNC03300	CNC03300 _ 1	1044640	1044661	1	1	1	0.86	0.82	0.92	1	0.866667	-0.13	0.049107
CNC03320	CNC03320 _ 3	1050881	1050932	0.32	0.38	0.3	0.1	0	0	0.333333	0.0333333	-0.3	0.0102773
CNC03380	CNC03380 _ 2	1074941	1074945	0.37	0.39	0.45	0.27	0.3	0.21	0.403333	0.26	-0.14	0.0476931
CNC03380	CNC03380 _ 1	1074979	1074995	0.63	0.61	0.55	0.73	0.7	0.79	0.596667	0.74	0.14	0.0476931
CNC03630	CNC03630 _ 2	1148740	1148766	0.66	0.56	0.55	0.37	0.33	0.39	0.59	0.363333	-0.23	0.017166
CNC03630	CNC03630 _ 1	1148794	1148800	0	0.03	0.03	0.27	0.18	0.22	0.02	0.223333	0.2	0.0174248
CNC03680	CNC03680 _ 1	1162085	1162094	0.57	0.44	0.44	0.13	0.1	0.24	0.483333	0.156667	-0.33	0.0115095
CNC03680	CNC03680 _ 2	1164849	1164861	0.43	0.56	0.56	0.88	0.9	0.76	0.516667	0.846667	0.33	0.0115095
CNC03710	CNC03710 _ 2	1171940	1171970	0.46	0.26	0.51	1	0.85	0.89	0.41	0.913333	0.5	0.00791302
CNC03710	CNC03710 _ 1	1173930	1173938	0.54	0.74	0.49	0	0.15	0.11	0.59	0.0866667	-0.5	0.00791302
CNC03850	CNC03850 _ 1	1196163	1196190	0.92	0.7	0.59	0.43	0.39	0.49	0.736667	0.436667	-0.3	0.0237045
CNC03850	CNC03850 _ 2	1197871	1197875	0.08	0.3	0.41	0.57	0.61	0.51	0.263333	0.563333	0.3	0.0237045
CNC03860	CNC03860 _ 2	1199413	1199432	0	0	1	1	1	0.9	0.333333	0.966667	0.63	0.0290334
CNC03895	CNC03895 _ 1	1208407	1208424	0	0	0	0.5	0.47	0.54	0	0.503333	0.5	0.00369492
CNC03895	CNC03895 _ 2	1209004	1209018	0	0	0	0.5	0.53	0.46	0	0.496667	0.5	0.00372796
CNC03910	CNC03910 _ 1	1210902	1210939	0.28	0.32	0.29	0.11	0.11	0.12	0.296667	0.113333	-0.18	0.0159147
CNC03910	CNC03910 _ 2	1210973	1211013	0.72	0.68	0.71	0.89	0.89	0.88	0.703333	0.886667	0.18	0.0159147
CNC04120	CNC04120 _ 2	1265985	1266006	0	0	0	0.54	0.34	0.42	0	0.433333	0.43	0.00756978
CNC04180	CNC04180 _ 1	1277635	1277651	0	0	1	1	0.79	0.8	0.333333	0.863333	0.53	0.0454534
CNC04240	CNC04240 _ 2	1290762	1290765	0.31	0.26	0	0.93	0.77	0.7	0.19	0.8	0.61	0.0077726
CNC04240	CNC04240 _ 1	1292440	1292471	0.69	0.74	1	0.07	0.23	0.3	0.81	0.2	-0.61	0.0077726
CNC04260	CNC04260 _ 1	1292818	1292832	0.84	1	1	0.16	0.29	0.28	0.946667	0.243333	-0.7	0.0038718
CNC04260	CNC04260 _ 2	1294251	1294259	0.16	0	0	0.84	0.71	0.72	0.0533333	0.756667	0.7	0.0038718
CNC04320	CNC04320 _ 1	1310375	1310392	1	1	1	0.82	0.8	0.92	1	0.846667	-0.15	0.0420635
CNC04490	CNC04490 _ 1	1360977	1361010	0.87	0.96	0.95	0.57	0.57	0.69	0.926667	0.61	-0.32	0.0103957
CNC04490	CNC04490 _ 2	1361079	1361116	0.13	0.04	0.05	0.43	0.43	0.31	0.0733333	0.39	0.32	0.0103957
CNC04640	CNC04640 _ 1	1397064	1397117	0.49	0.58	0.5	1	1	1	0.523333	1	0.48	0.00437366
CNC04640	CNC04640 _ 2	1397415	1397442	0.37	0.32	0.35	0	0	0	0.346667	0	-0.35	0.0061705
CNC04640	CNC04640 _ 3	1397543	1397565	0.14	0.09	0.15	0	0	0	0.126667	0	-0.13	0.0437766
CNC04690	CNC04690 _ 1	1416894	1416924	0.31	0.27	0.15	0.5	0.59	0.59	0.243333	0.56	0.32	0.0115095
CNC04690	CNC04690 _ 2	1416958	1416962	0.69	0.73	0.85	0.5	0.41	0.41	0.756667	0.44	-0.32	0.0115095
CNC04770	CNC04770 _ 1	1441601	1441603	0.47	0.46	0.47	0.69	0.55	0.64	0.466667	0.626667	0.16	0.0410422
CNC04770	CNC04770 _ 2	1441624	1441645	0.53	0.54	0.53	0.31	0.45	0.36	0.533333	0.373333	-0.16	0.0410422
CNC04830	CNC04830 _ 2	1464331	1464339	0.09	0.05	0	0.29	0.22	0.34	0.0466667	0.283333	0.24	0.0169564
CNC04830	CNC04830 _ 1	1464366	1464419	0.91	0.95	1	0.71	0.78	0.66	0.953333	0.716667	-0.24	0.0169564
CNC05070	CNC05070 _ 1	1521727	1521754	1	1	1	0.68	0.74	0.83	1	0.75	-0.25	0.0153175
CNC05070	CNC05070 _ 2	1524450	1524452	0	0	0	0.32	0.26	0.17	0	0.25	0.25	0.0153175
CNC05270	CNC05270 _ 1	1579751	1579831	0.94	0.96	0.93	0.7	0.58	0.85	0.943333	0.71	-0.23	0.0321006
CNC05310	CNC05310 _ 2	1588895	1588902	0.22	0.3	0.37	0.06	0	0	0.296667	0.02	-0.28	0.0132796
CNC05310	CNC05310 _ 1	1590053	1590076	0.78	0.7	0.63	0.94	1	1	0.703333	0.98	0.28	0.0132796
CNC05345	CNC05345 _ 2	1599669	1599706	0.41	0.46	0.48	0.51	0.8	0.77	0.45	0.693333	0.24	0.0364687
CNC05345	CNC05345 _ 1	1599724	1599741	0.59	0.54	0.52	0.49	0.2	0.23	0.55	0.306667	-0.24	0.0364687
[truncated: 975 more rows]

## Sheet: C. den E30vsE37
#Supplementary Table S7. List of C. neoformans and C. deneoformans genes regulated by aTSS in response to change in temperature or/and growth phase.
[truncated: 788 more rows]

[truncated: 1 more sheets: C. den S30vsS37]
