# Supplementary material for: Alternative TSS use is widespread in Cryptococcus fungi in response to environmental cues and regulated genome-wide by the transcription factor Tur1
Source: PLoS Biol. 2024 Jul 25;22(7):e3002724. doi: 10.1371/journal.pbio.3002724 (PMC11302930; doi:10.1371/journal.pbio.3002724)
Supplement: S8 Table — (XLSX) [file pbio.3002724.s008.xlsx]

## Sheet: Feuil1
Table S8. List of genes regulated by the exponential to stationary phase transition in the WT and tur1Δ in C. neoformans
tur1Δ			WT
down in stat	up in stat	not significant	down in stat	up in stat	not significant
CNAG_07934	CNAG_07827	CNAG_07825	CNAG_04551	CNAG_04307	CNAG_06307
CNAG_07912	CNAG_02049	CNAG_01397	CNAG_04548	CNAG_05356	CNAG_03635
CNAG_05879	CNAG_06102	CNAG_06621	CNAG_00005	CNAG_06817	CNAG_06557
CNAG_00939	CNAG_07448	CNAG_06307	CNAG_04100	CNAG_07870	CNAG_03226
CNAG_02155	CNAG_03759	CNAG_05539	CNAG_02701	CNAG_06102	CNAG_01718
CNAG_05075	CNAG_01653	CNAG_03635	CNAG_05075	CNAG_00979	CNAG_03432
CNAG_07388	CNAG_04307	CNAG_06796	CNAG_07303	CNAG_02049	CNAG_05089
CNAG_02538	CNAG_02737	CNAG_00830	CNAG_01368	CNAG_05641	CNAG_04246
CNAG_01368	CNAG_06817	CNAG_03522	CNAG_02538	CNAG_07827	CNAG_06827
CNAG_00813	CNAG_04890	CNAG_00445	CNAG_03532	CNAG_00295	CNAG_06652
CNAG_07736	CNAG_01542	CNAG_06557	CNAG_07022	CNAG_04025	CNAG_07866
CNAG_03833	CNAG_04632	CNAG_07440	CNAG_02558	CNAG_00586	CNAG_05313
CNAG_04140	CNAG_07870	CNAG_04724	CNAG_01933	CNAG_06347	CNAG_00059
CNAG_02060	CNAG_05939	CNAG_01965	CNAG_00813	CNAG_01542	CNAG_07749
CNAG_01907	CNAG_04758	CNAG_02064	CNAG_07621	CNAG_03759	CNAG_00330
CNAG_05565	CNAG_06009	CNAG_06825	CNAG_05065	CNAG_02381	CNAG_07819
CNAG_02499	CNAG_06347	CNAG_03226	CNAG_01606	CNAG_03650	CNAG_07652
CNAG_05065	CNAG_01061	CNAG_02166	CNAG_02691	CNAG_00867	CNAG_07421
CNAG_07756	CNAG_01090	CNAG_05105	CNAG_00939	CNAG_06805	CNAG_03531
CNAG_03037	CNAG_04459	CNAG_01718	CNAG_03833	CNAG_01090	CNAG_07997
CNAG_00110	CNAG_03085	CNAG_07322	CNAG_05331	CNAG_07826	CNAG_05099
CNAG_04385	CNAG_02934	CNAG_05527	CNAG_06504	CNAG_02044	CNAG_07447
CNAG_03539	CNAG_07802	CNAG_07926	CNAG_05565	CNAG_02206	CNAG_04283
CNAG_07455	CNAG_03838	CNAG_07596	CNAG_05762	CNAG_07802	CNAG_04741
CNAG_06487	CNAG_05641	CNAG_04456	CNAG_02499	CNAG_02934	CNAG_04793
CNAG_00005	CNAG_06302	CNAG_03503	CNAG_03716	CNAG_06556	CNAG_06389
CNAG_03453	CNAG_02206	CNAG_01592	CNAG_06605	CNAG_06546	CNAG_05092
CNAG_01333	CNAG_00586	CNAG_06493	CNAG_02331	CNAG_03233	CNAG_07755
CNAG_06281	CNAG_07662	CNAG_02174	CNAG_02674	CNAG_03230	CNAG_03366
CNAG_01572	CNAG_00848	CNAG_05838	CNAG_01019	CNAG_01048	CNAG_03110
CNAG_02701	CNAG_06556	CNAG_06214	CNAG_01628	CNAG_00587	CNAG_01953
CNAG_00172	CNAG_02966	CNAG_00825	CNAG_00655	CNAG_03085	CNAG_04567
CNAG_05853	CNAG_03492	CNAG_06405	CNAG_01990	CNAG_01759	CNAG_07920
CNAG_02759	CNAG_06805	CNAG_06178	CNAG_06811	CNAG_02706	CNAG_05813
CNAG_03125	CNAG_06869	CNAG_03872	CNAG_04114	CNAG_04457	CNAG_05302
CNAG_00681	CNAG_00588	CNAG_01146	CNAG_06895	CNAG_00588	CNAG_02775
CNAG_06902	CNAG_01118	CNAG_05299	CNAG_01980	CNAG_01883	CNAG_01856
CNAG_03224	CNAG_02455	CNAG_02951	CNAG_00672	CNAG_06449	CNAG_04036
CNAG_02558	CNAG_06396	CNAG_02287	CNAG_02754	CNAG_01193	CNAG_01963
CNAG_05863	CNAG_01742	CNAG_05160	CNAG_00752	CNAG_00870	CNAG_06132
CNAG_03454	CNAG_00984	CNAG_07978	CNAG_07516	CNAG_06835	CNAG_04870
CNAG_07737	CNAG_07707	CNAG_01186	CNAG_00771	CNAG_05258	CNAG_01640
CNAG_04007	CNAG_01993	CNAG_03086	CNAG_02285	CNAG_02225	CNAG_02192
CNAG_05752	CNAG_01603	CNAG_03465	CNAG_01976	CNAG_06346	CNAG_07905
CNAG_04626	CNAG_04326	CNAG_02784	CNAG_00172	CNAG_07613	CNAG_00664
CNAG_05762	CNAG_04610	CNAG_01739	CNAG_06902	CNAG_01680	CNAG_06250
CNAG_03744	CNAG_07826	CNAG_05089	CNAG_00911	CNAG_06302	CNAG_04819
CNAG_00677	CNAG_00867	CNAG_04246	CNAG_00640	CNAG_00903	CNAG_03145
CNAG_07874	CNAG_03525	CNAG_03989	CNAG_07990	CNAG_00876	CNAG_02347
CNAG_01334	CNAG_06614	CNAG_02960	CNAG_07737	CNAG_05676	CNAG_05861
CNAG_02724	CNAG_02591	CNAG_04090	CNAG_05021	CNAG_06870	CNAG_01299
CNAG_02691	CNAG_01299	CNAG_01235	CNAG_01907	CNAG_00908	CNAG_04632
CNAG_06335	CNAG_04098	CNAG_07667	CNAG_04103	CNAG_07954	CNAG_07950
CNAG_03477	CNAG_00908	CNAG_06652	CNAG_02417	CNAG_06869	CNAG_04461
CNAG_02331	CNAG_03719	CNAG_03364	CNAG_03283	CNAG_01781	CNAG_02586
CNAG_05760	CNAG_03400	CNAG_00648	CNAG_03453	CNAG_03806	CNAG_07638
CNAG_02193	CNAG_00549	CNAG_06671	CNAG_07393	CNAG_06009	CNAG_07395
CNAG_02285	CNAG_06853	CNAG_07866	CNAG_04726	CNAG_03041	CNAG_00015
CNAG_00680	CNAG_05653	CNAG_07498	CNAG_03747	CNAG_03384	CNAG_05582
CNAG_05576	CNAG_00925	CNAG_04062	CNAG_03037	CNAG_02455	CNAG_02604
CNAG_01349	CNAG_06259	CNAG_00607	CNAG_01955	CNAG_02707	CNAG_04294
CNAG_00655	CNAG_06291	CNAG_00345	CNAG_02330	CNAG_03385	CNAG_05659
CNAG_00122	CNAG_06296	CNAG_06253	CNAG_01623	CNAG_07458	CNAG_00865
CNAG_04100	CNAG_02751	CNAG_01125	CNAG_06150	CNAG_05256	CNAG_02446
CNAG_01389	CNAG_04077	CNAG_00059	CNAG_02928	CNAG_06831	CNAG_04099
CNAG_02095	CNAG_04025	CNAG_03777	CNAG_00779		CNAG_06917
CNAG_00672	CNAG_06546	CNAG_02941	CNAG_05131		CNAG_05290
CNAG_01959	CNAG_07324	CNAG_01216	CNAG_01300		CNAG_04342
CNAG_07839	CNAG_01048	CNAG_07749	CNAG_03125		CNAG_07365
CNAG_04148	CNAG_06172	CNAG_06900	CNAG_04007		CNAG_01760
CNAG_05911	CNAG_06503	CNAG_06362	CNAG_03053		CNAG_07388
CNAG_05800	CNAG_04331	CNAG_00330	CNAG_07885		CNAG_07380
CNAG_06082	CNAG_00587	CNAG_07848	CNAG_00149		CNAG_05915
CNAG_03000	CNAG_00870	CNAG_07819	CNAG_06447		CNAG_04502
CNAG_01990	CNAG_05114	CNAG_03331	CNAG_04445		CNAG_05595
CNAG_06811	CNAG_02711	CNAG_01129	CNAG_04708		CNAG_00035
CNAG_04884	CNAG_04862	CNAG_02536	CNAG_05914		CNAG_05147
CNAG_01628	CNAG_01759	CNAG_07652	CNAG_03000		CNAG_05192
CNAG_04142	CNAG_00275	CNAG_07421	CNAG_04021		CNAG_07357
CNAG_04011	CNAG_05180	CNAG_05224	CNAG_05800		CNAG_06653
CNAG_03044	CNAG_04105	CNAG_06585	CNAG_04217		CNAG_00728
CNAG_05972	CNAG_02143	CNAG_04693	CNAG_06095		CNAG_07505
CNAG_01300	CNAG_06966	CNAG_04688	CNAG_01683		CNAG_06119
CNAG_02754	CNAG_03415	CNAG_01649	CNAG_01951		CNAG_02996
CNAG_02489	CNAG_02118	CNAG_03531	CNAG_03198		CNAG_03499
CNAG_02194	CNAG_06651	CNAG_02229	CNAG_02144		CNAG_03600
CNAG_01955	CNAG_05302	CNAG_07997	CNAG_00116		CNAG_02684
CNAG_03747	CNAG_03576	CNAG_03711	CNAG_04884		CNAG_05334
CNAG_00779	CNAG_06498	CNAG_03393	CNAG_04011		CNAG_00376
CNAG_00771	CNAG_06020	CNAG_02786	CNAG_01152		CNAG_00039
CNAG_03283	CNAG_06213	CNAG_03034	CNAG_05814		CNAG_05783
CNAG_06605	CNAG_00123	CNAG_04273	CNAG_00703		CNAG_01341
CNAG_04799	CNAG_02418	CNAG_01252	CNAG_01332		CNAG_06161
CNAG_06517	CNAG_02226	CNAG_05099	CNAG_05556		CNAG_03187
CNAG_06150	CNAG_03230	CNAG_01938	CNAG_01170		CNAG_07344
CNAG_04004	CNAG_04744	CNAG_05061	CNAG_00002		CNAG_03644
CNAG_06222	CNAG_03386	CNAG_07447	CNAG_07839		CNAG_00679
CNAG_03221	CNAG_07547	CNAG_06620	CNAG_03739		CNAG_05868
CNAG_02406	CNAG_04911	CNAG_01912	CNAG_05232		CNAG_01118
CNAG_06633	CNAG_05258	CNAG_00192	CNAG_01153		CNAG_01314
CNAG_00640	CNAG_00054	CNAG_05872	CNAG_00697		CNAG_03169
CNAG_04021	CNAG_03999	CNAG_05936	CNAG_04799		CNAG_04126
CNAG_05556	CNAG_06815	CNAG_00313	CNAG_02714		CNAG_00744
CNAG_03369	CNAG_07797	CNAG_04793	CNAG_02234		CNAG_06503
CNAG_03977	CNAG_02665	CNAG_00576	CNAG_05904		CNAG_01866
CNAG_04726	CNAG_03782	CNAG_03338	CNAG_01486		CNAG_05020
CNAG_07635	CNAG_02717	CNAG_05988	CNAG_06222		CNAG_07575
CNAG_00703	CNAG_07765	CNAG_02477	CNAG_00034		CNAG_05426
CNAG_05525	CNAG_02796	CNAG_06659	CNAG_05555		CNAG_06073
CNAG_03500	CNAG_02685	CNAG_04232	CNAG_05437		CNAG_08024
CNAG_00808	CNAG_05938	CNAG_05000	CNAG_00821		CNAG_03807
CNAG_01486	CNAG_06169	CNAG_05748	CNAG_03577		CNAG_04102
CNAG_03184	CNAG_01070	CNAG_02911	CNAG_01224		CNAG_06694
CNAG_01976	CNAG_04006	CNAG_03553	CNAG_06231		CNAG_01736
CNAG_05655	CNAG_05324	CNAG_01551	CNAG_06633		CNAG_06843
CNAG_03198	CNAG_04760	CNAG_05092	CNAG_07626		CNAG_07358
CNAG_06687	CNAG_06727	CNAG_00173	CNAG_00904		CNAG_02302
CNAG_02850	CNAG_00139	CNAG_05795	CNAG_01572		CNAG_02705
CNAG_03819	CNAG_02230	CNAG_04673	CNAG_04004		CNAG_07754
CNAG_04245	CNAG_04347	CNAG_04526	CNAG_07752		CNAG_04911
CNAG_03715	CNAG_02176	CNAG_01561	CNAG_04883		CNAG_01806
CNAG_00128	CNAG_03021	CNAG_01627	CNAG_04275		CNAG_03915
CNAG_03053	CNAG_07399	CNAG_04439	CNAG_00370		CNAG_05312
CNAG_03015	CNAG_03992	CNAG_00403	CNAG_01884		CNAG_07412
CNAG_00423	CNAG_06574	CNAG_07755	CNAG_01626		CNAG_07405
CNAG_05759	CNAG_01047	CNAG_05747	CNAG_00656		CNAG_04898
CNAG_02300	CNAG_03234	CNAG_04141	CNAG_01909		CNAG_02066
CNAG_05699	CNAG_07829	CNAG_01177	CNAG_03944		CNAG_03575
CNAG_02544	CNAG_04974	CNAG_00528	CNAG_07558		CNAG_01873
CNAG_05904	CNAG_01611	CNAG_07770	CNAG_06847		CNAG_01076
CNAG_02811	CNAG_03806	CNAG_06616	CNAG_03500		CNAG_07612
CNAG_05968	CNAG_01963	CNAG_03893	CNAG_00305		CNAG_05012
CNAG_02330	CNAG_06870	CNAG_07507	CNAG_04068		CNAG_07475
CNAG_06242	CNAG_05256	CNAG_00543	CNAG_04185		CNAG_03054
CNAG_00821	CNAG_04457	CNAG_05515	CNAG_02292		CNAG_07520
CNAG_00789	CNAG_04322	CNAG_03366	CNAG_03221		CNAG_05971
CNAG_05232	CNAG_04589	CNAG_00006	CNAG_05525		CNAG_05345
CNAG_01224	CNAG_02023	CNAG_03980	CNAG_05449		CNAG_00981
CNAG_00269	CNAG_02283	CNAG_03110	CNAG_00079		CNAG_05266
CNAG_04227	CNAG_04981	CNAG_01604	CNAG_07943		CNAG_07668
CNAG_04114	CNAG_04337	CNAG_04272	CNAG_05760		CNAG_00627
CNAG_01332	CNAG_04707	CNAG_03751	CNAG_01727		CNAG_02711
CNAG_00886	CNAG_02851	CNAG_03276	CNAG_02713		CNAG_03971
CNAG_05814	CNAG_01713	CNAG_05340	CNAG_01390		CNAG_00492
CNAG_05914	CNAG_05891	CNAG_07920	CNAG_01181		CNAG_02107
CNAG_02889	CNAG_02540	CNAG_07688	CNAG_02115		CNAG_01151
CNAG_01951	CNAG_02347	CNAG_05154	CNAG_00819		CNAG_01940
CNAG_05662	CNAG_00873	CNAG_04328	CNAG_00232		CNAG_02776
CNAG_07885	CNAG_00992	CNAG_06595	CNAG_03780		CNAG_07831
CNAG_02721	CNAG_06449	CNAG_03849	CNAG_03949		CNAG_01851
CNAG_01672	CNAG_07902	CNAG_06416	CNAG_00128		CNAG_00191
CNAG_04068	CNAG_06267	CNAG_05993	CNAG_05932		CNAG_07448
CNAG_05387	CNAG_05590	CNAG_02204	CNAG_06113		CNAG_00097
CNAG_07627	CNAG_04206	CNAG_01024	CNAG_07897		CNAG_02488
CNAG_02385	CNAG_05003	CNAG_02775	CNAG_07533		CNAG_03339
CNAG_04883	CNAG_02264	CNAG_00562	CNAG_03303		CNAG_00866
CNAG_02144	CNAG_04903	CNAG_05011	CNAG_03015		CNAG_03398
CNAG_01170	CNAG_00903	CNAG_06358	CNAG_00886		CNAG_00974
CNAG_05555	CNAG_07475	CNAG_03406	CNAG_04448		CNAG_06284
CNAG_06095	CNAG_01121	CNAG_01908	CNAG_00393		CNAG_05514
CNAG_03532	CNAG_05251	CNAG_06770	CNAG_01428		CNAG_03407
CNAG_01152	CNAG_06622	CNAG_02967	CNAG_00110		CNAG_00751
CNAG_02234	CNAG_07972	CNAG_04226	CNAG_04041		CNAG_03692
CNAG_01656	CNAG_06694	CNAG_02268	CNAG_02155		CNAG_05467
CNAG_05825	CNAG_03233	CNAG_02361	CNAG_02596		CNAG_04225
CNAG_02714	CNAG_06576	CNAG_03809	CNAG_05140		CNAG_03242
CNAG_02099	CNAG_02587	CNAG_05616	CNAG_04245		CNAG_00155
CNAG_06231	CNAG_00964	CNAG_04036	CNAG_05465		CNAG_06622
CNAG_06847	CNAG_02225	CNAG_00366	CNAG_01480		CNAG_07394
CNAG_03510	CNAG_04567	CNAG_02167	CNAG_07967		CNAG_07816
CNAG_00250	CNAG_02044	CNAG_06132	CNAG_02031		CNAG_03504
CNAG_02359	CNAG_05358	CNAG_04870	CNAG_06385		CNAG_07653
CNAG_00034	CNAG_00866	CNAG_03932	CNAG_05725		CNAG_02512
CNAG_00116	CNAG_03199	CNAG_01640	CNAG_03280		CNAG_05412
CNAG_01840	CNAG_07519	CNAG_05218	CNAG_02359		CNAG_03438
CNAG_02849	CNAG_06373	CNAG_06399	CNAG_07796		CNAG_04760
CNAG_06162	CNAG_01056	CNAG_07309	CNAG_00100		CNAG_07945
CNAG_01455	CNAG_05683	CNAG_04515	CNAG_07908		CNAG_04320
CNAG_00656	CNAG_01735	CNAG_02192	CNAG_03127		CNAG_01056
CNAG_06447	CNAG_01913	CNAG_05721	CNAG_00115		CNAG_01621
CNAG_07396	CNAG_02719	CNAG_07876	CNAG_05752		CNAG_07592
CNAG_00819	CNAG_05397	CNAG_04851	CNAG_00447		CNAG_03294
CNAG_01390	CNAG_05345	CNAG_07905	CNAG_05379		CNAG_03744
CNAG_01566	CNAG_06238	CNAG_05505	CNAG_04762		CNAG_03797
CNAG_06352	CNAG_01473	CNAG_02111	CNAG_00418		CNAG_07519
CNAG_00232	CNAG_01680	CNAG_04237	CNAG_05144		CNAG_04133
CNAG_06914	CNAG_00235	CNAG_00664	CNAG_06443		CNAG_07762
CNAG_03993	CNAG_01883	CNAG_07043	CNAG_04183		CNAG_05238
CNAG_03906	CNAG_02363	CNAG_06250	CNAG_00700		CNAG_00544
CNAG_01903	CNAG_02102	CNAG_04409	CNAG_03510		CNAG_01939
CNAG_04448	CNAG_02058	CNAG_02926	CNAG_04216		CNAG_03238
CNAG_03487	CNAG_01953	CNAG_04351	CNAG_05916		CNAG_06424
CNAG_01105	CNAG_06539	CNAG_03145	CNAG_00287		CNAG_01731
CNAG_00709	CNAG_06632	CNAG_03706	CNAG_00681		CNAG_00889
CNAG_02100	CNAG_00864	CNAG_00929	CNAG_01148		CNAG_04474
CNAG_03780	CNAG_07456	CNAG_02220	CNAG_07347		CNAG_06752
CNAG_04183	CNAG_05870	CNAG_02185	CNAG_03898		CNAG_00652
CNAG_01827	CNAG_02508	CNAG_00397	CNAG_02901		CNAG_05245
CNAG_06141	CNAG_01102	CNAG_01119	CNAG_07861		CNAG_04495
CNAG_02051	CNAG_02526	CNAG_05861	CNAG_06914		CNAG_00938
CNAG_03148	CNAG_07693	CNAG_06030	CNAG_02500		CNAG_02587
CNAG_04962	CNAG_05992	CNAG_04150	CNAG_05658		CNAG_02660
CNAG_03577	CNAG_01493	CNAG_03205	CNAG_06517		CNAG_06233
CNAG_00406	CNAG_07489	CNAG_02552	CNAG_07327		CNAG_02184
CNAG_03105	CNAG_02556	CNAG_00790	CNAG_04528		CNAG_04818
CNAG_01285	CNAG_00654	CNAG_04959	CNAG_07691		CNAG_07743
CNAG_00370	CNAG_04951	CNAG_04992	CNAG_01566		CNAG_00826
CNAG_07393	CNAG_04092	CNAG_04925	CNAG_04978		CNAG_07523
CNAG_01884	CNAG_01150	CNAG_03243	CNAG_02850		CNAG_00818
CNAG_06366	CNAG_06831	CNAG_01245	CNAG_02811		CNAG_07308
CNAG_02928	CNAG_01781	CNAG_01927	CNAG_01639		CNAG_01210
CNAG_05831	CNAG_05723	CNAG_02317	CNAG_01553		CNAG_03876
CNAG_07990	CNAG_04737	CNAG_04353	CNAG_00851		CNAG_06225
CNAG_03374	CNAG_00905	CNAG_03161	CNAG_04076		CNAG_03909
CNAG_04413	CNAG_00130	CNAG_06368	CNAG_06208		CNAG_05129
CNAG_01325	CNAG_03650	CNAG_04882	CNAG_03795		CNAG_02509
CNAG_05658	CNAG_06494	CNAG_02141	CNAG_05391		CNAG_01109
CNAG_06708	CNAG_01193	CNAG_06403	CNAG_02051		CNAG_02735
CNAG_07979	CNAG_00961	CNAG_07950	CNAG_01995		CNAG_04944
CNAG_00177	CNAG_04338	CNAG_05484	CNAG_05908		CNAG_04993
CNAG_05660	CNAG_02658	CNAG_05553	CNAG_02069		CNAG_04462
CNAG_06385	CNAG_01982	CNAG_04398	CNAG_06489		CNAG_00141
CNAG_03323	CNAG_01268	CNAG_06350	CNAG_07740		CNAG_01117
CNAG_01153	CNAG_01751	CNAG_04461	CNAG_03323		CNAG_02603
CNAG_03308	CNAG_05544	CNAG_05807	CNAG_03819		CNAG_07983
CNAG_06079	CNAG_06371	CNAG_01381	CNAG_02128		CNAG_04919
CNAG_02566	CNAG_06424	CNAG_05842	CNAG_00063		CNAG_03012
CNAG_04230	CNAG_04831	CNAG_03686	CNAG_02404		CNAG_04447
CNAG_06087	CNAG_03083	CNAG_02586	CNAG_01264		CNAG_06815
CNAG_03303	CNAG_05719	CNAG_04814	CNAG_03222		CNAG_05636
CNAG_02491	CNAG_02512	CNAG_00571	CNAG_02788		CNAG_07781
CNAG_04692	CNAG_04043	CNAG_06072	CNAG_06638		CNAG_02688
CNAG_02384	CNAG_06693	CNAG_07859	CNAG_02415		CNAG_02082
CNAG_06443	CNAG_00627	CNAG_06232	CNAG_00883		CNAG_05114
CNAG_03047	CNAG_00668	CNAG_01322	CNAG_05429		CNAG_04105
CNAG_05372	CNAG_05472	CNAG_07395	CNAG_00860		CNAG_03999
CNAG_03910	CNAG_00907	CNAG_02989	CNAG_01455		CNAG_00416
CNAG_00085	CNAG_03566	CNAG_05485	CNAG_01029		CNAG_07633
CNAG_00063	CNAG_00871	CNAG_00015	CNAG_05321		CNAG_04374
CNAG_04026	CNAG_07443	CNAG_05451	CNAG_04766		CNAG_06321
CNAG_07464	CNAG_03432	CNAG_03952	CNAG_05357		CNAG_00332
CNAG_07681	CNAG_06334	CNAG_03227	CNAG_00707		CNAG_05278
CNAG_05221	CNAG_05915	CNAG_02417	CNAG_01696		CNAG_04385
CNAG_04445	CNAG_01348	CNAG_06460	CNAG_01890		CNAG_07542
CNAG_01480	CNAG_02344	CNAG_07026	CNAG_02690		CNAG_00452
CNAG_04603	CNAG_05383	CNAG_06276	CNAG_02532		CNAG_06932
CNAG_01358	CNAG_04993	CNAG_06348	CNAG_05333		CNAG_07972
CNAG_03951	CNAG_05015	CNAG_06203	CNAG_02583		CNAG_00150
CNAG_03167	CNAG_02893	CNAG_04473	CNAG_02267		CNAG_06956
CNAG_06118	CNAG_04283	CNAG_02604	CNAG_03057		CNAG_03576
CNAG_05465	CNAG_05639	CNAG_03412	CNAG_02720		CNAG_05972
CNAG_05701	CNAG_00932	CNAG_04161	CNAG_01959		CNAG_00139
CNAG_01428	CNAG_02516	CNAG_07015	CNAG_06125		CNAG_03713
CNAG_01909	CNAG_05170	CNAG_05659	CNAG_07557		CNAG_05201
CNAG_06949	CNAG_07799	CNAG_05440	CNAG_06687		CNAG_04960
CNAG_04018	CNAG_00834	CNAG_03423	CNAG_00445		CNAG_01611
CNAG_00149	CNAG_01341	CNAG_03440	CNAG_04985		CNAG_06823
CNAG_00707	CNAG_05496	CNAG_01376	CNAG_05968		CNAG_04826
CNAG_06747	CNAG_00540	CNAG_01633	CNAG_07874		CNAG_07450
CNAG_03316	CNAG_00137	CNAG_05146	CNAG_02762		CNAG_04890
CNAG_00305	CNAG_02497	CNAG_06445	CNAG_06106		CNAG_01493
CNAG_01144	CNAG_03754	CNAG_01610	CNAG_02736		CNAG_07702
CNAG_02338	CNAG_07757	CNAG_00865	CNAG_02000		CNAG_01348
CNAG_05429	CNAG_07404	CNAG_02446	CNAG_01101		CNAG_06169
CNAG_05437	CNAG_02182	CNAG_04099	CNAG_07736		CNAG_03460
CNAG_04471	CNAG_06220	CNAG_00888	CNAG_02869		CNAG_07406
CNAG_00145	CNAG_06759	CNAG_07763	CNAG_06395		CNAG_00591
CNAG_05435	CNAG_04727	CNAG_00940	CNAG_03468		CNAG_06523
CNAG_04091	CNAG_04680	CNAG_07522	CNAG_01675		CNAG_06832
CNAG_02235	CNAG_07844	CNAG_07377	CNAG_07625		CNAG_06576
CNAG_01181	CNAG_03812	CNAG_06063	CNAG_00788		CNAG_06194
CNAG_02899	CNAG_07695	CNAG_06564	CNAG_04805		CNAG_00077
CNAG_03127	CNAG_01344	CNAG_04312	CNAG_00265		CNAG_03021
CNAG_02674	CNAG_00091	CNAG_02211	CNAG_02338		CNAG_06280
CNAG_04762	CNAG_02299	CNAG_00532	CNAG_06087		CNAG_01384
CNAG_06096	CNAG_01511	CNAG_07940	CNAG_01807		CNAG_04897
CNAG_01145	CNAG_05820	CNAG_06917	CNAG_01899		CNAG_07597
CNAG_06745	CNAG_05582	CNAG_01266	CNAG_03044		CNAG_05666
CNAG_02983	CNAG_04186	CNAG_02982	CNAG_04263		CNAG_07698
CNAG_00292	CNAG_00765	CNAG_02408	CNAG_02814		CNAG_02334
CNAG_03944	CNAG_07711	CNAG_00408	CNAG_02917		CNAG_01562
CNAG_02729	CNAG_04614	CNAG_05007	CNAG_05160		CNAG_05325
CNAG_04486	CNAG_01889	CNAG_01082	CNAG_04698		CNAG_00858
CNAG_02460	CNAG_00995	CNAG_02466	CNAG_06352		CNAG_00832
CNAG_05499	CNAG_06835	CNAG_05363	CNAG_06545		CNAG_07528
CNAG_05932	CNAG_00531	CNAG_05290	CNAG_01155		CNAG_04523
CNAG_07327	CNAG_06827	CNAG_06955	CNAG_07847		CNAG_06784
CNAG_01890	CNAG_05410	CNAG_04342	CNAG_04383		CNAG_01108
CNAG_00099	CNAG_06285	CNAG_07677	CNAG_04082		CNAG_07370
CNAG_06113	CNAG_04617	CNAG_07365	CNAG_02969		CNAG_03318
CNAG_00447	CNAG_04616	CNAG_06237	CNAG_06968		CNAG_06610
CNAG_02314	CNAG_00332	CNAG_01987	CNAG_06583		CNAG_04943
CNAG_03134	CNAG_06786	CNAG_04846	CNAG_01139		CNAG_04206
CNAG_04297	CNAG_03588	CNAG_03445	CNAG_07912		CNAG_06234
CNAG_04446	CNAG_05147	CNAG_05977	CNAG_01555		CNAG_02584
CNAG_02440	CNAG_05168	CNAG_07380	CNAG_07635		CNAG_07457
CNAG_00418	CNAG_01743	CNAG_06191	CNAG_06879		CNAG_02681
CNAG_04357	CNAG_07687	CNAG_00156	CNAG_02056		CNAG_00068
CNAG_07943	CNAG_00979	CNAG_05595	CNAG_01273		CNAG_02422
CNAG_03310	CNAG_06558	CNAG_02581	CNAG_06144		CNAG_04717
CNAG_01727	CNAG_00141	CNAG_04458	CNAG_02675		CNAG_01971
CNAG_03426	CNAG_04310	CNAG_04466	CNAG_02406		CNAG_05938
CNAG_03739	CNAG_03143	CNAG_05843	CNAG_07756		CNAG_00419
CNAG_02884	CNAG_03328	CNAG_01937	CNAG_02880		CNAG_02987
CNAG_06144	CNAG_05066	CNAG_06107	CNAG_02300		CNAG_04296
CNAG_06608	CNAG_05067	CNAG_03762	CNAG_02263		CNAG_05381
CNAG_06598	CNAG_01857	CNAG_02699	CNAG_02413		CNAG_06938
CNAG_02894	CNAG_03848	CNAG_00028	CNAG_04700		CNAG_04097
CNAG_02675	CNAG_01031	CNAG_06535	CNAG_04962		CNAG_04329
CNAG_06728	CNAG_04576	CNAG_06594	CNAG_04266		CNAG_00657
CNAG_02386	CNAG_03597	CNAG_07641	CNAG_03977		CNAG_04590
CNAG_05131	CNAG_06695	CNAG_00625	CNAG_04139		CNAG_03857
CNAG_00472	CNAG_06999	CNAG_03228	CNAG_06906		CNAG_03569
CNAG_01803	CNAG_04611	CNAG_03160	CNAG_06141		CNAG_02744
CNAG_02404	CNAG_03991	CNAG_05969	CNAG_00726		CNAG_02924
CNAG_03753	CNAG_04818	CNAG_04377	CNAG_04791		CNAG_06337
CNAG_00100	CNAG_00766	CNAG_04185	CNAG_03426		CNAG_00651
CNAG_07949	CNAG_01992	CNAG_02295	CNAG_04976		CNAG_01001
CNAG_03655	CNAG_05425	CNAG_06204	CNAG_03274		CNAG_04576
CNAG_02992	CNAG_02184	CNAG_04895	CNAG_00608		CNAG_04867
CNAG_02847	CNAG_08017	CNAG_03020	CNAG_04360		CNAG_02719
CNAG_04766	CNAG_00826	CNAG_00035	CNAG_00741		CNAG_01456
CNAG_01148	CNAG_06868	CNAG_02861	CNAG_02916		CNAG_01207
CNAG_04217	CNAG_04507	CNAG_01699	CNAG_06096		CNAG_05517
CNAG_00002	CNAG_07476	CNAG_00286	CNAG_04230		CNAG_02363
CNAG_02128	CNAG_01487	CNAG_02147	CNAG_06487		CNAG_01127
CNAG_04861	CNAG_07520	CNAG_03864	CNAG_04148		CNAG_03519
CNAG_01316	CNAG_00542	CNAG_00734	CNAG_03329		CNAG_02598
CNAG_00973	CNAG_00023	CNAG_03810	CNAG_00403		CNAG_04663
CNAG_04052	CNAG_03455	CNAG_05192	CNAG_03552		CNAG_03939
CNAG_03526	CNAG_00315	CNAG_01017	CNAG_03564		CNAG_04758
CNAG_01273	CNAG_03480	CNAG_03937	CNAG_00785		CNAG_06139
CNAG_03907	CNAG_04562	CNAG_01609	CNAG_06229		CNAG_04784
CNAG_00911	CNAG_01714	CNAG_00670	CNAG_06745		CNAG_07789
CNAG_00585	CNAG_07975	CNAG_00850	CNAG_06374		CNAG_06259
CNAG_00247	CNAG_06035	CNAG_06378	CNAG_01257		CNAG_00321
CNAG_07549	CNAG_00744	CNAG_04177	CNAG_06565		CNAG_05358
CNAG_06707	CNAG_01108	CNAG_07357	CNAG_02436		CNAG_06366
CNAG_01726	CNAG_03519	CNAG_03489	CNAG_04454		CNAG_02176
CNAG_01279	CNAG_03436	CNAG_01010	CNAG_03109		CNAG_01737
CNAG_01438	CNAG_00791	CNAG_05899	CNAG_04637		CNAG_00526
CNAG_00287	CNAG_07574	CNAG_01986	CNAG_06544		CNAG_02841
CNAG_03949	CNAG_05020	CNAG_03851	CNAG_00797		CNAG_06758
CNAG_00265	CNAG_07449	CNAG_05829	CNAG_01537		CNAG_03168
CNAG_01594	CNAG_01856	CNAG_07545	CNAG_01816		CNAG_07992
CNAG_07002	CNAG_01936	CNAG_03079	CNAG_01233		CNAG_07790
CNAG_01648	CNAG_07458	CNAG_00728	CNAG_00334		CNAG_07480
CNAG_07311	CNAG_07803	CNAG_07505	CNAG_07346		CNAG_06808
CNAG_00752	CNAG_00605	CNAG_01892	CNAG_00250		CNAG_07772
CNAG_02115	CNAG_00150	CNAG_06119	CNAG_04202		CNAG_01858
CNAG_04278	CNAG_04691	CNAG_02203	CNAG_05387		CNAG_04837
CNAG_03061	CNAG_05220	CNAG_05405	CNAG_02961		CNAG_00961
CNAG_05059	CNAG_02430	CNAG_02996	CNAG_06235		CNAG_04967
CNAG_06545	CNAG_05178	CNAG_07389	CNAG_01752		CNAG_07407
CNAG_03714	CNAG_07781	CNAG_01928	CNAG_04980		CNAG_06341
CNAG_02762	CNAG_06085	CNAG_01691	CNAG_04859		CNAG_06281
CNAG_05254	CNAG_03133	CNAG_01422	CNAG_02395		CNAG_00873
CNAG_02208	CNAG_06758	CNAG_06327	CNAG_05827		CNAG_03883
CNAG_01101	CNAG_04704	CNAG_03499	CNAG_02141		CNAG_07697
CNAG_01772	CNAG_02584	CNAG_03517	CNAG_04274		CNAG_06310
CNAG_05769	CNAG_04474	CNAG_01340	CNAG_04402		CNAG_03211
CNAG_00176	CNAG_07948	CNAG_02293	CNAG_02418		CNAG_07334
CNAG_06137	CNAG_07970	CNAG_01962	CNAG_00710		CNAG_05964
CNAG_04682	CNAG_03493	CNAG_02038	CNAG_03976		CNAG_03555
CNAG_03767	CNAG_01570	CNAG_02692	CNAG_01113		CNAG_04714
CNAG_02896	CNAG_06374	CNAG_05703	CNAG_05254		CNAG_03475
CNAG_00726	CNAG_06331	CNAG_03600	CNAG_03700		CNAG_07369
CNAG_06408	CNAG_06060	CNAG_03589	CNAG_00734		CNAG_01942
CNAG_07558	CNAG_02484	CNAG_05459	CNAG_03526		CNAG_06904
CNAG_06125	CNAG_02026	CNAG_02756	CNAG_03166		CNAG_06217
CNAG_07946	CNAG_01858	CNAG_04863	CNAG_05885		CNAG_07984
CNAG_04742	CNAG_05572	CNAG_03468	CNAG_07560		CNAG_03400
CNAG_02583	CNAG_00284	CNAG_02684	CNAG_03459		CNAG_03772
CNAG_02829	CNAG_07638	CNAG_01741	CNAG_06335		CNAG_07587
CNAG_03671	CNAG_04634	CNAG_05334	CNAG_02095		CNAG_07076
CNAG_05107	CNAG_04067	CNAG_06713	CNAG_05030		CNAG_07462
CNAG_02366	CNAG_05341	CNAG_00376	CNAG_03159		CNAG_00130
CNAG_04304	CNAG_04443	CNAG_06740	CNAG_01604		CNAG_04963
CNAG_07952	CNAG_03082	CNAG_00462	CNAG_04372		CNAG_01992
CNAG_04640	CNAG_02164	CNAG_00039	CNAG_06767		CNAG_03973
CNAG_06599	CNAG_06453	CNAG_05279	CNAG_05125		CNAG_07495
CNAG_02736	CNAG_05778	CNAG_00721	CNAG_01556		CNAG_01232
CNAG_02687	CNAG_05212	CNAG_01534	CNAG_06356		CNAG_01080
CNAG_04079	CNAG_05543	CNAG_01045	CNAG_07416		CNAG_05472
CNAG_00735	CNAG_04294	CNAG_06227	CNAG_01663		CNAG_02523
CNAG_01335	CNAG_04943	CNAG_01717	CNAG_03875		CNAG_05766
CNAG_01675	CNAG_06346	CNAG_03385	CNAG_00808		CNAG_04865
CNAG_02195	CNAG_03040	CNAG_01709	CNAG_06998		CNAG_04124
CNAG_05125	CNAG_03572	CNAG_05783	CNAG_06420		CNAG_05026
CNAG_02713	CNAG_00811	CNAG_02843	CNAG_00482		CNAG_02718
CNAG_02181	CNAG_05018	CNAG_03018	CNAG_04157		CNAG_06651
CNAG_03658	CNAG_01698	CNAG_00545	CNAG_01400		CNAG_05547
CNAG_01019	CNAG_06370	CNAG_05678	CNAG_01213		CNAG_06271
CNAG_05513	CNAG_02027	CNAG_01429	CNAG_05699		CNAG_00359
CNAG_06839	CNAG_05399	CNAG_01275	CNAG_00386		CNAG_05866
CNAG_00127	CNAG_06653	CNAG_03187	CNAG_05980		CNAG_03181
CNAG_04041	CNAG_01075	CNAG_05504	CNAG_04042		CNAG_06537
CNAG_04980	CNAG_04741	CNAG_04699	CNAG_00999		CNAG_01796
CNAG_00394	CNAG_03392	CNAG_02904	CNAG_03298		CNAG_07654
CNAG_07752	CNAG_00077	CNAG_01794	CNAG_00021		CNAG_03740
CNAG_06746	CNAG_01567	CNAG_03001	CNAG_03308		CNAG_05640
CNAG_01149	CNAG_00132	CNAG_04210	CNAG_07733		CNAG_04059
CNAG_06674	CNAG_03504	CNAG_03743	CNAG_01198		CNAG_03077
CNAG_03298	CNAG_01267	CNAG_03644	CNAG_03456		CNAG_01473
CNAG_07432	CNAG_04093	CNAG_05900	CNAG_05269		CNAG_01401
CNAG_00384	CNAG_02877	CNAG_06818	CNAG_04179		CNAG_06931
CNAG_03048	CNAG_03727	CNAG_00679	CNAG_02998		CNAG_06285
CNAG_03755	CNAG_01417	CNAG_05868	CNAG_07311		CNAG_04634
CNAG_06389	CNAG_01942	CNAG_02659	CNAG_04227		CNAG_06501
CNAG_04859	CNAG_06931	CNAG_05722	CNAG_05398		CNAG_07918
CNAG_02532	CNAG_05982	CNAG_07665	CNAG_07354		CNAG_00915
CNAG_04402	CNAG_03498	CNAG_00142	CNAG_01136		CNAG_05870
CNAG_04914	CNAG_05313	CNAG_06317	CNAG_03224		CNAG_06976
CNAG_03046	CNAG_07429	CNAG_05080	CNAG_05499		CNAG_07329
CNAG_03237	CNAG_06849	CNAG_07904	CNAG_02202		CNAG_07396
CNAG_06002	CNAG_01059	CNAG_00835	CNAG_02761		CNAG_03735
CNAG_04985	CNAG_00268	CNAG_02815	CNAG_07746		CNAG_07610
CNAG_00797	CNAG_02603	CNAG_06417	CNAG_02084		CNAG_07902
CNAG_02578	CNAG_05201	CNAG_01314	CNAG_03948		CNAG_06632
CNAG_06590	CNAG_02387	CNAG_03963	CNAG_04516		CNAG_07962
CNAG_01197	CNAG_07011	CNAG_04254	CNAG_01622		CNAG_06396
CNAG_04662	CNAG_04085	CNAG_03169	CNAG_03722		CNAG_06890
CNAG_00608	CNAG_04502	CNAG_05875	CNAG_05134		CNAG_05873
CNAG_05551	CNAG_04819	CNAG_05569	CNAG_04776		CNAG_07899
CNAG_02918	CNAG_04133	CNAG_04126	CNAG_02459		CNAG_05453
CNAG_03456	CNAG_03294	CNAG_04194	CNAG_03511		CNAG_06220
CNAG_02761	CNAG_06345	CNAG_00930	CNAG_00680		CNAG_08004
CNAG_05379	CNAG_04276	CNAG_06897	CNAG_02721		CNAG_07732
CNAG_05854	CNAG_03140	CNAG_01866	CNAG_05483		CNAG_07508
CNAG_04193	CNAG_07954	CNAG_06669	CNAG_04914		CNAG_01268
CNAG_01113	CNAG_00933	CNAG_04397	CNAG_00256		CNAG_02591
CNAG_04894	CNAG_06163	CNAG_03929	CNAG_02006		CNAG_08011
CNAG_06930	CNAG_07344	CNAG_04265	CNAG_06001		CNAG_03914
CNAG_02376	CNAG_01964	CNAG_01823	CNAG_03863		CNAG_07476
CNAG_03239	CNAG_00651	CNAG_02129	CNAG_00781		CNAG_05939
CNAG_02389	CNAG_04034	CNAG_05642	CNAG_02449		CNAG_03231
CNAG_07868	CNAG_07947	CNAG_07575	CNAG_00677		CNAG_03443
CNAG_01568	CNAG_07188	CNAG_05426	CNAG_01903		CNAG_00542
CNAG_01276	CNAG_02706	CNAG_05907	CNAG_05876		CNAG_02156
CNAG_00393	CNAG_02828	CNAG_01292	CNAG_07453		CNAG_04098
CNAG_01878	CNAG_00066	CNAG_01097	CNAG_05435		CNAG_03668
CNAG_03962	CNAG_00915	CNAG_06073	CNAG_01389		CNAG_05454
CNAG_05331	CNAG_04106	CNAG_02025	CNAG_03728		CNAG_01964
CNAG_01060	CNAG_07314	CNAG_00290	CNAG_02198		CNAG_04295
CNAG_02880	CNAG_06956	CNAG_08024	CNAG_06848		CNAG_05161
CNAG_05661	CNAG_03563	CNAG_06764	CNAG_06079		CNAG_06574
CNAG_03341	CNAG_02686	CNAG_00466	CNAG_01305		CNAG_00887
CNAG_03482	CNAG_07531	CNAG_00688	CNAG_06993		CNAG_04680
CNAG_00697	CNAG_01939	CNAG_03807	CNAG_00442		CNAG_04755
CNAG_06725	CNAG_06705	CNAG_05602	CNAG_02076		CNAG_04096
CNAG_02196	CNAG_02694	CNAG_00231	CNAG_02874		CNAG_01619
CNAG_03090	CNAG_07350	CNAG_03609	CNAG_04989		CNAG_03102
CNAG_04170	CNAG_02423	CNAG_06895	CNAG_01404		CNAG_02737
CNAG_04791	CNAG_05685	CNAG_03011	CNAG_05863		CNAG_00848
CNAG_05118	CNAG_00093	CNAG_05619	CNAG_05732		CNAG_06807
CNAG_06779	CNAG_03117	CNAG_03723	CNAG_02683		CNAG_07795
CNAG_01359	CNAG_04469	CNAG_02689	CNAG_00861		CNAG_03474
CNAG_06689	CNAG_01076	CNAG_04102	CNAG_01574		CNAG_07489
CNAG_02500	CNAG_03679	CNAG_00574	CNAG_06715		CNAG_06814
CNAG_00327	CNAG_04657	CNAG_06667	CNAG_00894		CNAG_05067
CNAG_01198	CNAG_04163	CNAG_01736	CNAG_04896		CNAG_05670
CNAG_06534	CNAG_01338	CNAG_04858	CNAG_00026		CNAG_08006
CNAG_07510	CNAG_01760	CNAG_03881	CNAG_04820		CNAG_04687
CNAG_06544	CNAG_05873	CNAG_01286	CNAG_05769		CNAG_00164
CNAG_06795	CNAG_07732	CNAG_05029	CNAG_01317		CNAG_00454
CNAG_03459	CNAG_03857	CNAG_04953	CNAG_06162		CNAG_05891
CNAG_00076	CNAG_01448	CNAG_06485	CNAG_00107		CNAG_05962
CNAG_05320	CNAG_04195	CNAG_01442	CNAG_02489		CNAG_05677
CNAG_04605	CNAG_04871	CNAG_06843	CNAG_02550		CNAG_07834
CNAG_06706	CNAG_03788	CNAG_05166	CNAG_01780		CNAG_06349
CNAG_02854	CNAG_00302	CNAG_04973	CNAG_02120		CNAG_02168
CNAG_00720	CNAG_07969	CNAG_05812	CNAG_04168		CNAG_07769
CNAG_03311	CNAG_02826	CNAG_00428	CNAG_00804		CNAG_05350
CNAG_06012	CNAG_06161	CNAG_07358	CNAG_06608		CNAG_03625
CNAG_06142	CNAG_00457	CNAG_02302	CNAG_03033		CNAG_06647
CNAG_04168	CNAG_01354	CNAG_07005	CNAG_08001		CNAG_04915
CNAG_05223	CNAG_02362	CNAG_02825	CNAG_01197		CNAG_04887
CNAG_05374	CNAG_05077	CNAG_02705	CNAG_04278		CNAG_05656
CNAG_04050	CNAG_04350	CNAG_07409	CNAG_03148		CNAG_01857
CNAG_07030	CNAG_02852	CNAG_07754	CNAG_00991		CNAG_00644
CNAG_03159	CNAG_04314	CNAG_04539	CNAG_03910		CNAG_06375
CNAG_03874	CNAG_06935	CNAG_03193	CNAG_04375		CNAG_06494
CNAG_00708		CNAG_01474	CNAG_05978		CNAG_04140
CNAG_04785		CNAG_00592	CNAG_04775		CNAG_02321
CNAG_04306		CNAG_00383	CNAG_00270		CNAG_00407
CNAG_00334		CNAG_07699	CNAG_02858		CNAG_07923
CNAG_02169		CNAG_04591	CNAG_06689		CNAG_02464
CNAG_06583		CNAG_02958	CNAG_02948		CNAG_04622
CNAG_05274		CNAG_02867	CNAG_02136		CNAG_04223
CNAG_01916		CNAG_06322	CNAG_01060		CNAG_06677
CNAG_02186		CNAG_02053	CNAG_05223		CNAG_07791
CNAG_04179		CNAG_01806	CNAG_02687		CNAG_05924
CNAG_02901		CNAG_07966	CNAG_06820		CNAG_06759
CNAG_00894		CNAG_04271	CNAG_06364		CNAG_06727
CNAG_05541		CNAG_00879	CNAG_01364		CNAG_05771
CNAG_03542		CNAG_05665	CNAG_04070		CNAG_07666
CNAG_05140		CNAG_04642	CNAG_04471		CNAG_06672
CNAG_02561		CNAG_00580	CNAG_00254		CNAG_07975
CNAG_07493		CNAG_06185	CNAG_04988		CNAG_02839
CNAG_05522		CNAG_03915	CNAG_05485		CNAG_07910
CNAG_02963		CNAG_07551	CNAG_07727		CNAG_06263
CNAG_01539		CNAG_00118	CNAG_03482		CNAG_03953
CNAG_02693		CNAG_02093	CNAG_04584		CNAG_06172
CNAG_03212		CNAG_04932	CNAG_03285		CNAG_05104
CNAG_05129		CNAG_00969	CNAG_00024		CNAG_03126
CNAG_01668		CNAG_05380	CNAG_05366		CNAG_04794
CNAG_03357		CNAG_05312	CNAG_05408		CNAG_07392
CNAG_06500		CNAG_01673	CNAG_03925		CNAG_01972
CNAG_06623		CNAG_07412	CNAG_05107		CNAG_00925
CNAG_02923		CNAG_04637	CNAG_04500		CNAG_07998
CNAG_00323		CNAG_06200	CNAG_08023		CNAG_05168
CNAG_00067		CNAG_07405	CNAG_03903		CNAG_03546
CNAG_02830		CNAG_04898	CNAG_01726		CNAG_03746
CNAG_07690		CNAG_07670	CNAG_07778		CNAG_01150
CNAG_04261		CNAG_07511	CNAG_02710		CNAG_05341
CNAG_06434		CNAG_03885	CNAG_07941		CNAG_01124
CNAG_05876		CNAG_01632	CNAG_00075		CNAG_01026
CNAG_03068		CNAG_01896	CNAG_05708		CNAG_02283
CNAG_00534		CNAG_02066	CNAG_04317		CNAG_00791
CNAG_01573		CNAG_00257	CNAG_04304		CNAG_05729
CNAG_01740		CNAG_03575	CNAG_02898		CNAG_01313
CNAG_07817		CNAG_01054	CNAG_05825		CNAG_07586
CNAG_05839		CNAG_01873	CNAG_00973		CNAG_01714
CNAG_03621		CNAG_00533	CNAG_06118		CNAG_05818
CNAG_02084		CNAG_07612	CNAG_02193		CNAG_05500
CNAG_02345		CNAG_05012	CNAG_03270		CNAG_07829
CNAG_04082		CNAG_00391	CNAG_04101		CNAG_06954
CNAG_04736		CNAG_00072	CNAG_06392		CNAG_04787
CNAG_03781		CNAG_00615	CNAG_01944		CNAG_01262
CNAG_04375		CNAG_03054	CNAG_05770		CNAG_07042
CNAG_06271		CNAG_04498	CNAG_05691		CNAG_05397
CNAG_02434		CNAG_05432	CNAG_03993		CNAG_07700
CNAG_05998		CNAG_00450	CNAG_05513		CNAG_04704
CNAG_04865		CNAG_05971	CNAG_05425		CNAG_04564
CNAG_06323		CNAG_05579	CNAG_05605		CNAG_03197
CNAG_05941		CNAG_07725	CNAG_01528		CNAG_00277
CNAG_00647		CNAG_06330	CNAG_00862		CNAG_07496
CNAG_06205		CNAG_04201	CNAG_06927		CNAG_01070
CNAG_02932		CNAG_03664	CNAG_00143		CNAG_05324
CNAG_06520		CNAG_03091	CNAG_03545		CNAG_06082
CNAG_00058		CNAG_07718	CNAG_02790		CNAG_01171
CNAG_06001		CNAG_07325	CNAG_03921		CNAG_06340
CNAG_03814		CNAG_06508	CNAG_05221		CNAG_04857
CNAG_01364		CNAG_06901	CNAG_00292		CNAG_05180
CNAG_02301		CNAG_03770	CNAG_00534		CNAG_02473
CNAG_03956		CNAG_02080	CNAG_06168		CNAG_06525
CNAG_06324		CNAG_01665	CNAG_02657		CNAG_06034
CNAG_06208		CNAG_05200	CNAG_04626		CNAG_06562
CNAG_00270		CNAG_07310	CNAG_05638		CNAG_01652
CNAG_05468		CNAG_00981	CNAG_05002		CNAG_04931
CNAG_01404		CNAG_04317	CNAG_01349		CNAG_04707
CNAG_01626		CNAG_03123	CNAG_03959		CNAG_01135
CNAG_05265		CNAG_05266	CNAG_01188		CNAG_07917
CNAG_02076		CNAG_06215	CNAG_06076		CNAG_02026
CNAG_03106		CNAG_07668	CNAG_05848		CNAG_02071
CNAG_02443		CNAG_05377	CNAG_06290		CNAG_07455
CNAG_01437		CNAG_03250	CNAG_00247		CNAG_04029
CNAG_04708		CNAG_00527	CNAG_07028		CNAG_02351
CNAG_03166		CNAG_01347	CNAG_00709		CNAG_03617
CNAG_07560		CNAG_07801	CNAG_03983		CNAG_06245
CNAG_01413		CNAG_03659	CNAG_04050		CNAG_05427
CNAG_00854		CNAG_02121	CNAG_06779		CNAG_02572
CNAG_03716		CNAG_04415	CNAG_03136		CNAG_06666
CNAG_06832		CNAG_01495	CNAG_00145		CNAG_07970
CNAG_01663		CNAG_06283	CNAG_05576		CNAG_04077
CNAG_03649		CNAG_03971	CNAG_04212		CNAG_00476
CNAG_03789		CNAG_02494	CNAG_01526		CNAG_07443
CNAG_00678		CNAG_00492	CNAG_02544		CNAG_08010
CNAG_06489		CNAG_01234	CNAG_06140		CNAG_04129
CNAG_06638		CNAG_07319	CNAG_00062		CNAG_05912
CNAG_00861		CNAG_04530	CNAG_07851		CNAG_07655
CNAG_00386		CNAG_04118	CNAG_00058		CNAG_06167
CNAG_06518		CNAG_02107	CNAG_01285		CNAG_07359
CNAG_04728		CNAG_07703	CNAG_00684		CNAG_01706
CNAG_07778		CNAG_03175	CNAG_01185		CNAG_04469
CNAG_07996		CNAG_04016	CNAG_01586		CNAG_04188
CNAG_00501		CNAG_00717	CNAG_01165		CNAG_03493
CNAG_01666		CNAG_05928	CNAG_01877		CNAG_05298
CNAG_01468		CNAG_05237	CNAG_06485		CNAG_01735
CNAG_03948		CNAG_02133	CNAG_01105		CNAG_06238
CNAG_05189		CNAG_00189	CNAG_05181		CNAG_07368
CNAG_05109		CNAG_01436	CNAG_03005		CNAG_07002
CNAG_05420		CNAG_01151	CNAG_05879		CNAG_02059
CNAG_06369		CNAG_07008	CNAG_03632		CNAG_07809
CNAG_04496		CNAG_04825	CNAG_06755		CNAG_05639
CNAG_04500		CNAG_03712	CNAG_02327		CNAG_03992
CNAG_04516		CNAG_01940	CNAG_05740		CNAG_07526
CNAG_01369		CNAG_05389	CNAG_03046		CNAG_04326
CNAG_05269		CNAG_04197	CNAG_03167		CNAG_06833
CNAG_05153		CNAG_02228	CNAG_02317		CNAG_04831
CNAG_06420		CNAG_01970	CNAG_05351		CNAG_02768
CNAG_02378		CNAG_03628	CNAG_04833		CNAG_07738
CNAG_07804		CNAG_02776	CNAG_03440		CNAG_00898
CNAG_00007		CNAG_00923	CNAG_01558		CNAG_03164
CNAG_07746		CNAG_02227	CNAG_05163		CNAG_03838
CNAG_01143		CNAG_07831	CNAG_02725		CNAG_07707
CNAG_02327		CNAG_01851	CNAG_01598		CNAG_06115
CNAG_01789		CNAG_06193	CNAG_01638		CNAG_04862
CNAG_01167		CNAG_04667	CNAG_05197		CNAG_03480
CNAG_00333		CNAG_00191	CNAG_06900		CNAG_01695
CNAG_00799		CNAG_00084	CNAG_03941		CNAG_05974
CNAG_04777		CNAG_02476	CNAG_05196		CNAG_05835
CNAG_06968		CNAG_06377	CNAG_02999		CNAG_00907
CNAG_00115		CNAG_05060	CNAG_02485		CNAG_07304
CNAG_03284		CNAG_04330	CNAG_00337		CNAG_02125
CNAG_01133		CNAG_05741	CNAG_02995		CNAG_01013
CNAG_04373		CNAG_00174	CNAG_02311		CNAG_07554
CNAG_07330		CNAG_02912	CNAG_01435		CNAG_06092
CNAG_00019		CNAG_02785	CNAG_03753		CNAG_00047
CNAG_01373		CNAG_02399	CNAG_06778		CNAG_06292
CNAG_02215		CNAG_06617	CNAG_03639		CNAG_02441
CNAG_04857		CNAG_00097	CNAG_03184		CNAG_01506
CNAG_07028		CNAG_03544	CNAG_02236		CNAG_04891
CNAG_04757		CNAG_01911	CNAG_04697		CNAG_06400
CNAG_02137		CNAG_02488	CNAG_01922		CNAG_05894
CNAG_04470		CNAG_06251	CNAG_00151		CNAG_00934
CNAG_06654		CNAG_06969	CNAG_01733		CNAG_00283
CNAG_02710		CNAG_02444	CNAG_06279		CNAG_03613
CNAG_07807		CNAG_03339	CNAG_08029		CNAG_07768
CNAG_04761		CNAG_05039	CNAG_02079		CNAG_01713
CNAG_03550		CNAG_01552	CNAG_05837		CNAG_08000
CNAG_02481		CNAG_02092	CNAG_05512		CNAG_06433
CNAG_01559		CNAG_04284	CNAG_07322		CNAG_05558
CNAG_02065		CNAG_00599	CNAG_03539		CNAG_01982
CNAG_06388		CNAG_07724	CNAG_06753		CNAG_03619
CNAG_04976		CNAG_01918	CNAG_00569		CNAG_07401
CNAG_07889		CNAG_03398	CNAG_05623		CNAG_02661
CNAG_05702		CNAG_01025	CNAG_06530		CNAG_06031
CNAG_00351		CNAG_04513	CNAG_01540		CNAG_03945
CNAG_01638		CNAG_03146	CNAG_06454		CNAG_06540
CNAG_06182		CNAG_05291	CNAG_04465		CNAG_03050
CNAG_03863		CNAG_00974	CNAG_04325		CNAG_02543
CNAG_00079		CNAG_06284	CNAG_04452		CNAG_01538
CNAG_03787		CNAG_05667	CNAG_05896		CNAG_00276
CNAG_00715		CNAG_02599	CNAG_00935		CNAG_03326
CNAG_00862		CNAG_00967	CNAG_06747		CNAG_06099
CNAG_07533		CNAG_03752	CNAG_02923		CNAG_01174
CNAG_04725		CNAG_06415	CNAG_05455		CNAG_07314
CNAG_03057		CNAG_02333	CNAG_01568		CNAG_02420
CNAG_02906		CNAG_01069	CNAG_03693		CNAG_02342
CNAG_04204		CNAG_05679	CNAG_04824		CNAG_06015
CNAG_00636		CNAG_06359	CNAG_00538		CNAG_01879
CNAG_01752		CNAG_06985	CNAG_03239		CNAG_00412
CNAG_06565		CNAG_01930	CNAG_05240		CNAG_05056
CNAG_01051		CNAG_05514	CNAG_01413		CNAG_06085
CNAG_06318		CNAG_02013	CNAG_03153		CNAG_03534
CNAG_01899		CNAG_06470	CNAG_02165		CNAG_06209
CNAG_05792		CNAG_03407	CNAG_02194		CNAG_05015
CNAG_05596		CNAG_01183	CNAG_02849		CNAG_02505
CNAG_06634		CNAG_00751	CNAG_04948		CNAG_01511
CNAG_02321		CNAG_02467	CNAG_01688		CNAG_04442
CNAG_05086		CNAG_01526	CNAG_00311		CNAG_07711
CNAG_01664		CNAG_03692	CNAG_06486		CNAG_06539
CNAG_06157		CNAG_05467	CNAG_06744		CNAG_07585
CNAG_03695		CNAG_01363	CNAG_04586		CNAG_04610
CNAG_05321		CNAG_02483	CNAG_02873		CNAG_04947
CNAG_03251		CNAG_06432	CNAG_03106		CNAG_04869
CNAG_00101		CNAG_04225	CNAG_03891		CNAG_05330
CNAG_00785		CNAG_07676	CNAG_04512		CNAG_06267
CNAG_08029		CNAG_04619	CNAG_04961		CNAG_04597
CNAG_07346		CNAG_07965	CNAG_02931		CNAG_05580
CNAG_06140		CNAG_03242	CNAG_00896		CNAG_01344
CNAG_03274		CNAG_00285	CNAG_06957		CNAG_01934
CNAG_01479		CNAG_01855	CNAG_01479		CNAG_00301
CNAG_02917		CNAG_03582	CNAG_05643		CNAG_07784
CNAG_01430		CNAG_06797	CNAG_04358		CNAG_02264
CNAG_07415		CNAG_03179	CNAG_07664		CNAG_07444
CNAG_01264		CNAG_00155	CNAG_00084		CNAG_04801
CNAG_01683		CNAG_01917	CNAG_05320		CNAG_00023
CNAG_05359		CNAG_07928	CNAG_00279		CNAG_04507
CNAG_03898		CNAG_07394	CNAG_03494		CNAG_05170
CNAG_03966		CNAG_05179	CNAG_04936		CNAG_02972
CNAG_01780		CNAG_00727	CNAG_00585		CNAG_03828
CNAG_01869		CNAG_07816	CNAG_03317		CNAG_07471
CNAG_04372		CNAG_06729	CNAG_00067		CNAG_06918
CNAG_04235		CNAG_02063	CNAG_02239		CNAG_04653
CNAG_06229		CNAG_00409	CNAG_01145		CNAG_07600
CNAG_05406		CNAG_05610	CNAG_01614		CNAG_05528
CNAG_06716		CNAG_02070	CNAG_06474		CNAG_03272
CNAG_05508		CNAG_01761	CNAG_07818		CNAG_02058
CNAG_06392		CNAG_03924	CNAG_02664		CNAG_03204
CNAG_07818		CNAG_04889	CNAG_00044		CNAG_04782
CNAG_02961		CNAG_01826	CNAG_01021		CNAG_06912
CNAG_02898		CNAG_07653	CNAG_03447		CNAG_05294
CNAG_00429		CNAG_04723	CNAG_02294		CNAG_06695
CNAG_06649		CNAG_01126	CNAG_02007		CNAG_00054
CNAG_04348		CNAG_04478	CNAG_03310		CNAG_03733
CNAG_03373		CNAG_02993	CNAG_02396		CNAG_05653
CNAG_02725		CNAG_02950	CNAG_01750		CNAG_05289
CNAG_07566		CNAG_04035	CNAG_03767		CNAG_00177
CNAG_03265		CNAG_05811	CNAG_03968		CNAG_03597
CNAG_00417		CNAG_07925	CNAG_00708		CNAG_07662
CNAG_06383		CNAG_05412	CNAG_00812		CNAG_06601
CNAG_06907		CNAG_01875	CNAG_00735		CNAG_07835
CNAG_02290		CNAG_07793	CNAG_02838		CNAG_03043
CNAG_02818		CNAG_03523	CNAG_00987		CNAG_01527
CNAG_06906		CNAG_03006	CNAG_04155		CNAG_00885
CNAG_06402		CNAG_01591	CNAG_01755		CNAG_02517
CNAG_05351		CNAG_01590	CNAG_00135		CNAG_03082
CNAG_07777		CNAG_00010	CNAG_02545		CNAG_04085
CNAG_02267		CNAG_00307	CNAG_03476		CNAG_01255
CNAG_04946		CNAG_03786	CNAG_05884		CNAG_05036
CNAG_01188		CNAG_02210	CNAG_02123		CNAG_03856
CNAG_02056		CNAG_03438	CNAG_01643		CNAG_05799
CNAG_03567		CNAG_07164	CNAG_05831		CNAG_01514
CNAG_05884		CNAG_07945	CNAG_02546		CNAG_01576
CNAG_00966		CNAG_04451	CNAG_07996		CNAG_02805
CNAG_01553		CNAG_03333	CNAG_03559		CNAG_03288
CNAG_03875		CNAG_00017	CNAG_07363		CNAG_01121
CNAG_02553		CNAG_07977	CNAG_02060		CNAG_01704
CNAG_07686		CNAG_04320	CNAG_04378		CNAG_03415
CNAG_04155		CNAG_03676	CNAG_02443		CNAG_06331
CNAG_03941		CNAG_05688	CNAG_03495		CNAG_05003
CNAG_07909		CNAG_00344	CNAG_02984		CNAG_05693
CNAG_03332		CNAG_06170	CNAG_06402		CNAG_04921
CNAG_05475		CNAG_00606	CNAG_00106		CNAG_02016
CNAG_02931		CNAG_07550	CNAG_03349		CNAG_05646
CNAG_00299		CNAG_02703	CNAG_06186		CNAG_06872
CNAG_03223		CNAG_05524	CNAG_07362		CNAG_03573
CNAG_02845		CNAG_06260	CNAG_06764		CNAG_05966
CNAG_05408		CNAG_03289	CNAG_01325		CNAG_06644
CNAG_05507		CNAG_00161	CNAG_06563		CNAG_01411
CNAG_00613		CNAG_06785	CNAG_03542		CNAG_01194
CNAG_01623		CNAG_01546	CNAG_03059		CNAG_06060
CNAG_01324		CNAG_05862	CNAG_05059		CNAG_02556
CNAG_05651		CNAG_00649	CNAG_00661		CNAG_05066
CNAG_05827		CNAG_00486	CNAG_01439		CNAG_03132
CNAG_06361		CNAG_01621	CNAG_02535		CNAG_03696
CNAG_00279		CNAG_01597	CNAG_02759		CNAG_04404
CNAG_04157		CNAG_04414	CNAG_01833		CNAG_07399
CNAG_07660		CNAG_02165	CNAG_02845		CNAG_04874
CNAG_00773		CNAG_07592	CNAG_02825		CNAG_03213
CNAG_03933		CNAG_04606	CNAG_00972		CNAG_05728
CNAG_02257		CNAG_07027	CNAG_05647		CNAG_03234
CNAG_04001		CNAG_04160	CNAG_03840		CNAG_02405
CNAG_01529		CNAG_03850	CNAG_02378		CNAG_07456
CNAG_05391		CNAG_00503	CNAG_04849		CNAG_00132
CNAG_02573		CNAG_02783	CNAG_00417		CNAG_06761
CNAG_02765		CNAG_04379	CNAG_02693		CNAG_02270
CNAG_05654		CNAG_07323	CNAG_00470		CNAG_07759
CNAG_01403		CNAG_04113	CNAG_03391		CNAG_06783
CNAG_00700		CNAG_01832	CNAG_06484		CNAG_03784
CNAG_06714		CNAG_06846	CNAG_07689		CNAG_07993
CNAG_02738		CNAG_05357	CNAG_01440		CNAG_05501
CNAG_06419		CNAG_06143	CNAG_01609		CNAG_03754
CNAG_04648		CNAG_04209	CNAG_02992		CNAG_04380
CNAG_02748		CNAG_05705	CNAG_03951		CNAG_00179
CNAG_04493		CNAG_01492	CNAG_07660		CNAG_05533
CNAG_00661		CNAG_07832	CNAG_04893		CNAG_00933
CNAG_01172		CNAG_06363	CNAG_04231		CNAG_06658
CNAG_01696		CNAG_00187	CNAG_03344		CNAG_00897
CNAG_03065		CNAG_07712	CNAG_01811		CNAG_00430
CNAG_03375		CNAG_05583	CNAG_05792		CNAG_04006
CNAG_03165		CNAG_03422	CNAG_02323		CNAG_05159
CNAG_02136		CNAG_04750	CNAG_01753		CNAG_07739
CNAG_04258		CNAG_00659	CNAG_00448		CNAG_07785
CNAG_07824		CNAG_03797	CNAG_06631		CNAG_04834
CNAG_05072		CNAG_04594	CNAG_03347		CNAG_04350
CNAG_04247		CNAG_07762	CNAG_06288		CNAG_04109
CNAG_00900		CNAG_05238	CNAG_06098		CNAG_06291
CNAG_08023		CNAG_02682	CNAG_04224		CNAG_05010
CNAG_05303		CNAG_00544	CNAG_00304		CNAG_03698
CNAG_00829		CNAG_02445	CNAG_00916		CNAG_00302
CNAG_05761		CNAG_05739	CNAG_06289		CNAG_06320
CNAG_05177		CNAG_00746	CNAG_05909		CNAG_00511
CNAG_07487		CNAG_06766	CNAG_06500		CNAG_06213
CNAG_04948		CNAG_01510	CNAG_05727		CNAG_03215
CNAG_01730		CNAG_07960	CNAG_02290		CNAG_01862
CNAG_04378		CNAG_00673	CNAG_04692		CNAG_07896
CNAG_00126		CNAG_01435	CNAG_00982		CNAG_04172
CNAG_05366		CNAG_01501	CNAG_02022		CNAG_01281
CNAG_06821		CNAG_00464	CNAG_04440		CNAG_01742
CNAG_02415		CNAG_03306	CNAG_07400		CNAG_01487
CNAG_03925		CNAG_00806	CNAG_00016		CNAG_04635
CNAG_00997		CNAG_03124	CNAG_06315		CNAG_03990
CNAG_05909		CNAG_06875	CNAG_01789		CNAG_07779
CNAG_03965		CNAG_05441	CNAG_01531		CNAG_03518
CNAG_04936		CNAG_07339	CNAG_04621		CNAG_06247
CNAG_01233		CNAG_03411	CNAG_02508		CNAG_00025
CNAG_01839		CNAG_00272	CNAG_02463		CNAG_03867
CNAG_04000		CNAG_04327	CNAG_02138		CNAG_03405
CNAG_03997		CNAG_07435	CNAG_04446		CNAG_02299
CNAG_07341		CNAG_04178	CNAG_04750		CNAG_04732
CNAG_04153		CNAG_03238	CNAG_05668		CNAG_02526
CNAG_06607		CNAG_02286	CNAG_04232		CNAG_00730
CNAG_04064		CNAG_02968	CNAG_05475		CNAG_05259
CNAG_04231		CNAG_04252	CNAG_02086		CNAG_00069
CNAG_07465		CNAG_03481	CNAG_03452		CNAG_06296
CNAG_05828		CNAG_06742	CNAG_06686		CNAG_07584
CNAG_06643		CNAG_01731	CNAG_05661		CNAG_07687
CNAG_07951		CNAG_02438	CNAG_04190		CNAG_00568
CNAG_03302		CNAG_07381	CNAG_00090		CNAG_07701
CNAG_06230		CNAG_06688	CNAG_01549		CNAG_00723
CNAG_01103		CNAG_04051	CNAG_07627		CNAG_02846
CNAG_02429		CNAG_05452	CNAG_00009		CNAG_07969
CNAG_04820		CNAG_00889	CNAG_06373		CNAG_02230
CNAG_06274		CNAG_04505	CNAG_01490		CNAG_06218
CNAG_03693		CNAG_05034	CNAG_04679		CNAG_04552
CNAG_04128		CNAG_05696	CNAG_06924		CNAG_01703
CNAG_05668		CNAG_04311	CNAG_00328		CNAG_03551
CNAG_04407		CNAG_02678	CNAG_03065		CNAG_06124
CNAG_01800		CNAG_06752	CNAG_03301		CNAG_01653
CNAG_02239		CNAG_03448	CNAG_03820		CNAG_06609
CNAG_01925		CNAG_00003	CNAG_03049		CNAG_04333
CNAG_01643		CNAG_06826	CNAG_02174		CNAG_03889
CNAG_04575		CNAG_05134	CNAG_01391		CNAG_04388
CNAG_02792		CNAG_03268	CNAG_03781		CNAG_04616
CNAG_05794		CNAG_01984	CNAG_00527		CNAG_06527
CNAG_04467		CNAG_03913	CNAG_02906		CNAG_04585
CNAG_03552		CNAG_07883	CNAG_03284		CNAG_05685
CNAG_05554		CNAG_01372	CNAG_06471		CNAG_01993
CNAG_02749		CNAG_00400	CNAG_07493		CNAG_06786
CNAG_06471		CNAG_04701	CNAG_03814		CNAG_06469
CNAG_01639		CNAG_00652	CNAG_02210		CNAG_05662
CNAG_07362		CNAG_06192	CNAG_03260		CNAG_07402
CNAG_05757		CNAG_07424	CNAG_02994		CNAG_07276
CNAG_02469		CNAG_05245	CNAG_05899		CNAG_07894
CNAG_04977		CNAG_06108	CNAG_02794		CNAG_04727
CNAG_04383		CNAG_07642	CNAG_04674		CNAG_05542
CNAG_04584		CNAG_07867	CNAG_00686		CNAG_06939
CNAG_02138		CNAG_04495	CNAG_07952		CNAG_00984
CNAG_06426		CNAG_00938	CNAG_06911		CNAG_03717
CNAG_00053		CNAG_01000	CNAG_03957		CNAG_06319
CNAG_05867		CNAG_03822	CNAG_03859		CNAG_07578
CNAG_01941		CNAG_00367	CNAG_05596		CNAG_06973
CNAG_04042		CNAG_00772	CNAG_02810		CNAG_03087
CNAG_06184		CNAG_07639	CNAG_07926		CNAG_05220
CNAG_06686		CNAG_06828	CNAG_02426		CNAG_00919
CNAG_02916		CNAG_02660	CNAG_01007		CNAG_07934
CNAG_02720		CNAG_06233	CNAG_00743		CNAG_05032
CNAG_02810		CNAG_04694	CNAG_06746		CNAG_02658
CNAG_02024		CNAG_03705	CNAG_02305		CNAG_00178
CNAG_00714		CNAG_03324	CNAG_03196		CNAG_03312
CNAG_00009		CNAG_07875	CNAG_04196		CNAG_05251
CNAG_04104		CNAG_02348	CNAG_02677		CNAG_06757
CNAG_01169		CNAG_02032	CNAG_05895		CNAG_02484
CNAG_01190		CNAG_01792	CNAG_05793		CNAG_01278
CNAG_03447		CNAG_07743	CNAG_07488		CNAG_06614
CNAG_04479		CNAG_00267	CNAG_03715		CNAG_00269
CNAG_06645		CNAG_04156	CNAG_02692		CNAG_03455
CNAG_04212		CNAG_01584	CNAG_03684		CNAG_02516
CNAG_00304		CNAG_07523	CNAG_01023		CNAG_03095
CNAG_02903		CNAG_06450	CNAG_02566		CNAG_00348
CNAG_05798		CNAG_00818	CNAG_01918		CNAG_07390
CNAG_00781		CNAG_00883	CNAG_01430		CNAG_00123
CNAG_06316		CNAG_06816	CNAG_07345		CNAG_04363
CNAG_02677		CNAG_07308	CNAG_04001		CNAG_07837
CNAG_00716		CNAG_04151	CNAG_05844		CNAG_03461
CNAG_06767		CNAG_05424	CNAG_01091		CNAG_01230
CNAG_02449		CNAG_04408	CNAG_03245		CNAG_02582
CNAG_02280		CNAG_02010	CNAG_03681		CNAG_03327
CNAG_04089		CNAG_04674	CNAG_06635		CNAG_07425
CNAG_01029		CNAG_01210	CNAG_01403		CNAG_02146
CNAG_05980		CNAG_04958	CNAG_03975		CNAG_05543
CNAG_01271		CNAG_03876	CNAG_06599		CNAG_01570
CNAG_05770		CNAG_00686	CNAG_06410		CNAG_04506
CNAG_01180		CNAG_01692	CNAG_03641		CNAG_07843
CNAG_03817		CNAG_05074	CNAG_03606		CNAG_05910
CNAG_03484		CNAG_06225	CNAG_01513		CNAG_00941
CNAG_03080		CNAG_07364	CNAG_04984		CNAG_03129
CNAG_00311		CNAG_05233	CNAG_06314		CNAG_03498
CNAG_01120		CNAG_03909	CNAG_00429		CNAG_08019
CNAG_03986		CNAG_03258	CNAG_06323		CNAG_07478
CNAG_06395		CNAG_05049	CNAG_03874		CNAG_07646
CNAG_00064		CNAG_02509	CNAG_03817		CNAG_06507
CNAG_01922		CNAG_06021	CNAG_05592		CNAG_07767
CNAG_02021		CNAG_00665	CNAG_04952		CNAG_07431
CNAG_07589		CNAG_02730	CNAG_02738		CNAG_07695
CNAG_07664		CNAG_01109	CNAG_00019		CNAG_07855
CNAG_03297		CNAG_05115	CNAG_01819		CNAG_00264
CNAG_00377		CNAG_02735	CNAG_06428		CNAG_07335
CNAG_03570		CNAG_06064	CNAG_03261		CNAG_06913
CNAG_02574		CNAG_06468	CNAG_04208		CNAG_00235
CNAG_02589		CNAG_04944	CNAG_03595		CNAG_00275
CNAG_03871		CNAG_03418	CNAG_00715		CNAG_04492
CNAG_05592		CNAG_03560	CNAG_00415		CNAG_04873
CNAG_04698		CNAG_00798	CNAG_01169		CNAG_04262
CNAG_06386		CNAG_06587	CNAG_01423		CNAG_02475
CNAG_06288		CNAG_02593	CNAG_01957		CNAG_02665
CNAG_03119		CNAG_01518	CNAG_06799		CNAG_06822
CNAG_00761		CNAG_03067	CNAG_02795		CNAG_02182
CNAG_01035		CNAG_02978	CNAG_04264		CNAG_07786
CNAG_02657		CNAG_00572	CNAG_05712		CNAG_02497
CNAG_03313		CNAG_05672	CNAG_02053		CNAG_04804
CNAG_03662		CNAG_03372	CNAG_05373		CNAG_00540
CNAG_03203		CNAG_05930	CNAG_00602		CNAG_04521
CNAG_03196		CNAG_04462	CNAG_07927		CNAG_03842
CNAG_07536		CNAG_03689	CNAG_06353		CNAG_03783
CNAG_01345		CNAG_05044	CNAG_02212		CNAG_02189
CNAG_02007		CNAG_00564	CNAG_07776		CNAG_03782
CNAG_02414		CNAG_01386	CNAG_05311		CNAG_03304
CNAG_06241		CNAG_07671	CNAG_01682		CNAG_02717
CNAG_00770		CNAG_00838	CNAG_01496		CNAG_05420
CNAG_03654		CNAG_06074	CNAG_06475		CNAG_06958
CNAG_01864		CNAG_04218	CNAG_06566		CNAG_06272
CNAG_00032		CNAG_00243	CNAG_02377		CNAG_07844
CNAG_03722		CNAG_05413	CNAG_00108		CNAG_00404
CNAG_04830		CNAG_02886	CNAG_00140		CNAG_05078
CNAG_01540		CNAG_02933	CNAG_02709		CNAG_06035
CNAG_06351		CNAG_01402	CNAG_06190		CNAG_02708
CNAG_00259		CNAG_06121	CNAG_05219		CNAG_00871
CNAG_06410		CNAG_02072	CNAG_06232		CNAG_07620
CNAG_02310		CNAG_05830	CNAG_07469		CNAG_00964
CNAG_05367		CNAG_01117	CNAG_00802		CNAG_07757
CNAG_01657		CNAG_07983	CNAG_00438		CNAG_02344
CNAG_00538		CNAG_01202	CNAG_01083		CNAG_05244
CNAG_04896		CNAG_04919	CNAG_02748		CNAG_00878
CNAG_03905		CNAG_04872	CNAG_00563		CNAG_03292
CNAG_00513		CNAG_04027	CNAG_03816		CNAG_06854
CNAG_01586		CNAG_06765	CNAG_03655		CNAG_02595
CNAG_05765		CNAG_02766	CNAG_04356		CNAG_02339
CNAG_05689		CNAG_03012	CNAG_00490		CNAG_07913
CNAG_04224		CNAG_03995	CNAG_01046		CNAG_03387
CNAG_00135		CNAG_05442	CNAG_01253		CNAG_06017
CNAG_04752		CNAG_05869	CNAG_04235		CNAG_08017
CNAG_01688		CNAG_04447	CNAG_01111		CNAG_01040
CNAG_06129		CNAG_00815	CNAG_01840		CNAG_03083
CNAG_02482		CNAG_03900	CNAG_05702		CNAG_07947
CNAG_01236		CNAG_05081	CNAG_02400		CNAG_04945
CNAG_05740		CNAG_05636	CNAG_01279		CNAG_01095
CNAG_00705		CNAG_06236	CNAG_00638		CNAG_00711
CNAG_04669		CNAG_03377	CNAG_06409		CNAG_04382
CNAG_00567		CNAG_03979	CNAG_02782		CNAG_04611
CNAG_02905		CNAG_00467	CNAG_03904		CNAG_05264
CNAG_00510		CNAG_02470	CNAG_00046		CNAG_00598
CNAG_05844		CNAG_03834	CNAG_06623		CNAG_05815
CNAG_03816		CNAG_01773	CNAG_05081		CNAG_07705
CNAG_04921		CNAG_03926	CNAG_05900		CNAG_06371
CNAG_01293		CNAG_01601	CNAG_01544		CNAG_00378
CNAG_07955		CNAG_05852	CNAG_01158		CNAG_04907
CNAG_00991		CNAG_02122	CNAG_00156		CNAG_03831
CNAG_05564		CNAG_04537	CNAG_01012		CNAG_07980
CNAG_03599		CNAG_01319	CNAG_03267		CNAG_05332
CNAG_06899		CNAG_07735	CNAG_00441		CNAG_03076
CNAG_02838		CNAG_00846	CNAG_04260		CNAG_07850
CNAG_01549		CNAG_04293	CNAG_01353		CNAG_01985
CNAG_03287		CNAG_02043	CNAG_00516		CNAG_05184
CNAG_07851		CNAG_03899	CNAG_05722		CNAG_00539
CNAG_03367		CNAG_07588	CNAG_03319		CNAG_02314
CNAG_06998		CNAG_02671	CNAG_04647		CNAG_07869
CNAG_04664		CNAG_07445	CNAG_07510		CNAG_04638
CNAG_04574		CNAG_02688	CNAG_02519		CNAG_02430
CNAG_07548		CNAG_00458	CNAG_02021		CNAG_06094
CNAG_05890		CNAG_03645	CNAG_04830		CNAG_00663
CNAG_01136		CNAG_00689	CNAG_05360		CNAG_00261
CNAG_00516		CNAG_07316	CNAG_01334		CNAG_01768
CNAG_01441		CNAG_02082	CNAG_06294		CNAG_03677
CNAG_02354		CNAG_02353	CNAG_05199		CNAG_02694
CNAG_06088		CNAG_06737	CNAG_03188		CNAG_06135
CNAG_02873		CNAG_00293	CNAG_02829		CNAG_07454
CNAG_04679		CNAG_06948	CNAG_04612		CNAG_06181
CNAG_00820		CNAG_06668	CNAG_03170		CNAG_04280
CNAG_01131		CNAG_03761	CNAG_02134		CNAG_06249
CNAG_00536		CNAG_00481	CNAG_04650		CNAG_00284
CNAG_05196		CNAG_02039	CNAG_06899		CNAG_08009
CNAG_05755		CNAG_03028	CNAG_01438		CNAG_01751
CNAG_02715		CNAG_05473	CNAG_07985		CNAG_02008
CNAG_03023		CNAG_05255	CNAG_06024		CNAG_07540
CNAG_05647		CNAG_01106	CNAG_04651		CNAG_02852
CNAG_05285		CNAG_03608	CNAG_05234		CNAG_00864
CNAG_03010		CNAG_05068	CNAG_03297		CNAG_05784
CNAG_04528		CNAG_02294	CNAG_06627		CNAG_06704
CNAG_02086		CNAG_06593	CNAG_04994		CNAG_03788
CNAG_06777		CNAG_06864	CNAG_02440		CNAG_00080
CNAG_07730		CNAG_01708	CNAG_00122		CNAG_02882
CNAG_03891		CNAG_01415	CNAG_05720		CNAG_05305
CNAG_00306		CNAG_00416	CNAG_04348		CNAG_04322
CNAG_01923		CNAG_00863	CNAG_06555		CNAG_00495
CNAG_00434		CNAG_05704	CNAG_00400		CNAG_03741
CNAG_02869		CNAG_02925	CNAG_05537		CNAG_00937
CNAG_05229		CNAG_07486	CNAG_03961		CNAG_05158
CNAG_03793		CNAG_00360	CNAG_02991		CNAG_05821
CNAG_01395		CNAG_06661	CNAG_02434		CNAG_06372
CNAG_06081		CNAG_04905	CNAG_01038		CNAG_04553
CNAG_05053		CNAG_02683	CNAG_05463		CNAG_07841
CNAG_04633		CNAG_06052	CNAG_04601		CNAG_05018
CNAG_04275		CNAG_05008	CNAG_07982		CNAG_01758
CNAG_00987		CNAG_06730	CNAG_04927		CNAG_06935
CNAG_03264		CNAG_05296	CNAG_05415		CNAG_06391
CNAG_05633		CNAG_02860	CNAG_01035		CNAG_06662
CNAG_01891		CNAG_06898	CNAG_01548		CNAG_05022
CNAG_04045		CNAG_06748	CNAG_00891		CNAG_00932
CNAG_01323		CNAG_06423	CNAG_03264		CNAG_00137
CNAG_06226		CNAG_01018	CNAG_03665		CNAG_06336
CNAG_05712		CNAG_00029	CNAG_00101		CNAG_04563
CNAG_06663		CNAG_01659	CNAG_04111		CNAG_01059
CNAG_05042		CNAG_06000	CNAG_02366		CNAG_02734
CNAG_05110		CNAG_04184	CNAG_04913		CNAG_00550
CNAG_03109		CNAG_07633	CNAG_00504		CNAG_03369
CNAG_06353		CNAG_01750	CNAG_02801		CNAG_01244
CNAG_07625		CNAG_04374	CNAG_06157		CNAG_05064
CNAG_01140		CNAG_06321	CNAG_04848		CNAG_03259
CNAG_06710		CNAG_01533	CNAG_00422		CNAG_05450
CNAG_02436		CNAG_04631	CNAG_01529		CNAG_04781
CNAG_01877		CNAG_03071	CNAG_04056		CNAG_04546
CNAG_03961		CNAG_02814	CNAG_05096		CNAG_00776
CNAG_03033		CNAG_06186	CNAG_03662		CNAG_04582
CNAG_05409		CNAG_00038	CNAG_01189		CNAG_07188
CNAG_04367		CNAG_05278	CNAG_04757		CNAG_01002
CNAG_00916		CNAG_04864	CNAG_00355		CNAG_03107
CNAG_04452		CNAG_02139	CNAG_03742		CNAG_00795
CNAG_04952		CNAG_07542	CNAG_00064		CNAG_03709
CNAG_04072		CNAG_02755	CNAG_00259		CNAG_04589
CNAG_06563		CNAG_07775	CNAG_00081		CNAG_05674
CNAG_07321		CNAG_03479	CNAG_03249		CNAG_03236
CNAG_04468		CNAG_06712	CNAG_01271		CNAG_04392
CNAG_04607		CNAG_00020	CNAG_01018		CNAG_06448
CNAG_02057		CNAG_02031	CNAG_06156		CNAG_03252
CNAG_03959		CNAG_00452	CNAG_06713		CNAG_06299
CNAG_05926		CNAG_06741	CNAG_02209		CNAG_04396
CNAG_02367		CNAG_06932	CNAG_02111		CNAG_04034
CNAG_01557		CNAG_02006	CNAG_06534		CNAG_05567
CNAG_02709		CNAG_06148	CNAG_07502		CNAG_00827
CNAG_01444		CNAG_03152	CNAG_05236		CNAG_00605
CNAG_00016		CNAG_04713	CNAG_01408		CNAG_03454
CNAG_03130		CNAG_00559	CNAG_02739		CNAG_07485
CNAG_00509		CNAG_03651	CNAG_04104		CNAG_02392
CNAG_05848		CNAG_05333	CNAG_01104		CNAG_03492
CNAG_04175		CNAG_00465	CNAG_04401		CNAG_03328
CNAG_00133		CNAG_07903	CNAG_01414		CNAG_02944
CNAG_02799		CNAG_06555	CNAG_02903		CNAG_06731
CNAG_02840		CNAG_07647	CNAG_00410		CNAG_02164
CNAG_06024		CNAG_07530	CNAG_04946		CNAG_07648
CNAG_05354		CNAG_04675	CNAG_02918		CNAG_07428
CNAG_07637		CNAG_02004	CNAG_05816		CNAG_00758
CNAG_01204		CNAG_03019	CNAG_01204		CNAG_02448
CNAG_00904		CNAG_01055	CNAG_06922		CNAG_05982
CNAG_07502		CNAG_02281	CNAG_02471		CNAG_07643
CNAG_07961		CNAG_01874	CNAG_03621		CNAG_07823
CNAG_01822		CNAG_01423	CNAG_04209		CNAG_05544
CNAG_06993		CNAG_05390	CNAG_01130		CNAG_01977
CNAG_04038		CNAG_01217	CNAG_00989		CNAG_06256
CNAG_05438		CNAG_05808	CNAG_00462		CNAG_05987
CNAG_01507		CNAG_00807	CNAG_04990		CNAG_05724
CNAG_01541		CNAG_03818	CNAG_05226		CNAG_01854
CNAG_06628		CNAG_06007	CNAG_06240		CNAG_00844
CNAG_02546		CNAG_01424	CNAG_04872		CNAG_00242
CNAG_05865		CNAG_03894	CNAG_01800		CNAG_07971
CNAG_04988		CNAG_04879	CNAG_05009		CNAG_04598
CNAG_01894		CNAG_00117	CNAG_05892		CNAG_02226
CNAG_02956		CNAG_00308	CNAG_07681		CNAG_07729
CNAG_04266		CNAG_04641	CNAG_02879		CNAG_02118
CNAG_03099		CNAG_01579	CNAG_04723		CNAG_05992
CNAG_00788		CNAG_07680	CNAG_01981		CNAG_05188
CNAG_06033		CNAG_04538	CNAG_03899		CNAG_04871
CNAG_02545		CNAG_02081	CNAG_06663		CNAG_01931
CNAG_06715		CNAG_00451	CNAG_03216		CNAG_01272
CNAG_00804		CNAG_00698	CNAG_07589		CNAG_06780
CNAG_04213		CNAG_06943	CNAG_03182		CNAG_05038
CNAG_01548		CNAG_03665	CNAG_00997		CNAG_06802
CNAG_07776		CNAG_02551	CNAG_01103		CNAG_01032
CNAG_07796		CNAG_03713	CNAG_03457		CNAG_02023
CNAG_01811		CNAG_03401	CNAG_03871		CNAG_04695
CNAG_04805		CNAG_00914	CNAG_03937		CNAG_01913
CNAG_05986		CNAG_04960	CNAG_06626		CNAG_06749
CNAG_06149		CNAG_03730	CNAG_03721		CNAG_03896
CNAG_04824		CNAG_06080	CNAG_01140		CNAG_07704
CNAG_02492		CNAG_04916	CNAG_06630		CNAG_02253
CNAG_01163		CNAG_06497	CNAG_03516		CNAG_03478
CNAG_05691		CNAG_05687	CNAG_04808		CNAG_06202
CNAG_05455		CNAG_00095	CNAG_03072		CNAG_02851
CNAG_06613		CNAG_02495	CNAG_05853		CNAG_02548
CNAG_04847		CNAG_03982	CNAG_02373		CNAG_02336
CNAG_03602		CNAG_03811	CNAG_01365		CNAG_00696
CNAG_00092		CNAG_05874	CNAG_02482		CNAG_07811
CNAG_03064		CNAG_00626	CNAG_02354		CNAG_03680
CNAG_01810		CNAG_06823	CNAG_03487		CNAG_02966
CNAG_01111		CNAG_02119	CNAG_04746		CNAG_01075
CNAG_01451		CNAG_04384	CNAG_06368		CNAG_07853
CNAG_05578		CNAG_04826	CNAG_07637		CNAG_06020
CNAG_02442		CNAG_03092	CNAG_06137		CNAG_06498
CNAG_06051		CNAG_07450	CNAG_01359		CNAG_01567
CNAG_00448		CNAG_02459	CNAG_05509		CNAG_05392
CNAG_03681		CNAG_00073	CNAG_01120		CNAG_07414
CNAG_07786		CNAG_04119	CNAG_04048		CNAG_07404
CNAG_02022		CNAG_05167	CNAG_01333		CNAG_00425
CNAG_03916		CNAG_01895	CNAG_06002		CNAG_01223
CNAG_02113		CNAG_00390	CNAG_04906		CNAG_06980
CNAG_03329		CNAG_01906	CNAG_02028		CNAG_01560
CNAG_01915		CNAG_07702	CNAG_03410		CNAG_06018
CNAG_05023		CNAG_05271	CNAG_07639		CNAG_02577
CNAG_05605		CNAG_07521	CNAG_02857		CNAG_07892
CNAG_02664		CNAG_02712	CNAG_04191		CNAG_05040
CNAG_03007		CNAG_01585	CNAG_00506		CNAG_02828
CNAG_05252		CNAG_02108	CNAG_01465		CNAG_03719
CNAG_03968		CNAG_02134	CNAG_03946		CNAG_02848
CNAG_02054		CNAG_02872	CNAG_05854		CNAG_00474
CNAG_00086		CNAG_04268	CNAG_02361		CNAG_06189
CNAG_00687		CNAG_04566	CNAG_00126		CNAG_01710
CNAG_06023		CNAG_01077	CNAG_04088		CNAG_05731
CNAG_02202		CNAG_03460	CNAG_05486		CNAG_07916
CNAG_03624		CNAG_01454	CNAG_02301		CNAG_07673
CNAG_05402		CNAG_07406	CNAG_05522		CNAG_02883
CNAG_02395		CNAG_05348	CNAG_05689		CNAG_04116
CNAG_01003		CNAG_03634	CNAG_01923		CNAG_07011
CNAG_01870		CNAG_04127	CNAG_02257		CNAG_00549
CNAG_03682		CNAG_00591	CNAG_04149		CNAG_04561
CNAG_07331		CNAG_00989	CNAG_02963		CNAG_07973
CNAG_04595		CNAG_06523	CNAG_02573		CNAG_06529
CNAG_06456		CNAG_04131	CNAG_02407		CNAG_00738
CNAG_01949		CNAG_04789	CNAG_02110		CNAG_04711
CNAG_00355		CNAG_05775	CNAG_00509		CNAG_03837
CNAG_01820		CNAG_02579	CNAG_04204		CNAG_05801
CNAG_03684		CNAG_05546	CNAG_02468		CNAG_01291
CNAG_04111		CNAG_00181	CNAG_07889		CNAG_05436
CNAG_03072		CNAG_03195	CNAG_00520		CNAG_01698
CNAG_02907		CNAG_06515	CNAG_00773		CNAG_02821
CNAG_06475		CNAG_01081	CNAG_06438		CNAG_06853
CNAG_00722		CNAG_05025	CNAG_05178		CNAG_05841
CNAG_03317		CNAG_02824	CNAG_03091		CNAG_01719
CNAG_04286		CNAG_03192	CNAG_03332		CNAG_00309
CNAG_02375		CNAG_05388	CNAG_05570		CNAG_06312
CNAG_00845		CNAG_04557	CNAG_02173		CNAG_04773
CNAG_01861		CNAG_00096	CNAG_02496		CNAG_00505
CNAG_04670		CNAG_04650	CNAG_01769		CNAG_05152
CNAG_03170		CNAG_04433	CNAG_03348		CNAG_03996
CNAG_06240		CNAG_06194	CNAG_05262		CNAG_05832
CNAG_06793		CNAG_03431	CNAG_04470		CNAG_03084
CNAG_04291		CNAG_05837	CNAG_05414		CNAG_03630
CNAG_03724		CNAG_05230	CNAG_04344		CNAG_02751
CNAG_05855		CNAG_05573	CNAG_01482		CNAG_01417
CNAG_01439		CNAG_02547	CNAG_05911		CNAG_07948
CNAG_07599		CNAG_04176	CNAG_02576		CNAG_03392
CNAG_03266		CNAG_06280	CNAG_04838		CNAG_00905
CNAG_00733		CNAG_01384	CNAG_03115		CNAG_07693
CNAG_05241		CNAG_05979	CNAG_05774		CNAG_06810
CNAG_02424		CNAG_04897	CNAG_04628		CNAG_00653
CNAG_02383		CNAG_02316	CNAG_02097		CNAG_03143
CNAG_01420		CNAG_07597	CNAG_00050		CNAG_04981
CNAG_04411		CNAG_02855	CNAG_03724		CNAG_00446
CNAG_04132		CNAG_06691	CNAG_07719		CNAG_01191
CNAG_02535		CNAG_04625	CNAG_06604		CNAG_04331
CNAG_04460		CNAG_01660	CNAG_04789		CNAG_00759
CNAG_00260		CNAG_06472	CNAG_01200		CNAG_05723
CNAG_00106		CNAG_05311	CNAG_06236		CNAG_05399
CNAG_07354		CNAG_02596	CNAG_08026		CNAG_02284
CNAG_04101		CNAG_03886	CNAG_05601		CNAG_01952
CNAG_00565		CNAG_07345	CNAG_00626		CNAG_05364
CNAG_02036		CNAG_05666	CNAG_03933		CNAG_00668
CNAG_04608		CNAG_05673	CNAG_01166		CNAG_04053
CNAG_01414		CNAG_07698	CNAG_06775		CNAG_05683
CNAG_02090		CNAG_05191	CNAG_07522		CNAG_02152
CNAG_00473		CNAG_01793	CNAG_04292		CNAG_04614
CNAG_01644		CNAG_03382	CNAG_01947		CNAG_01061
CNAG_00683		CNAG_02334	CNAG_04203		CNAG_05046
CNAG_00994		CNAG_06874	CNAG_04386		CNAG_07574
CNAG_04403		CNAG_05284	CNAG_03251		CNAG_02217
CNAG_01587		CNAG_03882	CNAG_00829		CNAG_05458
CNAG_07004		CNAG_00693	CNAG_01415		CNAG_06877
CNAG_02606		CNAG_01562	CNAG_06369		CNAG_02521
CNAG_06776		CNAG_07968	CNAG_01648		CNAG_00642
CNAG_05892		CNAG_05325	CNAG_01835		CNAG_01034
CNAG_03108		CNAG_00666	CNAG_00086		CNAG_02200
CNAG_04259		CNAG_00858	CNAG_03183		CNAG_06718
CNAG_02471		CNAG_00163	CNAG_06437		CNAG_06722
CNAG_04088		CNAG_04484	CNAG_01274		CNAG_05778
CNAG_03954		CNAG_00554	CNAG_05405		CNAG_05466
CNAG_01637		CNAG_01948	CNAG_01182		CNAG_07650
CNAG_02425		CNAG_02188	CNAG_00136		CNAG_04092
CNAG_00624		CNAG_00832	CNAG_03916		CNAG_06915
CNAG_05537		CNAG_01064	CNAG_00606		CNAG_03866
CNAG_06860		CNAG_06112	CNAG_03913		CNAG_06311
CNAG_03721		CNAG_04236	CNAG_00499		CNAG_06705
CNAG_01253		CNAG_00233	CNAG_03936		CNAG_00160
CNAG_00853		CNAG_00892	CNAG_01123		CNAG_05403
CNAG_04577		CNAG_00266	CNAG_03931		CNAG_01452
CNAG_02666		CNAG_06790	CNAG_06542		CNAG_07765
CNAG_01130		CNAG_00796	CNAG_05353		CNAG_04562
CNAG_01057		CNAG_01258	CNAG_07810		CNAG_05746
CNAG_00990		CNAG_07847	CNAG_02753		CNAG_07438
CNAG_07355		CNAG_01037	CNAG_01970		CNAG_06491
CNAG_01463		CNAG_06431	CNAG_01569		CNAG_01336
CNAG_07253		CNAG_02973	CNAG_03873		CNAG_04459
CNAG_00515		CNAG_07436	CNAG_03228		CNAG_04623
CNAG_07413		CNAG_02564	CNAG_02704		CNAG_00125
CNAG_03368		CNAG_04523	CNAG_03682		CNAG_02910
CNAG_07780		CNAG_06699	CNAG_05632		CNAG_00456
CNAG_01211		CNAG_04888	CNAG_06344		CNAG_07663
CNAG_02515		CNAG_00641	CNAG_06361		CNAG_03938
CNAG_04629		CNAG_00841	CNAG_07979		CNAG_07963
CNAG_00506		CNAG_06065	CNAG_00085		CNAG_04659
CNAG_01598		CNAG_00847	CNAG_06219		CNAG_06693
CNAG_05460		CNAG_05888	CNAG_00754		CNAG_03117
CNAG_01852		CNAG_04022	CNAG_00007		CNAG_04696
CNAG_01974		CNAG_03974	CNAG_01518		CNAG_06309
CNAG_03473		CNAG_06784	CNAG_02153		CNAG_04084
CNAG_00982		CNAG_00154	CNAG_05787		CNAG_03775
CNAG_00314		CNAG_03299	CNAG_06421		CNAG_03848
CNAG_05563		CNAG_03785	CNAG_01690		CNAG_01994
CNAG_02140		CNAG_04853	CNAG_03584		CNAG_04476
CNAG_01981		CNAG_07370	CNAG_02215		CNAG_00463
CNAG_05185		CNAG_04938	CNAG_04005		CNAG_02102
CNAG_06658		CNAG_05737	CNAG_03375		CNAG_07872
CNAG_05234		CNAG_03318	CNAG_03905		CNAG_00765
CNAG_07988		CNAG_02793	CNAG_02280		CNAG_03491
CNAG_02403		CNAG_02398	CNAG_04493		CNAG_01919
CNAG_04957		CNAG_06610	CNAG_03156		CNAG_01929
CNAG_01091		CNAG_06692	CNAG_02888		CNAG_02781
CNAG_07884		CNAG_06004	CNAG_04170		CNAG_03330
CNAG_02313		CNAG_03103	CNAG_01270		CNAG_02460
CNAG_00758		CNAG_01642	CNAG_02090		CNAG_02514
CNAG_02997		CNAG_00352	CNAG_01878		CNAG_00604
CNAG_02034		CNAG_06234	CNAG_06379		CNAG_05093
CNAG_04788		CNAG_04412	CNAG_05166		CNAG_00011
CNAG_01365		CNAG_01443	CNAG_04193		CNAG_07422
CNAG_07552		CNAG_06467	CNAG_05976		CNAG_02685
CNAG_00602		CNAG_07457	CNAG_03812
CNAG_06744		CNAG_02681	CNAG_00764
CNAG_02885		CNAG_04671	CNAG_00774
CNAG_05644		CNAG_01745	CNAG_01600
CNAG_01475		CNAG_00555	CNAG_03528
CNAG_04716		CNAG_00044	CNAG_05231
CNAG_05197		CNAG_00633	CNAG_00065
CNAG_03878		CNAG_00246	CNAG_00990
CNAG_01309		CNAG_04030	CNAG_07911
CNAG_02842		CNAG_04880	CNAG_02365
CNAG_05240		CNAG_03452	CNAG_02943
CNAG_06474		CNAG_04771	CNAG_06665
CNAG_01693		CNAG_03104	CNAG_05377
CNAG_03497		CNAG_00068	CNAG_05798
CNAG_00719		CNAG_02422	CNAG_01138
CNAG_00442		CNAG_04717	CNAG_05400
CNAG_02930		CNAG_06751	CNAG_05530
CNAG_02927		CNAG_04136	CNAG_00111
CNAG_07845		CNAG_06986	CNAG_06628
CNAG_01799		CNAG_03627	CNAG_04376
CNAG_01550		CNAG_07694	CNAG_03923
CNAG_00590		CNAG_00749	CNAG_04284
CNAG_06290		CNAG_02001	CNAG_06456
CNAG_01593		CNAG_07593	CNAG_02501
CNAG_04238		CNAG_02213	CNAG_01810
CNAG_04512		CNAG_01971	CNAG_00451
CNAG_04978		CNAG_07367	CNAG_06560
CNAG_01756		CNAG_02891	CNAG_04361
CNAG_04065		CNAG_00419	CNAG_07352
CNAG_05738		CNAG_02987	CNAG_01323
CNAG_03315		CNAG_00926	CNAG_03930
CNAG_02670		CNAG_04296	CNAG_06824
CNAG_02788		CNAG_00004	CNAG_01578
CNAG_02531		CNAG_05620	CNAG_07661
CNAG_03439		CNAG_05381	CNAG_03370
CNAG_01440		CNAG_05695	CNAG_05110
CNAG_06963		CNAG_06376	CNAG_01437
CNAG_03708		CNAG_05030	CNAG_05804
CNAG_07942		CNAG_01723	CNAG_06283
CNAG_01625		CNAG_06938	CNAG_06597
CNAG_03632		CNAG_02857	CNAG_02401
CNAG_02309		CNAG_06100	CNAG_04023
CNAG_00895		CNAG_04097	CNAG_01949
CNAG_01636		CNAG_04303	CNAG_07403
CNAG_03702		CNAG_03728	CNAG_02259
CNAG_07363		CNAG_04997	CNAG_06175
CNAG_04913		CNAG_04876	CNAG_04071
CNAG_05091		CNAG_04329	CNAG_03360
CNAG_01957		CNAG_00657	CNAG_00784
CNAG_05822		CNAG_05106	CNAG_01876
CNAG_01310		CNAG_04590	CNAG_03291
CNAG_07679		CNAG_01036	CNAG_02809
CNAG_03835		CNAG_03390	CNAG_03562
CNAG_02209		CNAG_03232	CNAG_06351
CNAG_04840		CNAG_01089	CNAG_00434
CNAG_01246		CNAG_05416	CNAG_02815
CNAG_03358		CNAG_01228	CNAG_06781
CNAG_02198		CNAG_00756	CNAG_04460
CNAG_04743		CNAG_01795	CNAG_04510
CNAG_05584		CNAG_07481	CNAG_01361
CNAG_03275		CNAG_02698	CNAG_01869
CNAG_04166		CNAG_00840	CNAG_04797
CNAG_06783		CNAG_07936	CNAG_03967
CNAG_02382		CNAG_05577	CNAG_04158
CNAG_01391		CNAG_03569	CNAG_04570
CNAG_01819		CNAG_04609	CNAG_01339
CNAG_06106		CNAG_03670	CNAG_04265
CNAG_02485		CNAG_03444	CNAG_03070
CNAG_05530		CNAG_03241	CNAG_02092
CNAG_01049		CNAG_04541	CNAG_02345
CNAG_00482		CNAG_02744	CNAG_05865
CNAG_06279		CNAG_00471	CNAG_03900
CNAG_05793		CNAG_01880	CNAG_04014
CNAG_05102		CNAG_03267	CNAG_05274
CNAG_03763		CNAG_02924	CNAG_03372
CNAG_04797		CNAG_06685	CNAG_04194
CNAG_02212		CNAG_06627	CNAG_01468
CNAG_07474		CNAG_06342	CNAG_05095
CNAG_00812		CNAG_06953	CNAG_00601
CNAG_06412		CNAG_06337	CNAG_02052
CNAG_05749		CNAG_04095	CNAG_02793
CNAG_04969		CNAG_05369	CNAG_01697
CNAG_04360		CNAG_01294	CNAG_00906
CNAG_06344		CNAG_05462	CNAG_00705
CNAG_03562		CNAG_01631	CNAG_07318
CNAG_04989		CNAG_04180	CNAG_02847
CNAG_07873		CNAG_01497	CNAG_06679
CNAG_01138		CNAG_01001	CNAG_03373
CNAG_05436		CNAG_07601	CNAG_00306
CNAG_03945		CNAG_05033	CNAG_00356
CNAG_04571		CNAG_02319	CNAG_02578
CNAG_04749		CNAG_02435	CNAG_04000
CNAG_00443		CNAG_01654	CNAG_00278
CNAG_03904		CNAG_02980	CNAG_06440
CNAG_04986		CNAG_04867	CNAG_02332
CNAG_05886		CNAG_01456	CNAG_06061
CNAG_06484		CNAG_06166	CNAG_01798
CNAG_04292		CNAG_06829	CNAG_00327
CNAG_02104		CNAG_08026	CNAG_04541
CNAG_03098		CNAG_01371	CNAG_06656
CNAG_03646		CNAG_01207	CNAG_07330
CNAG_00601		CNAG_01716	CNAG_02183
CNAG_01898		CNAG_04270	CNAG_05037
CNAG_03779		CNAG_02261	CNAG_02310
CNAG_01622		CNAG_06678	CNAG_04475
CNAG_04355		CNAG_05718	CNAG_06641
CNAG_05810		CNAG_04796	CNAG_03524
CNAG_02507		CNAG_06109	CNAG_05105
CNAG_04147		CNAG_05517	CNAG_05225
CNAG_00822		CNAG_02875	CNAG_03399
CNAG_04503		CNAG_06201	CNAG_01345
CNAG_00684		CNAG_00658	CNAG_01147
CNAG_05614		CNAG_00993	CNAG_06734
CNAG_04540		CNAG_03769	CNAG_00424
CNAG_01104		CNAG_05878	CNAG_02504
CNAG_00793		CNAG_01127	CNAG_01997
CNAG_03578		CNAG_06711	CNAG_05069
CNAG_00742		CNAG_01581	CNAG_04066
CNAG_02191		CNAG_02598	CNAG_03002
CNAG_04440		CNAG_04663	CNAG_00099
CNAG_00690		CNAG_06295	CNAG_06754
CNAG_00747		CNAG_05395	CNAG_01183
CNAG_01200		CNAG_03939	CNAG_00073
CNAG_05999		CNAG_02266	CNAG_03793
CNAG_05568		CNAG_06364	CNAG_03628
CNAG_04290		CNAG_06944	CNAG_03081
CNAG_01835		CNAG_00823	CNAG_02886
CNAG_04681		CNAG_02160	CNAG_03235
CNAG_02948		CNAG_06813	CNAG_01564
CNAG_00754		CNAG_03137	CNAG_06199
CNAG_02817		CNAG_06139	CNAG_01916
CNAG_03441		CNAG_05087	CNAG_01082
CNAG_07914		CNAG_03901	CNAG_06318
CNAG_05615		CNAG_04524	CNAG_04315
CNAG_04202		CNAG_06511	CNAG_05531
CNAG_03291		CNAG_05686	CNAG_04368
CNAG_05841		CNAG_03309	CNAG_00367
CNAG_02009		CNAG_00162	CNAG_06418
CNAG_02396		CNAG_04784	CNAG_07775
CNAG_01958		CNAG_00057	CNAG_01605
CNAG_07426		CNAG_02770	CNAG_06153
CNAG_06414		CNAG_05163	CNAG_01852
CNAG_02087		CNAG_04112	CNAG_00345
CNAG_03271		CNAG_07789	CNAG_00761
CNAG_03262		CNAG_07976	CNAG_02682
CNAG_03435		CNAG_05931	CNAG_01894
CNAG_04961		CNAG_03853	CNAG_04298
CNAG_02214		CNAG_00021	CNAG_04629
CNAG_07556		CNAG_04795	CNAG_03591
CNAG_00972		CNAG_00190	CNAG_01229
CNAG_03591		CNAG_00321	CNAG_01550
CNAG_04836		CNAG_01043	CNAG_04484
CNAG_06343		CNAG_04339	CNAG_04605
CNAG_03964		CNAG_04240	CNAG_07717
CNAG_03403		CNAG_07999	CNAG_04844
CNAG_01317		CNAG_00320	CNAG_05705
CNAG_03524		CNAG_01999	CNAG_00351
CNAG_00676		CNAG_06726	CNAG_05917
CNAG_05288		CNAG_00427	CNAG_04064
CNAG_04400		CNAG_02527	CNAG_00853
CNAG_06239		CNAG_07814	CNAG_03225
CNAG_03554		CNAG_05293	CNAG_06357
CNAG_00814		CNAG_04655	CNAG_07481
CNAG_06879		CNAG_01596	CNAG_04201
CNAG_01215		CNAG_03280	CNAG_05928
CNAG_02037		CNAG_05097	CNAG_03592
CNAG_05781		CNAG_04263	CNAG_05568
CNAG_02012		CNAG_00401	CNAG_05552
CNAG_00784		CNAG_02969	CNAG_05241
CNAG_01490		CNAG_00347	CNAG_02671
CNAG_02809		CNAG_02479	CNAG_01655
CNAG_01812		CNAG_01009	CNAG_03732
CNAG_03892		CNAG_07794	CNAG_07951
CNAG_06122		CNAG_02592	CNAG_01820
CNAG_06379		CNAG_02073	CNAG_04180
CNAG_05711		CNAG_05706	CNAG_01587
CNAG_03975		CNAG_01848	CNAG_05846
CNAG_00065		CNAG_02197	CNAG_06733
CNAG_05400		CNAG_05090	CNAG_07027
CNAG_03985		CNAG_01737	CNAG_01943
CNAG_00988		CNAG_07517	CNAG_04983
CNAG_06510		CNAG_05742	CNAG_01211
CNAG_06680		CNAG_00049	CNAG_04441
CNAG_03820		CNAG_02728	CNAG_02878
CNAG_07982		CNAG_00569	CNAG_06404
CNAG_03623		CNAG_00760	CNAG_02376
CNAG_02259		CNAG_01419	CNAG_03116
CNAG_04588		CNAG_03633	CNAG_01144
CNAG_00499		CNAG_06724	CNAG_00824
CNAG_06753		CNAG_00526	CNAG_05926
CNAG_03641		CNAG_01910	CNAG_02833
CNAG_05929		CNAG_02841	CNAG_02927
CNAG_06928		CNAG_00837	CNAG_02997
CNAG_04666		CNAG_03168	CNAG_02094
CNAG_05836		CNAG_04288	CNAG_03416
CNAG_03176		CNAG_07320	CNAG_01179
CNAG_03509		CNAG_05002	CNAG_05246
CNAG_02520		CNAG_07992	CNAG_05749
CNAG_04848		CNAG_02114	CNAG_07804
CNAG_06168		CNAG_02177	CNAG_07321
CNAG_06156		CNAG_01123	CNAG_00622
CNAG_07953		CNAG_06394	CNAG_05385
CNAG_00421		CNAG_07790	CNAG_03901
CNAG_05920		CNAG_01284	CNAG_03892
CNAG_01620		CNAG_00368	CNAG_03854
CNAG_03260		CNAG_06382	CNAG_02937
CNAG_05263		CNAG_07423	CNAG_06716
CNAG_01545		CNAG_01504	CNAG_07177
CNAG_07528		CNAG_07958	CNAG_00094
CNAG_02791		CNAG_06425	CNAG_00406
CNAG_03270		CNAG_03700	CNAG_02140
CNAG_03043		CNAG_06413	CNAG_01190
CNAG_02263		CNAG_01544	CNAG_00385
CNAG_03419		CNAG_05995	CNAG_02896
CNAG_00498		CNAG_07480	CNAG_07679
CNAG_03936		CNAG_06808	CNAG_04670
CNAG_03927		CNAG_05226	CNAG_04743
CNAG_03188		CNAG_00013	CNAG_02907
CNAG_02041		CNAG_07772	CNAG_07686
CNAG_07565		CNAG_07337	CNAG_00590
CNAG_00502		CNAG_03059	CNAG_00895
CNAG_01416		CNAG_05287	CNAG_04970
CNAG_01083		CNAG_04199	CNAG_00822
CNAG_01704		CNAG_03139	CNAG_06155
CNAG_03370		CNAG_06640	CNAG_05788
CNAG_04690		CNAG_00175	CNAG_05091
CNAG_06778		CNAG_01464	CNAG_02818
CNAG_04395		CNAG_06962	CNAG_05050
CNAG_07567		CNAG_03263	CNAG_05549
CNAG_01134		CNAG_00271	CNAG_02844
CNAG_02654		CNAG_00316	CNAG_01451
CNAG_02890		CNAG_04837	CNAG_02113
CNAG_06697		CNAG_04361	CNAG_01839
CNAG_06224		CNAG_03096	CNAG_05434
CNAG_04823		CNAG_07093	CNAG_02260
CNAG_04710		CNAG_04979	CNAG_03458
CNAG_01876		CNAG_04203	CNAG_06012
CNAG_05764		CNAG_00183	CNAG_00988
CNAG_03301		CNAG_01008	CNAG_05145
CNAG_06315		CNAG_07621	CNAG_04407
CNAG_07537		CNAG_04967	CNAG_04666
CNAG_00062		CNAG_04215	CNAG_02842
CNAG_01343		CNAG_03194	CNAG_06123
CNAG_06743		CNAG_04730	CNAG_06730
CNAG_07369		CNAG_00303	CNAG_01583
CNAG_02991		CNAG_06130	CNAG_00138
CNAG_00329		CNAG_04615	CNAG_04806
CNAG_07488		CNAG_01520	CNAG_01532
CNAG_00741		CNAG_07407	CNAG_04639
CNAG_00364		CNAG_04955	CNAG_06242
CNAG_01132		CNAG_07514	CNAG_03439
CNAG_06852		CNAG_05469	CNAG_00772
CNAG_03172		CNAG_07782	CNAG_01525
CNAG_05013		CNAG_05027	CNAG_05820
CNAG_06127		CNAG_00535	CNAG_02237
CNAG_00385		CNAG_01201	CNAG_00368
CNAG_05239		CNAG_00195	CNAG_03714
CNAG_01947		CNAG_06738	CNAG_01293
CNAG_02002		CNAG_06341	CNAG_06997
CNAG_00669		CNAG_03408	CNAG_00694
CNAG_01168		CNAG_02504	CNAG_06864
CNAG_06314		CNAG_01630	CNAG_04530
CNAG_05069		CNAG_07477	CNAG_06122
CNAG_01012		CNAG_07419	CNAG_07536
CNAG_01469		CNAG_06473	CNAG_05464
CNAG_03745		CNAG_07598	CNAG_00450
CNAG_04002		CNAG_04937	CNAG_01898
CNAG_01426		CNAG_03883	CNAG_02065
CNAG_00319		CNAG_01530	CNAG_02197
CNAG_00750		CNAG_07697	CNAG_07382
CNAG_00165		CNAG_02985	CNAG_01199
CNAG_00420		CNAG_06310	CNAG_07507
CNAG_06287		CNAG_01485	CNAG_04485
CNAG_02522		CNAG_03211	CNAG_07886
CNAG_01141		CNAG_01408	CNAG_05633
CNAG_03286		CNAG_02419	CNAG_02416
CNAG_05603		CNAG_07334	CNAG_02005
CNAG_00470		CNAG_00410	CNAG_05263
CNAG_02984		CNAG_01651	CNAG_03556
CNAG_02833		CNAG_05268	CNAG_01644
CNAG_02955		CNAG_03248	CNAG_03748
CNAG_01079		CNAG_02550	CNAG_06441
CNAG_02656		CNAG_06524	CNAG_04772
CNAG_01274		CNAG_01859	CNAG_00134
CNAG_00675		CNAG_05964	CNAG_04108
CNAG_07163		CNAG_03917	CNAG_01636
CNAG_07529		CNAG_07808	CNAG_08002
CNAG_02416		CNAG_05720	CNAG_01134
CNAG_03153		CNAG_06506	CNAG_05519
CNAG_02236		CNAG_00594	CNAG_01475
CNAG_02563		CNAG_02096	CNAG_06821
CNAG_01147		CNAG_03555	CNAG_00061
CNAG_03607		CNAG_04714	CNAG_07511
CNAG_01536		CNAG_00078	CNAG_02419
CNAG_03416		CNAG_06499	CNAG_07591
CNAG_02463		CNAG_03032	CNAG_02036
CNAG_05414		CNAG_00563	CNAG_06226
CNAG_06437		CNAG_04358	CNAG_05119
CNAG_03300		CNAG_01112	CNAG_02724
CNAG_03049		CNAG_01565	CNAG_02129
CNAG_04465		CNAG_03151	CNAG_07682
CNAG_00561		CNAG_02597	CNAG_00481
CNAG_00764		CNAG_07162	CNAG_00335
CNAG_02340		CNAG_06774	CNAG_03271
CNAG_05176		CNAG_07865	CNAG_01236
CNAG_01770		CNAG_03475	CNAG_06983
CNAG_00151		CNAG_01670	CNAG_01790
CNAG_07605		CNAG_06639	CNAG_02976
CNAG_00312		CNAG_00074	CNAG_07514
CNAG_01943		CNAG_03887	CNAG_02956
CNAG_05599		CNAG_05342	CNAG_01777
CNAG_00140		CNAG_06942	CNAG_05307
CNAG_00273		CNAG_03647	CNAG_03039
CNAG_04531		CNAG_01578	CNAG_01058
CNAG_02726		CNAG_01563	CNAG_03128
CNAG_05751		CNAG_02109	CNAG_06088
CNAG_06451		CNAG_05753	CNAG_04009
CNAG_03009		CNAG_06904	CNAG_06892
CNAG_01645		CNAG_02795	CNAG_04785
CNAG_07864		CNAG_06217	CNAG_01418
CNAG_01813		CNAG_05819	CNAG_00533
CNAG_04893		CNAG_07984	CNAG_04816
CNAG_05227		CNAG_01532	CNAG_02606
CNAG_05816		CNAG_04536	CNAG_04577
CNAG_00537		CNAG_03772	CNAG_07845
CNAG_04809		CNAG_06629	CNAG_05532
CNAG_07740		CNAG_01671	CNAG_04840
CNAG_02919		CNAG_00087	CNAG_06287
CNAG_00738		CNAG_06154	CNAG_01426
CNAG_06656		CNAG_02131	CNAG_04648
CNAG_05621		CNAG_05280	CNAG_01168
CNAG_01377		CNAG_03791	CNAG_05409
CNAG_04300		CNAG_05135	CNAG_01000
CNAG_03725		CNAG_06195	CNAG_03965
CNAG_03342		CNAG_04014	CNAG_05507
CNAG_01614		CNAG_03113	CNAG_03554
CNAG_03325		CNAG_00426	CNAG_05248
CNAG_01023		CNAG_07587	CNAG_04588
CNAG_02260		CNAG_07076	CNAG_03383
CNAG_04712		CNAG_06880	CNAG_05217
CNAG_02154		CNAG_07462	CNAG_05765
CNAG_05976		CNAG_01021	CNAG_02313
CNAG_05281		CNAG_04639	CNAG_01395
CNAG_06896		CNAG_03005	CNAG_00940
CNAG_04154		CNAG_06244	CNAG_07924
CNAG_02881		CNAG_04963	CNAG_03598
CNAG_00040		CNAG_00396	CNAG_04534
CNAG_07400		CNAG_05913	CNAG_03520
CNAG_01014		CNAG_01746	CNAG_04434
CNAG_03225		CNAG_04968	CNAG_05118
CNAG_01733		CNAG_01261	CNAG_05918
CNAG_04453		CNAG_01926	CNAG_01891
CNAG_03520		CNAG_03457	CNAG_01507
CNAG_03307		CNAG_02040	CNAG_05660
CNAG_03545		CNAG_07418	CNAG_02195
CNAG_04368		CNAG_05893	CNAG_06426
CNAG_06775		CNAG_01905	CNAG_04045
CNAG_04340		CNAG_05113	CNAG_01667
CNAG_06542		CNAG_05310	CNAG_00030
CNAG_03022		CNAG_00639	CNAG_04357
CNAG_04601		CNAG_03293	CNAG_05367
CNAG_05638		CNAG_03973	CNAG_01740
CNAG_06763		CNAG_07495	CNAG_01870
CNAG_02562		CNAG_01208	CNAG_04986
CNAG_01432		CNAG_01232	CNAG_07598
CNAG_02437		CNAG_03425	CNAG_00690
CNAG_04810		CNAG_05396	CNAG_00624
CNAG_04845		CNAG_04241	CNAG_03706
CNAG_03335		CNAG_07317	CNAG_01432
CNAG_01608		CNAG_00480	CNAG_06738
CNAG_00557		CNAG_02307	CNAG_05150
CNAG_06799		CNAG_03494	CNAG_00927
CNAG_03322		CNAG_01080	CNAG_05907
CNAG_00159		CNAG_03738	CNAG_01961
CNAG_00444		CNAG_04187	CNAG_06543
CNAG_00500		CNAG_04904	CNAG_04409
CNAG_05858		CNAG_03026	CNAG_04537
CNAG_05478		CNAG_01867	CNAG_04436
CNAG_03389		CNAG_01015	CNAG_00667
CNAG_06206		CNAG_02523	CNAG_00500
CNAG_05906		CNAG_01707	CNAG_01052
CNAG_05151		CNAG_03466	CNAG_02816
CNAG_07745		CNAG_05766	CNAG_05001
CNAG_00090		CNAG_02767	CNAG_00966
CNAG_00422		CNAG_06548	CNAG_05122
CNAG_07525		CNAG_03147	CNAG_01376
CNAG_05925		CNAG_04137	CNAG_00673
CNAG_01954		CNAG_04630	CNAG_00847
CNAG_00490		CNAG_01980	CNAG_03299
CNAG_01679		CNAG_02568	CNAG_05634
CNAG_02988		CNAG_05319	CNAG_05285
CNAG_04158		CNAG_04124	CNAG_00299
CNAG_06077		CNAG_05026	CNAG_04166
CNAG_00906		CNAG_02718	CNAG_02024
CNAG_00425		CNAG_05149	CNAG_03985
CNAG_04901		CNAG_03839	CNAG_04022
CNAG_04332		CNAG_03824	CNAG_03649
CNAG_02426		CNAG_01734	CNAG_05013
CNAG_07941		CNAG_05547	CNAG_07857
CNAG_00999		CNAG_05562	CNAG_03553
CNAG_06611		CNAG_02856	CNAG_03779
CNAG_02902		CNAG_03998	CNAG_02974
CNAG_04570		CNAG_03673	CNAG_02029
CNAG_02441		CNAG_00359	CNAG_06852
CNAG_05276		CNAG_05866	CNAG_00483
CNAG_05150		CNAG_02298	CNAG_04649
CNAG_03261		CNAG_05103	CNAG_02414
CNAG_05009		CNAG_00816	CNAG_01599
CNAG_04441		CNAG_00280	CNAG_07942
CNAG_05586		CNAG_04386	CNAG_01509
CNAG_01489		CNAG_06277	CNAG_00294
CNAG_04628		CNAG_03417	CNAG_06549
CNAG_03808		CNAG_03994	CNAG_01287
CNAG_03353		CNAG_06482	CNAG_05007
CNAG_05352		CNAG_05531	CNAG_04141
CNAG_05188		CNAG_00909	CNAG_06093
CNAG_03458		CNAG_00388	CNAG_00117
CNAG_01185		CNAG_02697	CNAG_02680
CNAG_02170		CNAG_07351	CNAG_00523
CNAG_04927		CNAG_03340	CNAG_00443
CNAG_03045		CNAG_00453	CNAG_05239
CNAG_02534		CNAG_03383	CNAG_04238
CNAG_06486		CNAG_03181	CNAG_06554
CNAG_00258		CNAG_06098	CNAG_07580
CNAG_02803		CNAG_00740	CNAG_05935
CNAG_02999		CNAG_01467	CNAG_02002
CNAG_05978		CNAG_06537	CNAG_05039
CNAG_07888		CNAG_06887	CNAG_00109
CNAG_02779		CNAG_05190	CNAG_05609
CNAG_05141		CNAG_02062	CNAG_01146
CNAG_05901		CNAG_02994	CNAG_04026
CNAG_00699		CNAG_04860	CNAG_01053
CNAG_00628		CNAG_04189	CNAG_01666
CNAG_01187		CNAG_01796	CNAG_03409
CNAG_00547		CNAG_07654	CNAG_03275
CNAG_04586		CNAG_07534	CNAG_03940
CNAG_06698		CNAG_04604	CNAG_03080
CNAG_05434		CNAG_04705	CNAG_02191
CNAG_06631		CNAG_03740	CNAG_02154
CNAG_02819		CNAG_00365	CNAG_03926
CNAG_01755		CNAG_06592	CNAG_06670
CNAG_06126		CNAG_05640	CNAG_02403
CNAG_00935		CNAG_04171	CNAG_06313
CNAG_06076		CNAG_03388	CNAG_01596
CNAG_04344		CNAG_04059	CNAG_04175
CNAG_01569		CNAG_05336	CNAG_07548
CNAG_06029		CNAG_04349	CNAG_07338
CNAG_02296		CNAG_03077	CNAG_05741
CNAG_03603		CNAG_00144	CNAG_07032
CNAG_04994		CNAG_06834	CNAG_01987
CNAG_02995		CNAG_00692	CNAG_02530
CNAG_01321		CNAG_06665	CNAG_05941
CNAG_06061		CNAG_05502	CNAG_05599
CNAG_01287		CNAG_07631	CNAG_00522
CNAG_05464		CNAG_01248	CNAG_05751
CNAG_07822		CNAG_02672	CNAG_02986
CNAG_06588		CNAG_01401	CNAG_01892
CNAG_00354		CNAG_02029	CNAG_05701
CNAG_05001		CNAG_05905	CNAG_05694
CNAG_05055		CNAG_06501	CNAG_05468
CNAG_04647		CNAG_02083	CNAG_05845
CNAG_01058		CNAG_07918	CNAG_04613
CNAG_05132		CNAG_04450	CNAG_01863
CNAG_02364		CNAG_01092	CNAG_04444
CNAG_03507		CNAG_07360	CNAG_01172
CNAG_05574		CNAG_04658	CNAG_06386
CNAG_02914		CNAG_03063	CNAG_03769
CNAG_00415		CNAG_01525	CNAG_02139
CNAG_02704		CNAG_06606	CNAG_02698
CNAG_07382		CNAG_02255	CNAG_02812
CNAG_01270		CNAG_05809	CNAG_07030
CNAG_05096		CNAG_00508	CNAG_05402
CNAG_04356		CNAG_06976	CNAG_03657
CNAG_00694		CNAG_01677	CNAG_05743
CNAG_02529		CNAG_07329	CNAG_03396
CNAG_04709		CNAG_06910	CNAG_04127
CNAG_07437		CNAG_03149	CNAG_03671
CNAG_07313		CNAG_03735	CNAG_03179
CNAG_04677		CNAG_01602	CNAG_07487
CNAG_00088		CNAG_07610	CNAG_00377
CNAG_07114		CNAG_06173	CNAG_00565
CNAG_05736		CNAG_07580	CNAG_05035
CNAG_05267		CNAG_06401	CNAG_01712
CNAG_02879		CNAG_05428	CNAG_04335
CNAG_04612		CNAG_01277	CNAG_06661
CNAG_05225		CNAG_02813	CNAG_05442
CNAG_02801		CNAG_07962	CNAG_03624
CNAG_07326		CNAG_00488	CNAG_05112
CNAG_07494		CNAG_01821	CNAG_06930
CNAG_05272		CNAG_06762	CNAG_00510
CNAG_01777		CNAG_00852	CNAG_06737
CNAG_01199		CNAG_06890	CNAG_07309
CNAG_04336		CNAG_01715	CNAG_05511
CNAG_05690		CNAG_04143	CNAG_07744
CNAG_03056		CNAG_00375	CNAG_03986
CNAG_05101		CNAG_07899	CNAG_00444
CNAG_03859		CNAG_05273	CNAG_04958
CNAG_07472		CNAG_04565	CNAG_01385
CNAG_06554		CNAG_05881	CNAG_05999
CNAG_00783		CNAG_03399	CNAG_00994
CNAG_04748		CNAG_01385	CNAG_01641
CNAG_04149		CNAG_01355	CNAG_01057
CNAG_01175		CNAG_04776	CNAG_05202
CNAG_03732		CNAG_04463	CNAG_06077
CNAG_03249		CNAG_05453	CNAG_02656
CNAG_01790		CNAG_04008	CNAG_03878
CNAG_00637		CNAG_05301	CNAG_00740
CNAG_04074		CNAG_01686	CNAG_03190
CNAG_06357		CNAG_02238	CNAG_02117
CNAG_04028		CNAG_08004	CNAG_05082
CNAG_02771		CNAG_01872	CNAG_07474
CNAG_07562		CNAG_05482	CNAG_06648
CNAG_00824		CNAG_06459	CNAG_06763
CNAG_04868		CNAG_01924	CNAG_07805
CNAG_00836		CNAG_04815	CNAG_01620
CNAG_01509		CNAG_00674	CNAG_02574
CNAG_01165		CNAG_07508	CNAG_03017
CNAG_04376		CNAG_00131	CNAG_02124
CNAG_02127		CNAG_08011	CNAG_03353
CNAG_00520		CNAG_06446	CNAG_02495
CNAG_02231		CNAG_03914	CNAG_06117
CNAG_06219		CNAG_02289	CNAG_01910
CNAG_02292		CNAG_03391	CNAG_07688
CNAG_02421		CNAG_07594	CNAG_04499
CNAG_07861		CNAG_07881	CNAG_05376
CNAG_03410		CNAG_00748	CNAG_07753
CNAG_03135		CNAG_01088	CNAG_02659
CNAG_07806		CNAG_07760	CNAG_04513
CNAG_07878		CNAG_06889	CNAG_05265
CNAG_05698		CNAG_02569	CNAG_03335
CNAG_02306		CNAG_06101	CNAG_02881
CNAG_07453		CNAG_01006	CNAG_03683
CNAG_06294		CNAG_06891	CNAG_03917
CNAG_04169		CNAG_00153	CNAG_01593
CNAG_01845		CNAG_05774	CNAG_07473
CNAG_03285		CNAG_01612	CNAG_06248
CNAG_02866		CNAG_03231	CNAG_06068
CNAG_03282		CNAG_03443	CNAG_02741
CNAG_05216		CNAG_06393	CNAG_00810
CNAG_05601		CNAG_06911	CNAG_05406
CNAG_07728		CNAG_02156	CNAG_07418
CNAG_07719		CNAG_04335	CNAG_04957
CNAG_07352		CNAG_03790	CNAG_00820
CNAG_07535		CNAG_01229	CNAG_07822
CNAG_02328		CNAG_01247	CNAG_00236
CNAG_01046		CNAG_04525	CNAG_04786
CNAG_05813		CNAG_03058	CNAG_04954
CNAG_03920		CNAG_05859	CNAG_05878
CNAG_01465		CNAG_04325	CNAG_04091
CNAG_00810		CNAG_03668	CNAG_02989
CNAG_04649		CNAG_01582	CNAG_01656
CNAG_02150		CNAG_02525	CNAG_01167
CNAG_02393		CNAG_04875	CNAG_03436
CNAG_02125		CNAG_03051	CNAG_02437
CNAG_00373		CNAG_03174	CNAG_02700
CNAG_01788		CNAG_01220	CNAG_04332
CNAG_00337		CNAG_07303	CNAG_03352
CNAG_05896		CNAG_05236	CNAG_04192
CNAG_04844		CNAG_05454	CNAG_07561
CNAG_03433		CNAG_06865	CNAG_02520
CNAG_00786		CNAG_01295	CNAG_02760
CNAG_05937		CNAG_07678	CNAG_03130
CNAG_03337		CNAG_07689	CNAG_04074
CNAG_07391		CNAG_04295	CNAG_02074
CNAG_04298		CNAG_05161	CNAG_05422
CNAG_00643		CNAG_04514	CNAG_00722
CNAG_03343		CNAG_06929	CNAG_03796
CNAG_03931		CNAG_03202	CNAG_00008
CNAG_04044		CNAG_00887	CNAG_05179
CNAG_02480		CNAG_04755	CNAG_02861
CNAG_01809		CNAG_04096	CNAG_05229
CNAG_08014		CNAG_05694	CNAG_02926
CNAG_06641		CNAG_01619	CNAG_04319
CNAG_05609		CNAG_00570	CNAG_04438
CNAG_01030		CNAG_04318	CNAG_04288
CNAG_02171		CNAG_02913	CNAG_04107
CNAG_00986		CNAG_03858	CNAG_01945
CNAG_05777		CNAG_03446	CNAG_07005
CNAG_04281		CNAG_01370	CNAG_00689
CNAG_05887		CNAG_04618	CNAG_00238
CNAG_05217		CNAG_01196	CNAG_03761
CNAG_05908		CNAG_06791	CNAG_06621
CNAG_01297		CNAG_03511	CNAG_05515
CNAG_04983		CNAG_02341	CNAG_00472
CNAG_02020		CNAG_03102	CNAG_02894
CNAG_07967		CNAG_01107	CNAG_00165
CNAG_03359		CNAG_07640	CNAG_00687
CNAG_05171		CNAG_05407	CNAG_04012
CNAG_02153		CNAG_05540	CNAG_03361
CNAG_01179		CNAG_00667	CNAG_01657
CNAG_01116		CNAG_02402	CNAG_05388
CNAG_02088		CNAG_07846	CNAG_04926
CNAG_02291		CNAG_02221	CNAG_01847
CNAG_03840		CNAG_00971	CNAG_05440
CNAG_05597		CNAG_06824	CNAG_03864
CNAG_04037		CNAG_06573	CNAG_01607
CNAG_00525		CNAG_02180	CNAG_01999
CNAG_02458		CNAG_05419	CNAG_06152
CNAG_02802		CNAG_01571	CNAG_04400
CNAG_02502		CNAG_06066	CNAG_04239
CNAG_01607		CNAG_05889	CNAG_00464
CNAG_07518		CNAG_03640	CNAG_02866
CNAG_07554		CNAG_06807	CNAG_06714
CNAG_04005		CNAG_06660	CNAG_04684
CNAG_07463		CNAG_01065	CNAG_01387
CNAG_01853		CNAG_01044	CNAG_04503
CNAG_03486		CNAG_00782	CNAG_00636
CNAG_01564		CNAG_06235	CNAG_05927
		CNAG_02662	CNAG_03157
		CNAG_07957	CNAG_00536
		CNAG_07795	CNAG_05354
		CNAG_03474	CNAG_01343
		CNAG_02187	CNAG_06008
		CNAG_07771	CNAG_04864
		CNAG_00893	CNAG_03006
		CNAG_05483	CNAG_02043
		CNAG_00619	CNAG_05940
		CNAG_03277	CNAG_05340
		CNAG_06814	CNAG_04174
		CNAG_03687	CNAG_04802
		CNAG_00650	CNAG_02375
		CNAG_07490	CNAG_07780
		CNAG_02794	CNAG_05584
		CNAG_02454	CNAG_03887
		CNAG_04406	CNAG_03147
		CNAG_05575	CNAG_03620
		CNAG_04063	CNAG_03950
		CNAG_02942	CNAG_04286
		CNAG_04656	CNAG_04790
		CNAG_00045	CNAG_00649
		CNAG_05231	CNAG_02803
		CNAG_07576	CNAG_04739
		CNAG_00031	CNAG_00496
		CNAG_07748	CNAG_01988
		CNAG_06800	CNAG_05538
		CNAG_04926	CNAG_05172
		CNAG_06466	CNAG_04321
		CNAG_01641	CNAG_02467
		CNAG_05670	CNAG_05559
		CNAG_00353	CNAG_03086
		CNAG_05727	CNAG_03205
		CNAG_01512	CNAG_07747
		CNAG_01038	CNAG_06206
		CNAG_08006	CNAG_07529
		CNAG_04687	CNAG_03289
		CNAG_07561	CNAG_06064
		CNAG_02585	CNAG_04349
		CNAG_02680	CNAG_07940
		CNAG_00632	CNAG_02799
		CNAG_00449	CNAG_07731
		CNAG_00164	CNAG_00421
		CNAG_00082	CNAG_04749
		CNAG_06367	CNAG_05480
		CNAG_02976	CNAG_04306
		CNAG_00048	CNAG_02306
		CNAG_05016	CNAG_00502
		CNAG_03451	CNAG_00127
		CNAG_02175	CNAG_04176
		CNAG_00454	CNAG_00394
		CNAG_05743	CNAG_01444
		CNAG_04080	CNAG_01986
		CNAG_05962	CNAG_01156
		CNAG_04437	CNAG_01865
		CNAG_02727	CNAG_00266
		CNAG_02506	CNAG_05153
		CNAG_00111	CNAG_03403
		CNAG_05677	CNAG_04709
		CNAG_00369	CNAG_06376
		CNAG_02478	CNAG_01882
		CNAG_07834	CNAG_02673
		CNAG_06349	CNAG_03025
		CNAG_02168	CNAG_06949
		CNAG_04162	CNAG_05600
		CNAG_07769	CNAG_00286
		CNAG_05350	CNAG_01371
		CNAG_04786	CNAG_06620
		CNAG_02397	CNAG_03599
		CNAG_02773	CNAG_02988
		CNAG_07991	CNAG_05085
		CNAG_05963	CNAG_04089
		CNAG_07919	CNAG_01924
		CNAG_03625	CNAG_07594
		CNAG_01814	CNAG_03507
		CNAG_04665	CNAG_02588
		CNAG_03694	CNAG_00806
		CNAG_04289	CNAG_04080
		CNAG_07753	CNAG_02445
		CNAG_05157	CNAG_05750
		CNAG_06338	CNAG_04173
		CNAG_04438	CNAG_00357
		CNAG_07516	CNAG_00255
		CNAG_05657	CNAG_03893
		CNAG_06647	CNAG_03771
		CNAG_06516	CNAG_00237
		CNAG_06916	CNAG_03483
		CNAG_04915	CNAG_05496
		CNAG_04449	CNAG_07628
		CNAG_03626	CNAG_01673
		CNAG_04887	CNAG_04728
		CNAG_02269	CNAG_05452
		CNAG_07336	CNAG_00076
		CNAG_01554	CNAG_01591
		CNAG_05656	CNAG_03695
		CNAG_04878	CNAG_03023
		CNAG_01956	CNAG_04063
		CNAG_00014	CNAG_05028
		CNAG_04627	CNAG_07381
		CNAG_00644	CNAG_00983
		CNAG_05994	CNAG_02502
		CNAG_05181	CNAG_01864
		CNAG_06375	CNAG_01610
		CNAG_06440	CNAG_00121
		CNAG_06903	CNAG_04486
		CNAG_04198	CNAG_01958
		CNAG_07460	CNAG_04540
		CNAG_03031	CNAG_04218
		CNAG_02205	CNAG_05270
		CNAG_06589	CNAG_03550
		CNAG_03561	CNAG_06928
		CNAG_04747	CNAG_03512
		CNAG_02787	CNAG_04494
		CNAG_01283	CNAG_07020
		CNAG_06882	CNAG_00567
		CNAG_04838	CNAG_00312
		CNAG_05308	CNAG_02303
		CNAG_00702	CNAG_06224
		CNAG_00407	CNAG_02547
		CNAG_07923	CNAG_07925
		CNAG_07629	CNAG_06649
		CNAG_04107	CNAG_05534
		CNAG_03138	CNAG_06464
		CNAG_05461	CNAG_03174
		CNAG_03928	CNAG_04810
		CNAG_06123	CNAG_03281
		CNAG_02464	CNAG_06908
		CNAG_06252	CNAG_05023
		CNAG_07622	CNAG_05309
		CNAG_04622	CNAG_04636
		CNAG_04852	CNAG_06388
		CNAG_02372	CNAG_03980
		CNAG_04223	CNAG_06104
		CNAG_00291	CNAG_01235
		CNAG_01824	CNAG_06611
		CNAG_05663	CNAG_02695
		CNAG_00524	CNAG_07609
		CNAG_06677	CNAG_00678
		CNAG_05300	CNAG_00439
		CNAG_06365	CNAG_02819
		CNAG_05355	CNAG_06112
		CNAG_03934	CNAG_05189
		CNAG_03521	CNAG_02975
		CNAG_04399	CNAG_05654
		CNAG_07791	CNAG_02929
		CNAG_01053	CNAG_01397
		CNAG_02377	CNAG_05111
		CNAG_07609	CNAG_04721
		CNAG_04508	CNAG_06029
		CNAG_03605	CNAG_00685
		CNAG_05924	CNAG_07319
		CNAG_05538	CNAG_05828
		CNAG_05860	CNAG_04229
		CNAG_06138	CNAG_00473
		CNAG_01128	CNAG_05768
		CNAG_01543	CNAG_00543
		CNAG_00252	CNAG_07563
		CNAG_03136	CNAG_07535
		CNAG_00346	CNAG_04343
		CNAG_07555	CNAG_06849
		CNAG_05771	CNAG_01954
		CNAG_01400	CNAG_00675
		CNAG_07856	CNAG_01715
		CNAG_04790	CNAG_02457
		CNAG_02510	CNAG_06228
		CNAG_07666	CNAG_02088
		CNAG_06672	CNAG_01421
		CNAG_07328	CNAG_05826
		CNAG_03463	CNAG_05011
		CNAG_02839	CNAG_06558
		CNAG_00395	CNAG_01853
		CNAG_05360	CNAG_00573
		CNAG_05219	CNAG_06075
		CNAG_07910	CNAG_02145
		CNAG_06263	CNAG_02167
		CNAG_03988	CNAG_01110
		CNAG_03953	CNAG_04803
		CNAG_05516	CNAG_02151
		CNAG_05104	CNAG_03435
		CNAG_03126	CNAG_03441
		CNAG_04794	CNAG_04078
		CNAG_02780	CNAG_07994
		CNAG_03365	CNAG_04355
[truncated: 3,585 more rows]

## Sheet: Feuil2
Fzc37	WT	fsc37Δ
up	5897	2793
NS	867	3357
down	89	703
transcriptome size:
	WT	fsc37Δ		2.99866
Expo	1	1		2.04975
Stat	0.263582	0.683554
