# Supplementary material for: Alternative TSS use is widespread in Cryptococcus fungi in response to environmental cues and regulated genome-wide by the transcription factor Tur1
Source: PLoS Biol. 2024 Jul 25;22(7):e3002724. doi: 10.1371/journal.pbio.3002724 (PMC11302930; doi:10.1371/journal.pbio.3002724)
Supplement: S9 Table — GeneID of genes identified as regulated by alternative TSS usage in this study, followed by TSS clusters, their positions, and their normalized expression in each replicates as described in Methods, mean normalized expression in each condition, difference in mean normalized expression, and false discovery rate of the differential comparison (FDR). (XLSX) [file pbio.3002724.s009.xlsx]

## Sheet: Sheet1
#Supplementary Table S9. List of genes with at least 2 TSSs and at least 20 TSS reads in all four samples (WT E30, WTS30, tur1Δ E30 and tur1Δ S30)
No	gene	TSS_cluster	chromosome	start	stop	strand	WT_E30a	WT_E30b	WT_E30c	WT_S30a	WT_S30b	WT_S30c	tur1_E30a	tur1_E30b	tur1_E30c	tur1_S30a	tur1_S30b	tur1_S30c	mean_WT_E30	mean_WT_S30	mean_tur1_E30	mean_tur1_S30	change_E30vsS30_WT	FDR_WT	change_E30vsS30_tur1	FDR_tur1
1	CNAG_00011	CNAG_00011 _ 1	1	40241	40283	forward	0.97	1	0.92	0.86	0.86	0.9	0.79	0.74	0.58	0.88	0.97	0.94	0.963333	0.873333	0.703333	0.93	-0.09	0.0742781	0.23	0.123194
2	CNAG_00011	CNAG_00011 _ 3	1	40427	40435	forward	0	0	0.04	0.09	0.09	0.07	0.21	0.11	0.27	0.07	0.03	0	0.0133333	0.0833333	0.196667	0.0333333	0.07	0.089016	-0.16	0.19552
3	CNAG_00011	CNAG_00011 _ 4	1	40637	40639	forward	0	0	0.04	0	0.01	0	0	0.15	0	0.05	0	0.06	0.0133333	0.00333333	0.05	0.0366667	-0.01	0.817819	-0.01	1
4	CNAG_00022	CNAG_00022 _ 2	1	69858	69862	reverse	0.05	0.12	0.09	0	0	0	0.06	0.04	0	0	0	0.14	0.0866667	0	0.0333333	0.0466667	-0.09	0.0673872	0.01	1
5	CNAG_00022	CNAG_00022 _ 1	1	70141	70176	reverse	0.95	0.88	0.91	1	1	1	0.94	0.96	1	1	1	0.86	0.913333	1	0.966667	0.953333	0.09	0.0673872	-0.01	1
6	CNAG_00024	CNAG_00024 _ 1	1	73516	73540	forward	0.63	0.57	0.58	0.76	0.83	0.89	1	0.81	0.9	0.96	0.91	0.7	0.593333	0.826667	0.903333	0.856667	0.23	0.017285	-0.05	0.882735
7	CNAG_00024	CNAG_00024 _ 5	1	77073	77117	forward	0.16	0.22	0.2	0.14	0.06	0.05	0	0.04	0.04	0.03	0.06	0.11	0.193333	0.0833333	0.0266667	0.0666667	-0.11	0.0586812	0.04	0.780261
8	CNAG_00028	CNAG_00028 _ 2	1	90094	90119	reverse	0.49	0.32	0.55	0.69	0.71	0.75	0.85	0.67	1	0.9	0.9	1	0.453333	0.716667	0.84	0.933333	0.26	0.0226248	0.09	0.594025
9	CNAG_00028	CNAG_00028 _ 1	1	90145	90158	reverse	0.51	0.68	0.45	0.31	0.29	0.25	0.15	0.33	0	0.1	0.1	0	0.546667	0.283333	0.16	0.0666667	-0.26	0.0226248	-0.09	0.594025
10	CNAG_00034	CNAG_00034 _ 1	1	101064	101068	forward	1	1	1	0.98	1	1	0.7	0.86	0.84	0.96	0.92	0.83	1	0.993333	0.8	0.903333	-0.01	0.874843	0.1	0.432515
11	CNAG_00040	CNAG_00040 _ 1	1	123996	124002	forward	0.11	0.08	0.1	0.09	0.06	0.12	0	0.07	0.04	0.03	0.07	0	0.0966667	0.09	0.0366667	0.0333333	-0.01	0.910091	0	1
12	CNAG_00040	CNAG_00040 _ 2	1	124022	124046	forward	0.89	0.92	0.9	0.91	0.94	0.88	1	0.93	0.96	0.97	0.93	1	0.903333	0.91	0.963333	0.966667	0.01	0.910091	0	1
13	CNAG_00047	CNAG_00047 _ 3	1	140801	140821	reverse	0	0	0.02	0	0	0	0	0	0	0.03	0	0	0.00666667	0	0	0.01	-0.01	0.874843	0.01	1
14	CNAG_00047	CNAG_00047 _ 2	1	141352	141404	reverse	0.48	0.56	0.58	0.9	0.91	0.94	0.4	0.24	0.36	0.66	0.84	0.42	0.54	0.916667	0.333333	0.64	0.38	0.00791119	0.31	0.128548
15	CNAG_00047	CNAG_00047 _ 1	1	141956	141984	reverse	0.52	0.44	0.4	0.1	0.09	0.06	0.6	0.76	0.64	0.31	0.16	0.58	0.453333	0.0833333	0.666667	0.35	-0.37	0.00840563	-0.32	0.123194
16	CNAG_00054	CNAG_00054 _ 3	1	156381	156408	reverse	0.07	0.13	0.07	0.14	0.1	0.15	1	0.26	0	0.54	0.5	0.67	0.09	0.13	0.42	0.57	0.04	0.317782	0.15	0.719416
17	CNAG_00054	CNAG_00054 _ 2	1	156542	156570	reverse	0	0	0	0	0	0	0	0.21	0	0.01	0.04	0.02	0	0	0.07	0.0233333	0	1	-0.05	0.836243
18	CNAG_00054	CNAG_00054 _ 1	1	157152	157226	reverse	0.93	0.87	0.93	0.86	0.9	0.85	0	0.53	0	0.45	0.46	0.3	0.91	0.87	0.176667	0.403333	-0.04	0.317782	0.23	0.324132
19	CNAG_00058	CNAG_00058 _ 1	1	166164	166216	reverse	0.95	0.95	0.94	0.99	0.99	0.98	1	0.98	0.97	1	1	1	0.946667	0.986667	0.983333	1	0.04	0.193816	0.02	0.977803
20	CNAG_00062	CNAG_00062 _ 2	1	173783	173785	reverse	0	0	0	0	0	0	0	0	0	0	0	0	0	0	0	0	0	1	0	1
21	CNAG_00062	CNAG_00062 _ 1	1	174221	174247	reverse	1	1	1	1	1	1	1	1	1	1	1	1	1	1	1	1	0	1	0	1
22	CNAG_00063	CNAG_00063 _ 1	1	174403	174428	forward	0.3	0.28	0.24	0.82	0.72	0.63	0.47	0.62	0.79	1	0.81	1	0.273333	0.723333	0.626667	0.936667	0.45	0.00865438	0.31	0.108079
23	CNAG_00063	CNAG_00063 _ 2	1	174629	174666	forward	0.52	0.52	0.55	0.11	0.19	0.31	0.39	0.38	0.21	0	0.19	0	0.53	0.203333	0.326667	0.0633333	-0.33	0.0120219	-0.26	0.113938
24	CNAG_00063	CNAG_00063 _ 3	1	174699	174705	forward	0.18	0.21	0.21	0.08	0.09	0.07	0.14	0	0	0	0	0	0.2	0.08	0.0466667	0	-0.12	0.0270876	-0.05	0.780261
25	CNAG_00073	CNAG_00073 _ 3	1	204587	204626	reverse	0.94	0.94	0.82	0.97	1	0.97	0.09	0.1	0.06	0.09	0.2	0	0.9	0.98	0.0833333	0.0966667	0.08	0.133309	0.01	1
26	CNAG_00083	CNAG_00083 _ 4	1	233851	233855	reverse	0.05	0.12	0.11	0.04	0.04	0.03	0.07	0.05	0	0.05	0	0	0.0933333	0.0366667	0.04	0.0166667	-0.06	0.167358	-0.02	0.933267
27	CNAG_00083	CNAG_00083 _ 3	1	235334	235339	reverse	0.09	0.2	0.23	0.09	0.11	0.19	0.28	0.07	0.06	0.2	0.13	0	0.173333	0.13	0.136667	0.11	-0.04	0.424577	-0.03	1
28	CNAG_00083	CNAG_00083 _ 1	1	235548	235608	reverse	0.83	0.63	0.62	0.85	0.83	0.69	0.66	0.88	0.94	0.68	0.87	1	0.693333	0.79	0.826667	0.85	0.1	0.196368	0.02	1
29	CNAG_00091	CNAG_00091 _ 1	1	253413	253435	forward	0.87	0.86	0.89	0.87	0.85	0.85	1	1	0.94	0.95	0.94	0.83	0.873333	0.856667	0.98	0.906667	-0.02	0.631559	-0.07	0.543309
30	CNAG_00091	CNAG_00091 _ 4	1	254405	254471	forward	0.09	0.11	0.08	0.1	0.1	0.09	0	0	0.03	0.02	0.04	0.08	0.0933333	0.0966667	0.01	0.0466667	0	0.9756	0.04	0.797271
31	CNAG_00093	CNAG_00093 _ 1	1	259704	259740	reverse	0.98	0.97	0.97	0.97	0.99	0.98	1	1	1	0.97	0.96	0.96	0.973333	0.98	1	0.963333	0.01	0.874843	-0.04	0.719416
32	CNAG_00100	CNAG_00100 _ 1	1	278199	278218	forward	0.54	0.6	0.54	0.69	0.64	0.75	0.56	0.42	0.51	0.94	0.71	0.5	0.56	0.693333	0.496667	0.716667	0.13	0.0430195	0.22	0.245127
33	CNAG_00100	CNAG_00100 _ 2	1	278242	278252	forward	0.46	0.4	0.46	0.31	0.36	0.25	0.44	0.58	0.49	0.06	0.29	0.5	0.44	0.306667	0.503333	0.283333	-0.13	0.0430195	-0.22	0.245127
34	CNAG_00123	CNAG_00123 _ 2	1	330144	330200	reverse	0.77	0.8	0.81	0.69	0.72	0.74	0.33	0.81	0.41	0.9	0.93	0.95	0.793333	0.716667	0.516667	0.926667	-0.08	0.0828979	0.41	0.0846191
35	CNAG_00123	CNAG_00123 _ 1	1	330242	330258	reverse	0.23	0.2	0.19	0.31	0.28	0.26	0.67	0.19	0.59	0.1	0.07	0.05	0.206667	0.283333	0.483333	0.0733333	0.08	0.0828979	-0.41	0.0846191
36	CNAG_00130	CNAG_00130 _ 1	1	353676	353692	forward	0.87	0.91	0.89	0.96	0.98	0.99	1	0.97	0.94	1	1	0.99	0.89	0.976667	0.97	0.996667	0.09	0.0565679	0.03	0.882735
37	CNAG_00138	CNAG_00138 _ 1	1	374531	374563	forward	1	1	1	0.98	0.95	0.95	1	1	1	0.94	1	1	1	0.96	1	0.98	-0.04	0.22427	-0.02	0.956025
38	CNAG_00138	CNAG_00138 _ 2	1	374656	374671	forward	0	0	0	0.02	0.05	0.05	0	0	0	0.06	0	0	0	0.04	0	0.02	0.04	0.22427	0.02	0.956025
39	CNAG_00139	CNAG_00139 _ 1	1	377989	377994	reverse	1	1	1	1	1	1	1	0.99	1	1	1	1	1	1	0.996667	1	0	1	0	1
40	CNAG_00140	CNAG_00140 _ 1	1	380777	380799	reverse	0.97	0.92	0.89	0.96	0.94	0.9	0.74	0.81	0.87	0.78	0.82	0.72	0.926667	0.933333	0.806667	0.773333	0.01	0.933425	-0.03	0.886107
41	CNAG_00162	CNAG_00162 _ 1	1	441363	441376	reverse	0.89	0.84	0.86	0.9	0.92	0.91	1	1	1	0.98	0.99	0.99	0.863333	0.91	1	0.986667	0.05	0.202734	-0.01	1
42	CNAG_00163	CNAG_00163 _ 3	1	442477	442484	reverse	0.04	0.06	0.12	0.26	0.3	0.34	0.61	0.77	0.28	0.42	0.49	0.92	0.0733333	0.3	0.553333	0.61	0.23	0.0150098	0.06	0.94708
43	CNAG_00163	CNAG_00163 _ 2	1	446410	446432	reverse	0.69	0.73	0.56	0.43	0.5	0.44	0.39	0	0.44	0.23	0.2	0.02	0.66	0.456667	0.276667	0.15	-0.2	0.02727	-0.13	0.566009
44	CNAG_00163	CNAG_00163 _ 1	1	446473	446506	reverse	0.27	0.21	0.32	0.31	0.2	0.22	0	0.23	0.28	0.34	0.31	0.06	0.266667	0.243333	0.17	0.236667	-0.02	0.678539	0.07	0.814191
45	CNAG_00181	CNAG_00181 _ 2	1	493439	493455	reverse	0.33	0.4	0.44	0.23	0.26	0	0	0.18	0	0.15	0	0	0.39	0.163333	0.06	0.05	-0.23	0.0362492	-0.01	1
46	CNAG_00181	CNAG_00181 _ 1	1	493823	493835	reverse	0.67	0.6	0.56	0.77	0.74	1	1	0.82	1	0.85	1	1	0.61	0.836667	0.94	0.95	0.23	0.0362492	0.01	1
47	CNAG_00238	CNAG_00238 _ 1	1	623796	623834	forward	0.55	0.52	0.55	0.7	0.73	0.76	0.44	0.54	0.73	0.81	0.85	0.68	0.54	0.73	0.57	0.78	0.19	0.015134	0.21	0.210884
48	CNAG_00238	CNAG_00238 _ 5	1	624281	624318	forward	0.25	0.26	0.25	0.19	0.2	0.12	0.07	0.29	0.14	0.07	0.09	0	0.253333	0.17	0.166667	0.0533333	-0.08	0.0840459	-0.11	0.404119
49	CNAG_00238	CNAG_00238 _ 6	1	624357	624364	forward	0.08	0.11	0.11	0.06	0.04	0.08	0.48	0.12	0.14	0.09	0.07	0.32	0.1	0.06	0.246667	0.16	-0.04	0.256976	-0.09	0.733824
50	CNAG_00241	CNAG_00241 _ 1	1	634680	634691	forward	0.13	0.08	0.1	0.24	0.21	0.19	0.08	0.11	0.05	0.22	0.19	0.08	0.103333	0.213333	0.08	0.163333	0.11	0.0412868	0.08	0.486646
51	CNAG_00241	CNAG_00241 _ 2	1	634709	634764	forward	0.87	0.92	0.9	0.76	0.79	0.81	0.92	0.89	0.95	0.78	0.81	0.92	0.896667	0.786667	0.92	0.836667	-0.11	0.0412868	-0.08	0.486646
52	CNAG_00260	CNAG_00260 _ 2	1	683965	683975	reverse	0.14	0.1	0.07	0.14	0.1	0.14	0.22	0.38	0.24	0	0.38	1	0.103333	0.126667	0.28	0.46	0.02	0.565813	0.18	0.619041
53	CNAG_00260	CNAG_00260 _ 1	1	684004	684023	reverse	0.86	0.9	0.93	0.86	0.9	0.86	0.78	0.62	0.76	1	0.63	0	0.896667	0.873333	0.72	0.543333	-0.02	0.565813	-0.18	0.621432
54	CNAG_00264	CNAG_00264 _ 2	1	692289	692340	reverse	0.15	0.18	0.19	0.03	0.03	0.04	0.61	0.66	0.67	0.02	0.06	0.18	0.173333	0.0333333	0.646667	0.0866667	-0.14	0.022292	-0.56	0.0339165
55	CNAG_00264	CNAG_00264 _ 1	1	693577	693624	reverse	0.85	0.82	0.81	0.97	0.97	0.96	0.39	0.34	0.33	0.98	0.94	0.82	0.826667	0.966667	0.353333	0.913333	0.14	0.022292	0.56	0.0339165
56	CNAG_00277	CNAG_00277 _ 1	1	719481	719498	forward	0.92	0.83	0.7	0.9	0.89	0.87	1	1	1	1	1	1	0.816667	0.886667	1	1	0.07	0.255178	0	1
57	CNAG_00277	CNAG_00277 _ 2	1	720122	720124	forward	0.08	0.17	0.3	0.1	0.11	0.13	0	0	0	0	0	0	0.183333	0.113333	0	0	-0.07	0.255178	0	1
58	CNAG_00278	CNAG_00278 _ 2	1	721898	721915	reverse	0.84	0.83	0.76	0.94	0.94	0.76	0.88	0.83	0.8	0.86	0.75	1	0.81	0.88	0.836667	0.87	0.07	0.256835	0.03	0.929096
59	CNAG_00278	CNAG_00278 _ 1	1	721969	721973	reverse	0.16	0.17	0.24	0.06	0.06	0.24	0.13	0.17	0.2	0.14	0.25	0	0.19	0.12	0.166667	0.13	-0.07	0.256835	-0.04	0.905888
60	CNAG_00285	CNAG_00285 _ 4	1	736941	736943	reverse	0.13	0.09	0.05	0.33	0.25	0.56	0	0	0	0	0	0	0.09	0.38	0	0	0.29	0.0255949	0	1
61	CNAG_00285	CNAG_00285 _ 3	1	740785	740798	reverse	0.15	0.1	0.17	0.57	0.48	0.28	0.44	0.44	0.4	0.72	0.6	0.56	0.14	0.443333	0.426667	0.626667	0.3	0.0226248	0.2	0.123194
62	CNAG_00285	CNAG_00285 _ 2	1	740889	740906	reverse	0.26	0.25	0.26	0	0.2	0.16	0.24	0.22	0.18	0.26	0.3	0.43	0.256667	0.12	0.213333	0.33	-0.14	0.0673872	0.12	0.34169
63	CNAG_00285	CNAG_00285 _ 1	1	740995	741008	reverse	0.46	0.57	0.52	0.1	0.07	0	0.32	0.35	0.42	0.02	0.11	0.01	0.516667	0.0566667	0.363333	0.0466667	-0.46	0.00683012	-0.32	0.0519384
64	CNAG_00306	CNAG_00306 _ 1	1	787813	787853	forward	0.35	0.35	0.37	0.58	0.48	0.5	1	1	1	1	0.71	1	0.356667	0.52	1	0.903333	0.16	0.0255911	-0.1	0.566358
65	CNAG_00306	CNAG_00306 _ 2	1	787887	787899	forward	0.65	0.65	0.63	0.42	0.52	0.5	0	0	0	0	0.29	0	0.643333	0.48	0	0.0966667	-0.16	0.0255911	0.1	0.566358
66	CNAG_00314	CNAG_00314 _ 2	1	808084	808155	reverse	0.96	0.95	0.94	0.93	0.96	0.96	1	1	1	1	1	1	0.95	0.95	1	1	0	1	0	1
67	CNAG_00314	CNAG_00314 _ 1	1	808333	808335	reverse	0.04	0.05	0.06	0.07	0.04	0.04	0	0	0	0	0	0	0.05	0.05	0	0	0	1	0	1
68	CNAG_00315	CNAG_00315 _ 1	1	809464	809499	forward	1	1	1	1	1	1	1	1	1	1	1	1	1	1	1	1	0	1	0	1
69	CNAG_00326	CNAG_00326 _ 1	1	833557	833568	forward	0.45	0.38	0.42	0.43	0.43	0.32	0.28	0.64	0.44	0.39	0.12	0	0.416667	0.393333	0.453333	0.17	-0.02	0.661731	-0.28	0.194112
70	CNAG_00326	CNAG_00326 _ 2	1	833587	833596	forward	0.36	0.41	0.33	0.43	0.44	0.46	0.16	0.1	0.46	0.26	0.41	0.44	0.366667	0.443333	0.24	0.37	0.08	0.0969252	0.13	0.490171
71	CNAG_00326	CNAG_00326 _ 3	1	835495	835500	forward	0.19	0.21	0.26	0.14	0.12	0.21	0.56	0.26	0.1	0.35	0.47	0.56	0.22	0.156667	0.306667	0.46	-0.06	0.181483	0.15	0.455295
72	CNAG_00329	CNAG_00329 _ 2	1	842673	842675	reverse	0.04	0.04	0.04	0.02	0.02	0.03	0	0.01	0.02	0	0	0	0.04	0.0233333	0.01	0	-0.02	0.569168	-0.01	1
73	CNAG_00329	CNAG_00329 _ 1	1	842997	843025	reverse	0.96	0.96	0.96	0.98	0.98	0.97	1	0.99	0.98	1	1	1	0.96	0.976667	0.99	1	0.02	0.569168	0.01	1
74	CNAG_00334	CNAG_00334 _ 1	1	857362	857413	forward	0.77	0.72	0.74	0.91	0.93	0.9	1	0.81	0.98	1	1	1	0.743333	0.913333	0.93	1	0.17	0.0173878	0.07	0.621432
75	CNAG_00334	CNAG_00334 _ 2	1	857478	857502	forward	0.13	0.15	0.12	0.06	0.07	0.04	0	0.15	0.02	0	0	0	0.133333	0.0566667	0.0566667	0	-0.08	0.0681886	-0.06	0.684007
76	CNAG_00337	CNAG_00337 _ 1	1	864934	864943	forward	0.04	0.09	0.14	0.09	0.11	0.18	0.47	0.54	0.68	0.36	0.34	0.46	0.09	0.126667	0.563333	0.386667	0.04	0.440458	-0.18	0.215031
77	CNAG_00337	CNAG_00337 _ 2	1	865016	865021	forward	0.03	0.07	0.16	0.05	0.1	0.05	0.45	0.28	0.25	0.34	0.31	0.38	0.0866667	0.0666667	0.326667	0.343333	-0.02	0.721888	0.02	1
78	CNAG_00337	CNAG_00337 _ 3	1	865301	865342	forward	0.52	0.46	0.39	0.62	0.5	0.42	0.05	0.11	0.02	0.24	0.28	0.16	0.456667	0.513333	0.06	0.226667	0.06	0.366776	0.17	0.168334
79	CNAG_00337	CNAG_00337 _ 4	1	865363	865378	forward	0.41	0.38	0.3	0.25	0.29	0.35	0.03	0.07	0.04	0.07	0.07	0	0.363333	0.296667	0.0466667	0.0466667	-0.07	0.20105	0	1
80	CNAG_00346	CNAG_00346 _ 1	1	885323	885380	forward	0.99	0.98	0.98	0.98	0.97	0.98	0.96	0.96	0.99	0.97	0.94	0.95	0.983333	0.976667	0.97	0.953333	-0.01	0.874843	-0.02	0.988203
81	CNAG_00370	CNAG_00370 _ 1	1	943174	943210	reverse	0.93	0.92	0.92	0.98	0.97	0.97	0.95	0.97	0.98	0.96	1	0	0.923333	0.973333	0.966667	0.653333	0.05	0.125242	-0.31	0.365541
82	CNAG_00372	CNAG_00372 _ 2	1	946923	946933	reverse	0.1	0.16	0.16	0.12	0.14	0.19	0.08	0.06	0.03	0.06	0.03	0	0.14	0.15	0.0566667	0.03	0.01	0.872931	-0.03	0.893055
83	CNAG_00372	CNAG_00372 _ 1	1	947086	947125	reverse	0.87	0.81	0.81	0.86	0.84	0.78	0.88	0.93	0.97	0.89	0.94	1	0.83	0.826667	0.926667	0.943333	0	0.997739	0.02	1
84	CNAG_00375	CNAG_00375 _ 3	1	955782	955784	reverse	0.14	0.17	0.1	0.13	0	0.09	0	0.04	0	0	0	0	0.136667	0.0733333	0.0133333	0	-0.06	0.217499	-0.01	1
85	CNAG_00375	CNAG_00375 _ 2	1	956494	956518	reverse	0.51	0.49	0.49	0.7	0.88	0.82	0.51	0.39	0.36	0.49	0.62	0	0.496667	0.8	0.42	0.37	0.3	0.0124562	-0.05	0.960212
86	CNAG_00375	CNAG_00375 _ 1	1	956557	956561	reverse	0.35	0.34	0.42	0.16	0.12	0.09	0.49	0.57	0.64	0.51	0.38	0	0.37	0.123333	0.566667	0.296667	-0.25	0.0120219	-0.27	0.215031
87	CNAG_00400	CNAG_00400 _ 1	1	1050223	1050299	forward	0.99	0.99	0.99	1	1	0.99	1	1	1	1	1	1	0.99	0.996667	1	1	0.01	0.872931	0	1
88	CNAG_00407	CNAG_00407 _ 4	1	1073530	1073567	reverse	0.43	0.44	0.43	0.29	0.28	0.29	0.17	0.15	0.11	0.06	0.06	0.09	0.433333	0.286667	0.143333	0.07	-0.15	0.0157611	-0.07	0.448296
89	CNAG_00407	CNAG_00407 _ 3	1	1073589	1073617	reverse	0.43	0.43	0.43	0.53	0.54	0.55	0.52	0.7	0.73	0.76	0.82	0.8	0.43	0.54	0.65	0.793333	0.11	0.026581	0.14	0.282869
90	CNAG_00407	CNAG_00407 _ 2	1	1073662	1073672	reverse	0.08	0.06	0.08	0.13	0.14	0.12	0.08	0.06	0.11	0.13	0.1	0.04	0.0733333	0.13	0.0833333	0.09	0.06	0.111167	0.01	1
91	CNAG_00409	CNAG_00409 _ 1	1	1076543	1076618	forward	0.98	0.98	0.98	0.98	0.98	0.98	1	1	1	1	1	1	0.98	0.98	1	1	0	1	0	1
92	CNAG_00417	CNAG_00417 _ 2	1	1096312	1096318	reverse	0.53	0.51	0.46	0.42	0.44	0.31	0.19	0.21	0.14	0.35	0.06	0.1	0.5	0.39	0.18	0.17	-0.11	0.0763576	-0.01	1
93	CNAG_00417	CNAG_00417 _ 1	1	1096340	1096346	reverse	0.4	0.45	0.5	0.56	0.56	0.68	0.79	0.79	0.86	0.65	0.94	0.79	0.45	0.6	0.813333	0.793333	0.15	0.043186	-0.02	1
94	CNAG_00421	CNAG_00421 _ 2	1	1102515	1102538	reverse	0.1	0.1	0.11	0.09	0.07	0.07	0.13	0.15	0.11	0.1	0.09	0.15	0.103333	0.0766667	0.13	0.113333	-0.03	0.384212	-0.02	0.998637
95	CNAG_00421	CNAG_00421 _ 1	1	1103007	1103078	reverse	0.87	0.88	0.87	0.9	0.9	0.9	0.79	0.83	0.86	0.87	0.87	0.82	0.873333	0.9	0.826667	0.853333	0.03	0.348323	0.03	0.897663
96	CNAG_00436	CNAG_00436 _ 1	1	1137011	1137048	reverse	1	1	1	1	1	1	1	1	0.98	0.97	0.99	0.98	1	1	0.993333	0.98	0	1	-0.01	1
97	CNAG_00444	CNAG_00444 _ 1	1	1153434	1153453	forward	0.21	0.24	0.32	0.62	0.45	0.72	0.92	0.94	0.94	0.97	0.95	0.98	0.256667	0.596667	0.933333	0.966667	0.34	0.0173878	0.03	0.798195
98	CNAG_00444	CNAG_00444 _ 2	1	1153779	1153805	forward	0.79	0.76	0.68	0.38	0.55	0.28	0.08	0.06	0.06	0.03	0.05	0.02	0.743333	0.403333	0.0666667	0.0333333	-0.34	0.0173878	-0.03	0.798195
99	CNAG_00457	CNAG_00457 _ 1	1	1185071	1185089	forward	0.93	0.95	0.94	0.73	0.74	0.74	0.89	1	1	0.27	0.3	0.26	0.94	0.736667	0.963333	0.276667	-0.2	0.0100616	-0.69	0.0177039
100	CNAG_00457	CNAG_00457 _ 2	1	1185300	1185316	forward	0.02	0.02	0.01	0.08	0.09	0.08	0.11	0	0	0.13	0.1	0.07	0.0166667	0.0833333	0.0366667	0.1	0.07	0.069179	0.06	0.601643
101	CNAG_00457	CNAG_00457 _ 3	1	1185342	1185368	forward	0.04	0.03	0.04	0.18	0.17	0.17	0	0	0	0.61	0.6	0.67	0.0366667	0.173333	0	0.626667	0.14	0.0180007	0.63	0.0177039
102	CNAG_00461	CNAG_00461 _ 2	1	1194551	1194555	reverse	0.11	0.13	0.08	0.03	0.1	0	0	0	0	0	0	0	0.106667	0.0433333	0	0	-0.06	0.176222	0	1
103	CNAG_00461	CNAG_00461 _ 1	1	1195487	1195528	reverse	0.89	0.87	0.92	0.97	0.9	1	1	1	1	1	1	1	0.893333	0.956667	1	1	0.06	0.176222	0	1
104	CNAG_00465	CNAG_00465 _ 1	1	1208937	1208944	reverse	1	1	1	1	1	1	1	1	1	1	1	1	1	1	1	1	0	1	0	1
105	CNAG_00480	CNAG_00480 _ 1	1	1235410	1235423	forward	0.11	0.07	0.18	0.09	0.05	0.07	0	0.31	0	0	0.07	0.65	0.12	0.07	0.103333	0.24	-0.05	0.267239	0.14	0.662715
106	CNAG_00480	CNAG_00480 _ 2	1	1235957	1235990	forward	0.64	0.68	0.58	0.53	0.5	0.49	0.83	0.57	0.24	0.61	0.53	0	0.633333	0.506667	0.546667	0.38	-0.13	0.0412868	-0.17	0.599916
107	CNAG_00480	CNAG_00480 _ 3	1	1236022	1236053	forward	0.25	0.25	0.25	0.38	0.45	0.44	0.17	0.12	0.76	0.07	0.27	0	0.25	0.423333	0.35	0.113333	0.17	0.0188636	-0.24	0.360185
108	CNAG_00480	CNAG_00480 _ 4	1	1237908	1237915	forward	0	0	0	0	0	0	0	0	0	0.32	0.13	0.35	0	0	0	0.266667	0	1	0.27	0.0901451
109	CNAG_00483	CNAG_00483 _ 1	1	1242491	1242519	forward	0.96	0.94	0.94	0.98	0.97	0.97	0.99	0.98	1	1	0.97	0.96	0.946667	0.973333	0.99	0.976667	0.03	0.384212	-0.01	1
110	CNAG_00506	CNAG_00506 _ 2	1	1293161	1293165	reverse	0.29	0.28	0.34	0.14	0.13	0.07	0.07	0	0.06	0	0.14	0.73	0.303333	0.113333	0.0433333	0.29	-0.19	0.0188636	0.25	0.343321
111	CNAG_00506	CNAG_00506 _ 1	1	1294814	1294825	reverse	0.71	0.72	0.66	0.86	0.87	0.93	0.93	1	0.94	1	0.86	0.27	0.696667	0.886667	0.956667	0.71	0.19	0.0188636	-0.25	0.343321
112	CNAG_00509	CNAG_00509 _ 1	1	1301856	1301892	reverse	0.99	0.99	0.99	1	0.99	0.98	1	0.99	1	0.97	1	1	0.99	0.99	0.996667	0.99	0	1	-0.01	1
113	CNAG_00512	CNAG_00512 _ 2	1	1306628	1306636	reverse	0.15	0.13	0.12	0	0	0.02	0.02	0.06	0	0	0	0	0.133333	0.00666667	0.0266667	0	-0.13	0.0248937	-0.03	0.882735
114	CNAG_00512	CNAG_00512 _ 1	1	1307228	1307252	reverse	0.85	0.87	0.88	1	1	0.98	0.98	0.94	1	1	1	1	0.866667	0.993333	0.973333	1	0.13	0.0248937	0.03	0.882735
115	CNAG_00520	CNAG_00520 _ 1	1	1324612	1324624	forward	1	0.98	1	1	1	1	0.48	0.13	0	0.76	0.58	0	0.993333	1	0.203333	0.446667	0.01	0.874843	0.24	0.429459
116	CNAG_00520	CNAG_00520 _ 2	1	1330139	1330144	forward	0	0.02	0	0	0	0	0.13	0.23	0.79	0	0.42	0	0.00666667	0	0.383333	0.14	-0.01	0.874843	-0.24	0.39218
117	CNAG_00520	CNAG_00520 _ 3	1	1330263	1330265	forward	0	0	0	0	0	0	0.4	0.63	0.21	0.24	0	1	0	0	0.413333	0.413333	0	1	0	1
118	CNAG_00529	CNAG_00529 _ 1	1	1351469	1351515	forward	0.88	0.91	0.92	0.95	0.92	0.95	1	0.71	0.83	1	1	1	0.903333	0.94	0.846667	1	0.04	0.296076	0.15	0.298171
119	CNAG_00529	CNAG_00529 _ 2	1	1351544	1351550	forward	0.13	0.09	0.08	0.05	0.08	0.05	0	0.29	0.17	0	0	0	0.1	0.06	0.153333	0	-0.04	0.275312	-0.15	0.298171
120	CNAG_00550	CNAG_00550 _ 2	1	1415435	1415443	reverse	0.19	0.3	0.31	0.14	0.15	0.23	0	0	0.15	0	0	0	0.266667	0.173333	0.05	0	-0.09	0.111324	-0.05	0.75804
121	CNAG_00550	CNAG_00550 _ 1	1	1417938	1417965	reverse	0.81	0.7	0.69	0.86	0.85	0.77	1	1	0.85	1	1	1	0.733333	0.826667	0.95	1	0.09	0.111324	0.05	0.75804
122	CNAG_00551	CNAG_00551 _ 4	1	1418873	1418887	reverse	0.11	0.11	0.11	0.05	0.1	0.1	0.03	0.14	0	0.08	0.07	0.08	0.11	0.0833333	0.0566667	0.0766667	-0.03	0.45294	0.02	0.996583
123	CNAG_00551	CNAG_00551 _ 3	1	1418944	1418987	reverse	0.48	0.55	0.53	0.52	0.42	0.5	0.66	0.63	0.52	0.44	0.34	0.83	0.52	0.48	0.603333	0.536667	-0.04	0.384977	-0.07	0.849358
124	CNAG_00551	CNAG_00551 _ 2	1	1419033	1419040	reverse	0.11	0.09	0.09	0.1	0.07	0.06	0	0.03	0.04	0.15	0.04	0.09	0.0966667	0.0766667	0.0233333	0.0933333	-0.02	0.567756	0.07	0.526559
125	CNAG_00551	CNAG_00551 _ 1	1	1421024	1421063	reverse	0.3	0.26	0.27	0.33	0.41	0.34	0.31	0.2	0.43	0.33	0.55	0	0.276667	0.36	0.313333	0.293333	0.08	0.0899037	-0.02	1
126	CNAG_00556	CNAG_00556 _ 3	1	1435611	1435642	reverse	0.12	0.24	0.23	0.08	0.11	0.15	0.28	0.07	0	0.21	0.16	0.29	0.196667	0.113333	0.116667	0.22	-0.08	0.129621	0.1	0.521334
127	CNAG_00556	CNAG_00556 _ 2	1	1435801	1435805	reverse	0.17	0.15	0.21	0.09	0.13	0.15	0	0.09	0	0	0	0	0.176667	0.123333	0.03	0	-0.05	0.201577	-0.03	0.882735
128	CNAG_00556	CNAG_00556 _ 1	1	1436516	1436578	reverse	0.72	0.61	0.56	0.83	0.76	0.7	0.72	0.83	1	0.79	0.84	0.71	0.63	0.763333	0.85	0.78	0.13	0.069179	-0.07	0.717662
129	CNAG_00569	CNAG_00569 _ 1	1	1466842	1466856	forward	0.76	0.81	0.85	0.93	0.93	1	0.91	1	0.9	1	1	1	0.806667	0.953333	0.936667	1	0.15	0.033653	0.06	0.566358
130	CNAG_00569	CNAG_00569 _ 2	1	1466885	1466893	forward	0.15	0.09	0.1	0.07	0.07	0	0.09	0	0.1	0	0	0	0.113333	0.0466667	0.0633333	0	-0.07	0.147847	-0.06	0.566358
131	CNAG_00570	CNAG_00570 _ 4	1	1470386	1470395	reverse	0.02	0.06	0.11	0.01	0.03	0.05	0	0	0	0	0	0	0.0633333	0.03	0	0	-0.03	0.424577	0	1
132	CNAG_00570	CNAG_00570 _ 2	1	1470449	1470452	reverse	0	0	0	0	0	0	0	0	0.26	0	0	0	0	0	0.0866667	0	0	1	-0.09	0.592852
133	CNAG_00570	CNAG_00570 _ 1	1	1470626	1470674	reverse	0.95	0.86	0.82	0.96	0.93	0.89	1	1	0.74	1	1	1	0.876667	0.926667	0.913333	1	0.05	0.314923	0.09	0.592852
134	CNAG_00577	CNAG_00577 _ 2	1	1490112	1490122	reverse	0.6	0.6	0.5	0.43	0.31	0.37	0.48	0.47	0.52	0.28	0.43	0.09	0.566667	0.37	0.49	0.266667	-0.2	0.0255911	-0.22	0.186412
135	CNAG_00577	CNAG_00577 _ 1	1	1490141	1490161	reverse	0.4	0.4	0.5	0.57	0.69	0.63	0.52	0.53	0.48	0.72	0.57	0.91	0.433333	0.63	0.51	0.733333	0.2	0.0255911	0.22	0.186412
136	CNAG_00581	CNAG_00581 _ 1	1	1496018	1496029	forward	0.45	0.4	0.48	0.34	0.26	0.34	0.31	0.86	0.57	0.37	0	0.13	0.443333	0.313333	0.58	0.166667	-0.13	0.0430335	-0.41	0.118614
137	CNAG_00581	CNAG_00581 _ 2	1	1496051	1496088	forward	0.55	0.6	0.52	0.6	0.66	0.58	0.38	0.14	0.43	0.53	1	0.29	0.556667	0.613333	0.316667	0.606667	0.06	0.217499	0.29	0.278958
138	CNAG_00581	CNAG_00581 _ 3	1	1497764	1497777	forward	0	0	0	0.06	0.08	0.08	0.31	0	0	0.09	0	0.58	0	0.0733333	0.103333	0.223333	0.07	0.0623297	0.12	0.696314
139	CNAG_00584	CNAG_00584 _ 1	1	1504816	1504882	forward	1	1	1	1	1	1	0.76	1	0.88	1	1	1	1	1	0.88	1	0	1	0.12	0.370469
140	CNAG_00586	CNAG_00586 _ 1	1	1507500	1507531	forward	0.09	0.04	0.14	0.02	0.02	0.01	0.23	0.5	0.85	0.03	0.03	0.02	0.09	0.0166667	0.526667	0.0266667	-0.07	0.120163	-0.5	0.0729315
141	CNAG_00586	CNAG_00586 _ 2	1	1507779	1507824	forward	0.91	0.96	0.86	0.97	0.98	0.98	0.78	0.5	0.15	0.97	0.96	0.98	0.91	0.976667	0.476667	0.97	0.07	0.144894	0.49	0.0781322
142	CNAG_00588	CNAG_00588 _ 3	1	1511915	1511941	reverse	0.01	0	0	0.03	0.04	0.04	1	0	0	0.08	0.16	0.41	0.00333333	0.0366667	0.333333	0.216667	0.03	0.259823	-0.12	0.85199
143	CNAG_00588	CNAG_00588 _ 2	1	1512806	1512809	reverse	0.68	0.76	0.6	0.94	0.92	0.93	0	0	0	0.83	0.77	0.5	0.68	0.93	0	0.7	0.25	0.0167673	0.7	0.0339957
144	CNAG_00588	CNAG_00588 _ 1	1	1512944	1512968	reverse	0.31	0.24	0.4	0.03	0.04	0.03	0	0	0	0.08	0.07	0.09	0.316667	0.0333333	0	0.08	-0.28	0.0124562	0.08	0.327783
145	CNAG_00595	CNAG_00595 _ 1	1	1530984	1531036	reverse	0.93	0.94	0.92	0.94	0.95	0.96	1	0.98	0.98	0.99	0.97	0.99	0.93	0.95	0.986667	0.983333	0.02	0.522784	0	1
146	CNAG_00597	CNAG_00597 _ 1	1	1533578	1533601	forward	1	1	1	1	0.99	0.99	1	1	1	1	1	1	1	0.993333	1	1	-0.01	0.872931	0	1
147	CNAG_00605	CNAG_00605 _ 1	1	1554055	1554107	forward	0.47	0.48	0.5	0.18	0.17	0.15	0.39	0.45	0.58	0.13	0.08	0.1	0.483333	0.166667	0.473333	0.103333	-0.32	0.00683012	-0.37	0.0480386
148	CNAG_00605	CNAG_00605 _ 2	1	1554135	1554144	forward	0.53	0.52	0.5	0.82	0.83	0.85	0.61	0.55	0.42	0.87	0.92	0.9	0.516667	0.833333	0.526667	0.896667	0.32	0.00683012	0.37	0.0480386
149	CNAG_00608	CNAG_00608 _ 1	1	1561735	1561772	forward	0.9	0.85	0.78	0.98	0.92	0.87	1	0.92	0.96	1	1	0.88	0.843333	0.923333	0.96	0.96	0.08	0.152188	0	1
150	CNAG_00608	CNAG_00608 _ 2	1	1562031	1562035	forward	0.05	0.08	0.13	0.02	0.08	0.07	0	0	0	0	0	0	0.0866667	0.0566667	0	0	-0.03	0.482585	0	1
151	CNAG_00626	CNAG_00626 _ 1	1	1607358	1607402	forward	0.75	0.67	0.64	0.76	0.76	0.74	0.83	0.9	0.87	0.89	0.9	0.9	0.686667	0.753333	0.866667	0.896667	0.07	0.161667	0.03	0.85199
152	CNAG_00626	CNAG_00626 _ 4	1	1607690	1607780	forward	0.25	0.32	0.36	0.24	0.24	0.26	0.16	0.1	0.12	0.09	0.1	0.1	0.31	0.246667	0.126667	0.0966667	-0.06	0.175809	-0.03	0.846395
153	CNAG_00634	CNAG_00634 _ 3	1	1640001	1640033	reverse	0.14	0.24	0.22	0.12	0.14	0.15	0	0	0.07	0.05	0.08	0.1	0.2	0.136667	0.0233333	0.0766667	-0.06	0.171817	0.05	0.634099
154	CNAG_00634	CNAG_00634 _ 2	1	1640831	1640863	reverse	0.83	0.73	0.76	0.85	0.83	0.8	0.97	0.96	0.93	0.92	0.88	0.84	0.773333	0.826667	0.953333	0.88	0.05	0.237148	-0.07	0.469573
155	CNAG_00634	CNAG_00634 _ 1	1	1641237	1641281	reverse	0	0	0	0.01	0.01	0.03	0.03	0.04	0	0.03	0.04	0	0	0.0166667	0.0233333	0.0233333	0.02	0.600408	0	1
156	CNAG_00635	CNAG_00635 _ 2	1	1644425	1644431	reverse	0.09	0.15	0.18	0.06	0.09	0.04	0	0	0	0.1	0	0	0.14	0.0633333	0	0.0333333	-0.08	0.111324	0.03	0.85199
157	CNAG_00635	CNAG_00635 _ 1	1	1646859	1646896	reverse	0.91	0.85	0.82	0.94	0.91	0.96	1	1	1	0.9	1	0	0.86	0.936667	1	0.633333	0.08	0.111324	-0.37	0.282869
158	CNAG_00637	CNAG_00637 _ 1	1	1650062	1650087	forward	0.52	0.51	0.53	0.52	0.46	0.43	0.79	0.84	0.7	0.51	0.59	0.63	0.52	0.47	0.776667	0.576667	-0.05	0.234149	-0.2	0.130025
159	CNAG_00637	CNAG_00637 _ 2	1	1650105	1650122	forward	0.48	0.49	0.47	0.48	0.54	0.57	0.21	0.16	0.3	0.49	0.41	0.38	0.48	0.53	0.223333	0.426667	0.05	0.234149	0.2	0.123194
160	CNAG_00652	CNAG_00652 _ 3	1	1699532	1699540	reverse	1	0.95	1	0.3	0.2	0.21	0.59	0.69	0.63	0.1	0.17	0	0.983333	0.236667	0.636667	0.09	-0.75	0.00346944	-0.55	0.0339957
161	CNAG_00652	CNAG_00652 _ 2	1	1699903	1699906	reverse	0	0	0	0.17	0.24	0.24	0.25	0	0.19	0.41	0.22	0	0	0.216667	0.146667	0.21	0.22	0.0124562	0.06	0.846395
162	CNAG_00652	CNAG_00652 _ 1	1	1699927	1699949	reverse	0	0.05	0	0.53	0.56	0.55	0.16	0.31	0.19	0.49	0.61	1	0.0166667	0.546667	0.22	0.7	0.53	0.00346944	0.48	0.0705928
163	CNAG_00659	CNAG_00659 _ 1	1	1712749	1712781	forward	0.95	0.89	0.87	0.98	0.95	0.95	1	0.76	1	0.9	1	0.87	0.903333	0.96	0.92	0.923333	0.06	0.184154	0	1
164	CNAG_00659	CNAG_00659 _ 2	1	1713193	1713195	forward	0.05	0.11	0.13	0.02	0.05	0.05	0	0.24	0	0.1	0	0.13	0.0966667	0.04	0.08	0.0766667	-0.06	0.184154	0	1
165	CNAG_00668	CNAG_00668 _ 1	1	1739501	1739544	reverse	0.97	0.99	0.99	0.82	0.84	0.88	1	1	1	1	1	1	0.983333	0.846667	1	1	-0.14	0.0260056	0	1
166	CNAG_00671	CNAG_00671 _ 1	1	1746636	1746707	reverse	0.98	0.96	0.94	1	0.98	0.95	0.96	0.99	0.98	0.98	0.94	1	0.96	0.976667	0.976667	0.973333	0.02	0.678539	0	1
167	CNAG_00676	CNAG_00676 _ 1	1	1756303	1756316	forward	0.25	0.25	0.26	0.27	0.27	0.28	0.02	0.04	0.08	0	0.04	0	0.253333	0.273333	0.0466667	0.0133333	0.02	0.497576	-0.03	0.831767
168	CNAG_00676	CNAG_00676 _ 2	1	1756335	1756395	forward	0.75	0.75	0.74	0.73	0.73	0.72	0.98	0.96	0.92	1	0.96	1	0.746667	0.726667	0.953333	0.986667	-0.02	0.497576	0.03	0.831767
169	CNAG_00678	CNAG_00678 _ 1	1	1762132	1762192	forward	0.91	0.88	0.88	0.93	0.94	0.94	0.97	0.95	0.97	0.95	1	1	0.89	0.936667	0.963333	0.983333	0.05	0.17489	0.02	0.954506
170	CNAG_00679	CNAG_00679 _ 1	1	1764466	1764490	forward	0.8	0.84	0.91	0.12	0.13	0.1	1	1	0.92	0.63	0.76	0.73	0.85	0.116667	0.973333	0.706667	-0.73	0.00346944	-0.27	0.0705928
171	CNAG_00679	CNAG_00679 _ 2	1	1764667	1764685	forward	0.2	0.16	0.09	0.88	0.87	0.9	0	0	0	0.35	0.24	0.27	0.15	0.883333	0	0.286667	0.73	0.00346944	0.29	0.0548113
172	CNAG_00685	CNAG_00685 _ 1	1	1783859	1783889	forward	0.89	0.59	0.61	0.93	0.76	0.55	1	1	1	0.86	0.91	0.55	0.696667	0.746667	1	0.773333	0.05	0.657106	-0.23	0.209146
173	CNAG_00685	CNAG_00685 _ 2	1	1784627	1784632	forward	0.11	0.41	0.39	0.07	0.24	0.45	0	0	0	0.14	0.09	0.45	0.303333	0.253333	0	0.226667	-0.05	0.657106	0.23	0.209146
174	CNAG_00688	CNAG_00688 _ 2	1	1793782	1793795	reverse	0.33	0.17	0.24	0.69	0.56	0.69	0	0.04	0.07	0.19	0.18	0	0.246667	0.646667	0.0366667	0.123333	0.4	0.0101219	0.09	0.529107
175	CNAG_00688	CNAG_00688 _ 1	1	1793824	1793846	reverse	0.67	0.83	0.76	0.31	0.44	0.31	1	0.96	0.93	0.81	0.82	1	0.753333	0.353333	0.963333	0.876667	-0.4	0.0101219	-0.09	0.529107
176	CNAG_00697	CNAG_00697 _ 2	1	1818567	1818582	reverse	0	0	0	0	0	0	0	0.1	0.09	0	0	0	0	0	0.0633333	0	0	1	-0.06	0.566358
177	CNAG_00697	CNAG_00697 _ 1	1	1819672	1819735	reverse	1	1	1	1	1	1	1	0.9	0.91	1	1	1	1	1	0.936667	1	0	1	0.06	0.566358
178	CNAG_00701	CNAG_00701 _ 3	1	1834614	1834643	reverse	0.29	0.36	0.36	0.12	0.18	0.21	0.12	0.34	0.22	0.25	0.07	0.21	0.336667	0.17	0.226667	0.176667	-0.17	0.026622	-0.05	0.836243
179	CNAG_00701	CNAG_00701 _ 2	1	1834669	1834699	reverse	0.53	0.48	0.49	0.28	0.35	0.34	0.48	0.59	0.58	0.51	0.66	0.56	0.5	0.323333	0.55	0.576667	-0.18	0.0207189	0.03	0.956025
180	CNAG_00701	CNAG_00701 _ 1	1	1834718	1834748	reverse	0.18	0.16	0.15	0.59	0.47	0.46	0.4	0.07	0.2	0.24	0.26	0.23	0.163333	0.506667	0.223333	0.243333	0.34	0.00972381	0.02	1
181	CNAG_00704	CNAG_00704 _ 2	1	1842481	1842483	reverse	0.18	0.17	0.15	0.09	0.17	0.05	0.15	0.21	0	0.42	0.27	0	0.166667	0.103333	0.12	0.23	-0.06	0.190179	0.11	0.599916
182	CNAG_00704	CNAG_00704 _ 1	1	1842574	1842584	reverse	0.82	0.83	0.85	0.91	0.83	0.95	0.85	0.79	1	0.58	0.73	1	0.833333	0.896667	0.88	0.77	0.06	0.190179	-0.11	0.599916
183	CNAG_00705	CNAG_00705 _ 2	1	1846699	1846704	reverse	0.12	0.26	0.26	0.09	0	0	0.32	0.33	0.31	0.21	0.63	0.53	0.213333	0.03	0.32	0.456667	-0.18	0.0332335	0.14	0.465858
184	CNAG_00705	CNAG_00705 _ 1	1	1848117	1848150	reverse	0.88	0.74	0.74	0.91	1	1	0.68	0.67	0.69	0.79	0.37	0.47	0.786667	0.97	0.68	0.543333	0.18	0.0332335	-0.14	0.465858
185	CNAG_00716	CNAG_00716 _ 1	1	1866721	1866767	forward	0.97	0.95	0.94	0.93	0.92	0.89	0.99	1	1	1	1	1	0.953333	0.913333	0.996667	1	-0.04	0.255178	0	1
186	CNAG_00716	CNAG_00716 _ 2	1	1867145	1867198	forward	0.03	0.05	0.06	0.07	0.08	0.11	0.01	0	0	0	0	0	0.0466667	0.0866667	0.00333333	0	0.04	0.255178	0	1
187	CNAG_00727	CNAG_00727 _ 1	1	1895010	1895042	reverse	0.98	0.96	0.95	0.96	0.97	0.96	0	1	1	1	1	1	0.963333	0.963333	0.666667	1	0	1	0.33	0.342261
188	CNAG_00742	CNAG_00742 _ 1	1	1943732	1943737	forward	0.89	0.91	0.8	0.91	1	0.89	0.33	0.35	0.41	0.45	1	0.2	0.866667	0.933333	0.363333	0.55	0.07	0.215667	0.19	0.518235
189	CNAG_00742	CNAG_00742 _ 2	1	1945530	1945532	forward	0.11	0.09	0.2	0.09	0	0.11	0.67	0.65	0.59	0.55	0	0.8	0.133333	0.0666667	0.636667	0.45	-0.07	0.215667	-0.19	0.518235
190	CNAG_00761	CNAG_00761 _ 1	1	2001161	2001189	reverse	0.98	0.99	0.98	0.99	1	1	0.99	1	1	0.99	1	1	0.983333	0.996667	0.996667	0.996667	0.01	0.678539	0	1
191	CNAG_00774	CNAG_00774 _ 2	1	2033174	2033190	reverse	0.46	0.47	0.5	0.52	0.45	0.4	0.71	0.8	0.71	0.98	0.97	0.96	0.476667	0.456667	0.74	0.97	-0.02	0.698684	0.23	0.0705928
192	CNAG_00774	CNAG_00774 _ 1	1	2033209	2033248	reverse	0.54	0.53	0.5	0.48	0.55	0.6	0.29	0.2	0.29	0.02	0.03	0.04	0.523333	0.543333	0.26	0.03	0.02	0.698684	-0.23	0.0705928
193	CNAG_00776	CNAG_00776 _ 2	1	2037803	2037834	forward	0.93	0.91	0.91	0.97	0.93	0.94	0.75	0.75	0.77	0.98	0.97	0.91	0.916667	0.946667	0.756667	0.953333	0.03	0.376216	0.2	0.0846191
194	CNAG_00779	CNAG_00779 _ 1	1	2051997	2052025	forward	0.99	0.99	0.98	1	0.99	1	1	1	1	1	1	1	0.986667	0.996667	1	1	0.01	0.779807	0	1
195	CNAG_00781	CNAG_00781 _ 1	1	2056049	2056110	forward	0.92	0.89	0.89	0.96	0.97	0.89	0.99	0.97	0.98	0.97	1	0.97	0.9	0.94	0.98	0.98	0.04	0.328449	0	1
196	CNAG_00781	CNAG_00781 _ 2	1	2056297	2056304	forward	0.08	0.11	0.11	0.04	0.03	0.11	0.01	0.03	0.02	0.03	0	0.03	0.1	0.06	0.02	0.02	-0.04	0.328449	0	1
197	CNAG_00790	CNAG_00790 _ 1	1	2079335	2079380	forward	0.62	0.57	0.56	0.67	0.68	0.58	0.24	0.35	0.17	0.42	0.37	0.45	0.583333	0.643333	0.253333	0.413333	0.06	0.211677	0.16	0.215031
198	CNAG_00790	CNAG_00790 _ 2	1	2080758	2080780	forward	0.38	0.43	0.44	0.33	0.32	0.42	0.76	0.65	0.83	0.58	0.63	0.55	0.416667	0.356667	0.746667	0.586667	-0.06	0.211677	-0.16	0.215031
199	CNAG_00812	CNAG_00812 _ 2	1	2148449	2148459	reverse	0	0	0	0.05	0	0.05	0	0	0	0.16	0.5	1	0	0.0333333	0	0.553333	0.03	0.347118	0.55	0.0902591
200	CNAG_00812	CNAG_00812 _ 1	1	2150780	2150805	reverse	1	1	1	0.95	1	0.95	1	1	1	0.84	0.5	0	1	0.966667	1	0.446667	-0.03	0.347118	-0.55	0.0902591
201	CNAG_00831	CNAG_00831 _ 1	1	2205930	2205944	forward	0.08	0.13	0.27	0.21	0.32	0.37	1	1	1	1	0.9	1	0.16	0.3	1	0.966667	0.14	0.0790816	-0.03	0.85199
202	CNAG_00831	CNAG_00831 _ 2	1	2206076	2206082	forward	0.92	0.87	0.73	0.79	0.68	0.63	0	0	0	0	0.1	0	0.84	0.7	0	0.0333333	-0.14	0.0790816	0.03	0.85199
203	CNAG_00834	CNAG_00834 _ 1	1	2212825	2212860	forward	1	1	1	1	1	1	1	1	1	0.99	0.98	0.96	1	1	1	0.976667	0	1	-0.02	0.893055
204	CNAG_00838	CNAG_00838 _ 2	1	2223298	2223335	reverse	0.66	0.66	0.75	0.95	0.96	0.95	0	0.51	0.72	1	1	1	0.69	0.953333	0.41	1	0.26	0.0109778	0.59	0.0705928
205	CNAG_00838	CNAG_00838 _ 1	1	2223383	2223399	reverse	0.34	0.34	0.25	0.05	0.04	0.05	1	0.49	0.28	0	0	0	0.31	0.0466667	0.59	0	-0.26	0.0109778	-0.59	0.0705928
206	CNAG_00848	CNAG_00848 _ 3	1	2247899	2247950	reverse	0.14	0.17	0.17	0.13	0.13	0.16	0.02	0.04	0.02	0.05	0.08	0.06	0.16	0.14	0.0266667	0.0633333	-0.02	0.569168	0.04	0.7549
207	CNAG_00848	CNAG_00848 _ 2	1	2248265	2248291	reverse	0.79	0.75	0.72	0.82	0.81	0.78	0.75	0.67	0.7	0.93	0.88	0.88	0.753333	0.803333	0.706667	0.896667	0.05	0.217499	0.19	0.0992887
208	CNAG_00866	CNAG_00866 _ 1	5	1789773	1789781	reverse	1	1	1	1	1	1	1	1	1	1	1	1	1	1	1	1	0	1	0	1
209	CNAG_00870	CNAG_00870 _ 2	5	1772560	1772576	reverse	0.61	0.71	0.64	0.62	0.63	0.66	0.61	0.59	0.62	0.55	0.62	0.61	0.653333	0.636667	0.606667	0.593333	-0.02	0.745235	-0.01	1
210	CNAG_00870	CNAG_00870 _ 1	5	1772595	1772600	reverse	0.39	0.29	0.36	0.38	0.37	0.34	0.39	0.41	0.38	0.46	0.38	0.39	0.346667	0.363333	0.393333	0.41	0.02	0.745235	0.02	1
211	CNAG_00886	CNAG_00886 _ 1	5	1726883	1726924	reverse	0.95	0.95	0.95	0.96	0.98	0.98	1	1	1	1	1	1	0.95	0.973333	1	1	0.02	0.440458	0	1
212	CNAG_00893	CNAG_00893 _ 1	5	1706235	1706241	forward	0.48	0.34	0.55	0.7	0.64	0.73	0.16	0.25	0.29	0.67	0.46	0.64	0.456667	0.69	0.233333	0.59	0.23	0.0255949	0.36	0.0648517
213	CNAG_00893	CNAG_00893 _ 2	5	1706270	1706342	forward	0.52	0.66	0.45	0.3	0.36	0.27	0.84	0.75	0.71	0.33	0.54	0.36	0.543333	0.31	0.766667	0.41	-0.23	0.0255949	-0.36	0.0648517
214	CNAG_00894	CNAG_00894 _ 1	5	1705862	1705872	reverse	1	1	1	1	1	1	0.95	0.97	0.97	0.98	0.94	0.98	1	1	0.963333	0.966667	0	1	0	1
215	CNAG_00902	CNAG_00902 _ 1	5	1679438	1679444	forward	0.2	0.14	0.19	0.12	0.11	0.13	0	0	0	0	0.06	0.06	0.176667	0.12	0	0.04	-0.06	0.155309	0.04	0.752942
216	CNAG_00902	CNAG_00902 _ 2	5	1679471	1679512	forward	0.8	0.86	0.81	0.88	0.89	0.88	1	1	1	1	0.94	0.94	0.823333	0.883333	1	0.96	0.06	0.136797	-0.04	0.752942
217	CNAG_00909	CNAG_00909 _ 1	5	1658715	1658741	forward	0.86	0.75	0.79	0.93	0.92	0.96	0.81	0.92	1	0.85	0.89	0.8	0.8	0.936667	0.91	0.846667	0.14	0.037799	-0.06	0.673858
218	CNAG_00909	CNAG_00909 _ 2	5	1658754	1658766	forward	0.14	0.25	0.21	0.07	0.08	0.04	0.19	0.08	0	0.15	0.11	0.2	0.2	0.0633333	0.09	0.153333	-0.14	0.037799	0.06	0.673858
219	CNAG_00914	CNAG_00914 _ 1	5	1644342	1644349	forward	0.31	0.26	0.24	0.38	0.33	0.32	0.56	0.23	0.6	0.19	0.64	0.51	0.27	0.343333	0.463333	0.446667	0.07	0.115973	-0.02	1
220	CNAG_00914	CNAG_00914 _ 2	5	1644383	1644442	forward	0.69	0.74	0.76	0.62	0.67	0.68	0.44	0.77	0.4	0.81	0.36	0.49	0.73	0.656667	0.536667	0.553333	-0.07	0.115973	0.02	1
221	CNAG_00919	CNAG_00919 _ 3	5	1628657	1628671	reverse	0	0	0	0	0	0	0	0	0	0	0	0	0	0	0	0	0	1	0	1
222	CNAG_00919	CNAG_00919 _ 2	5	1630705	1630739	reverse	1	0.93	0.78	0.53	0.54	0.58	0	0.03	0	0.16	0	0.02	0.903333	0.55	0.01	0.06	-0.35	0.0120219	0.05	0.763509
223	CNAG_00919	CNAG_00919 _ 1	5	1631571	1631609	reverse	0	0.07	0.22	0.47	0.46	0.42	1	0.97	1	0.84	1	0.98	0.0966667	0.45	0.99	0.94	0.35	0.0120219	-0.05	0.763509
224	CNAG_00920	CNAG_00920 _ 2	5	1627787	1627815	reverse	0.92	0.94	0.92	0.85	0.84	0.85	1	0.96	1	0.95	0.98	0.98	0.926667	0.846667	0.986667	0.97	-0.08	0.052392	-0.02	0.988203
225	CNAG_00920	CNAG_00920 _ 1	5	1627833	1627848	reverse	0.08	0.06	0.08	0.15	0.16	0.15	0	0.04	0	0.05	0.02	0.02	0.0733333	0.153333	0.0133333	0.03	0.08	0.052392	0.02	0.988203
226	CNAG_00928	CNAG_00928 _ 1	5	1610634	1610670	reverse	0.98	0.98	0.96	0.96	0.98	0.96	0.81	0.88	0.88	0.98	0.97	0.69	0.973333	0.966667	0.856667	0.88	-0.01	0.883643	0.02	1
227	CNAG_00932	CNAG_00932 _ 1	5	1598979	1598996	forward	0.7	0.62	0.68	0.88	0.97	0.79	0.73	0.58	0.45	0.72	0.65	0.55	0.666667	0.88	0.586667	0.64	0.21	0.0256093	0.05	0.836243
228	CNAG_00932	CNAG_00932 _ 2	5	1599746	1599772	forward	0.3	0.35	0.26	0	0	0	0	0	0.42	0	0	0	0.303333	0	0.14	0	-0.3	0.00873402	-0.14	0.486646
229	CNAG_00932	CNAG_00932 _ 3	5	1599965	1599982	forward	0	0	0	0	0	0.04	0	0.24	0	0	0	0.01	0	0.0133333	0.08	0.00333333	0.01	0.736662	-0.08	0.634099
230	CNAG_00932	CNAG_00932 _ 4	5	1600049	1600089	forward	0	0.03	0.06	0.12	0.03	0.16	0.27	0.18	0.12	0.28	0.35	0.43	0.03	0.103333	0.19	0.353333	0.07	0.162384	0.16	0.215031
231	CNAG_00935	CNAG_00935 _ 1	5	1595775	1595832	reverse	0.99	0.99	0.98	0.99	0.99	0.99	0.98	1	1	0.92	1	1	0.986667	0.99	0.993333	0.973333	0	0.967872	-0.02	0.975811
232	CNAG_00960	CNAG_00960 _ 1	5	1555287	1555290	forward	0.09	0.09	0.11	0.03	0.02	0.03	0.04	0.1	0.12	0.05	0.05	0	0.0966667	0.0266667	0.0866667	0.0333333	-0.07	0.069179	-0.05	0.643339
233	CNAG_00960	CNAG_00960 _ 2	5	1555317	1555347	forward	0.91	0.91	0.89	0.97	0.98	0.97	0.96	0.9	0.88	0.95	0.95	1	0.903333	0.973333	0.913333	0.966667	0.07	0.069179	0.05	0.643339
234	CNAG_00984	CNAG_00984 _ 2	5	1505654	1505679	forward	0.99	0.99	0.99	1	1	1	1	1	1	1	1	1	0.99	1	1	1	0.01	0.751212	0	1
235	CNAG_00992	CNAG_00992 _ 1	5	1490634	1490706	reverse	0.87	0.87	0.88	0.86	0.89	0.9	0.97	0.93	0.86	0.91	0.91	0.84	0.873333	0.883333	0.92	0.886667	0.01	0.814683	-0.03	0.871339
236	CNAG_00994	CNAG_00994 _ 1	5	1486029	1486057	forward	0.94	0.95	0.96	0.96	0.97	0.95	0.97	0.95	0.93	1	1	1	0.95	0.96	0.95	1	0.01	0.796419	0.05	0.597094
237	CNAG_00995	CNAG_00995 _ 1	5	1483206	1483226	forward	1	1	1	1	0.99	1	0.83	0.89	1	0.81	0.94	0.38	1	0.996667	0.906667	0.71	0	0.967872	-0.2	0.377983
238	CNAG_01007	CNAG_01007 _ 2	5	1449451	1449478	reverse	0.92	0.93	0.94	0.92	0.91	0.94	1	0.93	0.87	0.92	1	1	0.93	0.923333	0.933333	0.973333	-0.01	0.887317	0.04	0.835761
239	CNAG_01014	CNAG_01014 _ 2	5	1435739	1435743	reverse	0.05	0.05	0.1	0.04	0.04	0.05	0	0.03	0.04	0	0	0	0.0666667	0.0433333	0.0233333	0	-0.02	0.517237	-0.02	0.897663
240	CNAG_01014	CNAG_01014 _ 1	5	1435785	1435811	reverse	0.95	0.95	0.9	0.96	0.96	0.95	1	0.97	0.96	1	1	1	0.933333	0.956667	0.976667	1	0.02	0.517237	0.02	0.897663
241	CNAG_01019	CNAG_01019 _ 1	5	1416589	1416652	forward	0.95	0.91	0.92	0.01	0.02	0.03	0.89	0.84	0.9	0.03	0.02	0.01	0.926667	0.02	0.876667	0.02	-0.91	0.00144013	-0.86	0.0142001
242	CNAG_01019	CNAG_01019 _ 2	5	1416889	1416960	forward	0.02	0.03	0.03	0.42	0.45	0.38	0.05	0.05	0.02	0.26	0.17	0.15	0.0266667	0.416667	0.04	0.193333	0.39	0.00597123	0.15	0.174851
243	CNAG_01019	CNAG_01019 _ 4	5	1417052	1417098	forward	0.01	0.02	0.02	0.51	0.49	0.54	0.04	0.08	0.05	0.63	0.79	0.76	0.0166667	0.513333	0.0566667	0.726667	0.5	0.00346944	0.67	0.0190303
244	CNAG_01027	CNAG_01027 _ 2	5	1401627	1401678	reverse	0.73	0.64	0.68	0.38	0.36	0.38	1	1	1	0.78	0.82	0.79	0.683333	0.373333	1	0.796667	-0.31	0.00873402	-0.2	0.0705928
245	CNAG_01027	CNAG_01027 _ 1	5	1401700	1401717	reverse	0.27	0.36	0.32	0.63	0.64	0.62	0	0	0	0.22	0.18	0.21	0.316667	0.63	0	0.203333	0.31	0.00872266	0.2	0.0705928
246	CNAG_01029	CNAG_01029 _ 2	5	1397782	1397793	reverse	0.02	0.02	0	0.18	0.12	0.14	0.03	0.01	0	0.14	0.15	0.19	0.0133333	0.146667	0.0133333	0.16	0.13	0.0272684	0.15	0.136871
247	CNAG_01029	CNAG_01029 _ 1	5	1398068	1398137	reverse	0.98	0.98	1	0.82	0.88	0.86	0.97	0.99	1	0.86	0.85	0.81	0.986667	0.853333	0.986667	0.84	-0.13	0.0272684	-0.15	0.136871
248	CNAG_01031	CNAG_01031 _ 1	5	1393054	1393061	forward	0.97	0.97	0.99	0.98	0.99	0.98	1	1	1	1	1	0.98	0.976667	0.983333	1	0.993333	0.01	0.876828	-0.01	1
249	CNAG_01037	CNAG_01037 _ 1	5	1381373	1381382	reverse	0.92	0.9	0.9	0.95	0.93	0.91	1	1	1	0.97	1	1	0.906667	0.93	1	0.99	0.02	0.494347	-0.01	1
250	CNAG_01043	CNAG_01043 _ 3	5	1361330	1361339	reverse	0.17	0.14	0.11	0.09	0.12	0.08	0.05	0.04	0.05	0.07	0.02	0.07	0.14	0.0966667	0.0466667	0.0533333	-0.04	0.257972	0.01	1
251	CNAG_01043	CNAG_01043 _ 2	5	1361380	1361415	reverse	0.76	0.77	0.79	0.85	0.82	0.84	0.88	0.89	0.85	0.82	0.75	0.79	0.773333	0.836667	0.873333	0.786667	0.06	0.0997279	-0.09	0.365601
252	CNAG_01043	CNAG_01043 _ 1	5	1361660	1361688	reverse	0.04	0.05	0.03	0.02	0.02	0.03	0.07	0.04	0.07	0.09	0.17	0.11	0.04	0.0233333	0.06	0.123333	-0.02	0.600408	0.06	0.547006
253	CNAG_01047	CNAG_01047 _ 1	5	1352704	1352728	forward	0.98	0.97	0.98	1	1	1	1	1	1	0.97	1	1	0.976667	1	1	0.99	0.02	0.412605	-0.01	1
254	CNAG_01087	CNAG_01087 _ 1	5	1239934	1239952	forward	0.64	0.53	0.59	0.6	0.64	0.46	1	1	0.76	0.89	1	1	0.586667	0.566667	0.92	0.963333	-0.02	0.787916	0.04	0.882735
255	CNAG_01087	CNAG_01087 _ 2	5	1240238	1240243	forward	0.26	0.33	0.23	0.29	0.21	0.34	0	0	0	0	0	0	0.273333	0.28	0	0	0.01	0.966787	0	1
256	CNAG_01087	CNAG_01087 _ 3	5	1240322	1240340	forward	0.1	0.14	0.18	0.11	0.15	0.2	0	0	0.24	0.11	0	0	0.14	0.153333	0.08	0.0366667	0.01	0.817819	-0.04	0.882735
257	CNAG_01093	CNAG_01093 _ 1	5	1228128	1228132	forward	0.28	0.28	0.2	0.07	0.08	0	0.36	0.27	0.22	0.18	0.15	0	0.253333	0.05	0.283333	0.11	-0.2	0.0197656	-0.17	0.215031
258	CNAG_01093	CNAG_01093 _ 2	5	1228347	1228363	forward	0.72	0.72	0.8	0.93	0.92	1	0.64	0.73	0.78	0.82	0.85	1	0.746667	0.95	0.716667	0.89	0.2	0.0197656	0.17	0.215031
259	CNAG_01102	CNAG_01102 _ 1	5	1205782	1205807	reverse	1	1	1	1	1	1	1	1	1	1	1	1	1	1	1	1	0	1	0	1
260	CNAG_01104	CNAG_01104 _ 3	5	1202838	1202840	reverse	0.08	0.14	0.16	0.07	0.06	0.11	0.04	0.02	0.02	0.03	0.03	0	0.126667	0.08	0.0266667	0.02	-0.05	0.267239	-0.01	1
261	CNAG_01104	CNAG_01104 _ 1	5	1203067	1203103	reverse	0.85	0.76	0.72	0.93	0.86	0.85	0.84	0.93	0.97	0.89	0.94	0.95	0.776667	0.88	0.913333	0.926667	0.1	0.0880972	0.01	1
262	CNAG_01112	CNAG_01112 _ 1	5	1181469	1181503	forward	0.49	0.53	0.49	0.62	0.57	0.46	0.14	0.25	0.4	0.42	0.36	0.3	0.503333	0.55	0.263333	0.36	0.05	0.373083	0.1	0.529107
263	CNAG_01112	CNAG_01112 _ 2	5	1181534	1181540	forward	0.12	0.04	0.07	0.11	0.09	0.15	0	0	0	0.06	0.09	0	0.0766667	0.116667	0	0.05	0.04	0.341606	0.05	0.665415
264	CNAG_01112	CNAG_01112 _ 3	5	1182809	1182811	forward	0.36	0.36	0.35	0.27	0.27	0.27	0.67	0.5	0.6	0.38	0.48	0.44	0.356667	0.27	0.59	0.433333	-0.09	0.0380703	-0.16	0.21922
265	CNAG_01112	CNAG_01112 _ 4	5	1182869	1182873	forward	0.03	0.06	0.08	0	0.08	0.12	0.19	0.25	0	0.13	0.07	0.26	0.0566667	0.0666667	0.146667	0.153333	0.01	0.879737	0.01	1
266	CNAG_01117	CNAG_01117 _ 4	5	1163933	1163944	reverse	0.05	0.13	0.15	0.06	0.09	0.13	0	0	0	0	0	0	0.11	0.0933333	0	0	-0.02	0.762696	0	1
267	CNAG_01117	CNAG_01117 _ 2	5	1166888	1166895	reverse	0.42	0.4	0.42	0.48	0.46	0.46	0.52	0.53	0.41	0.49	0.51	0.59	0.413333	0.466667	0.486667	0.53	0.05	0.129646	0.04	0.815809
268	CNAG_01117	CNAG_01117 _ 1	5	1166913	1166916	reverse	0.53	0.47	0.43	0.46	0.45	0.41	0.48	0.35	0.59	0.48	0.49	0.41	0.476667	0.44	0.473333	0.46	-0.04	0.402959	-0.01	1
269	CNAG_01120	CNAG_01120 _ 7	5	1152108	1152113	reverse	0.05	0.08	0.08	0.13	0.12	0.17	0	0	0.11	0.13	0	1	0.07	0.14	0.0366667	0.376667	0.07	0.0967613	0.34	0.315503
270	CNAG_01120	CNAG_01120 _ 6	5	1152143	1152158	reverse	0.27	0.34	0.28	0.18	0.2	0.22	0.06	0.14	0.19	0	0.17	0	0.296667	0.2	0.13	0.0566667	-0.1	0.0614827	-0.07	0.621432
271	CNAG_01120	CNAG_01120 _ 1	5	1153472	1153522	reverse	0.55	0.46	0.51	0.58	0.62	0.54	0.94	0.67	0.7	0.87	0.69	0	0.506667	0.58	0.77	0.52	0.07	0.137883	-0.25	0.426187
272	CNAG_01137	CNAG_01137 _ 1	5	1104721	1104726	forward	0.63	0.57	0.54	0.59	0.57	0.53	0.81	0.69	0.79	0.89	0.89	0.28	0.58	0.563333	0.763333	0.686667	-0.02	0.745096	-0.08	0.863892
273	CNAG_01137	CNAG_01137 _ 3	5	1107639	1107653	forward	0.11	0.09	0.08	0.09	0.08	0.08	0	0.02	0.08	0.03	0.04	0	0.0933333	0.0833333	0.0333333	0.0233333	-0.01	0.803109	-0.01	1
274	CNAG_01137	CNAG_01137 _ 5	5	1107821	1107891	forward	0.23	0.32	0.36	0.28	0.29	0.35	0.1	0.19	0.09	0.04	0.07	0.59	0.303333	0.306667	0.126667	0.233333	0	1	0.11	0.713214
275	CNAG_01148	CNAG_01148 _ 2	5	1078240	1078246	reverse	0.07	0.09	0.13	0.02	0.05	0	0.13	0.29	0.25	0	0.54	0.39	0.0966667	0.0233333	0.223333	0.31	-0.07	0.100704	0.09	0.78121
276	CNAG_01148	CNAG_01148 _ 1	5	1079214	1079281	reverse	0.93	0.91	0.87	0.98	0.95	1	0.87	0.71	0.75	1	0.46	0.61	0.903333	0.976667	0.776667	0.69	0.07	0.100704	-0.09	0.78121
277	CNAG_01150	CNAG_01150 _ 1	5	1069065	1069079	forward	0.29	0.45	0.44	0.43	0.43	0.48	0.27	0.5	0.43	0.52	0.45	0.26	0.393333	0.446667	0.4	0.41	0.05	0.33337	0.01	1
278	CNAG_01150	CNAG_01150 _ 2	5	1070182	1070203	forward	0.28	0.08	0.07	0.12	0.09	0.06	0	0	0	0.07	0.04	0.07	0.143333	0.09	0	0.06	-0.05	0.40123	0.06	0.503612
279	CNAG_01150	CNAG_01150 _ 4	5	1070317	1070339	forward	0.15	0.13	0.12	0.14	0.16	0.12	0	0.14	0	0.04	0.11	0.06	0.133333	0.14	0.0466667	0.07	0.01	0.899615	0.02	0.979925
280	CNAG_01150	CNAG_01150 _ 5	5	1070365	1070419	forward	0.22	0.25	0.25	0.2	0.2	0.22	0	0	0	0.19	0.24	0.33	0.24	0.206667	0	0.253333	-0.03	0.315518	0.25	0.0705928
281	CNAG_01150	CNAG_01150 _ 6	5	1070443	1070494	forward	0.06	0.09	0.12	0.1	0.11	0.11	0.37	0.29	0.16	0.08	0.14	0.17	0.09	0.106667	0.273333	0.13	0.02	0.67287	-0.14	0.280313
282	CNAG_01152	CNAG_01152 _ 1	5	1066032	1066039	forward	0.69	0.55	0.55	0.67	0.62	0.54	0.39	0.36	0.43	0.54	0.74	0.65	0.596667	0.61	0.393333	0.643333	0.01	0.874843	0.25	0.0915935
283	CNAG_01152	CNAG_01152 _ 4	5	1066475	1066483	forward	0.04	0.07	0.05	0.05	0.07	0.09	0.02	0.03	0.04	0	0.03	0	0.0533333	0.07	0.03	0.01	0.02	0.656572	-0.02	0.93628
284	CNAG_01152	CNAG_01152 _ 5	5	1066568	1066619	forward	0.15	0.24	0.24	0.2	0.25	0.28	0.47	0.47	0.42	0.44	0.14	0.32	0.21	0.243333	0.453333	0.3	0.03	0.478174	-0.15	0.30595
285	CNAG_01170	CNAG_01170 _ 1	5	1017269	1017300	reverse	0.99	0.98	0.98	1	1	1	0.99	0.99	0.98	0.99	0.99	0.97	0.983333	1	0.986667	0.983333	0.02	0.569168	0	1
286	CNAG_01228	CNAG_01228 _ 2	5	879232	879242	reverse	0.65	0.74	0.74	0.79	0.87	0.86	0.91	0.74	0.73	0.86	0.87	0.71	0.71	0.84	0.793333	0.813333	0.13	0.0462241	0.02	1
287	CNAG_01228	CNAG_01228 _ 1	5	879279	879287	reverse	0.35	0.26	0.26	0.21	0.13	0.14	0.09	0.26	0.27	0.14	0.13	0.29	0.29	0.16	0.206667	0.186667	-0.13	0.0462241	-0.02	1
288	CNAG_01230	CNAG_01230 _ 2	5	873561	873628	forward	0.62	0.64	0.56	0.64	0.66	0.68	0.64	0.95	0.68	0.85	0.77	0.85	0.606667	0.66	0.756667	0.823333	0.05	0.210663	0.07	0.768354
289	CNAG_01230	CNAG_01230 _ 5	5	874428	874451	forward	0.12	0.09	0.07	0.11	0.08	0.09	0	0	0.05	0	0.02	0	0.0933333	0.0933333	0.0166667	0.00666667	0	1	-0.01	1
290	CNAG_01230	CNAG_01230 _ 6	5	874476	874524	forward	0.24	0.23	0.31	0.19	0.2	0.16	0	0	0	0.04	0.09	0	0.26	0.183333	0	0.0433333	-0.08	0.104504	0.04	0.738832
291	CNAG_01236	CNAG_01236 _ 1	5	849919	849942	reverse	0.94	0.94	0.95	0.97	0.97	0.97	0.97	0.96	0.96	0.99	0.99	0.95	0.943333	0.97	0.963333	0.976667	0.03	0.348323	0.01	1
292	CNAG_01238	CNAG_01238 _ 1	5	844228	844293	forward	1	1	1	1	1	1	1	1	1	0.98	1	1	1	1	1	0.993333	0	1	-0.01	1
293	CNAG_01238	CNAG_01238 _ 2	5	844996	844999	forward	0	0	0	0	0	0	0	0	0	0.02	0	0	0	0	0	0.00666667	0	1	0.01	1
294	CNAG_01255	CNAG_01255 _ 2	5	792517	792520	reverse	0	0	0	0	0	0	0	0	0	0	0	0	0	0	0	0	0	1	0	1
295	CNAG_01255	CNAG_01255 _ 1	5	792922	792950	reverse	1	1	1	1	1	1	1	1	1	1	1	1	1	1	1	1	0	1	0	1
296	CNAG_01263	CNAG_01263 _ 2	5	757600	757612	reverse	0.71	0.7	0.67	0.86	0.88	0.88	0.65	0.59	0.72	0.75	0.82	0.57	0.693333	0.873333	0.653333	0.713333	0.18	0.0142252	0.06	0.771831
297	CNAG_01263	CNAG_01263 _ 1	5	757633	757658	reverse	0.29	0.3	0.33	0.14	0.12	0.12	0.35	0.41	0.28	0.25	0.18	0.43	0.306667	0.126667	0.346667	0.286667	-0.18	0.0142252	-0.06	0.771831
298	CNAG_01272	CNAG_01272 _ 1	5	734760	734809	forward	0.49	0.48	0.49	0.19	0.17	0.2	0.22	0.13	0.14	0.34	0.3	0.49	0.486667	0.186667	0.163333	0.376667	-0.3	0.00683012	0.21	0.130401
299	CNAG_01272	CNAG_01272 _ 2	5	734975	734981	forward	0.51	0.52	0.51	0.81	0.83	0.8	0.78	0.87	0.86	0.66	0.7	0.51	0.513333	0.813333	0.836667	0.623333	0.3	0.00683012	-0.21	0.130401
300	CNAG_01274	CNAG_01274 _ 1	5	728739	728769	forward	0.9	0.89	0.87	0.96	0.95	0.95	0.71	0.93	1	1	0.96	1	0.886667	0.953333	0.88	0.986667	0.07	0.0821038	0.11	0.498495
301	CNAG_01274	CNAG_01274 _ 2	5	731277	731281	forward	0.1	0.11	0.13	0.04	0.05	0.05	0.15	0.07	0	0	0.04	0	0.113333	0.0466667	0.0733333	0.0133333	-0.07	0.0821038	-0.06	0.645201
302	CNAG_01274	CNAG_01274 _ 3	5	732293	732308	forward	0	0	0	0	0.01	0	0.15	0	0	0	0	0	0	0.00333333	0.05	0	0	0.967872	-0.05	0.75804
303	CNAG_01298	CNAG_01298 _ 4	5	653074	653086	reverse	0	0	0	0	0	0	0	0	0	0	0	0	0	0	0	0	0	1	0	1
304	CNAG_01298	CNAG_01298 _ 3	5	654158	654161	reverse	0.27	0.33	0.36	0.2	0.18	0.35	0	0	0	0	0	0	0.32	0.243333	0	0	-0.08	0.207329	0	1
305	CNAG_01298	CNAG_01298 _ 2	5	654186	654191	reverse	0.34	0.3	0.28	0.23	0.26	0.1	0	0.21	0	0.06	0.05	0	0.306667	0.196667	0.07	0.0366667	-0.11	0.0880962	-0.03	0.922389
306	CNAG_01298	CNAG_01298 _ 1	5	656824	656832	reverse	0.39	0.37	0.37	0.57	0.57	0.54	1	0.79	1	0.94	0.95	1	0.376667	0.56	0.93	0.963333	0.18	0.0124562	0.03	0.922389
307	CNAG_01319	CNAG_01319 _ 2	5	603281	603298	reverse	0	0	0	0.14	0.14	0.05	0.39	0.55	0.44	0.5	0	0.88	0	0.11	0.46	0.46	0.11	0.0531858	0	1
308	CNAG_01319	CNAG_01319 _ 1	5	605062	605088	reverse	1	1	1	0.86	0.86	0.95	0.61	0.45	0.56	0.5	1	0.13	1	0.89	0.54	0.543333	-0.11	0.0531858	0	1
309	CNAG_01341	CNAG_01341 _ 1	5	550664	550723	forward	0.98	0.97	0.97	0.99	0.98	0.98	1	1	0.98	0.99	0.98	0.94	0.973333	0.983333	0.993333	0.97	0.01	0.779807	-0.02	0.913145
310	CNAG_01346	CNAG_01346 _ 2	5	540205	540212	reverse	0.08	0.11	0	0.18	0.12	0.24	0.08	0.08	0	0.41	0	0.5	0.0633333	0.18	0.0533333	0.303333	0.12	0.0707908	0.25	0.231704
311	CNAG_01346	CNAG_01346 _ 1	5	540239	540266	reverse	0.92	0.89	1	0.82	0.88	0.76	0.92	0.92	1	0.59	1	0.5	0.936667	0.82	0.946667	0.696667	-0.12	0.0707908	-0.25	0.231704
312	CNAG_01347	CNAG_01347 _ 1	5	536483	536558	forward	1	1	1	1	1	1	0.9	0.9	1	0.89	0.95	1	1	1	0.933333	0.946667	0	1	0.01	1
313	CNAG_01347	CNAG_01347 _ 2	5	537965	537980	forward	0	0	0	0	0	0	0.1	0.1	0	0.11	0.05	0	0	0	0.0666667	0.0533333	0	1	-0.01	1
314	CNAG_01350	CNAG_01350 _ 4	5	530471	530475	reverse	0	0	0.05	0	0.06	0	0	0.13	0	0	0	0.05	0.0166667	0.02	0.0433333	0.0166667	0	0.991998	-0.03	0.93628
315	CNAG_01350	CNAG_01350 _ 3	5	530493	530515	reverse	1	1	0.95	0.83	0.86	0.88	1	0.88	1	0.93	0.82	0.95	0.983333	0.856667	0.96	0.9	-0.13	0.03291	-0.06	0.69373
316	CNAG_01350	CNAG_01350 _ 2	5	531462	531475	reverse	0	0	0	0.05	0	0.04	0	0	0	0	0	0	0	0.03	0	0	0.03	0.386659	0	1
317	CNAG_01350	CNAG_01350 _ 1	5	531498	531514	reverse	0	0	0	0.12	0.09	0.07	0	0	0	0.07	0.18	0	0	0.0933333	0	0.0833333	0.09	0.0471069	0.08	0.510916
318	CNAG_01364	CNAG_01364 _ 1	5	491327	491342	forward	0.22	0.2	0.12	0.09	0.09	0	0	0.08	0.11	0	0	0	0.18	0.06	0.0633333	0	-0.12	0.0612092	-0.06	0.56801
319	CNAG_01364	CNAG_01364 _ 2	5	491370	491425	forward	0.78	0.8	0.88	0.91	0.91	1	1	0.92	0.89	1	1	1	0.82	0.94	0.936667	1	0.12	0.0612092	0.06	0.56801
320	CNAG_01373	CNAG_01373 _ 2	5	469292	469300	reverse	0.07	0.17	0.11	0.07	0.1	0.1	0	0	0.04	0	0	0	0.116667	0.09	0.0133333	0	-0.03	0.539371	-0.01	1
321	CNAG_01373	CNAG_01373 _ 1	5	469914	469977	reverse	0.93	0.83	0.89	0.92	0.9	0.9	1	1	0.96	1	1	1	0.883333	0.906667	0.986667	1	0.02	0.600408	0.01	1
322	CNAG_01379	CNAG_01379 _ 2	5	448085	448102	reverse	0.12	0.09	0.1	0.04	0.07	0.07	0.02	0.03	0.02	0.04	0.02	0.02	0.103333	0.06	0.0233333	0.0266667	-0.04	0.216169	0	1
323	CNAG_01379	CNAG_01379 _ 1	5	448180	448222	reverse	0.88	0.91	0.9	0.96	0.93	0.93	0.98	0.97	0.98	0.96	0.98	0.98	0.896667	0.94	0.976667	0.973333	0.04	0.216169	0	1
324	CNAG_01395	CNAG_01395 _ 1	5	414191	414245	reverse	0.93	0.92	0.92	1	0.98	0.94	1	1	1	1	1	1	0.923333	0.973333	1	1	0.05	0.190179	0	1
325	CNAG_01396	CNAG_01396 _ 1	5	411089	411091	forward	0.32	0.31	0.34	0.15	0.25	0.22	0.12	0.21	0.16	0	0.34	0.09	0.323333	0.206667	0.163333	0.143333	-0.12	0.0471069	-0.02	1
326	CNAG_01396	CNAG_01396 _ 2	5	411113	411125	forward	0.68	0.69	0.66	0.85	0.75	0.78	0.88	0.79	0.84	1	0.66	0.91	0.676667	0.793333	0.836667	0.856667	0.12	0.0471069	0.02	1
327	CNAG_01417	CNAG_01417 _ 1	5	363648	363652	forward	0.97	0.96	0.97	0.96	0.97	0.95	0.93	1	1	0.93	0.92	0.82	0.966667	0.96	0.976667	0.89	-0.01	0.874843	-0.09	0.45002
328	CNAG_01417	CNAG_01417 _ 2	5	364153	364168	forward	0.03	0.04	0.03	0.04	0.03	0.05	0.07	0	0	0.07	0.08	0.18	0.0333333	0.04	0.0233333	0.11	0.01	0.874843	0.09	0.45002
329	CNAG_01421	CNAG_01421 _ 3	5	348248	348297	forward	0.64	0.48	0.47	0.71	0.71	0.67	0.85	0.85	0.8	0.89	0.95	1	0.53	0.696667	0.833333	0.946667	0.17	0.0406504	0.11	0.290658
330	CNAG_01421	CNAG_01421 _ 4	5	348836	348842	forward	0.09	0.14	0.12	0.11	0.14	0.15	0.11	0.05	0	0.03	0.02	0	0.116667	0.133333	0.0533333	0.0166667	0.02	0.679356	-0.04	0.831767
331	CNAG_01421	CNAG_01421 _ 5	5	348915	348925	forward	0.1	0.17	0.16	0.06	0.07	0.11	0	0	0	0.04	0	0	0.143333	0.08	0	0.0133333	-0.06	0.152188	0.01	1
332	CNAG_01421	CNAG_01421 _ 6	5	348956	348968	forward	0.1	0.13	0.21	0.09	0.05	0.05	0	0.05	0	0	0	0	0.146667	0.0633333	0.0166667	0	-0.08	0.106211	-0.02	0.988203
333	CNAG_01421	CNAG_01421 _ 7	5	353999	354001	forward	0	0	0	0	0	0	0.05	0	0.2	0.01	0.03	0	0	0	0.0833333	0.0133333	0	1	-0.07	0.621432
334	CNAG_01428	CNAG_01428 _ 1	5	331480	331523	forward	1	1	1	1	1	1	1	1	1	1	1	1	1	1	1	1	0	1	0	1
335	CNAG_01439	CNAG_01439 _ 1	5	306410	306436	forward	0.95	0.93	0.94	0.99	0.98	0.99	0.98	0.99	0.99	0.98	1	0.94	0.94	0.986667	0.986667	0.973333	0.05	0.1542	-0.01	1
336	CNAG_01446	CNAG_01446 _ 2	5	290987	291005	reverse	1	1	1	1	1	1	1	1	0.99	1	1	1	1	1	0.996667	1	0	1	0	1
337	CNAG_01455	CNAG_01455 _ 1	5	270501	270537	forward	0.98	0.98	0.98	0.98	0.98	0.97	0.97	0.98	0.97	0.97	0.97	0.97	0.98	0.976667	0.973333	0.97	0	0.967872	0	1
338	CNAG_01464	CNAG_01464 _ 1	11	23155	23177	reverse	0.79	0.73	0.8	0.77	0.75	0.72	1	0.91	0.92	0.84	0.89	0.83	0.773333	0.746667	0.943333	0.853333	-0.03	0.516206	-0.09	0.393457
339	CNAG_01466	CNAG_01466 _ 4	11	27356	27359	reverse	0.13	0.12	0.29	0.07	0.08	0.1	0.52	0.17	0.33	0.46	0.76	0.73	0.18	0.0833333	0.34	0.65	-0.1	0.122624	0.31	0.135588
340	CNAG_01466	CNAG_01466 _ 3	11	27442	27461	reverse	0.21	0.43	0.36	0.25	0.23	0.3	0.48	0.63	0	0.35	0.24	0.27	0.333333	0.26	0.37	0.286667	-0.07	0.248906	-0.08	0.831767
341	CNAG_01466	CNAG_01466 _ 2	11	30121	30124	reverse	0.03	0.09	0.06	0	0.09	0.08	0	0	0	0	0	0	0.06	0.0566667	0	0	0	0.999672	0	1
342	CNAG_01466	CNAG_01466 _ 1	11	30146	30174	reverse	0.63	0.37	0.3	0.68	0.59	0.52	0	0.2	0.67	0.2	0	0	0.433333	0.596667	0.29	0.0666667	0.16	0.0963985	-0.22	0.371899
343	CNAG_01470	CNAG_01470 _ 1	11	41089	41153	reverse	0.98	0.96	0.96	0.99	0.97	0.97	0.99	0.98	0.98	1	0.98	0.99	0.966667	0.976667	0.983333	0.99	0.01	0.803109	0.01	1
344	CNAG_01475	CNAG_01475 _ 3	11	58646	58678	reverse	0.11	0.14	0.14	0.02	0.02	0.03	0	0.03	0.44	0.17	0.19	0	0.13	0.0233333	0.156667	0.12	-0.11	0.03291	-0.04	0.995302
345	CNAG_01475	CNAG_01475 _ 2	11	58716	58726	reverse	0.3	0.5	0.39	0.42	0.53	0.47	0.16	0.38	0.13	0.12	0	0	0.396667	0.473333	0.223333	0.04	0.08	0.22427	-0.18	0.230835
346	CNAG_01475	CNAG_01475 _ 1	11	59103	59160	reverse	0.59	0.36	0.46	0.56	0.45	0.5	0.84	0.58	0.44	0.71	0.81	1	0.47	0.503333	0.62	0.84	0.03	0.632818	0.22	0.266471
347	CNAG_01479	CNAG_01479 _ 1	11	71876	71935	reverse	0.97	0.95	0.96	0.98	0.98	0.97	1	1	1	1	1	1	0.96	0.976667	1	1	0.02	0.600408	0	1
348	CNAG_01480	CNAG_01480 _ 1	11	73907	73915	reverse	1	1	1	1	1	1	1	1	1	1	1	1	1	1	1	1	0	1	0	1
349	CNAG_01482	CNAG_01482 _ 2	11	77281	77330	forward	0.97	0.99	0.99	0.98	1	1	1	1	0.98	1	1	1	0.983333	0.993333	0.993333	1	0.01	0.803109	0.01	1
350	CNAG_01486	CNAG_01486 _ 1	11	87697	87711	forward	0.29	0.21	0.19	0.25	0.27	0.17	0.33	0.29	0.39	0.59	0.7	0.49	0.23	0.23	0.336667	0.593333	0	1	0.26	0.0935291
351	CNAG_01486	CNAG_01486 _ 5	11	88120	88162	forward	0.46	0.55	0.54	0.51	0.48	0.58	0.24	0.28	0.24	0.2	0.07	0.31	0.516667	0.523333	0.253333	0.193333	0.01	0.955576	-0.06	0.737837
352	CNAG_01493	CNAG_01493 _ 3	11	103116	103161	reverse	0.04	0.08	0.07	0.09	0.1	0.12	0.23	0.14	0.19	0.07	0.1	0.12	0.0633333	0.103333	0.186667	0.0966667	0.04	0.255178	-0.09	0.375736
353	CNAG_01493	CNAG_01493 _ 2	11	103329	103346	reverse	0.1	0.1	0.08	0.08	0.08	0.07	0.12	0.11	0.05	0.03	0.07	0.02	0.0933333	0.0766667	0.0933333	0.04	-0.02	0.606052	-0.05	0.630903
354	CNAG_01493	CNAG_01493 _ 1	11	103466	103480	reverse	0.85	0.81	0.83	0.8	0.76	0.74	0.6	0.72	0.74	0.86	0.76	0.78	0.83	0.766667	0.686667	0.8	-0.06	0.130165	0.11	0.343321
355	CNAG_01524	CNAG_01524 _ 3	11	180418	180437	reverse	0	0.01	0	0.35	0.34	0.39	0.06	0.05	0.03	0.1	0.12	0.25	0.00333333	0.36	0.0466667	0.156667	0.36	0.00597123	0.11	0.342261
356	CNAG_01524	CNAG_01524 _ 2	11	180456	180461	reverse	0	0	0	0.11	0.13	0.09	0.02	0	0	0.05	0.03	0.08	0	0.11	0.00666667	0.0533333	0.11	0.0318618	0.05	0.654166
357	CNAG_01524	CNAG_01524 _ 1	11	180737	180767	reverse	1	0.99	1	0.54	0.54	0.52	0.92	0.95	0.97	0.85	0.86	0.67	0.996667	0.533333	0.946667	0.793333	-0.46	0.00346944	-0.15	0.241432
358	CNAG_01543	CNAG_01543 _ 1	11	243894	243918	forward	0.11	0.13	0.08	0.05	0.1	0.04	0.03	0	0.08	0.03	0.02	0	0.106667	0.0633333	0.0366667	0.0166667	-0.04	0.272415	-0.02	0.96886
359	CNAG_01543	CNAG_01543 _ 2	11	246619	246693	forward	0.73	0.66	0.67	0.82	0.75	0.74	0.86	0.97	0.92	0.94	0.94	0.96	0.686667	0.77	0.916667	0.946667	0.08	0.101618	0.03	0.882735
360	CNAG_01543	CNAG_01543 _ 3	11	246723	246728	forward	0.16	0.21	0.25	0.13	0.15	0.22	0.11	0.03	0	0.03	0.04	0.04	0.206667	0.166667	0.0466667	0.0366667	-0.04	0.387787	-0.01	1
361	CNAG_01562	CNAG_01562 _ 1	11	289232	289247	forward	0.88	0.88	0.83	0.92	0.94	0.93	0.72	0.88	0.85	0.96	0.97	0.82	0.863333	0.93	0.816667	0.916667	0.07	0.104579	0.1	0.469364
362	CNAG_01562	CNAG_01562 _ 2	11	289450	289457	forward	0.12	0.12	0.17	0.08	0.06	0.07	0.28	0.12	0.15	0.04	0.03	0.18	0.136667	0.07	0.183333	0.0833333	-0.07	0.104579	-0.1	0.469364
363	CNAG_01577	CNAG_01577 _ 3	11	338494	338568	reverse	0.1	0.14	0.16	0.12	0.19	0.16	0.06	0.08	0.05	0.09	0.12	0.28	0.133333	0.156667	0.0633333	0.163333	0.02	0.581284	0.1	0.440183
364	CNAG_01577	CNAG_01577 _ 1	11	340441	340460	reverse	0.9	0.84	0.81	0.85	0.77	0.79	0.94	0.92	0.95	0.91	0.87	0.7	0.85	0.803333	0.936667	0.826667	-0.05	0.30671	-0.11	0.403685
365	CNAG_01583	CNAG_01583 _ 3	11	356659	356698	reverse	0.18	0.23	0.23	0.24	0.2	0.26	0.26	0.19	0.23	0.26	0.21	0.23	0.213333	0.233333	0.226667	0.233333	0.02	0.635992	0.01	1
366	CNAG_01583	CNAG_01583 _ 2	11	356757	356816	reverse	0.69	0.65	0.66	0.52	0.58	0.54	0.46	0.61	0.56	0.27	0.37	0.3	0.666667	0.546667	0.543333	0.313333	-0.12	0.0349501	-0.23	0.0973858
367	CNAG_01583	CNAG_01583 _ 1	11	356867	356913	reverse	0.12	0.1	0.08	0.24	0.22	0.18	0.28	0.21	0.21	0.47	0.42	0.45	0.1	0.213333	0.233333	0.446667	0.11	0.0390611	0.21	0.0790599
368	CNAG_01587	CNAG_01587 _ 1	11	361228	361269	forward	0.95	0.95	0.95	0.98	0.99	0.98	1	0.99	1	1	1	1	0.95	0.983333	0.996667	1	0.03	0.251124	0	1
369	CNAG_01596	CNAG_01596 _ 1	11	381442	381464	forward	0.9	0.85	0.83	0.94	0.93	0.91	0.97	0.86	0.88	0.95	0.82	0.93	0.86	0.926667	0.903333	0.9	0.07	0.122624	0	1
370	CNAG_01596	CNAG_01596 _ 2	11	381563	381598	forward	0.1	0.15	0.17	0.06	0.07	0.09	0.03	0.14	0.12	0.05	0.18	0.07	0.14	0.0733333	0.0966667	0.1	-0.07	0.122624	0	1
371	CNAG_01614	CNAG_01614 _ 1	11	428154	428197	forward	0.83	0.82	0.82	0.91	0.87	0.86	0.54	0.69	0.54	0.69	0.92	0.4	0.823333	0.88	0.59	0.67	0.06	0.138841	0.08	0.800426
372	CNAG_01614	CNAG_01614 _ 2	11	429653	429682	forward	0.17	0.18	0.18	0.09	0.13	0.14	0.46	0.31	0.46	0.31	0.08	0.6	0.176667	0.12	0.41	0.33	-0.06	0.138841	-0.08	0.800426
373	CNAG_01621	CNAG_01621 _ 2	11	448013	448020	forward	0.96	0.95	0.97	1	1	1	0.82	0.91	0.9	1	0.98	1	0.96	1	0.876667	0.993333	0.04	0.200809	0.12	0.25087
374	CNAG_01637	CNAG_01637 _ 1	11	479717	479721	forward	0.22	0.15	0.11	0.07	0.04	0.12	0.24	0.18	0.16	0.08	0.22	0.15	0.16	0.0766667	0.193333	0.15	-0.08	0.119233	-0.04	0.811282
375	CNAG_01637	CNAG_01637 _ 2	11	479740	479754	forward	0.78	0.85	0.89	0.93	0.96	0.88	0.76	0.82	0.84	0.92	0.78	0.85	0.84	0.923333	0.806667	0.85	0.08	0.119233	0.04	0.811282
376	CNAG_01657	CNAG_01657 _ 1	11	539642	539657	forward	0.39	0.4	0.39	0.35	0.34	0.34	0.25	0.33	0.22	0.28	0.22	0.36	0.393333	0.343333	0.266667	0.286667	-0.05	0.125242	0.02	1
377	CNAG_01657	CNAG_01657 _ 2	11	539680	539694	forward	0.52	0.54	0.55	0.63	0.65	0.66	0.75	0.67	0.78	0.64	0.78	0.64	0.536667	0.646667	0.733333	0.686667	0.11	0.03291	-0.05	0.810038
378	CNAG_01664	CNAG_01664 _ 1	11	555368	555403	forward	0.99	0.97	0.98	0.99	0.99	1	1	1	1	1	1	1	0.98	0.993333	1	1	0.01	0.693183	0	1
379	CNAG_01676	CNAG_01676 _ 2	11	580560	580578	reverse	0.49	0.5	0.59	0.57	0.52	0.5	0.45	0.54	0.45	0.48	0.49	0.24	0.526667	0.53	0.48	0.403333	0	1	-0.08	0.657021
380	CNAG_01676	CNAG_01676 _ 1	11	580599	580602	reverse	0.51	0.5	0.41	0.43	0.48	0.5	0.55	0.46	0.55	0.52	0.51	0.76	0.473333	0.47	0.52	0.596667	0	1	0.08	0.657021
381	CNAG_01682	CNAG_01682 _ 1	11	598840	598914	reverse	0.88	0.91	0.92	0.94	0.95	0.95	0.99	1	0.98	0.99	1	1	0.903333	0.946667	0.99	0.996667	0.04	0.211677	0.01	1
382	CNAG_01687	CNAG_01687 _ 1	11	611346	611368	forward	0.91	0.92	0.89	0.75	0.75	0.76	0.89	0.85	0.9	1	1	0.82	0.906667	0.753333	0.88	0.94	-0.15	0.0170139	0.06	0.713214
383	CNAG_01687	CNAG_01687 _ 2	11	611393	611398	forward	0.09	0.08	0.11	0.25	0.25	0.24	0.11	0.15	0.1	0	0	0.17	0.0933333	0.246667	0.12	0.0566667	0.15	0.0170139	-0.06	0.665415
384	CNAG_01691	CNAG_01691 _ 2	11	623887	623895	reverse	0.12	0.08	0.04	0	0.02	0.05	0	0.05	0	0	0	0	0.08	0.0233333	0.0166667	0	-0.06	0.190374	-0.02	0.988203
385	CNAG_01691	CNAG_01691 _ 1	11	624098	624154	reverse	0.88	0.92	0.96	1	0.98	0.95	0.95	0.93	1	0.99	1	1	0.92	0.976667	0.96	0.996667	0.06	0.190374	0.04	0.798195
386	CNAG_01713	CNAG_01713 _ 2	11	686742	686792	reverse	0.82	0.82	0.82	0.98	0.98	0.98	0.87	0.83	0.84	0.98	0.99	0.98	0.82	0.98	0.846667	0.983333	0.16	0.0114764	0.14	0.142411
387	CNAG_01713	CNAG_01713 _ 1	11	686867	686892	reverse	0.18	0.17	0.17	0.01	0.01	0.01	0.13	0.17	0.16	0.02	0.01	0.02	0.173333	0.01	0.153333	0.0166667	-0.16	0.0120219	-0.14	0.142411
388	CNAG_01733	CNAG_01733 _ 2	11	748405	748441	reverse	0.68	0.72	0.73	0.64	0.58	0.67	0.15	0.35	0.23	0.41	0.06	0.69	0.71	0.63	0.243333	0.386667	-0.08	0.102712	0.14	0.56801
389	CNAG_01733	CNAG_01733 _ 1	11	749127	749146	reverse	0.32	0.28	0.27	0.36	0.42	0.33	0.85	0.65	0.77	0.59	0.94	0.31	0.29	0.37	0.756667	0.613333	0.08	0.102712	-0.14	0.56801
390	CNAG_01743	CNAG_01743 _ 1	11	769458	769527	forward	0.06	0.03	0.11	0.35	0.32	0.22	0.42	0.33	0.46	0.63	0.72	0.54	0.0666667	0.296667	0.403333	0.63	0.23	0.0188636	0.23	0.119122
391	CNAG_01743	CNAG_01743 _ 2	11	770161	770212	forward	0.94	0.97	0.89	0.65	0.68	0.78	0.58	0.67	0.54	0.37	0.28	0.46	0.933333	0.703333	0.596667	0.37	-0.23	0.0188636	-0.23	0.119122
392	CNAG_01744	CNAG_01744 _ 3	11	772971	772987	reverse	0.15	0.16	0.17	0.11	0.08	0.1	0.08	0.17	0.19	0.28	0.28	0.3	0.16	0.0966667	0.146667	0.286667	-0.06	0.0939385	0.14	0.209146
393	CNAG_01744	CNAG_01744 _ 2	11	773009	773048	reverse	0.85	0.84	0.83	0.89	0.92	0.9	0.92	0.83	0.81	0.72	0.72	0.7	0.84	0.903333	0.853333	0.713333	0.06	0.0939385	-0.14	0.209146
394	CNAG_01745	CNAG_01745 _ 1	11	773776	773800	forward	0.08	0.08	0.15	0.02	0.02	0	0.54	0.45	0.16	0	0	0.19	0.103333	0.0133333	0.383333	0.0633333	-0.09	0.069179	-0.32	0.121347
395	CNAG_01745	CNAG_01745 _ 2	11	773875	773919	forward	0.91	0.86	0.8	0.95	0.93	0.95	0.46	0.55	0.84	0.95	0.89	0.81	0.856667	0.943333	0.616667	0.883333	0.09	0.0928342	0.27	0.159618
396	CNAG_01751	CNAG_01751 _ 1	11	792339	792358	forward	1	1	1	1	1	1	1	1	1	0.99	1	1	1	1	1	0.996667	0	1	0	1
397	CNAG_01753	CNAG_01753 _ 1	11	795255	795269	forward	0.94	0.92	0.92	0.95	0.95	0.95	0.98	0.95	0.96	0.97	0.98	0.94	0.926667	0.95	0.963333	0.963333	0.02	0.440458	0	1
398	CNAG_01781	CNAG_01781 _ 2	11	871874	871905	reverse	1	1	1	1	1	1	0.61	0.82	0.86	0.99	0.98	0.98	1	1	0.763333	0.983333	0	1	0.22	0.144202
399	CNAG_01791	CNAG_01791 _ 5	11	939030	939041	reverse	0.07	0.05	0.07	0.05	0	0	0.07	0.11	0.02	0.04	0	0.07	0.0633333	0.0166667	0.0666667	0.0366667	-0.05	0.21511	-0.03	0.884408
400	CNAG_01791	CNAG_01791 _ 4	11	939063	939079	reverse	0.2	0.22	0.12	0.02	0.02	0.06	0.41	0.4	0.34	0.11	0.3	0.46	0.18	0.0333333	0.383333	0.29	-0.15	0.0328387	-0.09	0.601643
401	CNAG_01791	CNAG_01791 _ 2	11	939540	939562	reverse	0.11	0.08	0.05	0.06	0	0	0.09	0.03	0	0.06	0.19	0.16	0.08	0.02	0.04	0.136667	-0.06	0.167393	0.1	0.407704
402	CNAG_01791	CNAG_01791 _ 1	11	940360	940385	reverse	0.61	0.65	0.76	0.88	0.98	0.94	0.44	0.46	0.63	0.73	0.5	0.32	0.673333	0.933333	0.51	0.516667	0.26	0.0173878	0.01	1
403	CNAG_01820	CNAG_01820 _ 1	11	1000018	1000072	forward	0.54	0.56	0.55	0.35	0.33	0.3	0.56	0.5	0.5	0.46	0.31	0.59	0.55	0.326667	0.52	0.453333	-0.22	0.0107626	-0.07	0.719416
404	CNAG_01820	CNAG_01820 _ 2	11	1000254	1000295	forward	0.46	0.44	0.45	0.65	0.67	0.7	0.44	0.5	0.5	0.54	0.69	0.41	0.45	0.673333	0.48	0.546667	0.22	0.0107626	0.07	0.719416
405	CNAG_01822	CNAG_01822 _ 1	11	1005706	1005708	forward	0.12	0.04	0.04	0.13	0.14	0.22	0	0	0.05	0.04	0.09	0	0.0666667	0.163333	0.0166667	0.0433333	0.1	0.0868581	0.03	0.908148
406	CNAG_01822	CNAG_01822 _ 2	11	1005744	1005788	forward	0.88	0.96	0.96	0.87	0.86	0.78	1	1	0.95	0.96	0.91	1	0.933333	0.836667	0.983333	0.956667	-0.1	0.0868581	-0.03	0.908148
407	CNAG_01839	CNAG_01839 _ 2	11	1049601	1049624	reverse	0.97	0.98	0.94	0.98	0.98	0.99	0.76	0.92	0.87	1	1	1	0.963333	0.983333	0.85	1	0.02	0.558715	0.15	0.215031
408	CNAG_01839	CNAG_01839 _ 1	11	1049726	1049741	reverse	0.02	0.02	0.05	0	0.01	0	0.24	0.08	0.13	0	0	0	0.03	0.00333333	0.15	0	-0.03	0.407705	-0.15	0.215031
409	CNAG_01840	CNAG_01840 _ 1	11	1049937	1049939	forward	1	1	1	1	1	1	1	1	1	1	1	1	1	1	1	1	0	1	0	1
410	CNAG_01846	CNAG_01846 _ 1	11	1069903	1069946	forward	0.62	0.73	0.75	0.7	0.8	0.78	1	0.99	0.96	0.95	0.99	0.94	0.7	0.76	0.983333	0.96	0.06	0.265321	-0.02	0.922045
411	CNAG_01846	CNAG_01846 _ 3	11	1070956	1070960	forward	0.11	0.04	0.04	0.06	0.03	0.02	0	0	0	0	0	0	0.0633333	0.0366667	0	0	-0.03	0.516206	0	1
412	CNAG_01846	CNAG_01846 _ 5	11	1071160	1071174	forward	0.14	0.13	0.1	0.15	0.09	0.09	0	0	0.04	0.01	0	0	0.123333	0.11	0.0133333	0.00333333	-0.01	0.779807	-0.01	1
413	CNAG_01854	CNAG_01854 _ 4	11	1096655	1096658	reverse	0.12	0.13	0.15	0.07	0.09	0.12	0	0	0	0.04	0	0	0.133333	0.0933333	0	0.0133333	-0.04	0.267052	0.01	1
414	CNAG_01854	CNAG_01854 _ 3	11	1099863	1099879	reverse	0.05	0.09	0.07	0.04	0.03	0.07	0	0	0	0	0	0	0.07	0.0466667	0	0	-0.02	0.516206	0	1
415	CNAG_01854	CNAG_01854 _ 2	11	1099909	1099915	reverse	0.13	0.14	0.14	0.12	0.1	0.12	0	0	0	0.28	0.37	0.48	0.136667	0.113333	0	0.376667	-0.02	0.447156	0.38	0.0480386
416	CNAG_01854	CNAG_01854 _ 1	11	1099951	1099983	reverse	0.7	0.64	0.64	0.77	0.77	0.69	1	1	1	0.68	0.63	0.52	0.66	0.743333	1	0.61	0.08	0.101618	-0.39	0.0430661
417	CNAG_01874	CNAG_01874 _ 2	11	1148155	1148171	reverse	0.93	0.87	0.89	0.95	0.94	0.92	0.84	0.82	0.85	0.89	1	0.9	0.896667	0.936667	0.836667	0.93	0.04	0.283175	0.09	0.382214
418	CNAG_01884	CNAG_01884 _ 1	11	1174293	1174335	forward	0.83	0.76	0.75	0.89	0.89	0.83	0.79	0.79	0.76	0.87	0.87	0.72	0.78	0.87	0.78	0.82	0.09	0.0855582	0.04	0.841294
419	CNAG_01920	CNAG_01920 _ 1	11	1268803	1268812	forward	0.97	0.96	0.97	0.98	0.98	0.98	0.99	0.99	1	1	1	0.97	0.966667	0.98	0.993333	0.99	0.01	0.668461	0	1
420	CNAG_01938	CNAG_01938 _ 1	11	1315301	1315325	forward	1	1	0.99	1	1	1	1	1	1	0.98	1	0.8	0.996667	1	1	0.926667	0	0.967872	-0.07	0.610948
421	CNAG_01938	CNAG_01938 _ 2	11	1318805	1318807	forward	0	0	0.01	0	0	0	0	0	0	0.02	0	0.2	0.00333333	0	0	0.0733333	0	0.967872	0.07	0.610948
422	CNAG_01961	CNAG_01961 _ 1	11	1373672	1373726	forward	0.98	0.96	0.96	0.99	1	1	1	1	1	1	1	1	0.966667	0.996667	1	1	0.03	0.328368	0	1
423	CNAG_01970	CNAG_01970 _ 1	11	1399039	1399106	forward	0.91	0.88	0.87	0.98	0.97	0.91	1	1	1	1	1	1	0.886667	0.953333	1	1	0.07	0.130182	0	1
424	CNAG_01970	CNAG_01970 _ 2	11	1400936	1400948	forward	0.09	0.12	0.13	0.02	0.03	0.09	0	0	0	0	0	0	0.113333	0.0466667	0	0	-0.07	0.130182	0	1
425	CNAG_01984	CNAG_01984 _ 1	11	1449921	1449978	reverse	0.99	0.99	0.99	0.99	0.99	0.99	1	1	1	1	1	1	0.99	0.99	1	1	0	1	0	1
426	CNAG_01989	CNAG_01989 _ 1	11	1467653	1467728	forward	0.95	0.91	0.93	0.82	0.74	0.82	0.65	0.81	0.79	0.75	0.61	0.8	0.93	0.793333	0.75	0.72	-0.14	0.033653	-0.03	0.956025
427	CNAG_01989	CNAG_01989 _ 2	11	1467753	1467761	forward	0.05	0.09	0.07	0.18	0.26	0.18	0.35	0.19	0.21	0.25	0.39	0.2	0.07	0.206667	0.25	0.28	0.14	0.033653	0.03	0.956025
428	CNAG_01990	CNAG_01990 _ 3	11	1471709	1471720	reverse	0.23	0.2	0.22	0.14	0.12	0.16	0.19	0.26	0.25	0.09	0.06	0.22	0.216667	0.14	0.233333	0.123333	-0.08	0.0725751	-0.11	0.361553
429	CNAG_01990	CNAG_01990 _ 1	11	1472371	1472402	reverse	0.73	0.78	0.77	0.86	0.88	0.84	0.81	0.73	0.74	0.91	0.94	0.78	0.76	0.86	0.76	0.876667	0.1	0.0471069	0.12	0.342261
430	CNAG_02021	CNAG_02021 _ 2	6	1412728	1412731	reverse	0.19	0.39	0.33	0.14	0.15	0.33	0.07	0.16	0.06	0.18	0	0	0.303333	0.206667	0.0966667	0.06	-0.1	0.198283	-0.04	0.893271
431	CNAG_02021	CNAG_02021 _ 1	6	1413199	1413227	reverse	0.81	0.61	0.67	0.86	0.85	0.67	0.93	0.84	0.94	0.82	1	1	0.696667	0.793333	0.903333	0.94	0.1	0.198283	0.04	0.893271
432	CNAG_02023	CNAG_02023 _ 2	6	1409939	1409967	reverse	0.3	0.45	0.22	0.44	0.33	0.44	0.11	0.05	0.08	0.62	0.48	0.54	0.323333	0.403333	0.08	0.546667	0.08	0.24214	0.47	0.0364101
433	CNAG_02023	CNAG_02023 _ 1	6	1410000	1410019	reverse	0.7	0.55	0.78	0.56	0.67	0.56	0.89	0.95	0.92	0.38	0.52	0.46	0.676667	0.596667	0.92	0.453333	-0.08	0.24214	-0.47	0.0364101
434	CNAG_02030	CNAG_02030 _ 3	6	1384183	1384224	reverse	0.09	0.09	0.09	0.28	0.29	0.26	0	0	0	0.17	0.16	0.13	0.09	0.276667	0	0.153333	0.19	0.0114764	0.15	0.115287
435	CNAG_02030	CNAG_02030 _ 2	6	1384475	1384479	reverse	0.31	0.3	0.3	0.28	0.31	0.3	0	0	0	0	0	0	0.303333	0.296667	0	0	-0.01	0.883643	0	1
436	CNAG_02030	CNAG_02030 _ 1	6	1384502	1384563	reverse	0.55	0.53	0.53	0.35	0.3	0.33	1	0.87	1	0.74	0.8	0.87	0.536667	0.326667	0.956667	0.803333	-0.21	0.0114764	-0.15	0.227628
437	CNAG_02035	CNAG_02035 _ 1	6	1369377	1369415	reverse	1	1	1	1	1	1	1	0.99	1	1	1	1	1	1	0.996667	1	0	1	0	1
438	CNAG_02055	CNAG_02055 _ 1	6	1318629	1318634	forward	0.11	0.13	0.17	0.1	0.11	0.07	0.09	0.08	0.05	0.02	0.06	0.04	0.136667	0.0933333	0.0733333	0.04	-0.04	0.259528	-0.03	0.816901
439	CNAG_02055	CNAG_02055 _ 2	6	1318652	1318710	forward	0.87	0.87	0.8	0.9	0.89	0.9	0.89	0.9	0.95	0.97	0.92	0.85	0.846667	0.896667	0.913333	0.913333	0.05	0.217499	0	1
440	CNAG_02058	CNAG_02058 _ 2	6	1311987	1312003	forward	0.29	0.29	0.37	0.16	0.11	0.17	0.21	0.26	0.25	0.22	0.19	0.19	0.316667	0.146667	0.24	0.2	-0.17	0.0248937	-0.04	0.745324
441	CNAG_02058	CNAG_02058 _ 3	6	1312046	1312064	forward	0.18	0.17	0.3	0.06	0.16	0.08	0.61	0.49	0.5	0.27	0.37	0.6	0.216667	0.1	0.533333	0.413333	-0.12	0.0769076	-0.12	0.485674
442	CNAG_02058	CNAG_02058 _ 4	6	1312354	1312402	forward	0.49	0.48	0.28	0.71	0.64	0.65	0.03	0.06	0.06	0.32	0.28	0.09	0.416667	0.666667	0.05	0.23	0.25	0.0248937	0.18	0.210741
443	CNAG_02058	CNAG_02058 _ 6	6	1314368	1314378	forward	0.04	0	0	0.01	0.03	0.02	0	0	0	0.04	0.01	0.01	0.0133333	0.02	0	0.02	0.01	0.899615	0.02	0.934355
444	CNAG_02069	CNAG_02069 _ 1	6	1281589	1281603	forward	0.19	0.26	0.33	0.18	0.35	0.38	0.15	0.15	0.2	0.16	0.12	0.14	0.26	0.303333	0.166667	0.14	0.04	0.515179	-0.03	0.890051
445	CNAG_02069	CNAG_02069 _ 2	6	1281621	1281651	forward	0.77	0.72	0.65	0.82	0.59	0.62	0.83	0.82	0.8	0.77	0.83	0.73	0.713333	0.676667	0.816667	0.776667	-0.04	0.612707	-0.04	0.797044
446	CNAG_02069	CNAG_02069 _ 3	6	1281732	1281740	forward	0.04	0.02	0.02	0	0.06	0	0.02	0.03	0	0.07	0.05	0.13	0.0266667	0.02	0.0166667	0.0833333	-0.01	0.913544	0.07	0.520017
447	CNAG_02070	CNAG_02070 _ 2	6	1280239	1280259	forward	0.98	0.97	0.97	0.98	0.98	0.98	0.99	0.99	0.98	0.99	0.99	0.99	0.973333	0.98	0.986667	0.99	0.01	0.872931	0	1
448	CNAG_02079	CNAG_02079 _ 2	6	1254780	1254808	reverse	0.08	0.1	0.1	0.08	0.02	0.02	0	0	0	0.07	0.08	0.17	0.0933333	0.04	0	0.106667	-0.05	0.182256	0.11	0.301329
449	CNAG_02079	CNAG_02079 _ 1	6	1258970	1259003	reverse	0.92	0.9	0.9	0.92	0.98	0.98	1	1	1	0.93	0.92	0.83	0.906667	0.96	1	0.893333	0.05	0.182256	-0.11	0.301329
450	CNAG_02094	CNAG_02094 _ 2	6	1214529	1214531	reverse	0	0	0.02	0	0	0	0	0.15	0.18	0.11	0	0	0.00666667	0	0.11	0.0366667	-0.01	0.874843	-0.07	0.621432
451	CNAG_02094	CNAG_02094 _ 1	6	1214876	1214930	reverse	1	1	0.98	1	1	1	1	0.85	0.82	0.89	1	1	0.993333	1	0.89	0.963333	0.01	0.874843	0.07	0.621432
452	CNAG_02100	CNAG_02100 _ 3	6	1191425	1191488	reverse	0.09	0.11	0.12	0.07	0.06	0.08	0.06	0.04	0	0.16	0	0	0.106667	0.07	0.0333333	0.0533333	-0.04	0.261486	0.02	1
453	CNAG_02100	CNAG_02100 _ 2	6	1192699	1192727	reverse	0.88	0.87	0.87	0.87	0.91	0.89	0.94	0.96	1	0.84	1	1	0.873333	0.89	0.966667	0.946667	0.02	0.638158	-0.02	1
454	CNAG_02115	CNAG_02115 _ 1	6	1149883	1149921	forward	0.84	0.9	0.91	0.96	1	1	1	0.99	1	1	1	1	0.883333	0.986667	0.996667	1	0.1	0.053683	0	1
455	CNAG_02115	CNAG_02115 _ 2	6	1150569	1150576	forward	0.16	0.1	0.09	0.04	0	0	0	0.01	0	0	0	0	0.116667	0.0133333	0.00333333	0	-0.1	0.053683	0	1
456	CNAG_02121	CNAG_02121 _ 1	6	1138001	1138070	forward	0.99	1	1	1	1	1	1	1	1	0.66	0.64	0.21	0.996667	1	1	0.503333	0	0.967872	-0.5	0.0671268
457	CNAG_02121	CNAG_02121 _ 2	6	1140218	1140234	forward	0.01	0	0	0	0	0	0	0	0	0.34	0.36	0.79	0.00333333	0	0	0.496667	0	0.967872	0.5	0.0671268
458	CNAG_02129	CNAG_02129 _ 1	6	1123225	1123230	reverse	0.98	0.98	0.99	0.98	0.99	0.99	1	0.99	0.93	0.99	0.99	0.93	0.983333	0.986667	0.973333	0.97	0	0.969694	0	1
459	CNAG_02131	CNAG_02131 _ 1	6	1114334	1114346	forward	0.19	0.21	0.18	0.19	0.17	0.27	0	0.12	0.24	0.32	0.09	0.12	0.193333	0.21	0.12	0.176667	0.02	0.745096	0.06	0.827645
460	CNAG_02131	CNAG_02131 _ 2	6	1114359	1114379	forward	0.81	0.79	0.82	0.81	0.83	0.73	1	0.88	0.76	0.68	0.91	0.88	0.806667	0.79	0.88	0.823333	-0.02	0.745096	-0.06	0.827645
461	CNAG_02133	CNAG_02133 _ 1	6	1110611	1110645	forward	0.6	0.65	0.62	0.69	0.72	0.7	0.97	0.92	0.97	0.9	0.91	0.87	0.623333	0.703333	0.953333	0.893333	0.08	0.0717284	-0.06	0.551975
462	CNAG_02133	CNAG_02133 _ 3	6	1110740	1110794	forward	0.08	0.1	0.11	0.09	0.11	0.13	0.01	0.01	0.02	0.06	0.06	0.06	0.0966667	0.11	0.0133333	0.06	0.01	0.742874	0.05	0.592852
463	CNAG_02133	CNAG_02133 _ 4	6	1110874	1110895	forward	0.26	0.2	0.21	0.19	0.12	0.12	0	0	0	0	0	0.01	0.223333	0.143333	0	0.00333333	-0.08	0.10133	0	1
464	CNAG_02140	CNAG_02140 _ 2	6	1090923	1090932	reverse	0	0	0	0.02	0	0	0	0	0	0.05	0	0	0	0.00666667	0	0.0166667	0.01	0.874843	0.02	0.988203
465	CNAG_02140	CNAG_02140 _ 1	6	1092627	1092648	reverse	1	1	1	0.98	1	1	1	1	1	0.95	1	1	1	0.993333	1	0.983333	-0.01	0.874843	-0.02	0.988203
466	CNAG_02145	CNAG_02145 _ 1	6	1083802	1083829	reverse	0.93	0.91	0.9	0.97	0.97	0.98	0.97	0.96	0.98	0.97	0.99	0.97	0.913333	0.973333	0.97	0.976667	0.06	0.100799	0.01	1
467	CNAG_02152	CNAG_02152 _ 1	6	1070030	1070055	forward	0.73	0.61	0.73	0.84	0.86	0.9	0	0.32	0.15	0.42	0.51	0	0.69	0.866667	0.156667	0.31	0.18	0.0288954	0.15	0.521677
468	CNAG_02152	CNAG_02152 _ 2	6	1070076	1070079	forward	0.09	0.12	0.08	0.16	0.12	0.1	0	0	0	0.12	0.25	0	0.0966667	0.126667	0	0.123333	0.03	0.429523	0.12	0.364479
469	CNAG_02152	CNAG_02152 _ 3	6	1072417	1072419	forward	0.18	0.27	0.19	0	0.01	0	1	0.68	0.85	0.45	0.25	1	0.213333	0.00333333	0.843333	0.566667	-0.21	0.0157563	-0.28	0.320234
470	CNAG_02177	CNAG_02177 _ 3	6	985211	985286	reverse	0.3	0.27	0.26	0.29	0.25	0.25	0.22	0.36	0.35	0.21	0.3	0.63	0.276667	0.263333	0.31	0.38	-0.01	0.756613	0.07	0.814602
471	CNAG_02177	CNAG_02177 _ 1	6	987026	987078	reverse	0.65	0.68	0.69	0.63	0.7	0.68	0.62	0.57	0.59	0.72	0.64	0.29	0.673333	0.67	0.593333	0.55	0	0.990004	-0.04	0.93628
472	CNAG_02180	CNAG_02180 _ 1	6	974407	974428	forward	0.62	0.59	0.55	0.3	0.32	0.28	0.15	0.23	0.28	0.06	0.02	0.12	0.586667	0.3	0.22	0.0666667	-0.29	0.00905254	-0.15	0.210884
473	CNAG_02180	CNAG_02180 _ 2	6	974600	974624	forward	0.32	0.33	0.37	0.62	0.65	0.69	0.85	0.68	0.58	0.94	0.98	0.88	0.34	0.653333	0.703333	0.933333	0.31	0.00869388	0.23	0.142411
474	CNAG_02182	CNAG_02182 _ 1	6	970362	970370	forward	0.57	0.5	0.52	0.67	0.67	0.66	0.72	0.55	0.91	0.9	0.87	0.86	0.53	0.666667	0.726667	0.876667	0.14	0.0276576	0.15	0.355681
475	CNAG_02182	CNAG_02182 _ 2	6	970402	970423	forward	0.42	0.5	0.47	0.32	0.32	0.33	0.28	0.45	0.09	0.09	0.13	0.13	0.463333	0.323333	0.273333	0.116667	-0.14	0.0285798	-0.16	0.34169
476	CNAG_02188	CNAG_02188 _ 1	6	955257	955280	forward	0.56	0.5	0.47	0.47	0.53	0.53	0.55	0.52	0.27	0.55	0.78	0.87	0.51	0.51	0.446667	0.733333	0	1	0.29	0.145423
477	CNAG_02188	CNAG_02188 _ 2	6	955476	955498	forward	0.25	0.27	0.31	0.38	0.3	0.31	0.19	0.18	0.29	0.1	0	0.13	0.276667	0.33	0.22	0.0766667	0.05	0.22594	-0.14	0.239656
478	CNAG_02188	CNAG_02188 _ 3	6	955575	955577	forward	0.18	0.23	0.22	0.15	0.17	0.16	0.26	0.3	0.45	0.35	0.22	0	0.21	0.16	0.336667	0.19	-0.05	0.181483	-0.15	0.403685
479	CNAG_02209	CNAG_02209 _ 1	6	911696	911727	forward	0.62	0.73	0.78	0.68	0.84	0.92	0.89	0.94	0.92	0.94	0.96	0.89	0.71	0.813333	0.916667	0.93	0.1	0.173736	0.01	1
480	CNAG_02209	CNAG_02209 _ 3	6	913063	913114	forward	0.38	0.27	0.22	0.32	0.16	0.07	0.11	0.06	0.08	0.06	0	0.11	0.29	0.183333	0.0833333	0.0566667	-0.11	0.167817	-0.03	0.922045
481	CNAG_02226	CNAG_02226 _ 4	6	862824	862848	reverse	0.08	0.08	0	0.54	0.62	0.61	0	0	0	0.22	0.23	0.16	0.0533333	0.59	0	0.203333	0.54	0.00465467	0.2	0.0790599
482	CNAG_02226	CNAG_02226 _ 3	6	862876	862884	reverse	0.06	0.12	0.05	0.12	0.11	0.13	0	0	0	0.43	0.52	0.27	0.0766667	0.12	0	0.406667	0.04	0.266921	0.41	0.0480386
483	CNAG_02226	CNAG_02226 _ 2	6	862906	862932	reverse	0.17	0.13	0.14	0.3	0.26	0.24	0	0.05	0	0.28	0.18	0.41	0.146667	0.266667	0.0166667	0.29	0.12	0.0349501	0.27	0.0846191
484	CNAG_02226	CNAG_02226 _ 1	6	863102	863156	reverse	0.69	0.68	0.81	0.04	0	0.02	1	0.95	1	0.07	0.07	0.17	0.726667	0.02	0.983333	0.103333	-0.71	0.00346944	-0.88	0.0142001
485	CNAG_02230	CNAG_02230 _ 1	6	854298	854324	reverse	1	1	1	1	1	1	0.97	1	1	0.99	0.99	0.97	1	1	0.99	0.983333	0	1	-0.01	1
486	CNAG_02234	CNAG_02234 _ 1	6	835711	835722	forward	0.97	0.96	0.96	1	0.99	1	1	0.97	0.98	1	0.97	1	0.963333	0.996667	0.983333	0.99	0.03	0.259823	0.01	1
487	CNAG_02237	CNAG_02237 _ 2	6	831107	831153	reverse	0.23	0.27	0.24	0	0.1	0.16	0.21	0.15	0.17	0	0.11	0	0.246667	0.0866667	0.176667	0.0366667	-0.16	0.037052	-0.14	0.217827
488	CNAG_02237	CNAG_02237 _ 1	6	832513	832556	reverse	0.7	0.69	0.71	1	0.9	0.84	0.79	0.85	0.83	0.89	0.73	1	0.7	0.913333	0.823333	0.873333	0.21	0.0226248	0.05	0.834901
489	CNAG_02239	CNAG_02239 _ 1	6	825304	825345	forward	0.83	0.78	0.79	0.87	0.87	0.87	0.92	0.99	1	0.96	1	0.98	0.8	0.87	0.97	0.98	0.07	0.0899037	0.01	1
490	CNAG_02239	CNAG_02239 _ 2	6	825665	825672	forward	0.17	0.22	0.21	0.13	0.13	0.13	0.08	0.01	0	0.04	0	0.02	0.2	0.13	0.03	0.02	-0.07	0.0899037	-0.01	1
491	CNAG_02259	CNAG_02259 _ 1	6	767073	767113	forward	0.83	0.68	0.65	0.93	0.92	0.89	0.76	0.8	0.89	0.64	0.85	0.72	0.72	0.913333	0.816667	0.736667	0.19	0.0312629	-0.08	0.592852
492	CNAG_02259	CNAG_02259 _ 2	6	767226	767265	forward	0.17	0.32	0.35	0.07	0.08	0.11	0.24	0.2	0.11	0.36	0.15	0.28	0.28	0.0866667	0.183333	0.263333	-0.19	0.0312629	0.08	0.592852
493	CNAG_02260	CNAG_02260 _ 1	6	763876	763936	forward	0.98	0.96	0.96	0.99	0.99	0.98	0.97	1	0.99	0.99	1	0.94	0.966667	0.986667	0.986667	0.976667	0.02	0.51861	-0.01	1
494	CNAG_02263	CNAG_02263 _ 1	6	755048	755065	reverse	0.99	0.99	0.99	1	1	1	1	1	1	1	1	1	0.99	1	1	1	0.01	0.751212	0	1
495	CNAG_02290	CNAG_02290 _ 1	6	689285	689307	reverse	0.94	0.92	0.91	0.98	1	0.98	1	1	0.99	1	1	1	0.923333	0.986667	0.996667	1	0.06	0.0951833	0	1
496	CNAG_02300	CNAG_02300 _ 1	6	664032	664042	forward	0.16	0.12	0.12	0.06	0.11	0.1	0.1	0.04	0.07	0	0	0	0.133333	0.09	0.07	0	-0.04	0.255113	-0.07	0.455503
497	CNAG_02300	CNAG_02300 _ 2	6	664070	664094	forward	0.78	0.82	0.83	0.9	0.89	0.88	0.9	0.96	0.93	1	1	0	0.81	0.89	0.93	0.666667	0.08	0.0701515	-0.26	0.469573
498	CNAG_02315	CNAG_02315 _ 1	6	633496	633542	reverse	0.93	0.93	0.91	0.97	0.97	0.98	0.91	1	0.95	1	1	0.95	0.923333	0.973333	0.953333	0.983333	0.05	0.137883	0.03	0.882735
499	CNAG_02331	CNAG_02331 _ 2	6	591332	591337	reverse	0.11	0.13	0.11	0.11	0.04	0.05	0.01	0.01	0.01	0.02	0.02	0.02	0.116667	0.0666667	0.01	0.02	-0.05	0.21511	0.01	1
500	CNAG_02331	CNAG_02331 _ 1	6	591425	591450	reverse	0.85	0.8	0.82	0.89	0.89	0.84	0.98	0.97	0.96	0.98	0.98	0.98	0.823333	0.873333	0.97	0.98	0.05	0.211677	0.01	1
501	CNAG_02335	CNAG_02335 _ 1	6	581857	581882	reverse	1	1	1	1	1	1	1	1	1	0.99	0.99	0.97	1	1	1	0.983333	0	1	-0.02	0.973662
502	CNAG_02398	CNAG_02398 _ 3	6	430785	430835	reverse	0.34	0.31	0.28	0.1	0.13	0.12	0.21	0.09	0	0	0.12	0	0.31	0.116667	0.1	0.04	-0.19	0.0143647	-0.06	0.742393
503	CNAG_02398	CNAG_02398 _ 2	6	430961	430975	reverse	0.19	0.25	0.15	0.4	0.33	0.2	0.13	0	1	0.67	0.06	0	0.196667	0.31	0.376667	0.243333	0.11	0.103909	-0.13	0.837884
504	CNAG_02398	CNAG_02398 _ 1	6	430993	431035	reverse	0.48	0.44	0.57	0.49	0.54	0.68	0.67	0.91	0	0.33	0.82	1	0.496667	0.57	0.526667	0.716667	0.07	0.250686	0.19	0.639232
505	CNAG_02415	CNAG_02415 _ 4	6	380540	380545	reverse	0.07	0.16	0.2	0.06	0.08	0.06	0.33	0.12	0.17	0.07	0	0.2	0.143333	0.0666667	0.206667	0.09	-0.08	0.138499	-0.12	0.44635
506	CNAG_02415	CNAG_02415 _ 3	6	380568	380603	reverse	0.17	0.28	0.25	0.12	0.17	0.24	0.26	0.69	0.35	0.28	0	0.38	0.233333	0.176667	0.433333	0.22	-0.06	0.278305	-0.21	0.335231
507	CNAG_02415	CNAG_02415 _ 2	6	382370	382383	reverse	0.28	0.21	0.25	0.5	0.54	0.42	0.2	0.07	0.2	0.31	0.31	0.42	0.246667	0.486667	0.156667	0.346667	0.24	0.0158608	0.19	0.150225
508	CNAG_02415	CNAG_02415 _ 1	6	382403	382426	reverse	0.48	0.35	0.3	0.32	0.2	0.28	0.21	0.12	0.28	0.33	0.69	0	0.376667	0.266667	0.203333	0.34	-0.11	0.10848	0.14	0.621432
509	CNAG_02426	CNAG_02426 _ 3	6	358926	358946	reverse	0.09	0.15	0.17	0.05	0	0.07	0	0.05	0	0	0	0	0.136667	0.04	0.0166667	0	-0.1	0.0727124	-0.02	0.988203
510	CNAG_02426	CNAG_02426 _ 1	6	359976	360005	reverse	0.86	0.75	0.71	0.93	1	0.93	1	0.95	1	1	0.9	1	0.773333	0.953333	0.983333	0.966667	0.18	0.0312629	-0.02	1
511	CNAG_02447	CNAG_02447 _ 2	6	307355	307379	reverse	0.96	0.95	0.9	0.94	0.92	0.89	0.88	0.89	0.93	0.91	0.91	0.86	0.936667	0.916667	0.9	0.893333	-0.02	0.631559	-0.01	1
512	CNAG_02447	CNAG_02447 _ 1	6	307431	307435	reverse	0.04	0.05	0.1	0.06	0.08	0.11	0.12	0.11	0.07	0.09	0.09	0.14	0.0633333	0.0833333	0.1	0.106667	0.02	0.631559	0.01	1
513	CNAG_02457	CNAG_02457 _ 1	6	274749	274802	forward	0.98	0.92	0.94	0.98	0.94	0.92	0.69	0.7	0.83	0.74	0.86	0.78	0.946667	0.946667	0.74	0.793333	0	1	0.05	0.752942
514	CNAG_02485	CNAG_02485 _ 1	6	190041	190093	forward	1	1	1	1	0.99	0.99	1	0.98	0.98	1	0.97	1	1	0.993333	0.986667	0.99	-0.01	0.872931	0	1
515	CNAG_02495	CNAG_02495 _ 1	6	163896	163943	reverse	0.99	0.99	0.98	1	1	1	1	1	1	1	1	1	0.986667	1	1	1	0.01	0.668461	0	1
516	CNAG_02500	CNAG_02500 _ 1	6	149730	149780	forward	0.89	0.89	0.91	0.98	0.99	0.96	0.93	0.9	0.93	0.7	1	1	0.896667	0.976667	0.92	0.9	0.08	0.0604158	-0.02	1
517	CNAG_02506	CNAG_02506 _ 2	6	139715	139736	reverse	0.86	0.74	0.86	0.86	0.9	0.89	0.91	0.57	0.79	0.76	0.84	0.86	0.82	0.883333	0.756667	0.82	0.06	0.211677	0.06	0.798195
518	CNAG_02506	CNAG_02506 _ 1	6	139759	139764	reverse	0.14	0.26	0.14	0.14	0.1	0.11	0.09	0.43	0.21	0.24	0.16	0.14	0.18	0.116667	0.243333	0.18	-0.06	0.211677	-0.06	0.798195
519	CNAG_02508	CNAG_02508 _ 1	6	135593	135608	forward	0.08	0	0	0.36	0.55	0.61	0	0	0	0	0	0	0.0266667	0.506667	0	0	0.48	0.00972381	0	1
520	CNAG_02508	CNAG_02508 _ 2	6	135630	135673	forward	0.92	1	1	0.64	0.45	0.39	1	1	1	1	1	1	0.973333	0.493333	1	1	-0.48	0.00972381	0	1
521	CNAG_02522	CNAG_02522 _ 1	6	100860	100901	forward	0.6	0.59	0.52	0.66	0.78	0.64	0.36	0.27	1	0.68	0.48	0.57	0.57	0.693333	0.543333	0.576667	0.12	0.0673872	0.03	1
522	CNAG_02522	CNAG_02522 _ 2	6	101306	101324	forward	0.4	0.41	0.48	0.34	0.22	0.36	0.64	0.73	0	0.32	0.52	0.43	0.43	0.306667	0.456667	0.423333	-0.12	0.0673872	-0.03	1
523	CNAG_02526	CNAG_02526 _ 2	6	85699	85706	reverse	0	0	0	0.04	0.04	0.02	0.58	0	0	0.47	0.46	0.51	0	0.0333333	0.193333	0.48	0.03	0.275312	0.29	0.233121
524	CNAG_02526	CNAG_02526 _ 1	6	85980	86004	reverse	1	1	1	0.96	0.96	0.98	0.42	1	1	0.53	0.54	0.49	1	0.966667	0.806667	0.52	-0.03	0.275312	-0.29	0.233121
525	CNAG_02527	CNAG_02527 _ 2	6	81425	81472	reverse	0.3	0.33	0.4	0.44	0.45	0.44	0.36	0.3	0.35	0.35	0.32	0.39	0.343333	0.443333	0.336667	0.353333	0.1	0.0657317	0.02	1
526	CNAG_02527	CNAG_02527 _ 1	6	81493	81529	reverse	0.7	0.67	0.6	0.56	0.55	0.56	0.64	0.7	0.65	0.65	0.68	0.61	0.656667	0.556667	0.663333	0.646667	-0.1	0.0657317	-0.02	1
527	CNAG_02542	CNAG_02542 _ 1	6	42971	42986	reverse	1	1	1	1	1	1	0.99	1	1	1	0.99	1	1	1	0.996667	0.996667	0	1	0	1
528	CNAG_02543	CNAG_02543 _ 1	6	39424	39461	forward	0.88	0.65	0.78	0.93	0.85	0.81	1	1	1	0.91	0.92	0.92	0.77	0.863333	1	0.916667	0.09	0.182281	-0.08	0.298171
529	CNAG_02543	CNAG_02543 _ 2	6	39898	39900	forward	0	0	0	0	0	0	0	0	0	0	0	0	0	0	0	0	0	1	0	1
530	CNAG_02543	CNAG_02543 _ 3	6	40285	40288	forward	0.12	0.35	0.22	0.07	0.1	0.15	0	0	0	0.06	0.08	0	0.23	0.106667	0	0.0466667	-0.12	0.0960189	0.05	0.696035
531	CNAG_02543	CNAG_02543 _ 4	6	40831	40854	forward	0	0	0	0	0.05	0.03	0	0	0	0.02	0	0.08	0	0.0266667	0	0.0333333	0.03	0.440104	0.03	0.836243
532	CNAG_02545	CNAG_02545 _ 1	6	37054	37061	forward	0.32	0.25	0.25	0.12	0.1	0.09	0.08	0.07	0.1	0	0.02	0.03	0.273333	0.103333	0.0833333	0.0166667	-0.17	0.0214566	-0.07	0.45626
533	CNAG_02545	CNAG_02545 _ 2	6	37121	37147	forward	0.68	0.75	0.75	0.88	0.9	0.91	0.92	0.93	0.9	1	0.98	0.97	0.726667	0.896667	0.916667	0.983333	0.17	0.0214566	0.07	0.45626
534	CNAG_02575	CNAG_02575 _ 1	3	1327503	1327511	forward	0.31	0.42	0.38	0.25	0.22	0.3	1	0.89	0.65	0.77	0.82	0.67	0.37	0.256667	0.846667	0.753333	-0.11	0.0646599	-0.09	0.621432
535	CNAG_02575	CNAG_02575 _ 2	3	1327532	1327540	forward	0.65	0.51	0.58	0.74	0.78	0.68	0	0.11	0.35	0.23	0.18	0.33	0.58	0.733333	0.153333	0.246667	0.15	0.0421052	0.09	0.621432
536	CNAG_02576	CNAG_02576 _ 2	3	1327265	1327271	reverse	0.85	0.58	0.55	0.49	0.65	0.44	0.27	0	0	0.21	0.23	0	0.66	0.526667	0.09	0.146667	-0.13	0.154721	0.06	0.846395
537	CNAG_02576	CNAG_02576 _ 1	3	1327292	1327300	reverse	0.15	0.42	0.45	0.51	0.35	0.56	0.73	1	1	0.79	0.77	0	0.34	0.473333	0.91	0.52	0.13	0.154721	-0.39	0.215031
538	CNAG_02591	CNAG_02591 _ 2	3	1283337	1283357	forward	0.97	0.95	0.93	0.98	0.98	0.99	0.78	0.73	0.65	0.98	0.97	0.98	0.95	0.983333	0.72	0.976667	0.03	0.315518	0.26	0.0705928
539	CNAG_02657	CNAG_02657 _ 1	3	1106911	1106948	forward	0.7	0.63	0.6	0.86	0.89	0.7	0.72	0.71	0.85	0.74	0.84	0.92	0.643333	0.816667	0.76	0.833333	0.17	0.0436605	0.07	0.621432
540	CNAG_02657	CNAG_02657 _ 2	3	1107211	1107231	forward	0.07	0.07	0.09	0.06	0.05	0.11	0.1	0	0.03	0	0.06	0	0.0766667	0.0733333	0.0433333	0.02	0	0.987082	-0.02	0.953707
541	CNAG_02657	CNAG_02657 _ 4	3	1107409	1107456	forward	0.2	0.27	0.27	0.09	0.06	0.12	0.17	0.29	0.12	0.26	0.09	0.08	0.246667	0.09	0.193333	0.143333	-0.16	0.0260056	-0.05	0.827645
542	CNAG_02666	CNAG_02666 _ 1	3	1075226	1075238	forward	0.3	0.3	0.34	0.29	0.23	0.24	0.22	0.37	0.27	0.32	0.2	0.3	0.313333	0.253333	0.286667	0.273333	-0.06	0.152732	-0.01	1
543	CNAG_02666	CNAG_02666 _ 2	3	1075257	1075286	forward	0.7	0.7	0.66	0.71	0.77	0.76	0.78	0.63	0.73	0.68	0.8	0.7	0.686667	0.746667	0.713333	0.726667	0.06	0.152732	0.01	1
544	CNAG_02671	CNAG_02671 _ 7	3	1065553	1065602	reverse	0.3	0.34	0.38	0.27	0.3	0.39	0.21	0.13	0.12	0.2	0.11	0.56	0.34	0.32	0.153333	0.29	-0.02	0.725871	0.14	0.502415
545	CNAG_02671	CNAG_02671 _ 6	3	1065699	1065712	reverse	0.15	0.18	0.19	0.19	0.14	0.18	0.25	0.11	0.08	0.06	0.08	0	0.173333	0.17	0.146667	0.0466667	0	0.987082	-0.1	0.431088
546	CNAG_02671	CNAG_02671 _ 2	3	1066231	1066236	reverse	0.13	0.13	0.14	0.13	0.11	0.12	0.02	0.04	0.08	0.04	0	0	0.133333	0.12	0.0466667	0.0133333	-0.01	0.693183	-0.03	0.831767
547	CNAG_02671	CNAG_02671 _ 1	3	1066879	1066900	reverse	0.26	0.23	0.18	0.33	0.35	0.26	0.52	0.62	0.7	0.67	0.73	0.44	0.223333	0.313333	0.613333	0.613333	0.09	0.0931815	0	1
548	CNAG_02673	CNAG_02673 _ 1	3	1060191	1060222	forward	1	1	1	1	1	1	1	1	1	1	1	1	1	1	1	1	0	1	0	1
549	CNAG_02676	CNAG_02676 _ 1	3	1050471	1050500	forward	0.24	0.32	0.16	0.09	0.06	0	0.19	0.06	0.34	0.11	0.16	0.13	0.24	0.05	0.196667	0.133333	-0.19	0.0301687	-0.06	0.742393
550	CNAG_02676	CNAG_02676 _ 2	3	1050524	1050549	forward	0.76	0.68	0.84	0.91	0.94	1	0.81	0.94	0.66	0.89	0.84	0.87	0.76	0.95	0.803333	0.866667	0.19	0.0301687	0.06	0.742393
551	CNAG_02688	CNAG_02688 _ 4	3	1012660	1012668	reverse	0.02	0.04	0.05	0.04	0.04	0.04	0.08	0.03	0	0	0	0.02	0.0366667	0.04	0.0366667	0.00666667	0	0.975458	-0.03	0.863347
552	CNAG_02688	CNAG_02688 _ 3	3	1012706	1012726	reverse	0.16	0.19	0.23	0.06	0.03	0.04	0.33	0.33	0.36	0.11	0.16	0.16	0.193333	0.0433333	0.34	0.143333	-0.15	0.0246629	-0.2	0.0805695
553	CNAG_02688	CNAG_02688 _ 2	3	1012744	1012797	reverse	0.67	0.65	0.65	0.4	0.37	0.36	0.52	0.52	0.56	0.52	0.36	0.41	0.656667	0.376667	0.533333	0.43	-0.28	0.00837442	-0.1	0.37815
554	CNAG_02688	CNAG_02688 _ 1	3	1014041	1014069	reverse	0.14	0.12	0.07	0.5	0.56	0.56	0.08	0.11	0.08	0.38	0.48	0.41	0.11	0.54	0.09	0.423333	0.43	0.00597123	0.33	0.0435163
555	CNAG_02692	CNAG_02692 _ 1	3	1005364	1005400	reverse	0.97	0.96	0.95	0.98	0.99	0.98	1	1	1	0.97	0.97	0.86	0.96	0.983333	1	0.933333	0.02	0.440458	-0.07	0.564855
556	CNAG_02696	CNAG_02696 _ 3	3	990701	990712	reverse	0.04	0.02	0.05	0.03	0.04	0	0.25	0.1	0	0.16	0	0.28	0.0366667	0.0233333	0.116667	0.146667	-0.01	0.744308	0.03	0.99524
557	CNAG_02696	CNAG_02696 _ 2	3	990770	990787	reverse	0.56	0.63	0.65	0.45	0.54	0.43	0.75	0.9	0.18	0.56	0.76	0.72	0.613333	0.473333	0.61	0.68	-0.14	0.0436605	0.07	0.905888
558	CNAG_02696	CNAG_02696 _ 1	3	994325	994366	reverse	0.4	0.34	0.3	0.52	0.42	0.57	0	0	0.82	0.27	0.24	0	0.346667	0.503333	0.273333	0.17	0.16	0.0430195	-0.1	0.846395
559	CNAG_02704	CNAG_02704 _ 1	3	959370	959414	forward	0.52	0.52	0.58	0.7	0.7	0.67	0.49	0.49	0.48	0.46	0.71	0.56	0.54	0.69	0.486667	0.576667	0.15	0.0248419	0.09	0.538673
560	CNAG_02704	CNAG_02704 _ 2	3	959850	959856	forward	0.06	0.04	0.03	0.01	0.01	0.01	0	0.01	0	0.01	0	0.02	0.0433333	0.01	0.00333333	0.01	-0.03	0.29062	0.01	1
561	CNAG_02704	CNAG_02704 _ 3	3	959976	960043	forward	0.42	0.44	0.4	0.28	0.29	0.32	0.51	0.51	0.52	0.54	0.29	0.41	0.42	0.296667	0.513333	0.413333	-0.12	0.0301991	-0.1	0.485674
562	CNAG_02714	CNAG_02714 _ 1	3	935071	935089	reverse	1	1	1	1	1	1	1	1	1	1	1	1	1	1	1	1	0	1	0	1
563	CNAG_02722	CNAG_02722 _ 1	3	906896	906914	forward	0.26	0.22	0.29	0.09	0.02	0.09	0.29	0.21	0	0.21	0.23	0.21	0.256667	0.0666667	0.166667	0.216667	-0.19	0.0197656	0.05	0.841294
564	CNAG_02722	CNAG_02722 _ 2	3	906937	906958	forward	0.74	0.78	0.71	0.91	0.98	0.91	0.71	0.79	1	0.79	0.77	0.79	0.743333	0.933333	0.833333	0.783333	0.19	0.0197656	-0.05	0.841294
565	CNAG_02736	CNAG_02736 _ 2	3	877051	877054	reverse	0.39	0.33	0.32	0.17	0.16	0.21	0	0	0.07	0.08	0	0	0.346667	0.18	0.0233333	0.0266667	-0.17	0.0227604	0	1
566	CNAG_02736	CNAG_02736 _ 1	3	877745	877783	reverse	0.61	0.67	0.68	0.83	0.84	0.79	1	1	0.93	0.92	1	1	0.653333	0.82	0.976667	0.973333	0.17	0.0227604	0	1
567	CNAG_02748	CNAG_02748 _ 1	3	852080	852117	forward	0.85	0.87	0.88	0.92	0.93	0.98	0.95	1	0.96	1	1	1	0.866667	0.943333	0.97	1	0.08	0.0870881	0.03	0.841294
568	CNAG_02751	CNAG_02751 _ 1	3	845537	845545	reverse	1	0.99	0.99	1	0.99	0.98	1	1	1	0.98	0.98	0.88	0.993333	0.99	1	0.946667	0	0.97275	-0.05	0.662684
569	CNAG_02760	CNAG_02760 _ 1	3	829780	829829	reverse	0.99	0.98	0.98	0.97	0.98	0.98	0.99	1	1	0.97	0.97	0.98	0.983333	0.976667	0.996667	0.973333	-0.01	0.874843	-0.02	0.882735
570	CNAG_02761	CNAG_02761 _ 1	3	826697	826744	forward	0.99	0.99	0.98	0.99	0.99	0.99	0.98	0.99	1	0.98	0.99	0.98	0.986667	0.99	0.99	0.983333	0	0.967872	-0.01	1
571	CNAG_02766	CNAG_02766 _ 2	3	816871	816874	reverse	0.18	0.26	0.2	0.07	0.14	0.15	0	0	0	0	0	0	0.213333	0.12	0	0	-0.09	0.0845212	0	1
572	CNAG_02766	CNAG_02766 _ 1	3	817539	817564	reverse	0.82	0.74	0.8	0.93	0.86	0.85	1	1	1	1	1	1	0.786667	0.88	1	1	0.09	0.0845212	0	1
573	CNAG_02774	CNAG_02774 _ 4	3	795789	795797	reverse	0.11	0.17	0.19	0.09	0.16	0.15	0.5	0.17	0	0.25	0.1	0.18	0.156667	0.133333	0.223333	0.176667	-0.02	0.612707	-0.05	0.937976
574	CNAG_02774	CNAG_02774 _ 3	3	795950	795976	reverse	0.3	0.37	0.38	0.35	0.29	0.33	0	0.46	0.44	0.51	0.51	0.7	0.35	0.323333	0.3	0.573333	-0.03	0.539371	0.27	0.215031
575	CNAG_02774	CNAG_02774 _ 2	3	797727	797731	reverse	0.11	0.12	0.13	0.09	0.1	0.06	0.29	0	0	0	0	0	0.12	0.0833333	0.0966667	0	-0.04	0.28011	-0.1	0.566358
576	CNAG_02774	CNAG_02774 _ 1	3	798438	798462	reverse	0.48	0.34	0.3	0.46	0.45	0.46	0.21	0.38	0.56	0.24	0.39	0.13	0.373333	0.456667	0.383333	0.253333	0.08	0.161667	-0.13	0.495808
577	CNAG_02775	CNAG_02775 _ 1	3	793972	794028	reverse	0.95	0.95	0.96	0.95	0.96	0.96	1	0.99	0.96	0.99	0.99	0.99	0.953333	0.956667	0.983333	0.99	0	0.969694	0.01	1
578	CNAG_02787	CNAG_02787 _ 2	3	766381	766384	reverse	0.11	0.2	0.08	0	0	0.06	0	0	0	0	0	0	0.13	0.02	0	0	-0.11	0.0694009	0	1
579	CNAG_02787	CNAG_02787 _ 1	3	767420	767488	reverse	0.89	0.8	0.92	1	1	0.94	1	1	1	1	1	1	0.87	0.98	1	1	0.11	0.0694009	0	1
580	CNAG_02791	CNAG_02791 _ 1	3	758518	758544	forward	0.99	1	0.98	0.96	0.95	0.95	1	1	1	1	1	1	0.99	0.953333	1	1	-0.04	0.237148	0	1
581	CNAG_02801	CNAG_02801 _ 1	3	738630	738673	reverse	0.99	0.99	0.99	0.93	0.94	0.96	1	1	1	0.95	0.94	0.99	0.99	0.943333	1	0.96	-0.05	0.165623	-0.04	0.733364
582	CNAG_02811	CNAG_02811 _ 1	3	716526	716540	forward	0.98	0.97	0.97	1	1	1	1	1	0.95	1	1	1	0.973333	1	0.983333	1	0.03	0.348323	0.02	0.988203
583	CNAG_02812	CNAG_02812 _ 1	3	714269	714316	forward	0.93	0.91	0.93	0.96	0.96	0.93	1	1	1	0.97	1	1	0.923333	0.95	1	0.99	0.03	0.419965	-0.01	1
584	CNAG_02815	CNAG_02815 _ 2	3	709436	709460	reverse	0.92	0.94	0.94	0.99	0.99	0.97	0.97	0.96	0.95	0.99	0.99	0.97	0.933333	0.983333	0.96	0.983333	0.05	0.147143	0.02	0.893055
585	CNAG_02815	CNAG_02815 _ 1	3	709520	709528	reverse	0.07	0.05	0.06	0.01	0.01	0.02	0.03	0.04	0.05	0.01	0.01	0.03	0.06	0.0133333	0.04	0.0166667	-0.05	0.1542	-0.02	0.893055
586	CNAG_02833	CNAG_02833 _ 1	3	661669	661716	reverse	0.96	0.93	0.93	0.97	0.97	0.96	0.91	0.97	0.94	0.93	0.96	0.95	0.94	0.966667	0.94	0.946667	0.03	0.407705	0.01	1
587	CNAG_02838	CNAG_02838 _ 1	3	645889	645914	reverse	0.96	0.92	0.91	0.96	0.95	0.92	0.87	0.93	0.96	0.98	1	0.92	0.93	0.943333	0.92	0.966667	0.01	0.7636	0.05	0.742134
588	CNAG_02843	CNAG_02843 _ 1	3	634335	634379	forward	0.79	0.82	0.84	0.85	0.86	0.85	0.81	0.92	0.85	0.8	0.93	0.81	0.816667	0.853333	0.86	0.846667	0.04	0.291138	-0.01	1
589	CNAG_02843	CNAG_02843 _ 2	3	635259	635296	forward	0.12	0.07	0.07	0.07	0.05	0.07	0.19	0.08	0.15	0.14	0.05	0.08	0.0866667	0.0633333	0.14	0.09	-0.02	0.522484	-0.05	0.731248
590	CNAG_02843	CNAG_02843 _ 3	3	635321	635340	forward	0.09	0.12	0.09	0.08	0.1	0.09	0	0	0	0.06	0.02	0.1	0.1	0.09	0	0.06	-0.01	0.811722	0.06	0.561004
591	CNAG_02845	CNAG_02845 _ 2	3	631844	631852	reverse	0	0	0	0	0	0	0	0	0	0	0	0	0	0	0	0	0	1	0	1
592	CNAG_02845	CNAG_02845 _ 1	3	631932	631950	reverse	1	1	1	1	1	1	1	1	1	1	1	1	1	1	1	1	0	1	0	1
593	CNAG_02850	CNAG_02850 _ 1	3	619165	619181	reverse	0.96	0.93	0.91	0.96	0.94	1	0.8	1	1	1	1	1	0.933333	0.966667	0.933333	1	0.03	0.387717	0.07	0.665415
594	CNAG_02851	CNAG_02851 _ 3	3	614704	614712	reverse	0.45	0.33	0.34	0.23	0.17	0.12	0	0.07	0.08	0.05	0.06	0.07	0.373333	0.173333	0.05	0.06	-0.2	0.0255911	0.01	1
595	CNAG_02851	CNAG_02851 _ 2	3	615584	615601	reverse	0.13	0.16	0.19	0.2	0.16	0.2	0.64	0.63	0.6	0.36	0.44	0.4	0.16	0.186667	0.623333	0.4	0.03	0.48908	-0.22	0.0705928
596	CNAG_02851	CNAG_02851 _ 1	3	615679	615709	reverse	0.42	0.51	0.47	0.57	0.67	0.69	0.36	0.3	0.32	0.58	0.5	0.53	0.466667	0.643333	0.326667	0.536667	0.18	0.0299785	0.21	0.0841962
597	CNAG_02852	CNAG_02852 _ 3	3	613382	613395	reverse	0.1	0.06	0.04	0.22	0.21	0.16	0.43	0.33	0.4	0.02	0.11	0.05	0.0666667	0.196667	0.386667	0.06	0.13	0.0338364	-0.33	0.0480386
598	CNAG_02852	CNAG_02852 _ 2	3	613425	613457	reverse	0.56	0.45	0.53	0.58	0.56	0.63	0.49	0.56	0.51	0.28	0.25	0.27	0.513333	0.59	0.52	0.266667	0.08	0.138226	-0.25	0.059923
599	CNAG_02852	CNAG_02852 _ 1	3	613478	613511	reverse	0.34	0.49	0.43	0.21	0.23	0.21	0.08	0.12	0.09	0.7	0.64	0.69	0.42	0.216667	0.0966667	0.676667	-0.2	0.0228738	0.58	0.0177039
600	CNAG_02860	CNAG_02860 _ 2	3	590120	590187	reverse	0.99	1	1	0.99	1	1	1	1	1	0.94	1	1	0.996667	0.996667	1	0.98	0	1	-0.02	0.956025
601	CNAG_02877	CNAG_02877 _ 5	3	548702	548723	reverse	0.11	0.19	0.21	0.09	0.09	0.12	0.14	0.1	0.12	0.16	0.1	0.37	0.17	0.1	0.12	0.21	-0.07	0.141335	0.09	0.566305
602	CNAG_02877	CNAG_02877 _ 1	3	551346	551388	reverse	0.86	0.77	0.72	0.88	0.87	0.85	0.76	0.9	0.88	0.8	0.87	0.63	0.783333	0.866667	0.846667	0.766667	0.08	0.125133	-0.08	0.621432
603	CNAG_02880	CNAG_02880 _ 1	3	542696	542730	forward	0.96	0.95	0.96	1	0.99	0.99	0.91	0.94	0.93	0.99	0.91	0.79	0.956667	0.993333	0.926667	0.896667	0.04	0.22427	-0.03	0.929096
604	CNAG_02886	CNAG_02886 _ 1	3	529547	529568	forward	0.54	0.59	0.68	0.48	0.55	0.7	0.63	0.88	0.85	0.66	0.76	0.77	0.603333	0.576667	0.786667	0.73	-0.03	0.734092	-0.06	0.801615
605	CNAG_02886	CNAG_02886 _ 2	3	529588	529590	forward	0.37	0.31	0.19	0.35	0.28	0.15	0.21	0.12	0	0.14	0.24	0.23	0.29	0.26	0.11	0.203333	-0.03	0.693183	0.09	0.509468
606	CNAG_02886	CNAG_02886 _ 3	3	530125	530129	forward	0.09	0.1	0.14	0.16	0.18	0.15	0.17	0	0.15	0.21	0	0	0.11	0.163333	0.106667	0.07	0.05	0.166675	-0.04	0.922389
607	CNAG_02905	CNAG_02905 _ 2	3	487557	487569	reverse	0.44	0.4	0.36	0.17	0.14	0.15	0.38	0.32	0.52	0.37	0	0.47	0.4	0.153333	0.406667	0.28	-0.25	0.0109724	-0.13	0.566358
608	CNAG_02905	CNAG_02905 _ 1	3	487590	487616	reverse	0.56	0.6	0.64	0.83	0.86	0.85	0.62	0.68	0.48	0.63	1	0.53	0.6	0.846667	0.593333	0.72	0.25	0.0109724	0.13	0.566358
609	CNAG_02921	CNAG_02921 _ 1	3	445537	445569	forward	0.86	0.87	0.88	0.65	0.68	0.64	1	1	1	1	1	1	0.87	0.656667	1	1	-0.21	0.0107626	0	1
610	CNAG_02921	CNAG_02921 _ 2	3	445589	445648	forward	0.14	0.13	0.12	0.35	0.32	0.36	0	0	0	0	0	0	0.13	0.343333	0	0	0.21	0.0107626	0	1
611	CNAG_02925	CNAG_02925 _ 1	3	436991	437016	reverse	1	1	1	0.99	0.98	1	1	0.9	1	1	1	1	1	0.99	0.966667	1	-0.01	0.787305	0.03	0.85199
612	CNAG_02933	CNAG_02933 _ 2	3	415408	415436	reverse	0.76	0.84	0.66	0.5	0.72	0.56	0.83	0.75	0.33	0.79	0.89	0.84	0.753333	0.593333	0.636667	0.84	-0.16	0.0701286	0.2	0.327783
613	CNAG_02933	CNAG_02933 _ 1	3	415489	415496	reverse	0.24	0.16	0.34	0.5	0.28	0.44	0.17	0.25	0.67	0.21	0.11	0.16	0.246667	0.406667	0.363333	0.16	0.16	0.0701286	-0.2	0.327783
614	CNAG_02936	CNAG_02936 _ 1	3	400055	400093	forward	0.97	0.95	0.96	1	1	1	1	1	1	1	0.99	1	0.96	1	1	0.996667	0.04	0.200809	0	1
615	CNAG_02941	CNAG_02941 _ 4	3	387259	387270	reverse	0.17	0.24	0.29	0.11	0.12	0.18	0.11	0.13	0.04	0.13	0.09	0	0.233333	0.136667	0.0933333	0.0733333	-0.1	0.0911577	-0.02	1
616	CNAG_02941	CNAG_02941 _ 2	3	387625	387643	reverse	0.1	0.12	0.09	0.09	0.04	0	0.05	0.02	0.1	0	0	0	0.103333	0.0433333	0.0566667	0	-0.06	0.171983	-0.06	0.590487
617	CNAG_02941	CNAG_02941 _ 1	3	387804	387835	reverse	0.69	0.58	0.56	0.79	0.83	0.8	0.84	0.85	0.86	0.87	0.89	1	0.61	0.806667	0.85	0.92	0.2	0.0234758	0.07	0.557057
618	CNAG_02942	CNAG_02942 _ 3	3	385489	385530	reverse	0.4	0.43	0.5	0.7	0.93	0.81	0.37	0.24	0.35	0.6	0.71	0.66	0.443333	0.813333	0.32	0.656667	0.37	0.0120219	0.34	0.0518343
619	CNAG_02942	CNAG_02942 _ 2	3	385580	385653	reverse	0.47	0.42	0.37	0.25	0.07	0.19	0.44	0.45	0.28	0.4	0.29	0.34	0.42	0.17	0.39	0.343333	-0.25	0.0213955	-0.05	0.823539
620	CNAG_02942	CNAG_02942 _ 1	3	385674	385701	reverse	0.12	0.15	0.13	0.05	0	0	0.19	0.31	0.37	0	0	0	0.133333	0.0166667	0.29	0	-0.12	0.0344043	-0.29	0.0702292
621	CNAG_02943	CNAG_02943 _ 2	3	383175	383193	reverse	0.76	0.72	0.71	0.74	0.72	0.71	0.92	0.86	0.84	0.82	0.82	0.81	0.73	0.723333	0.873333	0.816667	-0.01	0.907232	-0.06	0.592852
622	CNAG_02943	CNAG_02943 _ 1	3	383247	383262	reverse	0.17	0.17	0.19	0.21	0.2	0.21	0.07	0.11	0.15	0.15	0.15	0.14	0.176667	0.206667	0.11	0.146667	0.03	0.328368	0.04	0.801615
623	CNAG_02953	CNAG_02953 _ 1	3	354656	354681	forward	0.37	0.32	0.22	0.38	0.33	0.28	0.09	0.15	0.16	0.06	0.17	0	0.303333	0.33	0.133333	0.0766667	0.03	0.651504	-0.06	0.717375
624	CNAG_02953	CNAG_02953 _ 3	3	358960	358996	forward	0.08	0.05	0.02	0.04	0.06	0.05	0.11	0.24	0.15	0.14	0.25	0.15	0.05	0.05	0.166667	0.18	0	1	0.01	1
625	CNAG_02953	CNAG_02953 _ 4	3	359203	359229	forward	0.4	0.48	0.53	0.43	0.45	0.48	0.55	0.39	0.48	0.63	0.46	0.55	0.47	0.453333	0.473333	0.546667	-0.02	0.777854	0.07	0.621432
626	CNAG_02953	CNAG_02953 _ 5	3	359317	359319	forward	0.15	0.15	0.23	0.14	0.15	0.18	0.25	0.21	0.21	0.13	0.12	0.3	0.176667	0.156667	0.223333	0.183333	-0.02	0.664575	-0.04	0.855019
627	CNAG_02955	CNAG_02955 _ 3	3	354384	354408	reverse	0.56	0.61	0.32	0.63	0.79	0.81	0	0.21	0	0.28	0.34	0.72	0.496667	0.743333	0.07	0.446667	0.25	0.0390611	0.38	0.106449
628	CNAG_02955	CNAG_02955 _ 2	3	354461	354463	reverse	0.08	0.07	0.11	0.1	0	0.04	0	0.1	0	0	0.06	0.09	0.0866667	0.0466667	0.0333333	0.05	-0.04	0.35304	0.02	1
629	CNAG_02955	CNAG_02955 _ 1	3	354482	354500	reverse	0.36	0.33	0.57	0.27	0.21	0.15	1	0.69	1	0.72	0.6	0.19	0.42	0.21	0.896667	0.503333	-0.21	0.0392483	-0.39	0.125943
630	CNAG_02956	CNAG_02956 _ 1	3	351713	351776	forward	0.99	0.99	0.99	0.99	1	1	0.96	0.98	0.99	0.98	0.98	0.99	0.99	0.996667	0.976667	0.983333	0.01	0.872931	0.01	1
631	CNAG_02965	CNAG_02965 _ 1	3	323783	323794	forward	0.48	0.39	0.32	0.27	0.22	0.18	0.22	0.27	0.06	0.24	0.25	0.16	0.396667	0.223333	0.183333	0.216667	-0.17	0.0345438	0.03	0.922389
632	CNAG_02965	CNAG_02965 _ 2	3	323835	323857	forward	0.2	0.22	0.21	0.5	0.6	0.64	0.06	0.2	0.1	0.67	0.54	0.78	0.21	0.58	0.12	0.663333	0.37	0.00873402	0.54	0.0417625
633	CNAG_02965	CNAG_02965 _ 3	3	324115	324123	forward	0.33	0.39	0.47	0.23	0.18	0.18	0.72	0.53	0.84	0.09	0.21	0.05	0.396667	0.196667	0.696667	0.116667	-0.2	0.0234758	-0.58	0.0417625
634	CNAG_02981	CNAG_02981 _ 1	3	288878	288895	forward	0.91	0.98	0.95	0.78	0.9	0.87	0.81	1	1	0.77	0.54	0.85	0.946667	0.85	0.936667	0.72	-0.1	0.0915528	-0.22	0.215031
635	CNAG_02981	CNAG_02981 _ 2	3	288907	288922	forward	0.09	0.02	0.05	0.22	0.1	0.13	0.19	0	0	0.23	0.46	0.15	0.0533333	0.15	0.0633333	0.28	0.1	0.0915528	0.22	0.215031
636	CNAG_02986	CNAG_02986 _ 2	3	273914	273934	reverse	0.88	0.86	0.77	0.86	0.88	0.9	0.28	0.57	0.36	0.88	0.9	0.89	0.836667	0.88	0.403333	0.89	0.04	0.340487	0.49	0.0432239
637	CNAG_02986	CNAG_02986 _ 1	3	274001	274052	reverse	0.1	0.12	0.21	0.13	0.12	0.09	0.72	0.43	0.64	0.12	0.1	0.11	0.143333	0.113333	0.596667	0.11	-0.03	0.516206	-0.49	0.0432239
638	CNAG_02990	CNAG_02990 _ 1	3	265141	265145	forward	0.98	0.98	0.99	0.99	0.99	0.99	1	1	1	1	1	0.98	0.983333	0.99	1	0.993333	0.01	0.872931	-0.01	1
639	CNAG_02995	CNAG_02995 _ 1	3	252359	252434	forward	1	1	1	1	1	1	1	1	1	1	1	1	1	1	1	1	0	1	0	1
640	CNAG_02996	CNAG_02996 _ 2	3	251801	251859	reverse	0.92	0.93	0.88	0.95	0.96	0.97	0.96	0.86	0.83	0.97	1	0.98	0.91	0.96	0.883333	0.983333	0.05	0.181483	0.1	0.361342
641	CNAG_02996	CNAG_02996 _ 1	3	252061	252064	reverse	0.07	0.06	0.13	0.04	0.04	0.03	0.04	0.14	0.17	0.03	0	0.02	0.0866667	0.0366667	0.116667	0.0166667	-0.05	0.211677	-0.1	0.361342
642	CNAG_03002	CNAG_03002 _ 1	3	234126	234152	forward	0.98	0.97	0.98	0.98	0.98	0.97	1	1	1	0.99	1	0.99	0.976667	0.976667	1	0.993333	0	1	-0.01	1
643	CNAG_03016	CNAG_03016 _ 1	3	201509	201565	forward	0.78	0.84	0.76	0.87	0.87	0.82	0.89	0.94	0.97	0.93	0.96	0.9	0.793333	0.853333	0.933333	0.93	0.06	0.178893	0	1
644	CNAG_03016	CNAG_03016 _ 2	3	202262	202282	forward	0.22	0.16	0.24	0.13	0.13	0.18	0.11	0.06	0.03	0.07	0.04	0.1	0.206667	0.146667	0.0666667	0.07	-0.06	0.178893	0	1
645	CNAG_03040	CNAG_03040 _ 3	3	139020	139047	reverse	0.08	0.1	0.07	0.25	0.21	0.18	0	0.21	0	0.26	0.32	0.05	0.0833333	0.213333	0.07	0.21	0.13	0.0312629	0.14	0.403685
646	CNAG_03040	CNAG_03040 _ 2	3	139071	139097	reverse	0.73	0.7	0.59	0.69	0.73	0.79	0.75	0.52	0.86	0.74	0.68	0.95	0.673333	0.736667	0.71	0.79	0.06	0.247336	0.08	0.745324
647	CNAG_03040	CNAG_03040 _ 1	3	139127	139154	reverse	0.19	0.2	0.34	0.05	0.06	0.02	0.25	0.28	0.14	0	0	0	0.243333	0.0433333	0.223333	0	-0.2	0.0255911	-0.22	0.0901451
648	CNAG_03045	CNAG_03045 _ 1	3	130149	130191	forward	0.83	0.86	0.79	1	1	1	1	0	0	1	0.86	1	0.826667	1	0.333333	0.953333	0.17	0.0181758	0.62	0.119122
649	CNAG_03045	CNAG_03045 _ 2	3	130573	130588	forward	0.17	0.14	0.21	0	0	0	0	1	0	0	0.14	0	0.173333	0	0.333333	0.0466667	-0.17	0.0181758	-0.29	0.429533
650	CNAG_03052	CNAG_03052 _ 1	3	110769	110815	forward	1	1	0.99	1	1	1	1	0.98	1	1	0.97	0.97	0.996667	1	0.993333	0.98	0	0.967872	-0.01	1
651	CNAG_03052	CNAG_03052 _ 2	3	110926	110928	forward	0	0	0.01	0	0	0	0	0.02	0	0	0.03	0.03	0.00333333	0	0.00666667	0.02	0	0.967872	0.01	1
652	CNAG_03058	CNAG_03058 _ 2	3	98794	98805	forward	1	1	1	1	1	1	1	1	1	1	1	1	1	1	1	1	0	1	0	1
653	CNAG_03083	CNAG_03083 _ 1	3	35871	35884	forward	0.59	0.13	0.35	0.15	0.09	0.18	0.23	0.32	0.09	0.36	0.28	0.2	0.356667	0.14	0.213333	0.28	-0.22	0.0732823	0.07	0.717662
654	CNAG_03083	CNAG_03083 _ 2	3	35972	36025	forward	0.41	0.87	0.65	0.69	0.8	0.71	0.7	0.59	0.91	0.61	0.67	0.76	0.643333	0.733333	0.733333	0.68	0.09	0.359033	-0.05	0.846395
655	CNAG_03083	CNAG_03083 _ 3	3	36148	36155	forward	0	0	0	0.16	0.11	0.11	0.07	0.08	0	0.03	0.06	0.04	0	0.126667	0.05	0.0433333	0.13	0.0288418	-0.01	1
656	CNAG_03113	CNAG_03113 _ 6	8	80651	80688	reverse	0.02	0.02	0.01	0.01	0.01	0.01	0.09	0.08	0.1	0.2	0.08	0.61	0.0166667	0.01	0.09	0.296667	-0.01	0.872931	0.21	0.326206
657	CNAG_03113	CNAG_03113 _ 4	8	80739	80761	reverse	0.15	0.14	0.16	0.11	0.11	0.14	0.04	0.13	0.1	0.14	0.04	0.28	0.15	0.12	0.09	0.153333	-0.03	0.359033	0.06	0.719416
658	CNAG_03113	CNAG_03113 _ 1	8	83365	83402	reverse	0.82	0.83	0.84	0.87	0.88	0.85	0.87	0.79	0.81	0.64	0.87	0.08	0.83	0.866667	0.823333	0.53	0.04	0.261486	-0.29	0.282869
659	CNAG_03114	CNAG_03114 _ 1	8	83594	83641	forward	0.6	0.53	0.63	0.73	0.67	0.64	0.82	0.87	0.9	0.91	0.86	0.93	0.586667	0.68	0.863333	0.9	0.09	0.0939385	0.04	0.827645
660	CNAG_03114	CNAG_03114 _ 2	8	83668	83684	forward	0.4	0.47	0.37	0.27	0.33	0.36	0.18	0.13	0.1	0.09	0.14	0.07	0.413333	0.32	0.136667	0.1	-0.09	0.0939385	-0.04	0.827645
661	CNAG_03118	CNAG_03118 _ 1	8	102623	102685	forward	0.82	0.86	0.85	0.86	0.91	0.88	0.85	0.91	0.93	0.85	0.88	0.84	0.843333	0.883333	0.896667	0.856667	0.04	0.279052	-0.04	0.780261
662	CNAG_03118	CNAG_03118 _ 2	8	102826	102854	forward	0.18	0.14	0.15	0.14	0.09	0.12	0.15	0.09	0.07	0.15	0.12	0.16	0.156667	0.116667	0.103333	0.143333	-0.04	0.279052	0.04	0.780261
663	CNAG_03127	CNAG_03127 _ 1	8	131768	131786	forward	0.99	0.99	0.99	1	1	0.99	0.99	0.99	0.99	0.99	0.99	1	0.99	0.996667	0.99	0.993333	0.01	0.872931	0	1
664	CNAG_03140	CNAG_03140 _ 2	8	171316	171327	reverse	0.98	0.97	0.98	0.99	1	1	0.96	0.98	0.97	0.99	1	1	0.976667	0.996667	0.97	0.996667	0.02	0.497576	0.03	0.849358
665	CNAG_03143	CNAG_03143 _ 1	8	174225	174231	forward	1	1	1	1	1	1	1	1	1	1	1	1	1	1	1	1	0	1	0	1
666	CNAG_03146	CNAG_03146 _ 1	8	179921	179987	forward	0.31	0.35	0.29	0.25	0.32	0.33	0.38	0.31	0.38	0.29	0.26	0.29	0.316667	0.3	0.356667	0.28	-0.02	0.741957	-0.08	0.448296
667	CNAG_03146	CNAG_03146 _ 2	8	180014	180042	forward	0.56	0.54	0.6	0.58	0.53	0.58	0.63	0.69	0.6	0.7	0.74	0.71	0.566667	0.563333	0.64	0.716667	0	0.990004	0.08	0.459162
668	CNAG_03146	CNAG_03146 _ 3	8	181482	181486	forward	0.02	0.03	0.03	0.12	0.1	0.05	0	0	0.02	0	0	0	0.0266667	0.09	0.00666667	0	0.06	0.130165	-0.01	1
669	CNAG_03156	CNAG_03156 _ 2	8	208865	208873	reverse	0.27	0.3	0.29	0.33	0.29	0.35	0.03	0.03	0.02	0	0.07	0.15	0.286667	0.323333	0.0266667	0.0733333	0.04	0.324321	0.05	0.769207
670	CNAG_03156	CNAG_03156 _ 1	8	208891	208917	reverse	0.73	0.7	0.71	0.67	0.71	0.65	0.97	0.97	0.98	1	0.93	0.85	0.713333	0.676667	0.973333	0.926667	-0.04	0.324321	-0.05	0.769207
671	CNAG_03176	CNAG_03176 _ 2	8	257358	257363	reverse	0.13	0.11	0.11	0.08	0.04	0.04	0	0	0	0	0	0	0.116667	0.0533333	0	0	-0.06	0.107241	0	1
672	CNAG_03176	CNAG_03176 _ 1	8	259090	259176	reverse	0.87	0.89	0.89	0.92	0.96	0.96	1	1	1	1	1	1	0.883333	0.946667	1	1	0.06	0.107241	0	1
673	CNAG_03185	CNAG_03185 _ 1	8	285408	285424	forward	0.19	0.25	0.23	0.05	0	0.05	0.85	0.52	0.59	0	0.18	0.33	0.223333	0.0333333	0.653333	0.17	-0.19	0.0170702	-0.48	0.0667697
674	CNAG_03185	CNAG_03185 _ 2	8	285444	285466	forward	0.81	0.75	0.77	0.95	1	0.95	0.15	0.48	0.41	1	0.82	0.68	0.776667	0.966667	0.346667	0.833333	0.19	0.0170702	0.49	0.0648517
675	CNAG_03190	CNAG_03190 _ 1	8	299432	299463	forward	0.84	0.83	0.86	0.87	0.91	0.95	1	0.96	1	1	0.9	0.75	0.843333	0.91	0.986667	0.883333	0.07	0.129776	-0.1	0.468392
676	CNAG_03190	CNAG_03190 _ 2	8	300819	300837	forward	0.09	0.11	0.08	0.08	0.07	0.04	0	0	0	0	0.1	0.25	0.0933333	0.0633333	0	0.116667	-0.03	0.384977	0.12	0.397515
677	CNAG_03210	CNAG_03210 _ 1	8	352699	352729	forward	1	1	1	1	1	1	1	1	0.85	1	0.95	1	1	1	0.95	0.983333	0	1	0.03	0.893055
678	CNAG_03210	CNAG_03210 _ 2	8	353438	353440	forward	0	0	0	0	0	0	0	0	0.15	0	0.05	0	0	0	0.05	0.0166667	0	1	-0.03	0.893055
679	CNAG_03215	CNAG_03215 _ 1	8	365134	365165	forward	1	1	1	0.93	0.88	0.91	0.16	0.51	0.35	0.6	0.13	0	1	0.906667	0.34	0.243333	-0.09	0.0471069	-0.1	0.798374
680	CNAG_03215	CNAG_03215 _ 2	8	367267	367273	forward	0	0	0	0.07	0.12	0.09	0.84	0.49	0.65	0.4	0.88	1	0	0.0933333	0.66	0.76	0.09	0.0471069	0.1	0.784009
681	CNAG_03223	CNAG_03223 _ 2	8	384827	384845	reverse	0.35	0.42	0.42	0.32	0.33	0.32	0.04	0.18	0.12	0.04	0.24	0.15	0.396667	0.323333	0.113333	0.143333	-0.07	0.102427	0.03	0.9506
682	CNAG_03223	CNAG_03223 _ 1	8	384913	384917	reverse	0.62	0.55	0.55	0.66	0.64	0.65	0.96	0.82	0.88	0.96	0.76	0.78	0.573333	0.65	0.886667	0.833333	0.08	0.0951213	-0.05	0.801615
683	CNAG_03226	CNAG_03226 _ 4	8	389924	389929	reverse	0.03	0.08	0.1	0.05	0.05	0.11	0.07	0	0.04	0.04	0.06	0.06	0.07	0.07	0.0366667	0.0533333	0	1	0.02	0.998637
684	CNAG_03226	CNAG_03226 _ 3	8	390101	390133	reverse	0.08	0.14	0.15	0.09	0.08	0.1	0.07	0.2	0.16	0.06	0.19	0.05	0.123333	0.09	0.143333	0.1	-0.03	0.386659	-0.04	0.836243
685	CNAG_03226	CNAG_03226 _ 1	8	390726	390778	reverse	0.85	0.74	0.69	0.82	0.83	0.75	0.86	0.8	0.8	0.9	0.7	0.88	0.76	0.8	0.82	0.826667	0.04	0.466098	0.01	1
686	CNAG_03228	CNAG_03228 _ 1	8	393517	393586	forward	0.93	0.95	0.95	0.84	0.92	0.88	1	0.91	1	1	1	1	0.943333	0.88	0.97	1	-0.06	0.140614	0.03	0.882735
687	CNAG_03228	CNAG_03228 _ 2	8	393648	393655	forward	0.07	0.05	0.05	0.16	0.08	0.12	0	0.09	0	0	0	0	0.0566667	0.12	0.03	0	0.06	0.140614	-0.03	0.882735
688	CNAG_03245	CNAG_03245 _ 3	8	434758	434762	reverse	0.27	0.24	0.29	0.23	0.28	0.22	0	0	0	0	0	0	0.266667	0.243333	0	0	-0.02	0.561575	0	1
689	CNAG_03245	CNAG_03245 _ 1	8	435605	435659	reverse	0.64	0.7	0.62	0.74	0.7	0.78	1	1	1	1	0.93	1	0.653333	0.74	1	0.976667	0.09	0.0939769	-0.02	0.922389
690	CNAG_03249	CNAG_03249 _ 1	8	446730	446784	forward	0.97	0.97	0.97	0.99	1	1	0.96	1	1	1	1	1	0.97	0.996667	0.986667	1	0.03	0.348323	0.01	1
691	CNAG_03251	CNAG_03251 _ 1	8	449842	449884	forward	0.69	0.59	0.54	0.77	0.79	0.71	0.54	0.45	0.6	0.58	0.36	0.11	0.606667	0.756667	0.53	0.35	0.15	0.0436605	-0.18	0.35171
692	CNAG_03251	CNAG_03251 _ 5	8	450789	450832	forward	0.27	0.36	0.41	0.22	0.21	0.29	0.43	0.45	0.36	0.39	0.64	0.89	0.346667	0.24	0.413333	0.64	-0.11	0.0864305	0.23	0.255895
693	CNAG_03267	CNAG_03267 _ 2	8	526766	526773	reverse	0.32	0.44	0.56	0.21	0.32	0.34	0	0.04	0	0.08	0.15	0	0.44	0.29	0.0133333	0.0766667	-0.15	0.0759282	0.06	0.621432
694	CNAG_03267	CNAG_03267 _ 1	8	527205	527252	reverse	0.68	0.56	0.44	0.79	0.68	0.66	1	0.96	1	0.92	0.85	1	0.56	0.71	0.986667	0.923333	0.15	0.0759282	-0.06	0.621432
695	CNAG_03268	CNAG_03268 _ 1	8	528633	528653	reverse	0.98	0.97	0.99	1	0.99	1	1	1	1	1	0.98	1	0.98	0.996667	1	0.993333	0.02	0.600408	-0.01	1
696	CNAG_03281	CNAG_03281 _ 1	8	561211	561227	reverse	0.93	0.91	0.92	0.95	0.96	0.96	1	0.96	1	0.97	1	1	0.92	0.956667	0.986667	0.99	0.04	0.237148	0	1
697	CNAG_03282	CNAG_03282 _ 1	8	561400	561449	forward	0.98	0.98	0.97	0.99	0.99	0.99	0.99	0.99	0.99	1	0.99	0.99	0.976667	0.99	0.99	0.993333	0.01	0.668461	0	1
698	CNAG_03283	CNAG_03283 _ 1	8	563384	563396	forward	0.98	0.97	0.97	0.99	0.98	0.98	0.98	0.98	0.98	0.98	0.99	0.97	0.973333	0.983333	0.98	0.98	0.01	0.779807	0	1
699	CNAG_03297	CNAG_03297 _ 2	8	595635	595637	reverse	0	0	0	0	0	0	0	0.16	0.2	0	0	0	0	0	0.12	0	0	1	-0.12	0.342261
700	CNAG_03297	CNAG_03297 _ 1	8	596346	596353	reverse	1	1	1	1	1	1	1	0.84	0.8	1	1	1	1	1	0.88	1	0	1	0.12	0.342261
701	CNAG_03303	CNAG_03303 _ 1	8	606028	606056	forward	0.99	0.99	0.99	1	1	0.99	0.99	0.99	0.99	1	0.98	1	0.99	0.996667	0.99	0.993333	0.01	0.872931	0	1
702	CNAG_03321	CNAG_03321 _ 2	8	646187	646211	reverse	0.84	0.84	0.85	0.79	0.77	0.81	0.76	0.74	0.7	0.74	0.75	0.79	0.843333	0.79	0.733333	0.76	-0.05	0.140192	0.03	0.893055
703	CNAG_03321	CNAG_03321 _ 1	8	646242	646245	reverse	0.16	0.16	0.15	0.21	0.23	0.19	0.24	0.26	0.3	0.26	0.25	0.21	0.156667	0.21	0.266667	0.24	0.05	0.140192	-0.03	0.893055
704	CNAG_03322	CNAG_03322 _ 5	8	646706	646710	reverse	0.06	0.12	0.14	0.09	0.06	0.15	0.58	0.12	0.22	0	0	0.39	0.106667	0.1	0.306667	0.13	-0.01	0.946428	-0.18	0.465858
705	CNAG_03322	CNAG_03322 _ 1	8	648132	648187	reverse	0.81	0.79	0.74	0.86	0.92	0.83	0.42	0.88	0.78	0.83	1	0.61	0.78	0.87	0.693333	0.813333	0.09	0.0888022	0.12	0.63924
706	CNAG_03333	CNAG_03333 _ 1	8	673334	673403	reverse	0.99	0.99	0.99	1	1	0.99	1	1	1	1	1	1	0.99	0.996667	1	1	0.01	0.872931	0	1
707	CNAG_03347	CNAG_03347 _ 3	8	711306	711321	reverse	0.04	0.13	0.08	0	0.14	0.06	0	0.17	0.21	0	0	0	0.0833333	0.0666667	0.126667	0	-0.02	0.797785	-0.13	0.330788
708	CNAG_03347	CNAG_03347 _ 2	8	713814	713817	reverse	0.51	0.42	0.47	0.1	0	0	0	0	0	0	0	0	0.466667	0.0333333	0	0	-0.43	0.00786265	0	1
709	CNAG_03347	CNAG_03347 _ 1	8	713884	713903	reverse	0.45	0.45	0.44	0.9	0.86	0.94	1	0.83	0.79	1	1	1	0.446667	0.9	0.873333	1	0.45	0.00465467	0.13	0.330788
710	CNAG_03355	CNAG_03355 _ 1	8	730272	730277	forward	0.33	0.19	0.27	0.24	0.18	0.17	0	0	0	0.05	0.13	0	0.263333	0.196667	0	0.06	-0.07	0.2105	0.06	0.621432
711	CNAG_03355	CNAG_03355 _ 2	8	730309	730312	forward	0.22	0.15	0.08	0.2	0.24	0.22	0	0	1	0.26	0.21	0.05	0.15	0.22	0.333333	0.173333	0.07	0.176711	-0.16	0.733364
712	CNAG_03355	CNAG_03355 _ 3	8	737944	737946	forward	0.05	0.04	0.04	0.05	0.09	0.06	0.38	0	0	0.09	0.12	0.41	0.0433333	0.0666667	0.126667	0.206667	0.02	0.486928	0.08	0.8066
713	CNAG_03355	CNAG_03355 _ 4	8	738035	738038	forward	0.4	0.63	0.61	0.51	0.5	0.55	0.62	1	0	0.6	0.55	0.54	0.546667	0.52	0.54	0.563333	-0.03	0.729214	0.02	1
714	CNAG_03357	CNAG_03357 _ 2	8	740057	740072	reverse	0	0	0	0.05	0	0.06	0.64	0.1	0.28	0	0.15	0.8	0	0.0366667	0.34	0.316667	0.04	0.316435	-0.02	1
715	CNAG_03357	CNAG_03357 _ 1	8	741934	741959	reverse	1	1	1	0.95	1	0.94	0.36	0.9	0.72	1	0.85	0.2	1	0.963333	0.66	0.683333	-0.04	0.316435	0.02	1
716	CNAG_03358	CNAG_03358 _ 2	8	743755	743801	reverse	0.09	0.11	0.08	0.07	0.05	0.06	0	0	0.01	0.01	0.02	0	0.0933333	0.06	0.00333333	0.01	-0.03	0.304437	0.01	1
717	CNAG_03358	CNAG_03358 _ 1	8	744014	744061	reverse	0.91	0.89	0.92	0.93	0.95	0.94	1	1	0.99	0.99	0.98	1	0.906667	0.94	0.996667	0.99	0.03	0.304437	-0.01	1
718	CNAG_03365	CNAG_03365 _ 1	8	753867	753884	forward	0.4	0.39	0.49	0.45	0.42	0.41	0.23	0.32	0.32	0.19	0.08	0.17	0.426667	0.426667	0.29	0.146667	0	1	-0.14	0.220184
719	CNAG_03365	CNAG_03365 _ 2	8	753905	753952	forward	0.6	0.61	0.51	0.55	0.58	0.59	0.77	0.68	0.68	0.81	0.92	0.82	0.573333	0.573333	0.71	0.85	0	1	0.14	0.231658
720	CNAG_03368	CNAG_03368 _ 1	8	766062	766102	forward	1	1	1	1	1	1	1	0.96	0.96	0.93	1	1	1	1	0.973333	0.976667	0	1	0	1
721	CNAG_03373	CNAG_03373 _ 1	8	788267	788330	forward	0.99	0.99	0.98	1	1	0.99	0.99	1	0.98	0.99	0.99	1	0.986667	0.996667	0.99	0.993333	0.01	0.779807	0	1
722	CNAG_03388	CNAG_03388 _ 2	8	821467	821476	reverse	0.2	0.23	0.2	0.29	0.22	0.24	0.17	0.18	0.11	0.14	0.14	0.51	0.21	0.25	0.153333	0.263333	0.04	0.305353	0.11	0.56801
723	CNAG_03388	CNAG_03388 _ 1	8	823654	823687	reverse	0.8	0.77	0.8	0.71	0.78	0.76	0.83	0.82	0.89	0.86	0.86	0.49	0.79	0.75	0.846667	0.736667	-0.04	0.305353	-0.11	0.56801
724	CNAG_03419	CNAG_03419 _ 1	8	903269	903291	forward	0.95	0.95	0.94	0.97	0.98	0.96	0.99	0.97	1	0.97	0.99	0.97	0.946667	0.97	0.986667	0.976667	0.02	0.440458	-0.01	1
725	CNAG_03435	CNAG_03435 _ 1	8	944086	944091	forward	0.98	0.98	0.97	0.99	0.99	0.99	0.99	1	1	1	1	0.97	0.976667	0.99	0.996667	0.99	0.01	0.668461	-0.01	1
726	CNAG_03436	CNAG_03436 _ 2	8	947299	947324	reverse	0.89	0.87	0.88	0.55	0.55	0.49	1	1	0.96	0.5	0.46	0.68	0.88	0.53	0.986667	0.546667	-0.35	0.00683012	-0.44	0.0432239
727	CNAG_03436	CNAG_03436 _ 1	8	947747	947780	reverse	0.11	0.13	0.12	0.45	0.45	0.51	0	0	0.04	0.5	0.54	0.32	0.12	0.47	0.0133333	0.453333	0.35	0.00683012	0.44	0.0432239
728	CNAG_03438	CNAG_03438 _ 1	8	951760	951783	reverse	1	1	1	1	1	1	1	1	1	1	1	0.96	1	1	1	0.986667	0	1	-0.01	1
729	CNAG_03439	CNAG_03439 _ 1	8	956404	956456	reverse	0.96	0.93	0.92	1	0.95	0.99	1	1	1	1	0.89	0.95	0.936667	0.98	1	0.946667	0.04	0.249574	-0.05	0.654425
730	CNAG_03455	CNAG_03455 _ 1	8	995039	995047	forward	0.67	0.68	0.83	0.61	0.66	0.77	0.78	0.53	1	0.47	0.44	0.43	0.726667	0.68	0.77	0.446667	-0.05	0.462886	-0.32	0.123194
731	CNAG_03455	CNAG_03455 _ 2	8	996044	996064	forward	0.33	0.18	0	0.21	0.17	0.09	0	0	0	0.24	0.32	0.37	0.17	0.156667	0	0.31	-0.01	0.923635	0.31	0.0518343
732	CNAG_03455	CNAG_03455 _ 3	8	996288	996308	forward	0	0.14	0.17	0.12	0.12	0.06	0.22	0.47	0	0.23	0.15	0.2	0.103333	0.1	0.23	0.193333	0	1	-0.04	0.985709
733	CNAG_03457	CNAG_03457 _ 3	8	1000144	1000178	reverse	0.21	0.28	0.3	0.18	0.03	0.2	0.59	0.32	0.1	0	0	0.31	0.263333	0.136667	0.336667	0.103333	-0.13	0.0763576	-0.23	0.298171
734	CNAG_03457	CNAG_03457 _ 2	8	1000997	1001005	reverse	0.06	0.09	0.1	0	0.04	0	0	0.12	0.28	0	0	0	0.0833333	0.0133333	0.133333	0	-0.07	0.096123	-0.13	0.350007
735	CNAG_03457	CNAG_03457 _ 1	8	1001084	1001110	reverse	0.73	0.63	0.6	0.82	0.93	0.8	0.41	0.57	0.62	1	1	0.69	0.653333	0.85	0.533333	0.896667	0.2	0.0300095	0.36	0.0846191
736	CNAG_03458	CNAG_03458 _ 1	8	1002636	1002672	reverse	0.97	0.96	0.97	1	0.99	1	1	1	1	1	1	1	0.966667	0.996667	1	1	0.03	0.30671	0	1
737	CNAG_03486	CNAG_03486 _ 2	8	1088527	1088531	reverse	0.08	0.11	0.1	0.05	0.05	0.05	0	0	0	0.02	0.03	0.03	0.0966667	0.05	0	0.0266667	-0.05	0.165623	0.03	0.841294
738	CNAG_03486	CNAG_03486 _ 1	8	1089637	1089671	reverse	0.92	0.89	0.9	0.95	0.95	0.95	1	1	0.95	0.88	0.97	0.92	0.903333	0.95	0.983333	0.923333	0.05	0.165623	-0.06	0.592852
739	CNAG_03509	CNAG_03509 _ 4	8	1149327	1149361	reverse	0.42	0.44	0.41	0.39	0.44	0.49	0.2	0.27	0.35	0.19	0.09	0.26	0.423333	0.44	0.273333	0.18	0.02	0.740459	-0.09	0.498495
740	CNAG_03509	CNAG_03509 _ 1	8	1149691	1149735	reverse	0.43	0.39	0.44	0.49	0.45	0.4	0.53	0.45	0.35	0.68	0.84	0.74	0.42	0.446667	0.443333	0.753333	0.03	0.535994	0.31	0.0705928
741	CNAG_03510	CNAG_03510 _ 1	8	1150419	1150434	forward	0.98	0.96	0.96	0.99	0.98	0.98	0.99	0.99	0.99	0.99	0.99	1	0.966667	0.983333	0.99	0.993333	0.02	0.606052	0	1
742	CNAG_03511	CNAG_03511 _ 2	8	1152146	1152174	reverse	0.68	0.7	0.65	0.61	0.65	0.87	0.37	0.52	0.44	0.69	0.69	0.63	0.676667	0.71	0.443333	0.67	0.03	0.662265	0.23	0.0922147
743	CNAG_03511	CNAG_03511 _ 1	8	1152210	1152230	reverse	0.32	0.3	0.35	0.39	0.35	0.13	0.63	0.48	0.56	0.31	0.31	0.37	0.323333	0.29	0.556667	0.33	-0.03	0.662265	-0.23	0.0922147
744	CNAG_03517	CNAG_03517 _ 1	8	1171234	1171301	reverse	0.84	0.83	0.85	0.88	0.9	0.88	1	1	1	0.96	1	1	0.84	0.886667	1	0.986667	0.05	0.165623	-0.01	1
745	CNAG_03553	CNAG_03553 _ 1	8	1259447	1259487	forward	1	1	1	1	1	1	1	1	1	1	1	1	1	1	1	1	0	1	0	1
746	CNAG_03566	CNAG_03566 _ 2	8	1295392	1295410	forward	0.99	0.99	0.99	1	1	1	0.99	0.99	0.99	1	1	1	0.99	1	0.99	1	0.01	0.751212	0.01	1
747	CNAG_03572	CNAG_03572 _ 1	8	1304856	1304884	forward	0.98	0.97	0.97	0.97	0.97	0.95	1	1	1	0.99	0.96	0.98	0.973333	0.963333	1	0.976667	-0.01	0.793694	-0.02	0.893055
748	CNAG_03577	CNAG_03577 _ 2	8	1319521	1319553	reverse	0.1	0.11	0.12	0	0.02	0.02	0.04	0.05	0.03	0	0.15	0	0.11	0.0133333	0.04	0.05	-0.1	0.037052	0.01	1
749	CNAG_03577	CNAG_03577 _ 1	8	1319738	1319742	reverse	0.74	0.66	0.63	0.94	0.86	0.84	0.67	0.84	0.86	1	0.85	1	0.676667	0.88	0.79	0.95	0.2	0.0232418	0.16	0.261152
750	CNAG_03598	CNAG_03598 _ 1	2	294531	294559	forward	0.49	0.52	0.56	0.51	0.56	0.46	0.4	0.36	0.46	0.27	0.47	0.56	0.523333	0.51	0.406667	0.433333	-0.01	0.817819	0.03	0.998637
751	CNAG_03598	CNAG_03598 _ 2	2	294577	294612	forward	0.51	0.48	0.44	0.49	0.44	0.54	0.6	0.64	0.54	0.73	0.53	0.44	0.476667	0.49	0.593333	0.566667	0.01	0.817819	-0.03	0.998637
752	CNAG_03604	CNAG_03604 _ 1	2	316904	316946	reverse	0.95	0.94	0.93	1	1	1	1	0.88	0.84	1	1	1	0.94	1	0.906667	1	0.06	0.0899037	0.09	0.432314
753	CNAG_03618	CNAG_03618 _ 1	2	352850	352873	forward	0.7	0.68	0.71	0.69	0.64	0.68	0.75	0.93	0.94	0.87	0.63	0.57	0.696667	0.67	0.873333	0.69	-0.03	0.459318	-0.18	0.279721
754	CNAG_03618	CNAG_03618 _ 2	2	352893	352907	forward	0.3	0.32	0.29	0.31	0.36	0.32	0.25	0.07	0.06	0.13	0.38	0.43	0.303333	0.33	0.126667	0.313333	0.03	0.459318	0.19	0.27554
755	CNAG_03621	CNAG_03621 _ 1	2	362474	362533	reverse	0.88	0.84	0.84	0.94	0.95	0.9	0.99	0.97	0.99	1	0.88	0.9	0.853333	0.93	0.983333	0.926667	0.08	0.0867916	-0.06	0.645201
756	CNAG_03627	CNAG_03627 _ 1	2	383336	383348	forward	0.97	0.96	0.96	0.97	0.97	0.96	0.99	0.99	0.99	0.99	0.98	0.98	0.963333	0.966667	0.99	0.983333	0	0.969694	-0.01	1
757	CNAG_03628	CNAG_03628 _ 1	2	384366	384391	forward	0.66	0.8	0.74	0.84	0.95	0.8	1	1	1	1	1	1	0.733333	0.863333	1	1	0.13	0.0727124	0	1
758	CNAG_03628	CNAG_03628 _ 2	2	385789	385791	forward	0.34	0.2	0.26	0.16	0.05	0.2	0	0	0	0	0	0	0.266667	0.136667	0	0	-0.13	0.0727124	0	1
759	CNAG_03629	CNAG_03629 _ 1	2	389679	389683	reverse	0.91	0.88	0.88	0.92	0.88	0.87	1	1	1	1	1	1	0.89	0.89	1	1	0	1	0	1
760	CNAG_03637	CNAG_03637 _ 4	2	403009	403013	reverse	0.11	0.24	0.18	0.06	0.3	0.23	0	0	0	0.11	0.18	0	0.176667	0.196667	0	0.0966667	0.02	0.820045	0.1	0.430415
761	CNAG_03637	CNAG_03637 _ 3	2	405269	405277	reverse	0.32	0.41	0.51	0.19	0.15	0.43	0	0	0	0	0	0	0.413333	0.256667	0	0	-0.16	0.095779	0	1
762	CNAG_03637	CNAG_03637 _ 2	2	405649	405670	reverse	0.19	0.16	0.09	0.08	0	0.15	0	0.5	0.3	0.14	0	0	0.146667	0.0766667	0.266667	0.0466667	-0.07	0.21511	-0.22	0.28181
763	CNAG_03637	CNAG_03637 _ 1	2	405678	405718	reverse	0.38	0.19	0.22	0.67	0.55	0.19	1	0.5	0.7	0.74	0.82	1	0.263333	0.47	0.733333	0.853333	0.21	0.0989514	0.12	0.614465
764	CNAG_03667	CNAG_03667 _ 1	2	486090	486116	reverse	0.98	0.98	0.98	0.99	0.99	0.98	1	1	1	0.99	0.99	0.98	0.98	0.986667	1	0.986667	0.01	0.872931	-0.01	1
765	CNAG_03672	CNAG_03672 _ 2	2	498002	498021	reverse	0	0.05	0.08	0.06	0.07	0.03	0.82	0.72	0.86	0.29	0.64	0.77	0.0433333	0.0533333	0.8	0.566667	0.01	0.86876	-0.23	0.246194
766	CNAG_03672	CNAG_03672 _ 1	2	498452	498499	reverse	1	0.95	0.92	0.94	0.93	0.97	0.18	0.28	0.14	0.71	0.36	0.23	0.956667	0.946667	0.2	0.433333	-0.01	0.86876	0.23	0.246194
767	CNAG_03678	CNAG_03678 _ 2	2	516369	516390	reverse	1	0.9	0.89	0.83	0.93	0.87	0.32	0.33	0.31	0.41	0.42	0.08	0.93	0.876667	0.32	0.303333	-0.05	0.294387	-0.02	1
768	CNAG_03678	CNAG_03678 _ 1	2	516594	516610	reverse	0	0.1	0.11	0.17	0.07	0.13	0.68	0.67	0.69	0.59	0.58	0.92	0.07	0.123333	0.68	0.696667	0.05	0.294387	0.02	1
769	CNAG_03681	CNAG_03681 _ 1	2	522396	522463	forward	0.97	0.95	0.94	1	1	1	0.92	0.96	0.89	0.78	0.96	0.48	0.953333	1	0.923333	0.74	0.05	0.165623	-0.18	0.342261
770	CNAG_03686	CNAG_03686 _ 1	2	532710	532752	forward	1	0.97	0.93	0.94	0.95	0.89	1	0.96	0.97	1	0.9	0.94	0.966667	0.926667	0.976667	0.946667	-0.04	0.330587	-0.03	0.882735
771	CNAG_03686	CNAG_03686 _ 2	2	532773	532779	forward	0	0.03	0.07	0.06	0.05	0.11	0	0.04	0.03	0	0.1	0.06	0.0333333	0.0733333	0.0233333	0.0533333	0.04	0.330587	0.03	0.882735
772	CNAG_03688	CNAG_03688 _ 1	2	536571	536599	reverse	0.84	0.85	0.81	0.89	0.86	0.83	0.97	0.96	0.99	0.95	0.96	0.91	0.833333	0.86	0.973333	0.94	0.03	0.484298	-0.03	0.820021
773	CNAG_03699	CNAG_03699 _ 1	2	563125	563145	forward	0.42	0.46	0.45	0.63	0.61	0.65	0.95	0.89	0.86	0.75	0.83	0.45	0.443333	0.63	0.9	0.676667	0.19	0.0143647	-0.22	0.215031
774	CNAG_03699	CNAG_03699 _ 2	2	565094	565112	forward	0.58	0.54	0.55	0.37	0.39	0.35	0	0.11	0.14	0.18	0.05	0	0.556667	0.37	0.0833333	0.0766667	-0.19	0.0143647	-0.01	1
775	CNAG_03699	CNAG_03699 _ 3	2	567149	567152	forward	0	0	0	0	0	0	0.05	0	0	0.07	0.12	0.55	0	0	0.0166667	0.246667	0	1	0.23	0.261152
776	CNAG_03700	CNAG_03700 _ 3	2	567982	567984	reverse	0	0	0	0.03	0.04	0.06	0	0	0	0	0	0	0	0.0433333	0	0	0.04	0.190374	0	1
777	CNAG_03700	CNAG_03700 _ 2	2	568008	568028	reverse	0.29	0.41	0.4	0.16	0.18	0.27	0	0.09	0	0	0	0	0.366667	0.203333	0.03	0	-0.16	0.0379149	-0.03	0.882735
778	CNAG_03700	CNAG_03700 _ 1	2	569004	569053	reverse	0.71	0.59	0.6	0.81	0.78	0.67	1	0.91	1	1	1	1	0.633333	0.753333	0.97	1	0.12	0.080986	0.03	0.882735
779	CNAG_03720	CNAG_03720 _ 2	2	620964	620982	reverse	0	0	0	0.01	0	0	0	0.04	0	0	0	0.06	0	0.00333333	0.0133333	0.02	0	0.967872	0.01	1
780	CNAG_03720	CNAG_03720 _ 1	2	621053	621108	reverse	1	1	1	0.99	1	1	1	0.96	1	1	1	0.94	1	0.996667	0.986667	0.98	0	0.967872	-0.01	1
781	CNAG_03726	CNAG_03726 _ 1	2	632339	632360	forward	0.96	0.97	0.96	0.98	0.99	0.98	1	1	0.94	1	1	0.92	0.963333	0.983333	0.98	0.973333	0.02	0.497576	-0.01	1
782	CNAG_03739	CNAG_03739 _ 1	2	668708	668731	forward	1	1	1	1	1	1	1	1	1	1	1	1	1	1	1	1	0	1	0	1
783	CNAG_03759	CNAG_03759 _ 2	2	726262	726279	reverse	0.99	0.99	0.97	0.99	0.99	1	0.91	1	1	1	0.99	0.99	0.983333	0.993333	0.97	0.993333	0.01	0.793694	0.02	0.937976
784	CNAG_03765	CNAG_03765 _ 1	2	747520	747561	forward	0.99	0.98	0.99	1	0.99	0.99	1	1	1	0.99	1	1	0.986667	0.993333	1	0.996667	0.01	0.874843	0	1
785	CNAG_03769	CNAG_03769 _ 1	2	765460	765523	forward	0.65	0.67	0.73	0.88	0.93	0.94	0.81	0.74	0.8	0.88	0.76	0.83	0.683333	0.916667	0.783333	0.823333	0.23	0.0129774	0.04	0.823376
786	CNAG_03769	CNAG_03769 _ 2	2	765586	765637	forward	0.28	0.22	0.14	0.06	0.02	0.02	0.06	0.12	0.2	0.03	0.07	0.04	0.213333	0.0333333	0.126667	0.0466667	-0.18	0.0269104	-0.08	0.496274
787	CNAG_03770	CNAG_03770 _ 2	2	768571	768589	reverse	0.84	0.85	0.69	1	0.95	0.95	0.92	0.88	0.66	0.92	0.92	0.91	0.793333	0.966667	0.82	0.916667	0.17	0.0353093	0.1	0.521677
788	CNAG_03770	CNAG_03770 _ 1	2	768608	768619	reverse	0.16	0.15	0.31	0	0.05	0.05	0.08	0.13	0.34	0.08	0.08	0.09	0.206667	0.0333333	0.183333	0.0833333	-0.17	0.0353093	-0.1	0.508492
789	CNAG_03771	CNAG_03771 _ 1	2	769068	769081	forward	0.31	0.32	0.21	0.09	0.2	0.17	0	0	0	0.01	0.03	0.04	0.28	0.153333	0	0.0266667	-0.13	0.0612092	0.03	0.854152
790	CNAG_03771	CNAG_03771 _ 2	2	770743	770777	forward	0.17	0.22	0	0.19	0.14	0.14	0.15	0.2	0.19	0.39	0.23	0.21	0.13	0.156667	0.18	0.276667	0.03	0.708515	0.1	0.455295
791	CNAG_03771	CNAG_03771 _ 3	2	770802	770812	forward	0.3	0.19	0.45	0.21	0.27	0.24	0.67	0.8	0.81	0.57	0.72	0.73	0.313333	0.24	0.76	0.673333	-0.07	0.27916	-0.09	0.543879
792	CNAG_03771	CNAG_03771 _ 4	2	771379	771398	forward	0.21	0.27	0.34	0.51	0.39	0.44	0.19	0	0	0.02	0.02	0.02	0.273333	0.446667	0.0633333	0.02	0.17	0.0338364	-0.04	0.841294
793	CNAG_03787	CNAG_03787 _ 1	2	816332	816364	forward	0.94	0.94	0.92	0.88	0.9	0.9	1	1	1	0.5	1	1	0.933333	0.893333	1	0.833333	-0.04	0.222634	-0.17	0.45002
794	CNAG_03789	CNAG_03789 _ 2	2	821696	821706	reverse	0.46	0.53	0.5	0.39	0.44	0.35	0.5	0.47	0.51	0.8	0.29	0	0.496667	0.393333	0.493333	0.363333	-0.1	0.06669	-0.13	0.698443
795	CNAG_03789	CNAG_03789 _ 1	2	821724	821750	reverse	0.54	0.47	0.5	0.61	0.56	0.65	0.5	0.53	0.49	0.2	0.71	1	0.503333	0.606667	0.506667	0.636667	0.1	0.06669	0.13	0.698443
796	CNAG_03794	CNAG_03794 _ 1	2	831989	832028	reverse	0.98	0.98	0.98	0.98	0.99	0.99	1	1	1	0.97	1	1	0.98	0.986667	1	0.99	0.01	0.872931	-0.01	1
797	CNAG_03805	CNAG_03805 _ 2	2	894867	894877	reverse	0.63	0.53	0.53	0.71	0.67	0.74	0.43	0.27	0	0.6	1	0.4	0.563333	0.706667	0.233333	0.666667	0.14	0.0380703	0.43	0.123194
798	CNAG_03805	CNAG_03805 _ 1	2	894899	894924	reverse	0.37	0.47	0.47	0.29	0.33	0.26	0.57	0.73	1	0.4	0	0.6	0.436667	0.293333	0.766667	0.333333	-0.14	0.0380703	-0.43	0.123194
799	CNAG_03806	CNAG_03806 _ 1	2	896833	896897	reverse	1	1	1	0.93	0.91	0.95	1	1	1	1	0.96	1	1	0.93	1	0.986667	-0.07	0.0793883	-0.01	1
800	CNAG_03808	CNAG_03808 _ 2	2	901971	901973	reverse	0.25	0.23	0.27	0.22	0.25	0.21	0	0	0.31	0	0	0	0.25	0.226667	0.103333	0	-0.02	0.516206	-0.1	0.552609
801	CNAG_03808	CNAG_03808 _ 1	2	902000	902053	reverse	0.75	0.77	0.73	0.78	0.75	0.79	1	1	0.69	1	1	1	0.75	0.773333	0.896667	1	0.02	0.516206	0.1	0.552609
802	CNAG_03824	CNAG_03824 _ 2	2	935405	935408	reverse	0	0	0	0	0	0	0	0.17	0	0.06	0.08	0.09	0	0	0.0566667	0.0766667	0	1	0.02	1
803	CNAG_03824	CNAG_03824 _ 1	2	936640	936681	reverse	1	1	1	1	1	1	1	0.82	1	0.94	0.92	0.91	1	1	0.94	0.923333	0	1	-0.02	1
804	CNAG_03836	CNAG_03836 _ 1	2	965258	965265	forward	0.19	0.32	0.38	0.35	0.23	0.29	0.92	0.88	0.92	0.69	0.77	0.96	0.296667	0.29	0.906667	0.806667	-0.01	0.97275	-0.1	0.510916
805	CNAG_03836	CNAG_03836 _ 2	2	965691	965709	forward	0.81	0.68	0.62	0.65	0.77	0.71	0.08	0.12	0.08	0.31	0.23	0.04	0.703333	0.71	0.0933333	0.193333	0.01	0.97275	0.1	0.510916
806	CNAG_03841	CNAG_03841 _ 1	2	980763	980790	forward	0.91	0.89	0.9	0.97	1	1	1	1	1	1	1	1	0.9	0.99	1	1	0.09	0.0464863	0	1
807	CNAG_03841	CNAG_03841 _ 2	2	982955	982959	forward	0.09	0.11	0.1	0.03	0	0	0	0	0	0	0	0	0.1	0.01	0	0	-0.09	0.0464863	0	1
808	CNAG_03847	CNAG_03847 _ 2	2	1000805	1000822	reverse	0.83	0.82	0.84	0.85	0.83	0.85	0.92	0.85	0.88	0.91	0.87	0.92	0.83	0.843333	0.883333	0.9	0.01	0.708515	0.02	1
809	CNAG_03847	CNAG_03847 _ 1	2	1000847	1000870	reverse	0.17	0.18	0.16	0.15	0.17	0.15	0.08	0.15	0.12	0.09	0.13	0.08	0.17	0.156667	0.116667	0.1	-0.01	0.708515	-0.02	1
810	CNAG_03848	CNAG_03848 _ 1	2	1001499	1001523	forward	1	0.87	1	0.87	0.92	0.9	1	1	1	1	1	1	0.956667	0.896667	1	1	-0.06	0.245821	0	1
811	CNAG_03848	CNAG_03848 _ 2	2	1001839	1001844	forward	0	0.13	0	0.13	0.08	0.1	0	0	0	0	0	0	0.0433333	0.103333	0	0	0.06	0.245821	0	1
812	CNAG_03853	CNAG_03853 _ 1	2	1016638	1016680	reverse	0.99	0.99	0.99	0.99	0.99	0.99	0.99	1	1	1	0.99	0.97	0.99	0.99	0.996667	0.986667	0	1	-0.01	1
813	CNAG_03856	CNAG_03856 _ 1	2	1020800	1020839	forward	0.99	0.99	0.99	0.99	0.99	0.99	1	1	1	1	1	1	0.99	0.99	1	1	0	1	0	1
814	CNAG_03858	CNAG_03858 _ 2	2	1026309	1026374	reverse	0.94	0.93	0.95	0.91	0.88	0.92	1	1	1	0.98	1	0.97	0.94	0.903333	1	0.983333	-0.04	0.28011	-0.02	0.977803
815	CNAG_03858	CNAG_03858 _ 1	2	1026392	1026395	reverse	0.06	0.07	0.05	0.09	0.12	0.08	0	0	0	0.02	0	0.03	0.06	0.0966667	0	0.0166667	0.04	0.28011	0.02	0.977803
816	CNAG_03865	CNAG_03865 _ 1	2	1040609	1040671	forward	0.91	0.92	0.92	0.92	0.94	0.93	1	1	1	0.96	0.96	0.92	0.916667	0.93	1	0.946667	0.01	0.693183	-0.05	0.569077
817	CNAG_03873	CNAG_03873 _ 1	2	1058768	1058795	reverse	1	1	1	1	1	0.99	1	1	1	0.87	0.98	0.94	1	0.996667	1	0.93	0	0.967872	-0.07	0.521334
818	CNAG_03888	CNAG_03888 _ 1	2	1100466	1100478	forward	0.08	0.1	0.11	0.26	0.31	0.25	0.4	0.3	0.49	0.21	0.35	0.5	0.0966667	0.273333	0.396667	0.353333	0.18	0.0178035	-0.04	0.897663
819	CNAG_03888	CNAG_03888 _ 2	2	1101710	1101741	forward	0.88	0.86	0.84	0.74	0.69	0.75	0.6	0.7	0.51	0.79	0.65	0.5	0.86	0.726667	0.603333	0.646667	-0.13	0.0300375	0.04	0.897663
820	CNAG_03892	CNAG_03892 _ 1	2	1111660	1111696	forward	0.96	0.94	0.94	0.97	0.97	0.94	0.99	1	1	1	0.99	1	0.946667	0.96	0.996667	0.996667	0.01	0.729241	0	1
821	CNAG_03905	CNAG_03905 _ 1	2	1147153	1147186	forward	0.92	0.95	0.95	0.91	0.86	0.92	0.99	0.98	0.98	1	1	0.97	0.94	0.896667	0.983333	0.99	-0.04	0.257972	0.01	1
822	CNAG_03905	CNAG_03905 _ 2	2	1147206	1147211	forward	0.08	0.05	0.05	0.09	0.14	0.08	0.01	0.02	0.02	0	0	0.03	0.06	0.103333	0.0166667	0.01	0.04	0.257972	-0.01	1
823	CNAG_03920	CNAG_03920 _ 1	2	1189877	1189913	forward	0.32	0.26	0.3	0.13	0.11	0	0.73	0.78	0.75	1	1	0.88	0.293333	0.08	0.753333	0.96	-0.21	0.0214566	0.21	0.106449
824	CNAG_03920	CNAG_03920 _ 2	2	1190191	1190207	forward	0.02	0	0	0.28	0.31	0.2	0	0	0	0	0	0.12	0.00666667	0.263333	0	0.04	0.26	0.0120219	0.04	0.820021
825	CNAG_03920	CNAG_03920 _ 3	2	1190676	1190685	forward	0.66	0.74	0.7	0.6	0.58	0.8	0.27	0.23	0.25	0	0	0	0.7	0.66	0.25	0	-0.04	0.549211	-0.25	0.0513939
826	CNAG_03926	CNAG_03926 _ 1	2	1202630	1202654	forward	0.35	0.36	0.49	0.87	0.89	0.76	1	1	1	1	1	0.93	0.4	0.84	1	0.976667	0.44	0.00873402	-0.02	0.922389
827	CNAG_03926	CNAG_03926 _ 2	2	1203439	1203442	forward	0.65	0.64	0.51	0.13	0.11	0.24	0	0	0	0	0	0.07	0.6	0.16	0	0.0233333	-0.44	0.00873402	0.02	0.922389
828	CNAG_03944	CNAG_03944 _ 4	2	1247036	1247082	reverse	0.27	0.31	0.33	0	0	0.21	0.66	0.77	0.65	1	0.7	0.61	0.303333	0.07	0.693333	0.77	-0.23	0.0276576	0.08	0.7549
829	CNAG_03944	CNAG_03944 _ 3	2	1247104	1247167	reverse	0.52	0.5	0.48	0.64	0.63	0.61	0.16	0.12	0.23	0	0.3	0.3	0.5	0.626667	0.17	0.2	0.13	0.026622	0.03	0.989448
830	CNAG_03944	CNAG_03944 _ 2	2	1247195	1247198	reverse	0.01	0.03	0.03	0	0	0	0.02	0	0.09	0	0	0	0.0233333	0	0.0366667	0	-0.02	0.440458	-0.04	0.815809
831	CNAG_03944	CNAG_03944 _ 1	2	1248876	1248919	reverse	0.2	0.15	0.15	0.36	0.38	0.18	0.16	0.12	0.04	0	0	0.1	0.166667	0.306667	0.106667	0.0333333	0.14	0.0691734	-0.07	0.561004
832	CNAG_03948	CNAG_03948 _ 1	2	1255667	1255683	forward	0.27	0.25	0.22	0.36	0.43	0.33	0.04	0.27	0.21	0.15	0.53	0	0.246667	0.373333	0.173333	0.226667	0.13	0.0430195	0.05	0.922389
833	CNAG_03948	CNAG_03948 _ 2	2	1255709	1255719	forward	0.73	0.75	0.78	0.64	0.57	0.67	0.96	0.73	0.79	0.85	0.47	1	0.753333	0.626667	0.826667	0.773333	-0.13	0.0430195	-0.05	0.922389
834	CNAG_03952	CNAG_03952 _ 2	2	1266925	1266930	reverse	0.09	0.1	0.13	0.11	0.09	0.08	0.25	0.29	0.31	0.23	0.08	0.16	0.106667	0.0933333	0.283333	0.156667	-0.01	0.744308	-0.13	0.278945
835	CNAG_03952	CNAG_03952 _ 1	2	1266952	1267006	reverse	0.91	0.9	0.87	0.89	0.91	0.92	0.75	0.71	0.69	0.77	0.92	0.84	0.893333	0.906667	0.716667	0.843333	0.01	0.744308	0.13	0.278945
836	CNAG_03975	CNAG_03975 _ 1	2	1315117	1315137	reverse	0.98	0.96	0.93	1	0.98	1	0.99	0.99	0.98	1	1	1	0.956667	0.993333	0.986667	1	0.04	0.298866	0.01	1
837	CNAG_03996	CNAG_03996 _ 3	2	1356260	1356269	reverse	0	0	0	0	0	0	1	0.57	0.11	0.17	0	0.56	0	0	0.56	0.243333	0	1	-0.32	0.34169
838	CNAG_03996	CNAG_03996 _ 2	2	1358312	1358317	reverse	0.28	0.31	0.38	0.31	0.36	0.29	0	0.07	0	0.19	0.25	0	0.323333	0.32	0.0233333	0.146667	0	1	0.12	0.388183
839	CNAG_03996	CNAG_03996 _ 1	2	1358337	1358380	reverse	0.72	0.69	0.62	0.69	0.64	0.71	0	0.37	0.89	0.64	0.75	0.44	0.676667	0.68	0.42	0.61	0	1	0.19	0.561004
840	CNAG_04004	CNAG_04004 _ 1	2	1374335	1374358	forward	0.8	0.75	0.73	0.78	0.75	0.69	0.75	0.76	0.77	0.82	0.9	0.7	0.76	0.74	0.76	0.806667	-0.02	0.683882	0.05	0.812768
841	CNAG_04004	CNAG_04004 _ 8	2	1375189	1375258	forward	0.06	0.1	0.11	0.09	0.11	0.14	0.14	0.11	0.1	0.12	0.06	0.2	0.09	0.113333	0.116667	0.126667	0.02	0.543993	0.01	1
842	CNAG_04011	CNAG_04011 _ 1	2	1394910	1394919	forward	0.99	0.99	0.98	0.98	0.99	0.99	1	1	1	0.99	1	1	0.986667	0.986667	1	0.996667	0	1	0	1
843	CNAG_04021	CNAG_04021 _ 1	2	1417492	1417517	forward	0.85	0.82	0.79	0.86	0.87	0.8	0.81	0.82	0.84	0.89	0.85	0.91	0.82	0.843333	0.823333	0.883333	0.02	0.588507	0.06	0.547006
844	CNAG_04021	CNAG_04021 _ 2	2	1418088	1418136	forward	0.1	0.11	0.12	0.06	0.07	0.07	0.05	0.05	0.07	0.09	0.1	0.09	0.11	0.0666667	0.0566667	0.0933333	-0.04	0.177736	0.04	0.738832
845	CNAG_04021	CNAG_04021 _ 3	2	1418154	1418196	forward	0.05	0.07	0.09	0.07	0.07	0.13	0.14	0.13	0.09	0.03	0.05	0	0.07	0.09	0.12	0.0266667	0.02	0.630594	-0.09	0.323245
846	CNAG_04027	CNAG_04027 _ 1	2	1438783	1438794	reverse	0.98	0.98	0.98	0.99	0.99	0.99	1	1	0.96	0.99	0.99	1	0.98	0.99	0.986667	0.993333	0.01	0.751212	0.01	1
847	CNAG_04030	CNAG_04030 _ 2	2	1445706	1445719	reverse	0.71	0.68	0.63	0.5	0.61	0.59	1	1	1	0.87	1	0.5	0.673333	0.566667	1	0.79	-0.11	0.0739571	-0.21	0.298171
848	CNAG_04030	CNAG_04030 _ 1	2	1445740	1445746	reverse	0.29	0.32	0.37	0.5	0.39	0.41	0	0	0	0.13	0	0.5	0.326667	0.433333	0	0.21	0.11	0.0739571	0.21	0.298171
849	CNAG_04037	CNAG_04037 _ 2	2	1465173	1465244	reverse	0.92	0.91	0.9	0.97	0.96	0.97	0.96	0.97	0.98	0.95	0.97	0.97	0.91	0.966667	0.97	0.963333	0.06	0.102712	-0.01	1
850	CNAG_04053	CNAG_04053 _ 2	2	1507948	1507953	reverse	0	0	0	0	0	0	0.09	0.04	0.03	0.03	0	0.06	0	0	0.0533333	0.03	0	1	-0.02	0.929096
851	CNAG_04053	CNAG_04053 _ 1	2	1508206	1508249	reverse	1	1	1	1	1	1	0.91	0.96	0.97	0.97	1	0.94	1	1	0.946667	0.97	0	1	0.02	0.929096
852	CNAG_04065	CNAG_04065 _ 1	2	1535428	1535433	forward	0.61	0.65	0.65	0.44	0.51	0.39	0.78	0.43	0.69	0.36	0.51	0.5	0.636667	0.446667	0.633333	0.456667	-0.19	0.0226248	-0.18	0.30595
853	CNAG_04065	CNAG_04065 _ 2	2	1535478	1535483	forward	0.39	0.35	0.35	0.56	0.41	0.57	0.22	0.57	0.31	0.64	0.41	0.41	0.363333	0.513333	0.366667	0.486667	0.15	0.0464863	0.12	0.543309
854	CNAG_04065	CNAG_04065 _ 3	2	1535867	1535891	forward	0	0	0	0	0.08	0	0	0	0	0	0.09	0.09	0	0.0266667	0	0.06	0.03	0.517237	0.06	0.590184
855	CNAG_04065	CNAG_04065 _ 4	2	1535919	1535925	forward	0	0	0	0	0	0.03	0	0	0	0	0	0	0	0.01	0	0	0.01	0.803761	0	1
856	CNAG_04066	CNAG_04066 _ 3	2	1536553	1536555	reverse	0	0	0	0	0.01	0.01	0.04	0	0	0	0	0.02	0	0.00666667	0.0133333	0.00666667	0.01	0.872931	-0.01	1
857	CNAG_04066	CNAG_04066 _ 2	2	1537165	1537204	reverse	0.5	0.51	0.52	0.1	0.09	0.1	0.77	0.72	0.65	0.7	0.83	0.66	0.51	0.0966667	0.713333	0.73	-0.41	0.00355459	0.02	1
858	CNAG_04066	CNAG_04066 _ 1	2	1537227	1537254	reverse	0.5	0.49	0.48	0.9	0.9	0.89	0.18	0.28	0.35	0.3	0.17	0.32	0.49	0.896667	0.27	0.263333	0.41	0.0035921	-0.01	1
859	CNAG_04068	CNAG_04068 _ 1	2	1540569	1540595	reverse	0.99	0.98	0.99	1	1	1	0.97	0.99	0.98	1	1	0.98	0.986667	1	0.98	0.993333	0.01	0.668461	0.01	1
860	CNAG_04074	CNAG_04074 _ 1	2	1559574	1559618	forward	0.9	0.91	0.85	0.91	0.93	0.86	0.76	0	1	0	0	0	0.886667	0.9	0.586667	0	0.01	0.796419	-0.59	0.111433
861	CNAG_04074	CNAG_04074 _ 2	2	1561626	1561628	forward	0.1	0.09	0.15	0.09	0.07	0.14	0.24	1	0	1	0	1	0.113333	0.1	0.413333	0.666667	-0.01	0.796419	0.25	0.614425
862	CNAG_04082	CNAG_04082 _ 1	2	1575302	1575331	forward	0.96	0.95	0.96	1	1	1	1	1	1	1	1	1	0.956667	1	1	1	0.04	0.158051	0	1
863	CNAG_04102	CNAG_04102 _ 2	9	8328	8347	forward	0.7	0.71	0.63	0.32	0.33	0.27	0.86	0.97	0.93	0.73	0.78	0.73	0.68	0.306667	0.92	0.746667	-0.37	0.00791119	-0.17	0.133836
864	CNAG_04102	CNAG_04102 _ 3	9	8475	8515	forward	0.22	0.23	0.33	0.63	0.62	0.68	0.14	0	0.07	0.27	0.2	0.27	0.26	0.643333	0.07	0.246667	0.38	0.00837442	0.18	0.15086
865	CNAG_04106	CNAG_04106 _ 2	9	21753	21775	reverse	0.77	0.8	0.81	0.9	0.87	0.9	0.69	0.66	0.59	0.83	0.87	0.85	0.793333	0.89	0.646667	0.85	0.1	0.0460003	0.2	0.0902734
866	CNAG_04106	CNAG_04106 _ 1	9	21806	21813	reverse	0.23	0.2	0.19	0.1	0.13	0.1	0.31	0.34	0.41	0.17	0.13	0.15	0.206667	0.11	0.353333	0.15	-0.1	0.0460003	-0.2	0.0902734
867	CNAG_04112	CNAG_04112 _ 2	9	33721	33779	forward	0.99	0.98	1	0.99	0.99	0.99	1	1	1	0.98	0.99	0.98	0.99	0.99	1	0.983333	0	1	-0.02	0.960212
868	CNAG_04114	CNAG_04114 _ 1	9	40628	40661	forward	0.95	0.93	0.94	1	0.99	0.98	0.99	0.98	0.99	1	1	0.97	0.94	0.99	0.986667	0.99	0.05	0.140614	0	1
869	CNAG_04121	CNAG_04121 _ 2	9	68902	68909	reverse	0.21	0.15	0.25	0.25	0.26	0.34	0.24	0.18	0.16	0.35	0.24	0.44	0.203333	0.283333	0.193333	0.343333	0.08	0.131305	0.15	0.246194
870	CNAG_04121	CNAG_04121 _ 1	9	68929	68962	reverse	0.79	0.85	0.75	0.75	0.74	0.66	0.76	0.82	0.84	0.65	0.76	0.56	0.796667	0.716667	0.806667	0.656667	-0.08	0.131305	-0.15	0.246194
871	CNAG_04127	CNAG_04127 _ 1	9	77616	77638	forward	0.58	0.58	0.64	0.67	0.65	0.79	0.58	0.58	0.67	0.61	0.71	0.93	0.6	0.703333	0.61	0.75	0.1	0.0919349	0.14	0.377983
872	CNAG_04127	CNAG_04127 _ 2	9	77657	77663	forward	0.42	0.42	0.36	0.33	0.35	0.21	0.42	0.42	0.33	0.39	0.29	0.07	0.4	0.296667	0.39	0.25	-0.1	0.0919349	-0.14	0.377983
873	CNAG_04130	CNAG_04130 _ 3	9	85382	85385	reverse	0.04	0.05	0.02	0.22	0.34	0.31	0	0	0	0	0	0.17	0.0366667	0.29	0	0.0566667	0.25	0.0129147	0.06	0.719416
874	CNAG_04130	CNAG_04130 _ 2	9	85498	85515	reverse	0.14	0.12	0.11	0.13	0.1	0.07	0	0	0	0.16	0.11	0	0.123333	0.1	0	0.09	-0.02	0.531766	0.09	0.45002
875	CNAG_04130	CNAG_04130 _ 1	9	85718	85775	reverse	0.81	0.82	0.87	0.65	0.56	0.62	1	1	1	0.84	0.89	0.83	0.833333	0.61	1	0.853333	-0.22	0.01509	-0.15	0.138571
876	CNAG_04158	CNAG_04158 _ 1	9	155666	155669	forward	0.15	0.12	0.12	0	0.09	0	0	0	0	0	0	0	0.13	0.03	0	0	-0.1	0.0677636	0	1
877	CNAG_04158	CNAG_04158 _ 2	9	155709	155748	forward	0.85	0.88	0.88	1	0.91	1	1	1	1	1	1	0	0.87	0.97	1	0.666667	0.1	0.0677636	-0.33	0.342261
878	CNAG_04163	CNAG_04163 _ 1	9	170998	171058	forward	0.89	0.93	0.92	0.93	0.98	0.96	1	1	1	0.98	1	0.77	0.913333	0.956667	1	0.916667	0.04	0.245976	-0.08	0.571016
879	CNAG_04163	CNAG_04163 _ 2	9	173660	173675	forward	0.11	0.07	0.08	0.07	0.02	0.04	0	0	0	0.02	0	0.23	0.0866667	0.0433333	0	0.0833333	-0.04	0.245976	0.08	0.571016
880	CNAG_04167	CNAG_04167 _ 2	9	181642	181655	reverse	0.58	0.46	0.42	0.62	0.63	0.4	0.25	0.36	0.53	0.12	0	0	0.486667	0.55	0.38	0.04	0.06	0.386659	-0.34	0.0711527
881	CNAG_04167	CNAG_04167 _ 1	9	181681	181694	reverse	0.42	0.54	0.58	0.38	0.37	0.6	0.75	0.64	0.47	0.88	1	1	0.513333	0.45	0.62	0.96	-0.06	0.386659	0.34	0.0711527
882	CNAG_04175	CNAG_04175 _ 1	9	200134	200157	forward	0.12	0.09	0.1	0.11	0.1	0.13	0.1	0.14	0.1	0.34	0.18	0.26	0.103333	0.113333	0.113333	0.26	0.01	0.814683	0.15	0.219382
883	CNAG_04175	CNAG_04175 _ 2	9	200211	200276	forward	0.88	0.91	0.9	0.89	0.9	0.87	0.9	0.86	0.9	0.66	0.82	0.74	0.896667	0.886667	0.886667	0.74	-0.01	0.814683	-0.15	0.219382
884	CNAG_04181	CNAG_04181 _ 3	9	219775	219795	reverse	0.06	0.11	0.08	0.02	0	0	0	0.01	0	0	0	0	0.0833333	0.00666667	0.00333333	0	-0.08	0.0759282	0	1
885	CNAG_04181	CNAG_04181 _ 1	9	219915	219984	reverse	0.89	0.8	0.83	0.94	0.95	0.96	1	0.99	0.99	1	1	1	0.84	0.95	0.993333	1	0.11	0.0484018	0.01	1
886	CNAG_04185	CNAG_04185 _ 3	9	233306	233308	reverse	0.03	0.04	0.02	0	0	0	0	0	0	0	0.15	0.02	0.03	0	0	0.0566667	-0.03	0.315857	0.06	0.684007
887	CNAG_04185	CNAG_04185 _ 2	9	233661	233733	reverse	0.83	0.83	0.86	1	1	0.87	1	1	0	1	0.85	0.98	0.84	0.956667	0.666667	0.943333	0.12	0.0670852	0.28	0.45002
888	CNAG_04185	CNAG_04185 _ 1	9	233765	233772	reverse	0.14	0.13	0.12	0	0	0.13	0	0	0	0	0	0	0.13	0.0433333	0	0	-0.09	0.120266	0	1
889	CNAG_04186	CNAG_04186 _ 2	9	235114	235139	reverse	0.74	0.89	0.95	0.64	0.63	0.71	1	0.79	0.76	0.72	0.88	0.79	0.86	0.66	0.85	0.796667	-0.2	0.0340381	-0.05	0.827645
890	CNAG_04186	CNAG_04186 _ 1	9	235157	235191	reverse	0.26	0.11	0.05	0.36	0.37	0.29	0	0.21	0.24	0.28	0.12	0.21	0.14	0.34	0.15	0.203333	0.2	0.0340381	0.05	0.827645
891	CNAG_04189	CNAG_04189 _ 1	9	242882	242940	reverse	0.98	0.97	0.95	0.98	0.99	0.98	0.53	0.86	0.89	0.83	1	0.79	0.966667	0.983333	0.76	0.873333	0.02	0.619504	0.11	0.56801
892	CNAG_04190	CNAG_04190 _ 1	9	243680	243738	forward	0.33	0.25	0.26	0.26	0.26	0.25	0.22	0.34	0.33	0.19	0.29	0.03	0.28	0.256667	0.296667	0.17	-0.02	0.570646	-0.13	0.39218
893	CNAG_04190	CNAG_04190 _ 2	9	246443	246474	forward	0.53	0.64	0.63	0.64	0.61	0.66	0.09	0.33	0.15	0.39	0.27	0.33	0.6	0.636667	0.19	0.33	0.04	0.432177	0.14	0.328111
894	CNAG_04190	CNAG_04190 _ 4	9	246640	246643	forward	0.05	0.04	0.03	0.05	0.04	0.04	0.24	0.07	0.14	0.14	0.13	0.25	0.04	0.0433333	0.15	0.173333	0	0.97275	0.02	0.992624
895	CNAG_04194	CNAG_04194 _ 1	9	257387	257414	forward	1	1	1	1	1	1	1	1	1	1	0.89	1	1	1	1	0.963333	0	1	-0.04	0.836243
896	CNAG_04194	CNAG_04194 _ 2	9	257705	257708	forward	0	0	0	0	0	0	0	0	0	0	0.11	0	0	0	0	0.0366667	0	1	0.04	0.836243
897	CNAG_04196	CNAG_04196 _ 1	9	261757	261795	forward	0.95	0.94	0.94	1	1	1	1	1	1	1	1	1	0.943333	1	1	1	0.06	0.0923204	0	1
898	CNAG_04200	CNAG_04200 _ 2	9	278033	278048	reverse	0.72	0.7	0.62	0.78	0.74	0.8	1	0.12	0	0.56	0.53	0.79	0.68	0.773333	0.373333	0.626667	0.09	0.0855582	0.25	0.485674
899	CNAG_04200	CNAG_04200 _ 1	9	278071	278088	reverse	0.28	0.3	0.38	0.22	0.26	0.2	0	0.88	1	0.44	0.47	0.21	0.32	0.226667	0.626667	0.373333	-0.09	0.0855582	-0.25	0.485674
900	CNAG_04204	CNAG_04204 _ 2	9	286257	286268	reverse	0.82	0.84	0.84	0.71	0.82	0.82	0.89	0.9	0.91	0.82	0.86	0.88	0.833333	0.783333	0.9	0.853333	-0.05	0.282218	-0.05	0.665415
901	CNAG_04204	CNAG_04204 _ 1	9	286288	286294	reverse	0.18	0.16	0.16	0.29	0.18	0.18	0.11	0.1	0.09	0.18	0.14	0.12	0.166667	0.216667	0.1	0.146667	0.05	0.282218	0.05	0.665415
902	CNAG_04207	CNAG_04207 _ 1	9	292405	292450	forward	0.87	0.85	0.77	0.92	0.95	0.92	1	1	1	1	1	1	0.83	0.93	1	1	0.1	0.0687789	0	1
903	CNAG_04207	CNAG_04207 _ 2	9	292525	292527	forward	0.13	0.15	0.23	0.08	0.05	0.08	0	0	0	0	0	0	0.17	0.07	0	0	-0.1	0.0687789	0	1
904	CNAG_04209	CNAG_04209 _ 1	9	297252	297256	forward	0.92	0.93	0.93	0.97	0.97	0.95	0.84	0.9	0.86	0.93	0.92	0.8	0.926667	0.963333	0.866667	0.883333	0.04	0.24214	0.02	1
905	CNAG_04209	CNAG_04209 _ 2	9	299006	299038	forward	0.04	0.04	0.03	0.01	0.03	0.03	0.14	0.08	0.12	0.07	0.07	0.17	0.0366667	0.0233333	0.113333	0.103333	-0.01	0.698684	-0.01	1
906	CNAG_04224	CNAG_04224 _ 1	9	334977	334994	forward	0.99	0.99	0.99	1	1	1	1	1	1	1	1	1	0.99	1	1	1	0.01	0.751212	0	1
907	CNAG_04226	CNAG_04226 _ 1	9	340613	340649	forward	0.98	0.97	0.98	0.96	0.95	1	1	0.98	1	0.93	0.96	1	0.976667	0.97	0.993333	0.963333	-0.01	0.901914	-0.03	0.854081
908	CNAG_04226	CNAG_04226 _ 2	9	340972	340974	forward	0.02	0.03	0.02	0.04	0.05	0	0	0.02	0	0.07	0.04	0	0.0233333	0.03	0.00666667	0.0366667	0.01	0.901914	0.03	0.854081
909	CNAG_04235	CNAG_04235 _ 1	9	363311	363337	forward	0.81	0.79	0.79	0.98	0.91	0.98	0.98	0.98	0.98	1	1	1	0.796667	0.956667	0.98	1	0.16	0.0231942	0.02	0.908148
910	CNAG_04235	CNAG_04235 _ 2	9	363582	363624	forward	0.19	0.21	0.21	0.02	0.09	0.02	0.02	0.02	0.02	0	0	0	0.203333	0.0433333	0.02	0	-0.16	0.0231942	-0.02	0.908148
911	CNAG_04270	CNAG_04270 _ 3	9	442419	442435	reverse	0.25	0.36	0.37	0.23	0.24	0.26	0.17	0.28	0	0.1	0.21	0.29	0.326667	0.243333	0.15	0.2	-0.08	0.118436	0.05	0.855173
912	CNAG_04270	CNAG_04270 _ 1	9	443005	443063	reverse	0.66	0.59	0.59	0.7	0.72	0.7	0.76	0.72	1	0.9	0.79	0.71	0.613333	0.706667	0.826667	0.8	0.09	0.0655038	-0.03	1
913	CNAG_04276	CNAG_04276 _ 3	9	457819	457825	reverse	0.44	0.49	0.49	0.32	0.28	0.2	0.04	0	0.07	0.07	0.01	0.03	0.473333	0.266667	0.0366667	0.0366667	-0.21	0.020365	0	1
914	CNAG_04276	CNAG_04276 _ 2	9	457869	457893	reverse	0.28	0.27	0.3	0.66	0.69	0.77	0.93	0.89	0.79	0.85	0.95	0.91	0.283333	0.706667	0.87	0.903333	0.42	0.00683012	0.03	0.893055
915	CNAG_04276	CNAG_04276 _ 1	9	457951	457960	reverse	0.28	0.25	0.21	0.02	0.03	0.03	0.03	0.11	0.15	0.08	0.04	0.06	0.246667	0.0266667	0.0966667	0.06	-0.22	0.0116991	-0.04	0.837509
916	CNAG_04288	CNAG_04288 _ 1	9	488427	488460	forward	0.92	0.88	0.89	1	1	0.83	1	1	1	1	0.97	0.98	0.896667	0.943333	1	0.983333	0.05	0.412605	-0.02	0.977803
917	CNAG_04288	CNAG_04288 _ 2	9	489380	489382	forward	0.08	0.12	0.11	0	0	0.17	0	0	0	0	0.03	0.02	0.103333	0.0566667	0	0.0166667	-0.05	0.412605	0.02	0.977803
918	CNAG_04291	CNAG_04291 _ 1	9	493443	493458	forward	0.24	0.2	0.22	0.41	0.42	0.42	0.16	0.37	0.44	0.57	0.29	0.22	0.22	0.416667	0.323333	0.36	0.2	0.0114764	0.04	0.984027
919	CNAG_04291	CNAG_04291 _ 2	9	493481	493555	forward	0.76	0.8	0.78	0.59	0.58	0.58	0.84	0.63	0.56	0.43	0.71	0.78	0.78	0.583333	0.676667	0.64	-0.2	0.0114764	-0.04	0.984027
920	CNAG_04300	CNAG_04300 _ 1	9	512083	512146	reverse	1	1	1	0.97	1	1	0.96	1	1	1	1	1	1	0.99	0.986667	1	-0.01	0.803761	0.01	1
921	CNAG_04314	CNAG_04314 _ 1	9	542505	542526	reverse	0.99	1	1	1	1	1	1	1	1	1	1	1	0.996667	1	1	1	0	0.967872	0	1
922	CNAG_04322	CNAG_04322 _ 1	9	562332	562342	forward	0.99	0.98	0.98	0.99	0.99	0.99	1	1	0.99	0.99	0.99	0.98	0.983333	0.99	0.996667	0.986667	0.01	0.872931	-0.01	1
923	CNAG_04324	CNAG_04324 _ 1	9	567206	567245	forward	0.58	0.45	0.47	0.79	0.72	0.79	0.28	0.35	0.34	0.69	0.58	0.77	0.5	0.766667	0.323333	0.68	0.27	0.0144113	0.36	0.0518343
924	CNAG_04324	CNAG_04324 _ 2	9	567268	567292	forward	0.42	0.55	0.53	0.21	0.28	0.21	0.72	0.65	0.66	0.31	0.42	0.23	0.5	0.233333	0.676667	0.32	-0.27	0.0144113	-0.36	0.0518343
925	CNAG_04326	CNAG_04326 _ 3	9	574839	574858	reverse	0.77	0.59	0.34	0.84	0.86	0.88	0.35	0.42	0.28	0.71	0.79	0.69	0.566667	0.86	0.35	0.73	0.29	0.0345135	0.38	0.0435163
926	CNAG_04326	CNAG_04326 _ 2	9	574887	574938	reverse	0.22	0.4	0.64	0.16	0.14	0.12	0.65	0.58	0.72	0.29	0.21	0.28	0.42	0.14	0.65	0.26	-0.28	0.036937	-0.39	0.0430661
927	CNAG_04332	CNAG_04332 _ 1	9	591249	591283	reverse	0.97	0.97	0.95	0.98	0.98	1	1	1	1	1	1	1	0.963333	0.986667	1	1	0.02	0.462886	0	1
928	CNAG_04354	CNAG_04354 _ 2	9	651832	651882	forward	1	0.95	0.92	1	1	0.92	0.38	0.51	0.54	0.57	0.59	0.32	0.956667	0.973333	0.476667	0.493333	0.02	0.757201	0.02	1
929	CNAG_04354	CNAG_04354 _ 3	9	653150	653164	forward	0	0	0	0	0	0.08	0.26	0	0.08	0.36	0.37	0.55	0	0.0266667	0.113333	0.426667	0.03	0.517237	0.31	0.0902734
930	CNAG_04361	CNAG_04361 _ 7	9	670277	670289	reverse	0.4	0.4	0.42	0.39	0.37	0.42	0.15	0.36	0.21	0.13	0.13	0.3	0.406667	0.393333	0.24	0.186667	-0.01	0.74765	-0.05	0.820021
931	CNAG_04361	CNAG_04361 _ 5	9	670451	670461	reverse	0	0.01	0.01	0	0.02	0	0	0	0	0.17	0	0	0.00666667	0.00666667	0	0.0566667	0	1	0.06	0.719416
932	CNAG_04361	CNAG_04361 _ 2	9	672269	672301	reverse	0.31	0.34	0.32	0.34	0.4	0.37	0.7	0.54	0.42	0.58	0.77	0.61	0.323333	0.37	0.553333	0.653333	0.05	0.222304	0.1	0.561004
933	CNAG_04361	CNAG_04361 _ 1	9	672326	672363	reverse	0.16	0.14	0.17	0.19	0.18	0.1	0.15	0.1	0.38	0.06	0.1	0.09	0.156667	0.156667	0.21	0.0833333	0	1	-0.13	0.397515
934	CNAG_04380	CNAG_04380 _ 1	9	719321	719356	forward	0.85	0.77	0.7	0.7	0.67	0.67	0.55	0.56	0.67	0.86	0.92	1	0.773333	0.68	0.593333	0.926667	-0.09	0.103012	0.33	0.0562115
935	CNAG_04380	CNAG_04380 _ 2	9	719592	719605	forward	0.15	0.23	0.3	0.3	0.33	0.33	0.45	0.44	0.33	0.14	0.08	0	0.226667	0.32	0.406667	0.0733333	0.09	0.103012	-0.33	0.0562115
936	CNAG_04381	CNAG_04381 _ 2	9	724245	724302	reverse	0.59	0.54	0.46	0.84	0.84	0.81	0.7	0.62	0.34	0.66	0.66	0.68	0.53	0.83	0.553333	0.666667	0.3	0.0107626	0.11	0.521334
937	CNAG_04381	CNAG_04381 _ 1	9	724348	724355	reverse	0.41	0.46	0.54	0.16	0.16	0.19	0.3	0.38	0.66	0.34	0.34	0.32	0.47	0.17	0.446667	0.333333	-0.3	0.0107626	-0.11	0.521334
938	CNAG_04386	CNAG_04386 _ 1	9	730849	730876	forward	1	1	1	1	1	1	0.75	0.61	1	0.94	0.91	0.57	1	1	0.786667	0.806667	0	1	0.02	1
939	CNAG_04386	CNAG_04386 _ 2	9	731863	731872	forward	0	0	0	0	0	0	0.25	0.39	0	0.06	0.09	0.43	0	0	0.213333	0.193333	0	1	-0.02	1
940	CNAG_04388	CNAG_04388 _ 1	9	733594	733641	forward	0.96	0.96	0.96	0.1	0.08	0.11	0.69	0.69	0.63	0.27	0.3	0.25	0.96	0.0966667	0.67	0.273333	-0.86	0.00144013	-0.4	0.0364101
941	CNAG_04388	CNAG_04388 _ 2	9	733689	733724	forward	0.04	0.04	0.04	0.89	0.89	0.87	0.23	0.26	0.34	0.65	0.65	0.72	0.04	0.883333	0.276667	0.673333	0.84	0.00144013	0.4	0.0417625
942	CNAG_04401	CNAG_04401 _ 3	9	763926	763941	reverse	0.1	0.15	0.19	0.06	0.08	0.1	0.08	0	0	0.03	0.03	0.07	0.146667	0.08	0.0266667	0.0433333	-0.07	0.142654	0.02	1
943	CNAG_04401	CNAG_04401 _ 2	9	764040	764046	reverse	0.03	0.04	0.03	0.06	0.06	0.07	0	0.05	0	0	0	0	0.0333333	0.0633333	0.0166667	0	0.03	0.30671	-0.02	0.988203
944	CNAG_04401	CNAG_04401 _ 1	9	764107	764158	reverse	0.88	0.81	0.78	0.88	0.86	0.83	0.92	0.95	1	0.97	0.97	0.93	0.823333	0.856667	0.956667	0.956667	0.03	0.44899	0	1
945	CNAG_04441	CNAG_04441 _ 1	9	879012	879036	reverse	0.95	0.97	0.96	1	1	0.98	1	1	1	1	1	1	0.96	0.993333	1	1	0.03	0.29062	0	1
946	CNAG_04443	CNAG_04443 _ 2	9	880950	880967	reverse	0	0	0	0	0	0.02	0.03	0	0.05	0.05	0.01	0.05	0	0.00666667	0.0266667	0.0366667	0.01	0.874843	0.01	1
947	CNAG_04443	CNAG_04443 _ 1	9	881998	882054	reverse	1	1	1	1	1	0.98	0.97	1	0.95	0.95	0.99	0.95	1	0.993333	0.973333	0.963333	-0.01	0.874843	-0.01	1
948	CNAG_04445	CNAG_04445 _ 1	9	886289	886296	forward	1	1	1	1	1	1	0.99	1	0.99	1	1	1	1	1	0.993333	1	0	1	0.01	1
949	CNAG_04448	CNAG_04448 _ 1	9	891827	891836	reverse	0.96	0.96	0.95	0.96	0.97	0.95	0.95	0.92	0.93	0.97	0.98	0.95	0.956667	0.96	0.933333	0.966667	0	0.97275	0.03	0.801615
950	CNAG_04450	CNAG_04450 _ 3	9	894955	894966	reverse	0.1	0.17	0.19	0.1	0.15	0.16	0.48	0.27	0.36	0.11	0.26	0.77	0.153333	0.136667	0.37	0.38	-0.02	0.748404	0.01	1
951	CNAG_04450	CNAG_04450 _ 2	9	899139	899142	reverse	0.32	0.45	0.49	0.34	0.32	0.53	0	0	0	0	0.04	0	0.42	0.396667	0	0.0133333	-0.02	0.791391	0.01	1
952	CNAG_04450	CNAG_04450 _ 1	9	900985	901013	reverse	0.58	0.38	0.31	0.56	0.54	0.31	0.52	0.73	0.64	0.89	0.7	0.23	0.423333	0.47	0.63	0.606667	0.05	0.608391	-0.02	1
953	CNAG_04468	CNAG_04468 _ 1	9	941591	941601	forward	0.37	0.38	0.52	0.38	0.4	0.43	0	0.41	0.26	0	0.19	0.2	0.423333	0.403333	0.223333	0.13	-0.02	0.751212	-0.09	0.68307
954	CNAG_04468	CNAG_04468 _ 2	9	941624	941627	forward	0.3	0.27	0.27	0.21	0.19	0.15	0	0	0	0	0.16	0	0.28	0.183333	0	0.0533333	-0.1	0.053402	0.05	0.738832
955	CNAG_04468	CNAG_04468 _ 3	9	941689	941694	forward	0.33	0.35	0.21	0.41	0.42	0.42	1	0.59	0.74	1	0.66	0.8	0.296667	0.416667	0.776667	0.82	0.12	0.0626977	0.04	0.960212
956	CNAG_04514	CNAG_04514 _ 1	9	1058681	1058732	forward	0.65	0.68	0.68	0.76	0.83	0.82	0.9	0.95	0.87	0.97	0.94	0.74	0.67	0.803333	0.906667	0.883333	0.13	0.0312629	-0.02	1
957	CNAG_04514	CNAG_04514 _ 2	9	1059792	1059815	forward	0.26	0.22	0.2	0.15	0.1	0.11	0.06	0	0.08	0.03	0	0.1	0.226667	0.12	0.0466667	0.0433333	-0.11	0.0466135	0	1
958	CNAG_04514	CNAG_04514 _ 3	9	1059866	1059874	forward	0.09	0.11	0.12	0.1	0.08	0.07	0.04	0.05	0.05	0	0.06	0.16	0.106667	0.0833333	0.0466667	0.0733333	-0.02	0.486928	0.03	0.93681
959	CNAG_04527	CNAG_04527 _ 1	9	1095091	1095140	reverse	0.95	0.97	0.98	1	1	1	0.93	1	1	0.81	1	1	0.966667	1	0.976667	0.936667	0.03	0.29062	-0.04	0.876275
960	CNAG_04531	CNAG_04531 _ 2	9	1102729	1102747	reverse	0.69	0.76	0.71	0.93	0.96	0.95	0.54	0.54	0.55	0.78	1	0.71	0.72	0.946667	0.543333	0.83	0.23	0.0116991	0.29	0.0950428
961	CNAG_04531	CNAG_04531 _ 1	9	1102769	1102782	reverse	0.31	0.24	0.29	0.07	0.04	0.05	0.46	0.46	0.45	0.22	0	0.29	0.28	0.0533333	0.456667	0.17	-0.23	0.0116991	-0.29	0.0950428
962	CNAG_04585	CNAG_04585 _ 2	10	963833	963847	reverse	0.73	0.78	0.73	0.94	0.86	0.92	1	1	1	0.99	0.98	0.98	0.746667	0.906667	1	0.983333	0.16	0.0255911	-0.02	0.960212
963	CNAG_04585	CNAG_04585 _ 1	10	964258	964294	reverse	0.27	0.22	0.27	0.05	0.14	0.08	0	0	0	0.01	0.01	0.01	0.253333	0.09	0	0.01	-0.16	0.0255911	0.01	1
964	CNAG_04587	CNAG_04587 _ 2	10	954723	954741	reverse	0.41	0.44	0.39	0.22	0.23	0.29	0.08	0.14	0	0.17	0.13	0.06	0.413333	0.246667	0.0733333	0.12	-0.17	0.0226248	0.05	0.798195
965	CNAG_04587	CNAG_04587 _ 1	10	954773	954820	reverse	0.57	0.52	0.56	0.76	0.75	0.68	0.92	0.69	0.91	0.78	0.83	0.9	0.55	0.73	0.84	0.836667	0.18	0.0214566	0	1
966	CNAG_04601	CNAG_04601 _ 2	10	917741	917798	reverse	0.97	0.97	0.98	0.84	0.85	0.93	1	0.97	0.99	0.95	0.97	0.96	0.973333	0.873333	0.986667	0.96	-0.1	0.0641097	-0.03	0.860942
967	CNAG_04601	CNAG_04601 _ 1	10	918237	918254	reverse	0.02	0.02	0.01	0.16	0.15	0.07	0	0.03	0.01	0.05	0.03	0.04	0.0166667	0.126667	0.0133333	0.04	0.11	0.0511096	0.03	0.860942
968	CNAG_04607	CNAG_04607 _ 1	10	902447	902506	forward	1	0.99	0.99	1	1	1	1	0.94	0.93	0.97	1	1	0.993333	1	0.956667	0.99	0.01	0.872931	0.03	0.836243
969	CNAG_04607	CNAG_04607 _ 2	10	902604	902624	forward	0	0.01	0.01	0	0	0	0	0.06	0.07	0.03	0	0	0.00666667	0	0.0433333	0.01	-0.01	0.872931	-0.03	0.836243
970	CNAG_04614	CNAG_04614 _ 2	10	883031	883077	reverse	0.59	0.79	0.78	0.73	0.67	0.78	1	0.38	0	0.88	0.86	0.73	0.72	0.726667	0.46	0.823333	0.01	0.9756	0.36	0.261152
971	CNAG_04614	CNAG_04614 _ 1	10	883946	883979	reverse	0.41	0.21	0.22	0.27	0.33	0.22	0	0.62	0	0.13	0.14	0.27	0.28	0.273333	0.206667	0.18	-0.01	0.9756	-0.03	1
972	CNAG_04625	CNAG_04625 _ 1	10	848204	848236	forward	0.24	0.22	0.2	0.18	0.14	0.15	0.08	0.19	0.15	0.17	0.05	0	0.22	0.156667	0.14	0.0733333	-0.06	0.114226	-0.07	0.643339
973	CNAG_04625	CNAG_04625 _ 2	10	849828	849873	forward	0.12	0.14	0.13	0.11	0.12	0.1	0	0.1	0.15	0.03	0.12	0.02	0.13	0.11	0.0833333	0.0566667	-0.02	0.522784	-0.03	0.953823
974	CNAG_04625	CNAG_04625 _ 5	10	850137	850205	forward	0.53	0.53	0.54	0.59	0.63	0.66	0.88	0.63	0.63	0.76	0.77	0.94	0.533333	0.626667	0.713333	0.823333	0.09	0.0584518	0.11	0.518235
975	CNAG_04627	CNAG_04627 _ 1	10	841632	841667	forward	0.95	0.92	0.91	1	0.98	0.95	1	1	0.94	1	1	0.83	0.926667	0.976667	0.98	0.943333	0.05	0.194561	-0.04	0.882735
976	CNAG_04632	CNAG_04632 _ 1	10	827409	827411	forward	0.49	0.37	0.47	0.07	0.08	0.05	1	0.81	0.89	0.02	0.04	0.01	0.443333	0.0666667	0.9	0.0233333	-0.38	0.00837442	-0.88	0.0164857
977	CNAG_04632	CNAG_04632 _ 2	10	827558	827582	forward	0.51	0.63	0.53	0.81	0.86	0.86	0	0	0	0.21	0.37	0.04	0.556667	0.843333	0	0.206667	0.29	0.0114764	0.21	0.209202
978	CNAG_04632	CNAG_04632 _ 3	10	829497	829516	forward	0	0	0	0.12	0.06	0.09	0	0.19	0.11	0.77	0.58	0.95	0	0.09	0.1	0.766667	0.09	0.0571178	0.67	0.0417625
979	CNAG_04649	CNAG_04649 _ 1	10	777878	777890	forward	0.01	0.01	0.04	0.11	0.11	0.09	0	0.02	0.03	0.16	0.26	0.07	0.02	0.103333	0.0166667	0.163333	0.08	0.0565679	0.15	0.238941
980	CNAG_04649	CNAG_04649 _ 2	10	777954	777974	forward	0.84	0.83	0.85	0.85	0.83	0.86	0.87	0.82	0.92	0.82	0.68	0.9	0.84	0.846667	0.87	0.8	0.01	0.887317	-0.07	0.654166
981	CNAG_04649	CNAG_04649 _ 3	10	777993	777999	forward	0.15	0.16	0.11	0.04	0.07	0.05	0.13	0.16	0.06	0.02	0.06	0.03	0.14	0.0533333	0.116667	0.0366667	-0.09	0.0631335	-0.08	0.45002
982	CNAG_04652	CNAG_04652 _ 1	10	772086	772089	forward	0.18	0.2	0.19	0.24	0.18	0.24	0.14	0.14	0.37	0.32	0.28	0.27	0.19	0.22	0.216667	0.29	0.03	0.425738	0.07	0.654166
983	CNAG_04652	CNAG_04652 _ 2	10	772112	772116	forward	0.82	0.8	0.81	0.76	0.82	0.76	0.86	0.86	0.63	0.68	0.72	0.73	0.81	0.78	0.783333	0.71	-0.03	0.425738	-0.07	0.654166
984	CNAG_04656	CNAG_04656 _ 1	10	761261	761312	forward	0.66	0.68	0.75	0.72	0.75	0.74	0.65	0.75	0.81	0.67	0.68	0.64	0.696667	0.736667	0.736667	0.663333	0.04	0.338341	-0.07	0.560536
985	CNAG_04656	CNAG_04656 _ 2	10	761343	761371	forward	0.29	0.25	0.2	0.25	0.23	0.24	0.35	0.25	0.19	0.33	0.32	0.33	0.246667	0.24	0.263333	0.326667	-0.01	0.92709	0.06	0.621432
986	CNAG_04657	CNAG_04657 _ 2	10	760404	760407	reverse	0	0	0	0	0	0.04	0	0	0	0	0	0	0	0.0133333	0	0	0.01	0.736662	0	1
987	CNAG_04657	CNAG_04657 _ 1	10	760903	760943	reverse	1	1	1	1	1	0.96	1	1	1	1	1	1	1	0.986667	1	1	-0.01	0.736662	0	1
988	CNAG_04659	CNAG_04659 _ 1	10	756894	756913	reverse	0.91	0.9	0.91	0.92	0.95	0.94	1	1	1	1	0.97	1	0.906667	0.936667	1	0.99	0.03	0.34338	-0.01	1
989	CNAG_04666	CNAG_04666 _ 2	10	735571	735579	reverse	0	0	0	0	0	0	0	0.02	0.03	0.04	0	0	0	0	0.0166667	0.0133333	0	1	0	1
990	CNAG_04666	CNAG_04666 _ 1	10	736184	736203	reverse	1	1	1	1	1	1	1	0.98	0.97	0.96	1	1	1	1	0.983333	0.986667	0	1	0	1
991	CNAG_04668	CNAG_04668 _ 2	10	733171	733187	reverse	0.22	0.21	0.23	0.18	0.17	0.22	0.01	0.02	0.02	0.01	0.07	0.05	0.22	0.19	0.0166667	0.0433333	-0.03	0.395081	0.03	0.882735
992	CNAG_04668	CNAG_04668 _ 1	10	733547	733604	reverse	0.78	0.79	0.77	0.82	0.83	0.78	0.99	0.98	0.98	0.99	0.93	0.95	0.78	0.81	0.983333	0.956667	0.03	0.395081	-0.03	0.882735
993	CNAG_04670	CNAG_04670 _ 2	10	729796	729800	reverse	0.62	0.79	0.76	0.55	0.61	0.83	0.21	0.13	0.18	0	0	0.38	0.723333	0.663333	0.173333	0.126667	-0.06	0.447555	-0.05	0.919274
994	CNAG_04670	CNAG_04670 _ 1	10	730937	730947	reverse	0.38	0.21	0.24	0.45	0.39	0.17	0.79	0.87	0.82	1	1	0.62	0.276667	0.336667	0.826667	0.873333	0.06	0.447555	0.05	0.919274
995	CNAG_04674	CNAG_04674 _ 1	10	724428	724467	reverse	1	1	1	1	1	1	1	1	0.99	1	1	1	1	1	0.996667	1	0	1	0	1
996	CNAG_04687	CNAG_04687 _ 1	10	694227	694239	forward	0.99	0.98	0.98	0.98	0.97	0.98	0.85	0.85	0.91	0.93	0.97	0.91	0.983333	0.976667	0.87	0.936667	-0.01	0.874843	0.07	0.521334
997	CNAG_04694	CNAG_04694 _ 2	10	679461	679484	reverse	0.2	0.25	0.28	0.13	0.11	0.16	0.07	0.08	0.07	0.09	0.03	0.07	0.243333	0.133333	0.0733333	0.0633333	-0.11	0.0489745	-0.01	1
998	CNAG_04694	CNAG_04694 _ 1	10	679554	679568	reverse	0.8	0.75	0.72	0.87	0.89	0.84	0.93	0.92	0.93	0.91	0.97	0.93	0.756667	0.866667	0.926667	0.936667	0.11	0.0489745	0.01	1
999	CNAG_04701	CNAG_04701 _ 1	10	659552	659573	forward	0.86	0.82	0.83	0.79	0.82	0.84	0.77	0.95	0.86	0.77	0.76	0.84	0.836667	0.816667	0.86	0.79	-0.02	0.604067	-0.07	0.615441
1000	CNAG_04701	CNAG_04701 _ 2	10	659596	659602	forward	0.14	0.18	0.17	0.21	0.18	0.16	0.23	0.05	0.14	0.23	0.24	0.16	0.163333	0.183333	0.14	0.21	0.02	0.604067	0.07	0.615441
1001	CNAG_04732	CNAG_04732 _ 3	10	554538	554541	reverse	0.11	0.03	0.04	0.04	0.1	0.07	0	0	0	0	0	0	0.06	0.07	0	0	0.01	0.872931	0	1
1002	CNAG_04732	CNAG_04732 _ 2	10	554656	554689	reverse	0.1	0.23	0.24	0	0	0	0.15	0.09	0.11	0	0.01	0	0.19	0	0.116667	0.00333333	-0.19	0.0255949	-0.11	0.227363
1003	CNAG_04732	CNAG_04732 _ 1	10	555653	555684	reverse	0.79	0.74	0.72	0.96	0.9	0.93	0.85	0.91	0.89	1	0.99	1	0.75	0.93	0.883333	0.996667	0.18	0.0201584	0.11	0.227363
1004	CNAG_04737	CNAG_04737 _ 4	10	539371	539414	reverse	0	0	0	0	0.03	0.01	0	0.32	0	0.33	0.32	0.58	0	0.0133333	0.106667	0.41	0.01	0.708515	0.3	0.138041
1005	CNAG_04737	CNAG_04737 _ 1	10	541017	541048	reverse	0.95	0.97	1	0.97	0.95	0.96	0.5	0.48	0.76	0.52	0.41	0.22	0.973333	0.96	0.58	0.383333	-0.01	0.746059	-0.2	0.280313
1006	CNAG_04744	CNAG_04744 _ 1	10	520256	520301	forward	1	1	1	1	1	0.98	0.9	0.96	1	0.94	0.95	0.92	1	0.993333	0.953333	0.936667	-0.01	0.874843	-0.02	1
1007	CNAG_04749	CNAG_04749 _ 2	10	510486	510493	reverse	0.43	0.33	0.28	0.42	0.34	0.5	0	0.09	0	0	0.18	0	0.346667	0.42	0.03	0.06	0.07	0.234678	0.03	0.941412
1008	CNAG_04749	CNAG_04749 _ 1	10	510511	510553	reverse	0.57	0.67	0.72	0.58	0.66	0.5	1	0.91	1	1	0.82	1	0.653333	0.58	0.97	0.94	-0.07	0.234678	-0.03	0.941412
1009	CNAG_04760	CNAG_04760 _ 4	10	472529	472531	reverse	0.16	0.26	0.24	0.08	0.09	0.08	0	0	0	0	0	0.04	0.22	0.0833333	0	0.0133333	-0.14	0.0344036	0.01	1
1010	CNAG_04760	CNAG_04760 _ 3	10	472868	472894	reverse	0.17	0.17	0.11	0.29	0.24	0.25	0	0.13	0	0	0	0.03	0.15	0.26	0.0433333	0.01	0.11	0.0462241	-0.03	0.882735
1011	CNAG_04760	CNAG_04760 _ 2	10	473179	473193	reverse	0.57	0.44	0.49	0.61	0.64	0.64	0.19	0.21	0.14	0.99	0.91	0.9	0.5	0.63	0.18	0.933333	0.13	0.0462241	0.75	0.0164857
1012	CNAG_04760	CNAG_04760 _ 1	10	473789	473796	reverse	0.1	0.12	0.17	0.02	0.03	0.02	0.81	0.66	0.86	0.01	0.09	0.02	0.13	0.0233333	0.776667	0.04	-0.11	0.0436605	-0.74	0.0190303
1013	CNAG_04771	CNAG_04771 _ 1	10	449754	449788	forward	0.88	0.88	0.91	0.82	0.81	0.83	0.92	0.95	0.94	0.94	0.97	0.94	0.89	0.82	0.936667	0.95	-0.07	0.0793883	0.01	1
1014	CNAG_04771	CNAG_04771 _ 2	10	449816	449819	forward	0.07	0.07	0.04	0.15	0.19	0.14	0.08	0.05	0.06	0.06	0.03	0.06	0.06	0.16	0.0633333	0.05	0.1	0.0462241	-0.01	1
1015	CNAG_04786	CNAG_04786 _ 1	10	404691	404731	forward	0.16	0.12	0.1	0.14	0.05	0.06	0.02	0.07	0.03	0	0.03	0	0.126667	0.0833333	0.04	0.01	-0.04	0.328368	-0.03	0.847543
1016	CNAG_04786	CNAG_04786 _ 3	10	408138	408193	forward	0.78	0.8	0.84	0.78	0.86	0.84	0.87	0.81	0.86	0.92	0.9	0.76	0.806667	0.826667	0.846667	0.86	0.02	0.667561	0.01	1
1017	CNAG_04794	CNAG_04794 _ 2	10	383643	383659	reverse	0.74	0.85	0.89	0.91	0.93	0.95	0.44	0.55	0.57	0.33	0.59	0.4	0.826667	0.93	0.52	0.44	0.1	0.0888914	-0.08	0.634099
1018	CNAG_04794	CNAG_04794 _ 1	10	384370	384391	reverse	0.26	0.15	0.1	0.08	0.07	0.05	0.56	0.45	0.43	0.67	0.4	0.6	0.17	0.0666667	0.48	0.556667	-0.1	0.0919349	0.08	0.665415
1019	CNAG_04806	CNAG_04806 _ 1	10	349604	349646	reverse	1	1	1	1	1	1	1	1	1	1	1	1	1	1	1	1	0	1	0	1
1020	CNAG_04824	CNAG_04824 _ 1	10	303630	303689	forward	0.65	0.44	0.4	0.69	0.66	0.4	0.64	0.81	0.79	0.74	0.82	1	0.496667	0.583333	0.746667	0.853333	0.09	0.33337	0.11	0.511667
1021	CNAG_04824	CNAG_04824 _ 2	10	303882	303907	forward	0.35	0.56	0.6	0.31	0.34	0.6	0.36	0.19	0.21	0.26	0.18	0	0.503333	0.416667	0.253333	0.146667	-0.09	0.33337	-0.11	0.511667
1022	CNAG_04857	CNAG_04857 _ 1	10	199350	199361	reverse	1	1	1	0.99	0.99	0.99	1	1	1	1	1	1	1	0.99	1	1	-0.01	0.751212	0	1
1023	CNAG_04864	CNAG_04864 _ 1	10	173203	173214	forward	0.11	0.19	0.19	0.25	0.33	0.43	0.4	0.34	0.21	0.3	0.28	0.62	0.163333	0.336667	0.316667	0.4	0.17	0.03849	0.08	0.717375
1024	CNAG_04864	CNAG_04864 _ 2	10	173495	173559	forward	0.88	0.79	0.79	0.74	0.66	0.56	0.6	0.66	0.79	0.7	0.72	0.38	0.82	0.653333	0.683333	0.6	-0.17	0.0430909	-0.08	0.717375
1025	CNAG_04879	CNAG_04879 _ 1	10	122646	122658	forward	0.16	0.17	0.13	0.22	0.2	0.19	0.19	0.13	0.35	0.05	0.07	0.3	0.153333	0.203333	0.223333	0.14	0.05	0.17489	-0.08	0.661017
1026	CNAG_04879	CNAG_04879 _ 2	10	122680	122698	forward	0.79	0.78	0.79	0.78	0.8	0.75	0.81	0.88	0.65	0.95	0.91	0.7	0.786667	0.776667	0.78	0.853333	-0.01	0.820767	0.07	0.726856
1027	CNAG_04883	CNAG_04883 _ 1	10	114962	114991	forward	0.96	0.94	0.93	1	0.98	0.99	0.97	0.98	0.98	0.72	1	1	0.943333	0.99	0.976667	0.906667	0.05	0.17489	-0.07	0.723354
1028	CNAG_04889	CNAG_04889 _ 1	10	102270	102314	forward	0.91	0.96	0.93	0.98	0.95	1	1	1	1	1	1	1	0.933333	0.976667	1	1	0.04	0.255637	0	1
1029	CNAG_04897	CNAG_04897 _ 1	10	84988	85002	forward	1	1	1	1	0.85	0.92	1	0.95	1	1	1	1	1	0.923333	0.983333	1	-0.08	0.15263	0.02	0.988203
1030	CNAG_04897	CNAG_04897 _ 2	10	85022	85028	forward	0	0	0	0	0.15	0.08	0	0.05	0	0	0	0	0	0.0766667	0.0166667	0	0.08	0.15263	-0.02	0.988203
1031	CNAG_04903	CNAG_04903 _ 1	10	71786	71797	forward	0.98	0.99	0.99	0.99	0.99	0.99	1	1	1	0.99	0.99	0.99	0.986667	0.99	1	0.99	0	0.967872	-0.01	1
1032	CNAG_04904	CNAG_04904 _ 1	10	64966	65032	forward	0.97	0.96	0.96	0.98	0.97	0.98	0.94	0.88	1	1	0.95	0.61	0.963333	0.976667	0.94	0.853333	0.01	0.678539	-0.09	0.704827
1033	CNAG_04904	CNAG_04904 _ 3	10	70633	70636	forward	0	0	0	0.01	0	0	0.06	0.08	0	0	0.01	0.39	0	0.00333333	0.0466667	0.133333	0	0.967872	0.09	0.713214
1034	CNAG_04920	CNAG_04920 _ 1	10	21797	21827	forward	0.19	0.22	0.26	0.11	0.08	0.06	0.86	0.91	0.87	0.62	0.61	0.85	0.223333	0.0833333	0.88	0.693333	-0.14	0.0297699	-0.19	0.215031
1035	CNAG_04920	CNAG_04920 _ 2	10	22322	22332	forward	0.15	0.13	0.09	0.12	0.1	0.09	0	0	0	0.05	0	0	0.123333	0.103333	0	0.0166667	-0.02	0.608586	0.02	0.988203
1036	CNAG_04920	CNAG_04920 _ 3	10	22372	22415	forward	0.65	0.66	0.65	0.78	0.82	0.85	0.14	0.09	0.13	0.33	0.39	0.15	0.653333	0.816667	0.12	0.29	0.16	0.0206177	0.17	0.227628
1037	CNAG_04938	CNAG_04938 _ 3	4	25166	25189	reverse	0.28	0.24	0.18	0.23	0.19	0.16	0.25	0.21	0.16	0.13	0.16	0.45	0.233333	0.193333	0.206667	0.246667	-0.04	0.376237	0.04	0.922389
1038	CNAG_04938	CNAG_04938 _ 1	4	26273	26300	reverse	0.72	0.76	0.82	0.77	0.8	0.84	0.75	0.79	0.84	0.87	0.84	0.53	0.766667	0.803333	0.793333	0.746667	0.04	0.418124	-0.05	0.893271
1039	CNAG_04943	CNAG_04943 _ 7	4	40754	40766	reverse	0	0.03	0	0.06	0.09	0.12	0.38	0.6	0.6	0.25	0.33	0.58	0.01	0.09	0.526667	0.386667	0.08	0.0783768	-0.14	0.45002
1040	CNAG_04943	CNAG_04943 _ 6	4	40777	40794	reverse	0	0	0	0.02	0.03	0.04	0.1	0	0	0.19	0.19	0.23	0	0.03	0.0333333	0.203333	0.03	0.315857	0.17	0.138041
1041	CNAG_04943	CNAG_04943 _ 5	4	40917	40935	reverse	0	0	0	0.01	0.01	0	0	0	0	0.08	0.07	0.06	0	0.00666667	0	0.07	0.01	0.872931	0.07	0.393457
1042	CNAG_04943	CNAG_04943 _ 1	4	43940	43977	reverse	1	0.94	0.91	0.85	0.78	0.84	0.42	0.31	0.4	0.34	0.29	0.08	0.95	0.823333	0.376667	0.236667	-0.13	0.0436605	-0.14	0.342261
1043	CNAG_04944	CNAG_04944 _ 2	4	47804	47888	reverse	0.68	0.66	0.77	0.83	0.84	0.89	0.52	0.35	1	0.95	0.78	0.83	0.703333	0.853333	0.623333	0.853333	0.15	0.0342917	0.23	0.342261
1044	CNAG_04944	CNAG_04944 _ 1	4	48010	48015	reverse	0.32	0.34	0.23	0.17	0.16	0.11	0.48	0.65	0	0.04	0.22	0.17	0.296667	0.146667	0.376667	0.143333	-0.15	0.0342917	-0.23	0.34205
1045	CNAG_04950	CNAG_04950 _ 1	4	60624	60629	forward	0.57	0.46	0.49	0.44	0.47	0.51	0.47	0.6	0.67	0.72	0.82	0.76	0.506667	0.473333	0.58	0.766667	-0.03	0.481295	0.19	0.179425
1046	CNAG_04950	CNAG_04950 _ 2	4	60647	60672	forward	0.43	0.54	0.51	0.56	0.53	0.49	0.53	0.4	0.33	0.28	0.18	0.24	0.493333	0.526667	0.42	0.233333	0.03	0.481295	-0.19	0.179425
1047	CNAG_04953	CNAG_04953 _ 1	4	66789	66823	forward	0.99	0.99	0.99	0.99	0.99	0.99	1	1	1	0.99	1	1	0.99	0.99	1	0.996667	0	1	0	1
1048	CNAG_04961	CNAG_04961 _ 1	4	85197	85233	forward	0.84	0.81	0.77	0.91	0.85	0.89	0.85	0.91	0.89	0.9	0.85	0.86	0.806667	0.883333	0.883333	0.87	0.08	0.102427	-0.01	1
1049	CNAG_04961	CNAG_04961 _ 2	4	85251	85263	forward	0.16	0.19	0.23	0.09	0.15	0.11	0.15	0.09	0.11	0.1	0.15	0.14	0.193333	0.116667	0.116667	0.13	-0.08	0.102427	0.01	1
1050	CNAG_04963	CNAG_04963 _ 1	4	93069	93107	forward	0.77	0.74	0.82	0.53	0.53	0.55	1	1	1	0.21	0.62	0.36	0.776667	0.536667	1	0.396667	-0.24	0.0112878	-0.6	0.0430661
1051	CNAG_04963	CNAG_04963 _ 2	4	93555	93593	forward	0.23	0.26	0.18	0.47	0.47	0.45	0	0	0	0.79	0.38	0.64	0.223333	0.463333	0	0.603333	0.24	0.0112878	0.6	0.0430661
1052	CNAG_04981	CNAG_04981 _ 1	4	139137	139164	forward	1	1	1	1	1	1	1	1	1	1	1	1	1	1	1	1	0	1	0	1
1053	CNAG_05012	CNAG_05012 _ 1	4	222997	223017	forward	0.91	0.95	0.95	0.95	0.92	0.96	1	1	0.85	0.86	0.82	0.97	0.936667	0.943333	0.95	0.883333	0.01	0.907391	-0.07	0.666542
1054	CNAG_05012	CNAG_05012 _ 2	4	223048	223051	forward	0.09	0.05	0.05	0.05	0.08	0.04	0	0	0.15	0.14	0.18	0.03	0.0633333	0.0566667	0.05	0.116667	-0.01	0.907391	0.07	0.666542
1055	CNAG_05028	CNAG_05028 _ 1	4	257908	257948	forward	1	1	1	1	1	1	0.27	0.57	0.5	0.06	0	0.13	1	1	0.446667	0.0633333	0	1	-0.38	0.0694005
1056	CNAG_05028	CNAG_05028 _ 2	4	260121	260135	forward	0	0	0	0	0	0	0.73	0.42	0.5	0.94	1	0.87	0	0	0.55	0.936667	0	1	0.39	0.0694005
1057	CNAG_05041	CNAG_05041 _ 1	4	286000	286035	reverse	0.97	0.97	0.95	0.99	1	1	1	1	1	1	1	1	0.963333	0.996667	1	1	0.03	0.28011	0	1
1058	CNAG_05082	CNAG_05082 _ 1	4	394203	394237	forward	0.47	0.62	0.65	0.72	0.86	0.84	1	0.77	0.81	1	0.69	1	0.58	0.806667	0.86	0.896667	0.23	0.0289402	0.04	0.97352
1059	CNAG_05082	CNAG_05082 _ 2	4	394939	394971	forward	0.41	0.28	0.26	0.23	0.14	0.13	0	0.17	0.19	0	0.31	0	0.316667	0.166667	0.12	0.103333	-0.15	0.0499217	-0.02	1
1060	CNAG_05082	CNAG_05082 _ 3	4	395060	395068	forward	0.12	0.1	0.09	0.05	0	0.02	0	0.06	0	0	0	0	0.103333	0.0233333	0.02	0	-0.08	0.0717284	-0.02	0.956025
1061	CNAG_05090	CNAG_05090 _ 1	4	414711	414763	forward	0.53	0.51	0.45	0.31	0.33	0.31	0.67	0.81	0.72	0.35	0.22	0.38	0.496667	0.316667	0.733333	0.316667	-0.18	0.0189701	-0.42	0.0435163
1062	CNAG_05090	CNAG_05090 _ 2	4	414783	414843	forward	0.47	0.49	0.55	0.69	0.67	0.69	0.33	0.19	0.28	0.65	0.78	0.62	0.503333	0.683333	0.266667	0.683333	0.18	0.0189701	0.42	0.0435163
1063	CNAG_05109	CNAG_05109 _ 1	4	449893	449943	forward	0.97	0.98	1	0.91	0.94	0.95	1	0.93	1	0.95	0.92	1	0.983333	0.933333	0.976667	0.956667	-0.05	0.17489	-0.02	0.985709
1064	CNAG_05111	CNAG_05111 _ 1	4	455765	455791	forward	0.87	0.9	0.93	0.92	0.97	0.98	1	1	0.99	0.99	0.99	0.98	0.9	0.956667	0.996667	0.986667	0.06	0.181483	-0.01	1
1065	CNAG_05111	CNAG_05111 _ 2	4	455951	455973	forward	0.13	0.1	0.07	0.08	0.03	0.02	0	0	0.01	0.01	0.01	0.02	0.1	0.0433333	0.00333333	0.0133333	-0.06	0.181483	0.01	1
1066	CNAG_05113	CNAG_05113 _ 1	4	461239	461256	forward	0.16	0.11	0.09	0	0	0	0	0	0	0	0	0	0.12	0	0	0	-0.12	0.0344036	0	1
1067	CNAG_05113	CNAG_05113 _ 2	4	461326	461371	forward	0.84	0.89	0.91	1	1	1	1	1	1	1	1	1	0.88	1	1	1	0.12	0.0344036	0	1
1068	CNAG_05144	CNAG_05144 _ 1	4	545391	545430	forward	0.93	0.87	0.91	0.84	0.85	0.86	0.95	1	0.96	0.89	0.94	1	0.903333	0.85	0.97	0.943333	-0.05	0.17115	-0.03	0.922045
1069	CNAG_05144	CNAG_05144 _ 2	4	545531	545548	forward	0.06	0.12	0.08	0.16	0.15	0.14	0.05	0	0.04	0.11	0.06	0	0.0866667	0.15	0.03	0.0566667	0.06	0.121656	0.03	0.922045
1070	CNAG_05152	CNAG_05152 _ 1	4	565289	565355	forward	0.72	0.59	0.55	0.76	0.78	0.71	0.93	0.89	0.94	0.98	0.98	0.75	0.62	0.75	0.92	0.903333	0.13	0.0670852	-0.02	1
1071	CNAG_05152	CNAG_05152 _ 2	4	565471	565496	forward	0.16	0.22	0.29	0.13	0.12	0.14	0	0.06	0.06	0.02	0.02	0.04	0.223333	0.13	0.04	0.0266667	-0.09	0.091244	-0.01	1
1072	CNAG_05152	CNAG_05152 _ 3	4	565520	565533	forward	0.11	0.16	0.13	0.07	0.07	0.1	0	0	0	0	0	0	0.133333	0.08	0	0	-0.05	0.166675	0	1
1073	CNAG_05158	CNAG_05158 _ 3	4	588384	588419	forward	0.86	0.87	0.83	0.89	0.88	0.87	0.85	0.9	0.88	0.95	0.91	0.94	0.853333	0.88	0.876667	0.933333	0.03	0.42973	0.06	0.566804
1074	CNAG_05158	CNAG_05158 _ 4	4	588441	588444	forward	0.11	0.11	0.15	0.09	0.11	0.11	0.15	0.1	0.12	0.05	0.08	0.05	0.123333	0.103333	0.123333	0.06	-0.02	0.574445	-0.06	0.510916
1075	CNAG_05166	CNAG_05166 _ 1	4	601497	601521	forward	0.16	0.1	0.1	0	0	0.03	0	0	0	0.14	0	0	0.12	0.01	0	0.0466667	-0.11	0.0431641	0.05	0.780261
1076	CNAG_05166	CNAG_05166 _ 3	4	602869	602883	forward	0.8	0.84	0.84	0.97	0.93	0.95	1	0.85	0.88	0.86	1	1	0.826667	0.95	0.91	0.953333	0.12	0.0312629	0.04	0.846395
1077	CNAG_05167	CNAG_05167 _ 1	4	608583	608593	forward	0.3	0.25	0.26	0.08	0.07	0.06	0.56	0.62	0.64	0.25	0.22	0.28	0.27	0.07	0.606667	0.25	-0.2	0.0120219	-0.36	0.0417625
1078	CNAG_05167	CNAG_05167 _ 2	4	608657	608666	forward	0.7	0.75	0.74	0.92	0.93	0.94	0.44	0.38	0.36	0.75	0.78	0.72	0.73	0.93	0.393333	0.75	0.2	0.0120219	0.36	0.0417625
1079	CNAG_05169	CNAG_05169 _ 1	4	612163	612201	forward	0.66	0.57	0.54	0.71	0.71	0.64	0.73	0.78	0.82	0.8	0.74	0.31	0.59	0.686667	0.776667	0.616667	0.1	0.0939385	-0.16	0.45002
1080	CNAG_05169	CNAG_05169 _ 2	4	612220	612228	forward	0.16	0.12	0.08	0.16	0.13	0.14	0.2	0.09	0.18	0.15	0.2	0.15	0.12	0.143333	0.156667	0.166667	0.02	0.568599	0.01	1
1081	CNAG_05169	CNAG_05169 _ 3	4	614805	614832	forward	0.17	0.31	0.38	0.12	0.15	0.22	0.06	0.13	0	0.05	0.06	0.54	0.286667	0.163333	0.0633333	0.216667	-0.12	0.0935595	0.15	0.496274
1082	CNAG_05173	CNAG_05173 _ 2	4	627860	627866	reverse	0.06	0.04	0.03	0.08	0.06	0.05	0	0	0	0.05	0.14	0	0.0433333	0.0633333	0	0.0633333	0.02	0.558715	0.06	0.60281
1083	CNAG_05173	CNAG_05173 _ 1	4	627884	627928	reverse	0.94	0.96	0.97	0.92	0.94	0.95	1	1	1	0.95	0.86	1	0.956667	0.936667	1	0.936667	-0.02	0.558715	-0.06	0.60281
1084	CNAG_05202	CNAG_05202 _ 1	4	706489	706517	forward	0.93	0.94	0.93	1	1	1	1	1	1	1	1	1	0.933333	1	1	1	0.07	0.0670811	0	1
1085	CNAG_05202	CNAG_05202 _ 2	4	708162	708164	forward	0.07	0.06	0.07	0	0	0	0	0	0	0	0	0	0.0666667	0	0	0	-0.07	0.0670811	0	1
1086	CNAG_05231	CNAG_05231 _ 1	4	791370	791401	forward	0.95	0.94	0.93	0.95	0.96	0.94	1	0.96	1	0.99	1	1	0.94	0.95	0.986667	0.996667	0.01	0.796419	0.01	1
1087	CNAG_05235	CNAG_05235 _ 1	4	804678	804693	reverse	0.9	0.87	0.87	0.88	0.88	0.87	0.86	0.9	1	0.88	0.97	0.95	0.88	0.876667	0.92	0.933333	0	0.9756	0.01	1
1088	CNAG_05242	CNAG_05242 _ 2	4	819631	819635	reverse	0.08	0.12	0.12	0.06	0.06	0.07	0.08	0.06	0	0	0.1	0	0.106667	0.0633333	0.0466667	0.0333333	-0.04	0.217884	-0.01	1
1089	CNAG_05242	CNAG_05242 _ 1	4	819686	819733	reverse	0.92	0.88	0.88	0.94	0.94	0.93	0.92	0.94	1	1	0.9	1	0.893333	0.936667	0.953333	0.966667	0.04	0.217884	0.01	1
1090	CNAG_05253	CNAG_05253 _ 1	4	850674	850677	forward	0.11	0.12	0.13	0.1	0.09	0.06	0.11	0.11	0.1	0.05	0.05	0.09	0.12	0.0833333	0.106667	0.0633333	-0.04	0.28011	-0.04	0.68307
1091	CNAG_05253	CNAG_05253 _ 2	4	850697	850717	forward	0.89	0.88	0.87	0.9	0.91	0.94	0.89	0.89	0.9	0.95	0.95	0.91	0.88	0.916667	0.893333	0.936667	0.04	0.28011	0.04	0.68307
1092	CNAG_05258	CNAG_05258 _ 1	4	862911	862919	forward	1	1	1	0.99	0.99	1	0.73	1	1	0.95	0.95	0.92	1	0.993333	0.91	0.94	-0.01	0.872931	0.03	0.978447
1093	CNAG_05260	CNAG_05260 _ 1	4	869304	869337	forward	0.96	0.94	0.93	0.82	0.83	0.81	0.93	0.95	0.94	0.88	0.86	0.7	0.943333	0.82	0.94	0.813333	-0.12	0.0255911	-0.13	0.30595
1094	CNAG_05262	CNAG_05262 _ 1	4	875192	875227	forward	0.96	0.95	0.97	0.97	0.97	0.99	1	1	1	1	1	1	0.96	0.976667	1	1	0.02	0.614134	0	1
1095	CNAG_05265	CNAG_05265 _ 2	4	883339	883351	reverse	0.17	0.2	0.26	0.21	0.14	0.25	0.06	0.07	0.12	0	0	0.41	0.21	0.2	0.0833333	0.136667	-0.01	0.887317	0.05	0.893055
1096	CNAG_05265	CNAG_05265 _ 1	4	883759	883817	reverse	0.83	0.8	0.74	0.79	0.86	0.75	0.94	0.93	0.88	1	1	0.59	0.79	0.8	0.916667	0.863333	0.01	0.887317	-0.05	0.893055
1097	CNAG_05271	CNAG_05271 _ 1	4	895131	895147	forward	0.56	0.47	0.44	0.61	0.59	0.4	0.65	0.75	0.7	0.61	0.69	0.47	0.49	0.533333	0.7	0.59	0.04	0.51861	-0.11	0.425779
1098	CNAG_05271	CNAG_05271 _ 2	4	896106	896111	forward	0.44	0.53	0.56	0.39	0.41	0.6	0.35	0.25	0.3	0.39	0.31	0.53	0.51	0.466667	0.3	0.41	-0.04	0.51861	0.11	0.425779
1099	CNAG_05292	CNAG_05292 _ 1	4	956015	956091	forward	1	1	1	1	1	1	1	1	1	0.97	0.96	1	1	1	1	0.976667	0	1	-0.02	0.897663
1100	CNAG_05309	CNAG_05309 _ 4	4	1010983	1010998	reverse	0	0	0	0	0	0	0.71	0.58	0.53	0.55	0.59	0.93	0	0	0.606667	0.69	0	1	0.08	0.733364
1101	CNAG_05309	CNAG_05309 _ 3	4	1013117	1013126	reverse	0.47	0.51	0.5	0.44	0.44	0.54	0	0	0	0.16	0.11	0.05	0.493333	0.473333	0	0.106667	-0.02	0.693183	0.11	0.301329
1102	CNAG_05309	CNAG_05309 _ 2	4	1013167	1013215	reverse	0.53	0.49	0.5	0.52	0.48	0.42	0.29	0.42	0.47	0.22	0.16	0	0.506667	0.473333	0.393333	0.126667	-0.03	0.440458	-0.27	0.108901
1103	CNAG_05309	CNAG_05309 _ 1	4	1014541	1014543	reverse	0	0	0	0.04	0.08	0.04	0	0	0	0.06	0.14	0.02	0	0.0533333	0	0.0733333	0.05	0.146454	0.07	0.511667
1104	CNAG_05339	CNAG_05339 _ 1	14	18409	18477	forward	0.68	0.64	0.64	0.62	0.63	0.57	0.71	0.65	0.61	0.83	0.79	0.6	0.653333	0.606667	0.656667	0.74	-0.05	0.239065	0.08	0.586012
1105	CNAG_05339	CNAG_05339 _ 2	14	19373	19382	forward	0.32	0.36	0.36	0.38	0.37	0.43	0.29	0.35	0.39	0.17	0.21	0.4	0.346667	0.393333	0.343333	0.26	0.05	0.239065	-0.08	0.586012
1106	CNAG_05349	CNAG_05349 _ 7	14	58594	58599	reverse	0.17	0.2	0.23	0.16	0.11	0.19	0	0	0	0	0	0	0.2	0.153333	0	0	-0.05	0.270813	0	1
1107	CNAG_05349	CNAG_05349 _ 5	14	59862	59898	reverse	0.26	0.26	0.3	0.23	0.24	0.22	0.15	0.28	0.22	0.03	0.06	0	0.273333	0.23	0.216667	0.03	-0.04	0.222824	-0.19	0.124917
1108	CNAG_05349	CNAG_05349 _ 4	14	60475	60481	reverse	0.04	0.03	0.02	0.04	0.04	0.08	0	0	0	0	0	0	0.03	0.0533333	0	0	0.02	0.500679	0	1
1109	CNAG_05349	CNAG_05349 _ 2	14	60518	60564	reverse	0.46	0.44	0.35	0.47	0.5	0.44	0.42	0.34	0.29	0.61	0.77	0.16	0.416667	0.47	0.35	0.513333	0.05	0.25924	0.16	0.503612
1110	CNAG_05350	CNAG_05350 _ 2	14	64489	64556	reverse	0.78	0.75	0.69	0.81	0.76	0.79	0.7	0.73	0.64	0.91	0.92	0.93	0.74	0.786667	0.69	0.92	0.05	0.277292	0.23	0.0705928
1111	CNAG_05350	CNAG_05350 _ 1	14	64576	64613	reverse	0.21	0.25	0.31	0.19	0.24	0.21	0.3	0.27	0.36	0.09	0.08	0.07	0.256667	0.213333	0.31	0.08	-0.04	0.323893	-0.23	0.0705928
1112	CNAG_05351	CNAG_05351 _ 4	14	65088	65090	reverse	0	0	0	0	0	0	0	0	0	0	0.05	0	0	0	0	0.0166667	0	1	0.02	0.988203
1113	CNAG_05351	CNAG_05351 _ 1	14	66262	66315	reverse	0.96	0.96	0.94	0.96	1	0.93	0.93	0.98	0.96	0.95	0.92	0.84	0.953333	0.963333	0.956667	0.903333	0.01	0.851745	-0.05	0.669903
1114	CNAG_05354	CNAG_05354 _ 1	14	73954	73995	forward	1	1	1	0.99	1	1	1	1	0.99	1	1	1	1	0.996667	0.996667	1	0	0.967872	0	1
1115	CNAG_05354	CNAG_05354 _ 2	14	74527	74536	forward	0	0	0	0.01	0	0	0	0	0.01	0	0	0	0	0.00333333	0.00333333	0	0	0.967872	0	1
1116	CNAG_05355	CNAG_05355 _ 2	14	78753	78756	reverse	0.08	0.12	0.1	0.08	0.07	0.1	0	0	0	0	0	0.13	0.1	0.0833333	0	0.0433333	-0.02	0.656572	0.04	0.800426
1117	CNAG_05355	CNAG_05355 _ 1	14	78842	78900	reverse	0.92	0.88	0.9	0.92	0.93	0.9	1	1	1	1	1	0.88	0.9	0.916667	1	0.96	0.02	0.656572	-0.04	0.820021
1118	CNAG_05385	CNAG_05385 _ 1	14	163855	163904	forward	0.65	0.64	0.65	0.86	0.94	0.85	0.94	1	0.96	1	0.96	1	0.646667	0.883333	0.966667	0.986667	0.24	0.0120219	0.02	0.960212
1119	CNAG_05385	CNAG_05385 _ 3	14	165430	165440	forward	0.18	0.17	0.18	0.06	0.06	0.11	0.06	0	0	0	0.02	0	0.176667	0.0766667	0.02	0.00666667	-0.1	0.0444769	-0.01	1
1120	CNAG_05385	CNAG_05385 _ 4	14	165495	165501	forward	0.09	0.09	0.06	0.05	0	0.04	0	0	0	0	0	0	0.08	0.03	0	0	-0.05	0.191565	0	1
1121	CNAG_05388	CNAG_05388 _ 5	14	178236	178246	reverse	0.5	0.53	0.52	0.54	0.51	0.46	0.16	0.18	0.19	0.16	0.31	0.37	0.516667	0.503333	0.176667	0.28	-0.01	0.787848	0.1	0.432314
1122	CNAG_05388	CNAG_05388 _ 3	14	178461	178471	reverse	0.03	0.02	0.02	0	0.02	0.02	0	0	0.06	0	0.03	0.05	0.0233333	0.0133333	0.02	0.0266667	-0.01	0.793694	0.01	1
1123	CNAG_05388	CNAG_05388 _ 1	14	179556	179615	reverse	0.41	0.4	0.4	0.44	0.45	0.49	0.84	0.82	0.75	0.83	0.65	0.53	0.403333	0.46	0.803333	0.67	0.06	0.138841	-0.13	0.382214
1124	CNAG_05389	CNAG_05389 _ 1	14	180064	180078	forward	0.85	0.73	0.58	0.87	0.88	0.67	1	0.84	0.85	1	0.87	0.83	0.72	0.806667	0.896667	0.9	0.09	0.287668	0	1
1125	CNAG_05389	CNAG_05389 _ 2	14	180450	180453	forward	0.15	0.27	0.42	0.13	0.12	0.33	0	0.16	0.15	0	0.13	0.17	0.28	0.193333	0.103333	0.1	-0.09	0.287668	0	1
1126	CNAG_05398	CNAG_05398 _ 1	14	206582	206631	forward	0.44	0.41	0.42	0.65	0.84	0.82	0.89	0.57	0.81	0.66	0.53	0.46	0.423333	0.77	0.756667	0.55	0.35	0.0116558	-0.21	0.231704
1127	CNAG_05398	CNAG_05398 _ 2	14	206649	206663	forward	0.11	0.08	0.06	0.18	0.05	0	0.11	0.19	0	0.08	0.09	0.25	0.0833333	0.0766667	0.1	0.14	-0.01	0.967872	0.04	0.893055
1128	CNAG_05398	CNAG_05398 _ 3	14	207039	207057	forward	0.11	0.13	0.17	0.04	0	0.04	0	0.1	0	0.05	0.03	0	0.136667	0.0266667	0.0333333	0.0266667	-0.11	0.0430335	-0.01	1
1129	CNAG_05398	CNAG_05398 _ 4	14	207211	207258	forward	0.31	0.34	0.31	0.13	0.12	0.14	0	0.14	0.19	0.21	0.35	0.29	0.32	0.13	0.11	0.283333	-0.19	0.0120219	0.17	0.215031
1130	CNAG_05405	CNAG_05405 _ 1	14	226317	226351	reverse	0.99	1	0.95	0.99	0.98	1	1	1	1	1	1	1	0.98	0.99	1	1	0.01	0.827167	0	1
1131	CNAG_05410	CNAG_05410 _ 3	14	236522	236549	reverse	0.08	0.11	0.14	0.06	0.07	0.04	0.05	0	0	0.02	0.04	0.08	0.11	0.0566667	0.0166667	0.0466667	-0.05	0.175196	0.03	0.863347
1132	CNAG_05410	CNAG_05410 _ 1	14	238132	238183	reverse	0.91	0.86	0.86	0.88	0.91	0.92	0.95	1	1	0.98	0.94	0.84	0.876667	0.903333	0.983333	0.92	0.03	0.481225	-0.06	0.621432
1133	CNAG_05424	CNAG_05424 _ 2	14	276173	276198	forward	0.99	0.99	0.99	0.99	0.99	0.99	1	1	1	1	1	1	0.99	0.99	1	1	0	1	0	1
1134	CNAG_05457	CNAG_05457 _ 1	14	357923	357990	forward	0.98	0.98	0.99	0.99	0.99	1	1	1	1	1	1	1	0.983333	0.993333	1	1	0.01	0.779807	0	1
1135	CNAG_05484	CNAG_05484 _ 2	14	433254	433256	reverse	0.26	0.34	0.41	0.3	0.26	0.31	0.38	0.33	0.53	0.15	0.23	0.61	0.336667	0.29	0.413333	0.33	-0.05	0.356585	-0.08	0.777124
1136	CNAG_05484	CNAG_05484 _ 1	14	435601	435622	reverse	0.74	0.66	0.59	0.7	0.74	0.69	0.62	0.67	0.47	0.85	0.77	0.39	0.663333	0.71	0.586667	0.67	0.05	0.356585	0.08	0.777124
1137	CNAG_05485	CNAG_05485 _ 2	14	437599	437601	reverse	0.02	0.05	0	0.08	0.09	0.14	0.07	0.24	0.09	0.1	0	0.33	0.0233333	0.103333	0.133333	0.143333	0.08	0.0870465	0.01	1
1138	CNAG_05485	CNAG_05485 _ 1	14	437625	437655	reverse	0.98	0.95	1	0.92	0.91	0.86	0.93	0.76	0.91	0.9	1	0.68	0.976667	0.896667	0.866667	0.86	-0.08	0.0870465	-0.01	1
1139	CNAG_05497	CNAG_05497 _ 3	14	481629	481648	reverse	0.64	0.57	0.58	0.53	0.45	0.64	0.89	0.43	0.78	0.4	0.63	0.67	0.596667	0.54	0.7	0.566667	-0.06	0.327778	-0.13	0.557716
1140	CNAG_05497	CNAG_05497 _ 2	14	481779	481783	reverse	0.09	0.08	0.08	0.04	0.04	0.04	0	0	0	0	0	0	0.0833333	0.04	0	0	-0.04	0.158051	0	1
1141	CNAG_05497	CNAG_05497 _ 1	14	483290	483328	reverse	0.27	0.35	0.34	0.43	0.52	0.32	0.11	0.57	0.22	0.6	0.37	0.33	0.32	0.423333	0.3	0.433333	0.1	0.122624	0.13	0.557716
1142	CNAG_05501	CNAG_05501 _ 2	14	490657	490710	reverse	0.64	0.35	0.72	0.94	0.9	0.89	1	0.83	0.62	0.86	1	1	0.57	0.91	0.816667	0.953333	0.34	0.0245015	0.14	0.45002
1143	CNAG_05501	CNAG_05501 _ 1	14	490729	490734	reverse	0.36	0.65	0.28	0.06	0.1	0.11	0	0.17	0.38	0.14	0	0	0.43	0.09	0.183333	0.0466667	-0.34	0.0245015	-0.14	0.45002
1144	CNAG_05521	CNAG_05521 _ 5	14	542515	542561	reverse	0.17	0.23	0.17	0.13	0.15	0.15	0.06	0.04	0	0.04	0.02	0.05	0.19	0.143333	0.0333333	0.0366667	-0.05	0.229574	0	1
1145	CNAG_05521	CNAG_05521 _ 3	14	542847	542858	reverse	0.3	0.29	0.31	0.31	0.3	0.31	0.35	0.42	0.39	0.31	0.41	0.41	0.3	0.306667	0.386667	0.376667	0.01	0.874843	-0.01	1
1146	CNAG_05521	CNAG_05521 _ 2	14	542912	542920	reverse	0.33	0.28	0.28	0.44	0.45	0.46	0.3	0.33	0.26	0.62	0.53	0.48	0.296667	0.45	0.296667	0.543333	0.15	0.0215495	0.25	0.0790599
1147	CNAG_05521	CNAG_05521 _ 1	14	542954	542991	reverse	0.17	0.16	0.21	0.1	0.08	0.07	0.28	0.22	0.3	0.01	0.02	0.04	0.18	0.0833333	0.266667	0.0233333	-0.1	0.0484018	-0.24	0.0674864
1148	CNAG_05522	CNAG_05522 _ 5	14	543755	543794	reverse	0.11	0.22	0.19	0.06	0.13	0.22	0.18	0.14	0.11	0.22	0.22	0.33	0.173333	0.136667	0.143333	0.256667	-0.04	0.519479	0.11	0.307441
1149	CNAG_05522	CNAG_05522 _ 2	14	544998	545007	reverse	0.36	0.32	0.31	0.52	0.43	0.34	0.17	0.29	0.4	0.3	0.3	0.27	0.33	0.43	0.286667	0.29	0.1	0.109706	0	1
1150	CNAG_05522	CNAG_05522 _ 1	14	545028	545037	reverse	0.46	0.38	0.42	0.33	0.28	0.3	0.52	0.51	0.4	0.48	0.3	0.26	0.42	0.303333	0.476667	0.346667	-0.12	0.0433065	-0.13	0.353728
1151	CNAG_05525	CNAG_05525 _ 1	14	553942	553977	forward	0.99	0.97	0.96	0.99	0.99	0.98	1	0.99	0.99	0.99	0.99	1	0.973333	0.986667	0.993333	0.993333	0.01	0.711533	0	1
1152	CNAG_05531	CNAG_05531 _ 1	14	570883	570902	forward	0.51	0.57	0.6	0.67	0.51	0.74	0.85	0.73	0.67	0.59	0.39	1	0.56	0.64	0.75	0.66	0.08	0.230491	-0.09	0.798195
1153	CNAG_05531	CNAG_05531 _ 2	14	570926	570931	forward	0.45	0.43	0.35	0.33	0.49	0.26	0.15	0.27	0.33	0.41	0.61	0	0.41	0.36	0.25	0.34	-0.05	0.447435	0.09	0.798195
1154	CNAG_05531	CNAG_05531 _ 3	14	572687	572695	forward	0.04	0	0.05	0	0	0	0	0	0	0	0	0	0.03	0	0	0	-0.03	0.386659	0	1
1155	CNAG_05533	CNAG_05533 _ 3	14	577034	577047	reverse	0	0	0	0	0	0	0.23	0.1	0	0	0	0	0	0	0.11	0	0	1	-0.11	0.407704
1156	CNAG_05533	CNAG_05533 _ 2	14	578116	578120	reverse	0.53	0.54	0.56	0.32	0.36	0.33	0.77	0.9	0.84	0.38	0.48	0.52	0.543333	0.336667	0.836667	0.46	-0.21	0.0114764	-0.38	0.0480386
1157	CNAG_05533	CNAG_05533 _ 1	14	578153	578159	reverse	0.47	0.46	0.44	0.68	0.64	0.67	0	0	0.16	0.62	0.52	0.48	0.456667	0.663333	0.0533333	0.54	0.21	0.0114764	0.49	0.0417625
1158	CNAG_05540	CNAG_05540 _ 2	14	600175	600199	reverse	0.81	0.82	0.69	1	1	1	0.48	0.52	0.67	1	0.95	1	0.773333	1	0.556667	0.983333	0.23	0.0180007	0.43	0.0430661
1159	CNAG_05540	CNAG_05540 _ 1	14	600466	600496	reverse	0.19	0.18	0.31	0	0	0	0.52	0.48	0.33	0	0.05	0	0.226667	0	0.443333	0.0166667	-0.23	0.0180007	-0.43	0.0430661
1160	CNAG_05544	CNAG_05544 _ 1	14	607687	607741	forward	1	0.95	1	0.88	0.86	0.87	0.9	1	0.87	0.6	0.63	0.66	0.983333	0.87	0.923333	0.63	-0.11	0.0351193	-0.29	0.0619302
1161	CNAG_05544	CNAG_05544 _ 2	14	607778	607793	forward	0	0.05	0	0.12	0.14	0.13	0.1	0	0.13	0.4	0.37	0.34	0.0166667	0.13	0.0766667	0.37	0.11	0.0351193	0.29	0.0619302
1162	CNAG_05548	CNAG_05548 _ 1	14	612554	612558	forward	0.06	0.06	0.07	0.08	0.13	0.11	0.05	0.03	0.03	0.16	0.04	0.03	0.0633333	0.106667	0.0366667	0.0766667	0.04	0.22427	0.04	0.827645
1163	CNAG_05548	CNAG_05548 _ 2	14	612577	612640	forward	0.9	0.88	0.91	0.9	0.85	0.86	0.86	0.85	0.91	0.81	0.9	0.88	0.896667	0.87	0.873333	0.863333	-0.03	0.459318	-0.01	1
1164	CNAG_05552	CNAG_05552 _ 2	14	624127	624144	reverse	0.13	0.28	0.36	0.08	0.09	0.2	0.81	0.7	0.46	0.66	0.63	0.95	0.256667	0.123333	0.656667	0.746667	-0.13	0.0928342	0.09	0.719416
1165	CNAG_05552	CNAG_05552 _ 1	14	628352	628394	reverse	0.87	0.72	0.64	0.92	0.91	0.8	0.19	0.3	0.54	0.34	0.37	0.05	0.743333	0.876667	0.343333	0.253333	0.13	0.0928342	-0.09	0.719416
1166	CNAG_05555	CNAG_05555 _ 1	14	632520	632538	reverse	0.99	0.99	0.99	0.99	0.99	0.99	0.92	0.97	0.95	1	1	0.85	0.99	0.99	0.946667	0.95	0	1	0	1
1167	CNAG_05615	CNAG_05615 _ 1	14	784130	784132	forward	0.1	0.05	0.06	0.08	0.05	0.06	0	0.06	0.18	0	0.09	0.09	0.07	0.0633333	0.08	0.06	-0.01	0.907232	-0.02	1
1168	CNAG_05615	CNAG_05615 _ 2	14	784180	784227	forward	0.71	0.77	0.79	0.81	0.8	0.88	1	0.94	0.82	1	0.91	0.91	0.756667	0.83	0.92	0.94	0.07	0.137883	0.02	1
1169	CNAG_05615	CNAG_05615 _ 3	14	784407	784416	forward	0.19	0.18	0.15	0.11	0.14	0.06	0	0	0	0	0	0	0.173333	0.103333	0	0	-0.07	0.122624	0	1
1170	CNAG_05638	CNAG_05638 _ 2	14	843614	843666	reverse	0.87	0.89	0.86	0.82	0.84	0.87	0.87	0.93	0.95	0.94	1	0.86	0.873333	0.843333	0.916667	0.933333	-0.03	0.399294	0.02	1
1171	CNAG_05638	CNAG_05638 _ 1	14	843687	843690	reverse	0.13	0.11	0.14	0.18	0.16	0.13	0.13	0.07	0.05	0.06	0	0.14	0.126667	0.156667	0.0833333	0.0666667	0.03	0.399294	-0.02	1
1172	CNAG_05643	CNAG_05643 _ 2	14	861148	861192	reverse	1	1	1	1	0.98	0.94	1	1	1	0.99	1	0.99	1	0.973333	1	0.993333	-0.03	0.459318	-0.01	1
1173	CNAG_05650	CNAG_05650 _ 1	14	880887	880944	reverse	0.98	0.98	0.98	1	0.99	1	1	1	1	1	1	1	0.98	0.996667	1	1	0.02	0.569168	0	1
1174	CNAG_05652	CNAG_05652 _ 2	14	883962	883971	reverse	0.23	0.25	0.17	0.2	0.2	0.2	0.36	0.14	0.16	0.12	0.23	0.09	0.216667	0.2	0.22	0.146667	-0.02	0.709113	-0.07	0.665415
1175	CNAG_05652	CNAG_05652 _ 1	14	883996	884033	reverse	0.77	0.75	0.83	0.8	0.8	0.8	0.64	0.86	0.84	0.88	0.77	0.91	0.783333	0.8	0.78	0.853333	0.02	0.709113	0.07	0.665415
1176	CNAG_05665	CNAG_05665 _ 1	14	919503	919556	forward	0.28	0.25	0.23	0.1	0.1	0.11	0.42	0.45	0.7	0.19	0.11	0.18	0.253333	0.103333	0.523333	0.16	-0.15	0.0207189	-0.36	0.0705928
1177	CNAG_05665	CNAG_05665 _ 2	14	919574	919649	forward	0.28	0.2	0.22	0.61	0.61	0.53	0.13	0.15	0.09	0.6	0.56	0.54	0.233333	0.583333	0.123333	0.566667	0.35	0.00872266	0.44	0.0339957
1178	CNAG_05665	CNAG_05665 _ 3	14	919717	919730	forward	0.07	0.08	0.05	0.04	0.04	0.06	0	0.04	0	0.07	0.12	0	0.0666667	0.0466667	0.0133333	0.0633333	-0.02	0.54657	0.05	0.717508
1179	CNAG_05665	CNAG_05665 _ 5	14	919784	919796	forward	0.06	0.09	0.13	0.01	0.02	0.05	0	0	0.06	0	0	0	0.0933333	0.0266667	0.02	0	-0.07	0.126127	-0.02	0.956025
1180	CNAG_05665	CNAG_05665 _ 6	14	919875	919931	forward	0.27	0.35	0.34	0.22	0.22	0.23	0.45	0.31	0.06	0.12	0.16	0.23	0.32	0.223333	0.273333	0.17	-0.1	0.0626977	-0.1	0.590184
1181	CNAG_05677	CNAG_05677 _ 2	7	590159	590165	reverse	0	0	0	0.25	0.24	0.25	0	0	0	0.04	0.15	0.03	0	0.246667	0	0.0733333	0.25	0.00791119	0.07	0.521334
1182	CNAG_05677	CNAG_05677 _ 1	7	592755	592805	reverse	1	1	1	0.75	0.76	0.75	1	1	1	0.96	0.85	0.97	1	0.753333	1	0.926667	-0.25	0.00791119	-0.07	0.521334
1183	CNAG_05682	CNAG_05682 _ 3	7	603549	603574	reverse	0.12	0.18	0.15	0.17	0.16	0.19	0.03	0	0	0.02	0.02	0.01	0.15	0.173333	0.01	0.0166667	0.02	0.531766	0.01	1
1184	CNAG_05682	CNAG_05682 _ 2	7	603600	603637	reverse	0.08	0.1	0.12	0.06	0.05	0.05	0	0.09	0.04	0.01	0.12	0.11	0.1	0.0533333	0.0433333	0.08	-0.05	0.182256	0.04	0.849358
1185	CNAG_05682	CNAG_05682 _ 1	7	603946	603953	reverse	0.79	0.69	0.68	0.73	0.73	0.68	0.93	0.86	0.89	0.94	0.83	0.77	0.72	0.713333	0.893333	0.846667	-0.01	0.952571	-0.05	0.800426
1186	CNAG_05683	CNAG_05683 _ 1	7	605528	605544	forward	0.93	0.91	0.91	0.91	0.88	0.86	0.95	0.98	0.99	0.96	0.97	0.92	0.916667	0.883333	0.973333	0.95	-0.03	0.342127	-0.02	0.922045
1187	CNAG_05684	CNAG_05684 _ 3	7	608142	608156	reverse	0.21	0.22	0.11	0.43	0.47	0.45	0.24	0.13	0.81	0.36	0.49	0.08	0.18	0.45	0.393333	0.31	0.27	0.0116991	-0.08	0.878748
1188	CNAG_05684	CNAG_05684 _ 2	7	608193	608198	reverse	0.15	0.16	0.2	0.35	0.36	0.4	0.32	0.33	0	0.15	0.32	0.31	0.17	0.37	0.216667	0.26	0.2	0.0143647	0.04	0.922389
1189	CNAG_05684	CNAG_05684 _ 1	7	608260	608280	reverse	0.64	0.62	0.68	0.21	0.17	0.15	0.44	0.55	0.19	0.49	0.19	0.6	0.646667	0.176667	0.393333	0.426667	-0.47	0.00465467	0.03	1
1190	CNAG_05685	CNAG_05685 _ 1	7	611802	611807	forward	0.47	0.66	0.44	0.6	0.47	0.56	0.44	0.73	0.51	0.76	0.57	0.93	0.523333	0.543333	0.56	0.753333	0.02	0.817819	0.19	0.30595
1191	CNAG_05685	CNAG_05685 _ 2	7	611842	611854	forward	0.53	0.34	0.56	0.4	0.53	0.44	0.56	0.27	0.49	0.24	0.43	0.07	0.476667	0.456667	0.44	0.246667	-0.02	0.817819	-0.19	0.30595
1192	CNAG_05686	CNAG_05686 _ 1	7	615366	615434	forward	0.95	0.94	0.96	0.8	0.8	0.81	1	0.97	1	0.97	0.96	0.98	0.95	0.803333	0.99	0.97	-0.15	0.0170139	-0.02	0.93628
1193	CNAG_05686	CNAG_05686 _ 2	7	615458	615467	forward	0.05	0.06	0.04	0.2	0.2	0.19	0	0.03	0	0.03	0.04	0.02	0.05	0.196667	0.01	0.03	0.15	0.0170139	0.02	0.93628
1194	CNAG_05691	CNAG_05691 _ 1	7	625243	625294	reverse	0.98	0.98	0.99	1	1	1	1	0.99	0.99	1	1	0.98	0.983333	1	0.993333	0.993333	0.02	0.569168	0	1
1195	CNAG_05696	CNAG_05696 _ 2	7	640098	640153	reverse	0.09	0.11	0.11	0.05	0.07	0.05	0	0.17	0.12	0.1	0	0.16	0.103333	0.0566667	0.0966667	0.0866667	-0.05	0.168489	-0.01	1
1196	CNAG_05696	CNAG_05696 _ 1	7	640318	640362	reverse	0.83	0.78	0.78	0.9	0.88	0.89	0.83	0.83	0.88	0.86	0.91	0.84	0.796667	0.89	0.846667	0.87	0.09	0.0531858	0.02	0.933267
1197	CNAG_05701	CNAG_05701 _ 1	7	652542	652552	forward	0.99	0.99	0.98	0.99	0.99	1	0.99	1	0.99	1	1	1	0.986667	0.993333	0.993333	1	0.01	0.874843	0.01	1
1198	CNAG_05708	CNAG_05708 _ 1	7	670285	670306	reverse	0.99	0.98	0.96	0.99	1	1	1	1	1	1	1	1	0.976667	0.996667	1	1	0.02	0.532271	0	1
1199	CNAG_05713	CNAG_05713 _ 1	7	677461	677526	forward	0.44	0.32	0.33	0.45	0.38	0.34	0.35	0.25	0.28	0.29	0.27	0.28	0.363333	0.39	0.293333	0.28	0.03	0.638265	-0.01	1
1200	CNAG_05713	CNAG_05713 _ 2	7	677545	677627	forward	0.56	0.68	0.67	0.55	0.62	0.66	0.65	0.75	0.72	0.71	0.73	0.72	0.636667	0.61	0.706667	0.72	-0.03	0.638265	0.01	1
1201	CNAG_05715	CNAG_05715 _ 1	7	682218	682222	forward	0.25	0.28	0.33	0.41	0.49	0.41	0	0	0	0.16	0	0	0.286667	0.436667	0	0.0533333	0.15	0.03291	0.05	0.738832
1202	CNAG_05715	CNAG_05715 _ 2	7	682241	682259	forward	0.75	0.72	0.67	0.59	0.51	0.59	1	1	1	0.84	1	1	0.713333	0.563333	1	0.946667	-0.15	0.03291	-0.05	0.738832
1203	CNAG_05723	CNAG_05723 _ 2	7	703335	703379	reverse	0.72	0.64	0.65	0.46	0.52	0.55	0.69	0.34	0.59	0.47	0.64	0.52	0.67	0.51	0.54	0.543333	-0.16	0.0300375	0	1
1204	CNAG_05723	CNAG_05723 _ 1	7	703397	703459	reverse	0.28	0.36	0.35	0.54	0.48	0.45	0.31	0.66	0.41	0.53	0.36	0.48	0.33	0.49	0.46	0.456667	0.16	0.0300375	0	1
1205	CNAG_05741	CNAG_05741 _ 1	7	742116	742134	forward	0.32	0.27	0.16	0.35	0.18	0.2	0	0.07	0	0.56	0.3	0.52	0.25	0.243333	0.0233333	0.46	-0.01	0.9756	0.44	0.0480386
1206	CNAG_05741	CNAG_05741 _ 2	7	742342	742374	forward	0.68	0.73	0.84	0.65	0.82	0.8	1	0.93	1	0.44	0.7	0.48	0.75	0.756667	0.976667	0.54	0.01	0.9756	-0.44	0.0480386
1207	CNAG_05742	CNAG_05742 _ 4	7	745907	745914	reverse	0.12	0.11	0.12	0.06	0.07	0.03	0.05	0.14	0	0.03	0	0	0.116667	0.0533333	0.0633333	0.01	-0.06	0.0997279	-0.05	0.701724
1208	CNAG_05742	CNAG_05742 _ 3	7	746014	746068	reverse	0.69	0.72	0.76	0.87	0.88	0.93	0.95	0.77	0.81	0.95	1	1	0.723333	0.893333	0.843333	0.983333	0.17	0.0226248	0.14	0.261152
1209	CNAG_05750	CNAG_05750 _ 2	7	769619	769641	reverse	0.81	0.85	0.86	0.81	0.86	0.85	0.81	0.79	0.76	0.89	0.6	0.55	0.84	0.84	0.786667	0.68	0	1	-0.11	0.547006
1210	CNAG_05750	CNAG_05750 _ 1	7	769659	769666	reverse	0.19	0.15	0.14	0.19	0.14	0.15	0.19	0.21	0.24	0.11	0.4	0.45	0.16	0.16	0.213333	0.32	0	1	0.11	0.547006
1211	CNAG_05767	CNAG_05767 _ 3	7	815105	815166	reverse	0.96	0.99	0.96	0.75	0.78	0.88	0.65	0.44	1	0.53	0.83	0.77	0.97	0.803333	0.696667	0.71	-0.17	0.0301991	0.01	1
1212	CNAG_05767	CNAG_05767 _ 2	7	815351	815358	reverse	0.04	0.01	0.04	0.16	0.15	0.12	0	0.56	0	0.17	0.1	0.23	0.03	0.143333	0.186667	0.166667	0.11	0.0338364	-0.02	1
1213	CNAG_05767	CNAG_05767 _ 1	7	815438	815446	reverse	0	0	0	0.08	0.07	0	0.35	0	0	0.3	0.08	0	0	0.05	0.116667	0.126667	0.05	0.22427	0.01	1
1214	CNAG_05774	CNAG_05774 _ 2	7	840979	840987	reverse	0.07	0.08	0.08	0.07	0.08	0.08	0.06	0.04	0.04	0.08	0.07	0.06	0.0766667	0.0766667	0.0466667	0.07	0	1	0.02	0.893055
1215	CNAG_05774	CNAG_05774 _ 1	7	841573	841639	reverse	0.93	0.92	0.92	0.93	0.92	0.92	0.94	0.96	0.96	0.92	0.93	0.94	0.923333	0.923333	0.953333	0.93	0	1	-0.02	0.893055
1216	CNAG_05782	CNAG_05782 _ 3	7	854174	854205	reverse	0.28	0.34	0.31	0.29	0.29	0.31	0.24	0.45	0.15	0.3	0.34	0.53	0.31	0.296667	0.28	0.39	-0.01	0.759714	0.11	0.547341
1217	CNAG_05782	CNAG_05782 _ 2	7	854245	854287	reverse	0.47	0.45	0.45	0.46	0.38	0.37	0.24	0.2	0.18	0.21	0.15	0.02	0.456667	0.403333	0.206667	0.126667	-0.05	0.220929	-0.08	0.552609
1218	CNAG_05782	CNAG_05782 _ 1	7	855170	855190	reverse	0.25	0.21	0.24	0.24	0.32	0.31	0.52	0.36	0.66	0.49	0.52	0.45	0.233333	0.29	0.513333	0.486667	0.06	0.193575	-0.03	0.998593
1219	CNAG_05792	CNAG_05792 _ 1	7	886689	886713	forward	0.95	0.91	0.86	1	1	0.93	1	0.63	0	1	0	0	0.906667	0.976667	0.543333	0.333333	0.07	0.152351	-0.21	0.708886
1220	CNAG_05792	CNAG_05792 _ 2	7	887701	887704	forward	0.05	0.09	0.14	0	0	0.07	0	0.38	1	0	0	0	0.0933333	0.0233333	0.46	0	-0.07	0.152351	-0.46	0.174851
1221	CNAG_05797	CNAG_05797 _ 2	7	906927	906932	reverse	0.63	0.64	0.61	0.55	0.55	0.54	0.81	0.64	0.56	0.45	0.49	0.72	0.626667	0.546667	0.67	0.553333	-0.08	0.0565679	-0.12	0.512651
1222	CNAG_05797	CNAG_05797 _ 1	7	906956	906968	reverse	0.37	0.36	0.39	0.45	0.45	0.46	0.19	0.36	0.44	0.55	0.51	0.28	0.373333	0.453333	0.33	0.446667	0.08	0.0565679	0.12	0.512651
1223	CNAG_05800	CNAG_05800 _ 1	7	911679	911709	forward	0.95	0.91	0.9	0.98	0.96	0.94	0.95	0.95	0.97	1	1	1	0.92	0.96	0.956667	1	0.04	0.28011	0.04	0.643339
1224	CNAG_05814	CNAG_05814 _ 2	7	943042	943057	reverse	0.67	0.69	0.7	0.49	0.56	0.49	0.84	0.81	0.82	0.71	0.75	0.76	0.686667	0.513333	0.823333	0.74	-0.17	0.0206177	-0.08	0.360093
1225	CNAG_05814	CNAG_05814 _ 1	7	943078	943082	reverse	0.31	0.29	0.29	0.51	0.43	0.5	0.16	0.19	0.18	0.29	0.23	0.22	0.296667	0.48	0.176667	0.246667	0.18	0.0188636	0.07	0.486646
1226	CNAG_05826	CNAG_05826 _ 2	7	974136	974139	reverse	0.11	0.08	0.07	0.04	0.03	0.05	0	0	0	0	0	0	0.0866667	0.04	0	0	-0.05	0.190179	0	1
1227	CNAG_05826	CNAG_05826 _ 1	7	975339	975376	reverse	0.82	0.82	0.86	0.92	0.97	0.92	1	1	0.95	1	1	1	0.833333	0.936667	0.983333	1	0.1	0.0471069	0.02	0.988203
1228	CNAG_05839	CNAG_05839 _ 3	7	1012648	1012691	reverse	0.21	0.12	0.05	0.06	0.08	0.05	0.05	0.14	0.04	0.1	0.1	0.12	0.126667	0.0633333	0.0766667	0.106667	-0.06	0.230491	0.03	0.882735
1229	CNAG_05839	CNAG_05839 _ 1	7	1013091	1013123	reverse	0.77	0.87	0.94	0.94	0.92	0.95	0.95	0.84	0.96	0.9	0.9	0.88	0.86	0.936667	0.916667	0.893333	0.08	0.17489	-0.02	0.956099
1230	CNAG_05845	CNAG_05845 _ 1	7	1023448	1023484	forward	0.94	0.89	0.87	0.9	0.85	0.83	0.87	0.92	0.94	0.92	0.96	0.9	0.9	0.86	0.91	0.926667	-0.04	0.342127	0.02	1
1231	CNAG_05864	CNAG_05864 _ 3	7	1068732	1068749	reverse	0.32	0.49	0.37	0.38	0.39	0.33	0.26	0.3	0	0.05	0.21	0.05	0.393333	0.366667	0.186667	0.103333	-0.03	0.656568	-0.08	0.669903
1232	CNAG_05864	CNAG_05864 _ 2	7	1069091	1069105	reverse	0	0	0	0.11	0	0.03	0.51	0.7	0	0.65	0.28	0.85	0	0.0466667	0.403333	0.593333	0.05	0.29062	0.19	0.552609
1233	CNAG_05864	CNAG_05864 _ 1	7	1071316	1071342	reverse	0.68	0.51	0.63	0.51	0.61	0.64	0.23	0	0	0.29	0.51	0.09	0.606667	0.586667	0.0766667	0.296667	-0.02	0.790342	0.22	0.263162
1234	CNAG_05872	CNAG_05872 _ 3	7	1088393	1088408	reverse	0.08	0.13	0.13	0.06	0.04	0.04	0.27	0	0.21	0.09	0.17	0.08	0.113333	0.0466667	0.16	0.113333	-0.07	0.105735	-0.05	0.857745
1235	CNAG_05872	CNAG_05872 _ 1	7	1090532	1090543	reverse	0.89	0.84	0.86	0.91	0.93	0.95	0.61	1	0.79	0.86	0.8	0.92	0.863333	0.93	0.8	0.86	0.07	0.107787	0.06	0.836243
1236	CNAG_05887	CNAG_05887 _ 1	7	1120008	1120057	forward	0.9	0.81	0.83	0.95	0.98	0.97	1	1	1	1	1	1	0.846667	0.966667	1	1	0.12	0.0430195	0	1
1237	CNAG_05887	CNAG_05887 _ 2	7	1120811	1120816	forward	0.1	0.19	0.17	0.05	0.02	0.03	0	0	0	0	0	0	0.153333	0.0333333	0	0	-0.12	0.0430195	0	1
1238	CNAG_05891	CNAG_05891 _ 1	7	1129204	1129251	reverse	1	0.98	1	1	1	1	1	1	1	1	0.99	1	0.993333	1	1	0.996667	0.01	0.874843	0	1
1239	CNAG_05909	CNAG_05909 _ 2	7	1188396	1188402	reverse	0.57	0.6	0.55	0.53	0.6	0.56	0.8	0.65	0.69	0.72	0.58	0.7	0.573333	0.563333	0.713333	0.666667	-0.01	0.865112	-0.05	0.820315
1240	CNAG_05909	CNAG_05909 _ 1	7	1188437	1188458	reverse	0.43	0.4	0.45	0.47	0.4	0.44	0.2	0.35	0.31	0.28	0.42	0.3	0.426667	0.436667	0.286667	0.333333	0.01	0.865112	0.05	0.820315
1241	CNAG_05916	CNAG_05916 _ 1	7	1209084	1209099	forward	0.79	0.82	0.96	0.45	0.47	0.42	1	0.85	1	0.19	0.05	0.16	0.856667	0.446667	0.95	0.133333	-0.41	0.00895386	-0.82	0.0177039
1242	CNAG_05916	CNAG_05916 _ 2	7	1209495	1209521	forward	0.14	0.12	0.02	0.23	0.23	0.2	0	0	0	0.39	0.47	0.44	0.0933333	0.22	0	0.433333	0.13	0.0476385	0.43	0.0339957
1243	CNAG_05916	CNAG_05916 _ 3	7	1209584	1209596	forward	0.07	0.05	0.02	0.32	0.3	0.38	0	0.15	0	0.42	0.48	0.39	0.0466667	0.333333	0.05	0.43	0.29	0.00980043	0.38	0.0480386
1244	CNAG_05917	CNAG_05917 _ 3	7	1210919	1210932	reverse	0.05	0.05	0.05	0.04	0.05	0.04	0.16	0.11	0.15	0.08	0.05	0.02	0.05	0.0433333	0.14	0.05	-0.01	0.872931	-0.09	0.343321
1245	CNAG_05917	CNAG_05917 _ 1	7	1211279	1211302	reverse	0.91	0.86	0.87	0.93	0.92	0.9	0.72	0.74	0.75	0.87	0.83	0.96	0.88	0.916667	0.736667	0.886667	0.04	0.310481	0.15	0.195928
1246	CNAG_05918	CNAG_05918 _ 1	7	1211489	1211501	forward	0.98	0.96	0.97	1	0.99	0.99	1	0.88	1	0.96	0.96	1	0.97	0.993333	0.96	0.973333	0.02	0.440458	0.01	1
1247	CNAG_05921	CNAG_05921 _ 2	7	1222218	1222249	reverse	0.43	0.48	0.32	0.61	0.61	0.69	0.56	0.65	0.17	0.88	1	1	0.41	0.636667	0.46	0.96	0.23	0.0226248	0.5	0.0675281
1248	CNAG_05921	CNAG_05921 _ 1	7	1222449	1222478	reverse	0.57	0.52	0.68	0.39	0.39	0.31	0.44	0.35	0.83	0.12	0	0	0.59	0.363333	0.54	0.04	-0.23	0.0226248	-0.5	0.0675281
1249	CNAG_05939	CNAG_05939 _ 2	7	1267310	1267323	reverse	0.99	0.99	0.96	0.99	0.98	0.98	0	0.33	0.27	0.93	0.93	0.9	0.98	0.983333	0.2	0.92	0	0.9756	0.72	0.0339957
1250	CNAG_05940	CNAG_05940 _ 1	7	1272602	1272649	forward	0.99	0.97	1	1	0.97	1	1	1	1	1	0.93	1	0.986667	0.99	1	0.976667	0	0.97882	-0.02	0.922389
1251	CNAG_05940	CNAG_05940 _ 2	7	1272677	1272696	forward	0.01	0.03	0	0	0.03	0	0	0	0	0	0.07	0	0.0133333	0.01	0	0.0233333	0	0.97882	0.02	0.922389
1252	CNAG_06018	CNAG_06018 _ 1	12	89765	89818	forward	0.92	0.94	0.9	0.9	0.92	0.96	1	1	1	1	1	1	0.92	0.926667	1	1	0.01	0.913544	0	1
1253	CNAG_06018	CNAG_06018 _ 2	12	90788	90790	forward	0.08	0.06	0.1	0.1	0.08	0.04	0	0	0	0	0	0	0.08	0.0733333	0	0	-0.01	0.913544	0	1
1254	CNAG_06035	CNAG_06035 _ 2	12	135985	136006	reverse	0.72	0.39	0.41	0.86	0.86	0.77	0	0.15	0	0.66	0.44	0.43	0.506667	0.83	0.05	0.51	0.32	0.0255911	0.46	0.0480386
1255	CNAG_06035	CNAG_06035 _ 1	12	136458	136470	reverse	0.28	0.61	0.59	0.14	0.14	0.23	1	0.85	1	0.34	0.56	0.57	0.493333	0.17	0.95	0.49	-0.32	0.0255911	-0.46	0.0480386
1256	CNAG_06064	CNAG_06064 _ 2	12	208385	208392	reverse	0.16	0.08	0.05	0.12	0	0.03	0.1	0	0	0	0.13	0.09	0.0966667	0.05	0.0333333	0.0733333	-0.05	0.371249	0.04	0.841294
1257	CNAG_06064	CNAG_06064 _ 1	12	208795	208822	reverse	0.84	0.92	0.95	0.88	1	0.97	0.9	1	1	1	0.87	0.91	0.903333	0.95	0.966667	0.926667	0.05	0.371249	-0.04	0.841294
1258	CNAG_06075	CNAG_06075 _ 1	12	236253	236262	reverse	1	1	1	1	1	1	1	1	1	1	1	1	1	1	1	1	0	1	0	1
1259	CNAG_06079	CNAG_06079 _ 2	12	246125	246168	reverse	0.96	0.96	0.97	0.99	1	1	0.99	0.95	0.96	0.98	0.98	1	0.963333	0.996667	0.966667	0.986667	0.03	0.259823	0.02	0.941412
1260	CNAG_06081	CNAG_06081 _ 1	12	250277	250292	forward	0.3	0.24	0.22	0.26	0.22	0.23	0.07	0.06	0.02	0.08	0.14	0	0.253333	0.236667	0.05	0.0733333	-0.02	0.724581	0.02	0.965353
1261	CNAG_06081	CNAG_06081 _ 2	12	250311	250340	forward	0.61	0.55	0.56	0.61	0.61	0.52	0.93	0.91	0.94	0.92	0.79	0.78	0.573333	0.58	0.926667	0.83	0.01	0.945868	-0.1	0.403685
1262	CNAG_06081	CNAG_06081 _ 3	12	253623	253636	forward	0.06	0.12	0.12	0.08	0.09	0.12	0	0.02	0	0	0.07	0.22	0.1	0.0966667	0.00666667	0.0966667	0	0.989605	0.09	0.512651
1263	CNAG_06081	CNAG_06081 _ 4	12	253807	253825	forward	0.03	0.09	0.09	0.05	0.08	0.13	0	0.02	0.04	0	0	0	0.07	0.0866667	0.02	0	0.02	0.741957	-0.02	0.93628
1264	CNAG_06088	CNAG_06088 _ 2	12	271485	271526	reverse	1	0.97	0.96	1	1	1	1	1	1	1	0.89	1	0.976667	1	1	0.963333	0.02	0.484298	-0.04	0.836243
1265	CNAG_06090	CNAG_06090 _ 1	12	271994	272042	forward	0.92	0.88	0.86	0.91	0.92	0.89	1	0.96	1	0.95	1	1	0.886667	0.906667	0.986667	0.983333	0.02	0.608586	0	1
1266	CNAG_06090	CNAG_06090 _ 2	12	272109	272122	forward	0.08	0.12	0.14	0.09	0.08	0.11	0	0.04	0	0.05	0	0	0.113333	0.0933333	0.0133333	0.0166667	-0.02	0.608586	0	1
1267	CNAG_06096	CNAG_06096 _ 1	12	295188	295218	forward	0.97	0.96	0.96	1	1	0.99	1	0.98	1	1	1	0.89	0.963333	0.996667	0.993333	0.963333	0.03	0.259823	-0.03	0.893055
1268	CNAG_06101	CNAG_06101 _ 4	12	308799	308820	reverse	0.22	0.09	0.06	0.14	0.08	0.04	0	0.01	0.03	0.07	0.12	0.05	0.123333	0.0866667	0.0133333	0.08	-0.04	0.520805	0.07	0.509468
1269	CNAG_06101	CNAG_06101 _ 3	12	308876	308915	reverse	0.2	0.06	0.04	0.13	0.05	0.03	0	0.08	0.02	0.06	0.02	0.04	0.1	0.07	0.0333333	0.04	-0.03	0.624002	0.01	1
1270	CNAG_06101	CNAG_06101 _ 1	12	309888	309895	reverse	0.41	0.7	0.76	0.56	0.72	0.81	0.91	0.75	0.63	0.73	0.84	0.83	0.623333	0.696667	0.763333	0.8	0.07	0.440458	0.04	0.922389
1271	CNAG_06103	CNAG_06103 _ 2	12	313861	313876	reverse	0.19	0.25	0.25	0.28	0.28	0.28	0	0.18	0	0.09	0	0.1	0.23	0.28	0.06	0.0633333	0.05	0.200809	0	1
1272	CNAG_06103	CNAG_06103 _ 1	12	316371	316408	reverse	0.81	0.75	0.75	0.72	0.72	0.72	1	0.82	1	0.91	1	0.9	0.77	0.72	0.94	0.936667	-0.05	0.200809	0	1
1273	CNAG_06107	CNAG_06107 _ 2	12	330168	330180	reverse	0.1	0.07	0.05	0.16	0.2	0.17	0.08	0.04	0	0.22	0.31	0.25	0.0733333	0.176667	0.04	0.26	0.1	0.0436605	0.22	0.0841962
1274	CNAG_06107	CNAG_06107 _ 1	12	330204	330248	reverse	0.9	0.93	0.95	0.84	0.8	0.83	0.92	0.96	1	0.78	0.69	0.75	0.926667	0.823333	0.96	0.74	-0.1	0.0436605	-0.22	0.0841962
1275	CNAG_06113	CNAG_06113 _ 1	12	345325	345370	forward	0.89	0.86	0.85	0.95	0.94	0.93	0.99	0.99	0.99	0.98	0.99	0.99	0.866667	0.94	0.99	0.986667	0.07	0.0763576	0	1
1276	CNAG_06113	CNAG_06113 _ 2	12	345486	345529	forward	0.11	0.14	0.15	0.05	0.06	0.07	0.01	0.01	0.01	0.02	0.01	0.01	0.133333	0.06	0.01	0.0133333	-0.07	0.0763576	0	1
1277	CNAG_06120	CNAG_06120 _ 1	12	365549	365581	forward	0.54	0.54	0.59	0.36	0.32	0.35	0.68	0.69	0.72	0.55	0.45	0.46	0.556667	0.343333	0.696667	0.486667	-0.21	0.0120219	-0.21	0.0901451
1278	CNAG_06120	CNAG_06120 _ 2	12	365601	365629	forward	0.46	0.46	0.41	0.55	0.55	0.55	0.32	0.31	0.28	0.45	0.55	0.48	0.443333	0.55	0.303333	0.493333	0.11	0.0389516	0.19	0.106449
1279	CNAG_06120	CNAG_06120 _ 4	12	366513	366515	forward	0	0	0	0.04	0.04	0.03	0	0	0	0	0	0.06	0	0.0366667	0	0.02	0.04	0.215886	0.02	0.956025
1280	CNAG_06125	CNAG_06125 _ 1	12	378151	378188	reverse	0.78	0.8	0.79	0.82	0.83	0.83	0.85	0.84	0.84	0.96	0.96	0.9	0.79	0.826667	0.843333	0.94	0.04	0.237148	0.1	0.301465
1281	CNAG_06127	CNAG_06127 _ 1	12	380518	380567	forward	0.92	0.94	0.94	0.97	0.97	0.98	0.95	0.91	0.99	0.95	0.99	0.93	0.933333	0.973333	0.95	0.956667	0.04	0.211677	0.01	1
1282	CNAG_06134	CNAG_06134 _ 1	12	393774	393824	forward	0.69	0.71	0.73	0.94	0.94	0.95	0.95	0.94	0.98	1	1	0.96	0.71	0.943333	0.956667	0.986667	0.23	0.00969687	0.03	0.846395
1283	CNAG_06134	CNAG_06134 _ 2	12	393842	393853	forward	0.31	0.29	0.27	0.06	0.06	0.05	0.05	0.06	0.02	0	0	0.04	0.29	0.0566667	0.0433333	0.0133333	-0.23	0.00969687	-0.03	0.846395
1284	CNAG_06140	CNAG_06140 _ 2	12	410744	410764	reverse	0.78	0.84	0.82	0.91	0.96	0.96	0.59	0.47	0.7	0.46	0.75	0.69	0.813333	0.943333	0.586667	0.633333	0.13	0.0331042	0.05	0.893055
1285	CNAG_06140	CNAG_06140 _ 1	12	410794	410799	reverse	0.22	0.16	0.18	0.09	0.04	0.04	0.41	0.53	0.3	0.54	0.25	0.31	0.186667	0.0566667	0.413333	0.366667	-0.13	0.0331042	-0.05	0.893055
1286	CNAG_06149	CNAG_06149 _ 1	12	433138	433180	forward	0.9	0.93	0.94	0.96	0.98	1	1	1	1	1	1	1	0.923333	0.98	1	1	0.06	0.143173	0	1
1287	CNAG_06149	CNAG_06149 _ 2	12	433794	433797	forward	0.1	0.07	0.06	0.04	0.02	0	0	0	0	0	0	0	0.0766667	0.02	0	0	-0.06	0.143173	0	1
1288	CNAG_06150	CNAG_06150 _ 1	12	438225	438236	reverse	0.99	1	1	1	1	1	1	1	1	1	1	1	0.996667	1	1	1	0	0.967872	0	1
1289	CNAG_06153	CNAG_06153 _ 1	12	442061	442093	forward	0.98	0.98	0.99	0.99	0.99	1	0.98	0.97	0.99	0.99	0.99	0.97	0.983333	0.993333	0.98	0.983333	0.01	0.779807	0	1
1290	CNAG_06161	CNAG_06161 _ 1	12	470061	470078	forward	0.51	0.57	0.61	0.47	0.41	0.43	0.69	0.47	0.44	0.46	0.37	0.58	0.563333	0.436667	0.533333	0.47	-0.13	0.0433065	-0.06	0.786287
1291	CNAG_06161	CNAG_06161 _ 2	12	470099	470127	forward	0.49	0.43	0.39	0.53	0.59	0.57	0.31	0.53	0.56	0.54	0.63	0.42	0.436667	0.563333	0.466667	0.53	0.13	0.0433065	0.06	0.786287
1292	CNAG_06165	CNAG_06165 _ 1	12	485234	485246	forward	0.17	0.31	0.29	0.19	0.26	0.26	0.55	0.55	1	0.34	0.25	0.07	0.256667	0.236667	0.7	0.22	-0.02	0.74765	-0.48	0.0734136
1293	CNAG_06165	CNAG_06165 _ 2	12	490526	490585	forward	0.38	0.18	0.18	0.37	0.38	0.18	0.18	0.28	0	0.42	0.41	0.61	0.246667	0.31	0.153333	0.48	0.06	0.400641	0.33	0.0901451
1294	CNAG_06165	CNAG_06165 _ 3	12	490614	490618	forward	0.11	0.14	0.1	0.13	0.09	0.17	0	0.11	0	0.19	0.11	0.23	0.116667	0.13	0.0366667	0.176667	0.01	0.790721	0.14	0.245127
1295	CNAG_06165	CNAG_06165 _ 4	12	490681	490690	forward	0.34	0.37	0.43	0.31	0.26	0.4	0.26	0.06	0	0.05	0.23	0.09	0.38	0.323333	0.106667	0.123333	-0.06	0.281161	0.02	1
1296	CNAG_06169	CNAG_06169 _ 1	12	505898	505920	reverse	1	0.99	1	1	1	1	1	0.74	0.76	0.98	0.97	0.86	0.996667	1	0.833333	0.936667	0	0.967872	0.1	0.521334
1297	CNAG_06170	CNAG_06170 _ 1	12	506323	506347	forward	0.21	0.24	0.16	0.38	0.38	0.58	0.35	0	0	0.67	0.85	0.84	0.203333	0.446667	0.116667	0.786667	0.24	0.0255911	0.67	0.0417625
1298	CNAG_06170	CNAG_06170 _ 2	12	506513	506532	forward	0.79	0.76	0.84	0.62	0.62	0.42	0.65	1	1	0.33	0.15	0.16	0.796667	0.553333	0.883333	0.213333	-0.24	0.0255911	-0.67	0.0417625
1299	CNAG_06207	CNAG_06207 _ 1	12	628386	628396	forward	1	1	0.99	1	1	0.99	1	1	1	1	1	1	0.996667	0.996667	1	1	0	1	0	1
1300	CNAG_06208	CNAG_06208 _ 1	12	630736	630800	forward	0.91	0.89	0.89	0.97	0.98	0.89	0.53	0.56	0.68	0.94	0.87	0.74	0.896667	0.946667	0.59	0.85	0.05	0.244613	0.26	0.100788
1301	CNAG_06214	CNAG_06214 _ 2	12	646169	646226	reverse	0.79	0.87	0.87	0.69	0.74	0.74	0.95	0.91	0.95	0.72	0.73	0.75	0.843333	0.723333	0.936667	0.733333	-0.12	0.0457694	-0.2	0.0705928
1302	CNAG_06214	CNAG_06214 _ 1	12	646359	646443	reverse	0.21	0.13	0.13	0.31	0.26	0.26	0.05	0.09	0.05	0.28	0.27	0.25	0.156667	0.276667	0.0633333	0.266667	0.12	0.0457694	0.2	0.0705928
1303	CNAG_06220	CNAG_06220 _ 2	12	661867	661887	reverse	1	1	1	1	1	1	0.99	1	0.99	1	1	1	1	1	0.993333	1	0	1	0.01	1
1304	CNAG_06228	CNAG_06228 _ 2	12	686344	686346	reverse	0.1	0.09	0.12	0.03	0.02	0	0.01	0	0.01	0.02	0	0	0.103333	0.0166667	0.00666667	0.00666667	-0.09	0.0525909	0	1
1305	CNAG_06228	CNAG_06228 _ 1	12	686647	686682	reverse	0.9	0.91	0.88	0.97	0.98	1	0.99	1	0.99	0.98	1	1	0.896667	0.983333	0.993333	0.993333	0.09	0.0525909	0	1
1306	CNAG_06231	CNAG_06231 _ 1	12	691790	691805	forward	0.9	0.86	0.86	0.97	0.96	0.94	0.91	0.85	0.9	0.92	1	0.86	0.873333	0.956667	0.886667	0.926667	0.08	0.0649835	0.04	0.831767
1307	CNAG_06238	CNAG_06238 _ 4	12	705016	705048	reverse	0.12	0.18	0.19	0.11	0.1	0.11	0	0	0.09	0.01	0.01	0.01	0.163333	0.106667	0.03	0.01	-0.06	0.167358	-0.02	0.978618
1308	CNAG_06238	CNAG_06238 _ 3	12	705106	705139	reverse	0.11	0.15	0.14	0.06	0.06	0.07	0	0	0.09	0.03	0.02	0.06	0.133333	0.0633333	0.03	0.0366667	-0.07	0.0821038	0.01	1
1309	CNAG_06238	CNAG_06238 _ 1	12	705449	705464	reverse	0.76	0.65	0.66	0.82	0.83	0.8	1	1	0.83	0.96	0.97	0.93	0.69	0.816667	0.943333	0.953333	0.13	0.0458479	0.01	1
1310	CNAG_06246	CNAG_06246 _ 1	12	725416	725453	reverse	0.99	0.98	0.98	1	0.99	1	1	1	0.92	0.93	0.97	0.86	0.983333	0.996667	0.973333	0.92	0.01	0.678539	-0.05	0.699838
1311	CNAG_06278	CNAG_06278 _ 1	13	70120	70145	forward	0.73	0.73	0.77	0.83	0.82	0.86	1	0.86	0.95	0.82	0.89	0.67	0.743333	0.836667	0.936667	0.793333	0.09	0.0534385	-0.14	0.30595
1312	CNAG_06278	CNAG_06278 _ 2	13	70904	70918	forward	0.27	0.27	0.23	0.17	0.18	0.14	0	0.14	0.05	0.18	0.11	0.33	0.256667	0.163333	0.0633333	0.206667	-0.09	0.0534385	0.14	0.30595
1313	CNAG_06283	CNAG_06283 _ 1	13	92971	93003	reverse	0.98	0.97	0.97	0.99	0.99	1	1	0.99	1	0.99	1	1	0.973333	0.993333	0.996667	0.996667	0.02	0.497576	0	1
1314	CNAG_06285	CNAG_06285 _ 2	13	96267	96276	reverse	0.73	0.68	0.73	0.68	0.68	0.71	0.8	0.7	0.64	0.59	0.58	0.64	0.713333	0.69	0.713333	0.603333	-0.02	0.531766	-0.11	0.347934
1315	CNAG_06285	CNAG_06285 _ 1	13	96299	96308	reverse	0.27	0.32	0.27	0.32	0.32	0.29	0.2	0.3	0.36	0.41	0.42	0.36	0.286667	0.31	0.286667	0.396667	0.02	0.531766	0.11	0.347934
1316	CNAG_06288	CNAG_06288 _ 1	13	99320	99353	forward	0.97	0.97	0.98	0.98	0.97	0.99	1	1	0.99	0.99	1	0.99	0.973333	0.98	0.996667	0.993333	0.01	0.874843	0	1
1317	CNAG_06290	CNAG_06290 _ 1	13	105631	105636	forward	0.09	0.14	0.27	0.17	0.18	0.18	0.94	0.68	1	0.69	0.36	0.79	0.166667	0.176667	0.873333	0.613333	0.01	0.909231	-0.26	0.228858
1318	CNAG_06290	CNAG_06290 _ 2	13	105902	105910	forward	0.91	0.86	0.73	0.83	0.82	0.82	0.06	0.32	0	0.31	0.64	0.21	0.833333	0.823333	0.126667	0.386667	-0.01	0.909231	0.26	0.228858
1319	CNAG_06291	CNAG_06291 _ 2	13	110415	110431	reverse	0.1	0.12	0.1	0.69	0.35	0.45	0	0	0	0.47	0.16	0.49	0.106667	0.496667	0	0.373333	0.39	0.0167673	0.37	0.0705928
1320	CNAG_06291	CNAG_06291 _ 1	13	110923	110960	reverse	0.9	0.88	0.9	0.31	0.65	0.55	1	1	1	0.53	0.84	0.51	0.893333	0.503333	1	0.626667	-0.39	0.0167673	-0.37	0.0705928
1321	CNAG_06297	CNAG_06297 _ 1	13	123179	123198	reverse	0.99	0.99	0.99	0.99	0.99	0.98	1	0.99	0.97	1	0.99	1	0.99	0.986667	0.986667	0.996667	0	0.967872	0.01	1
1322	CNAG_06298	CNAG_06298 _ 1	13	123951	123958	forward	1	1	1	1	1	1	1	1	1	1	1	1	1	1	1	1	0	1	0	1
1323	CNAG_06310	CNAG_06310 _ 1	13	150078	150083	forward	0.04	0.09	0.07	0	0	0	0.01	0.03	0.03	0.01	0.01	0	0.0666667	0	0.0233333	0.00666667	-0.07	0.095779	-0.02	0.975811
1324	CNAG_06310	CNAG_06310 _ 2	13	150296	150307	forward	0.06	0.05	0.05	0.03	0.02	0.04	0.15	0.23	0.17	0.13	0.13	0.04	0.0533333	0.03	0.183333	0.1	-0.02	0.440458	-0.08	0.455909
1325	CNAG_06310	CNAG_06310 _ 3	13	150393	150422	forward	0.8	0.82	0.76	0.31	0.42	0.4	0.76	0.6	0.72	0.78	0.78	0.77	0.793333	0.376667	0.693333	0.776667	-0.42	0.00785056	0.08	0.497131
1326	CNAG_06310	CNAG_06310 _ 4	13	150810	150817	forward	0.04	0.04	0.09	0.2	0.18	0.17	0.02	0.04	0.01	0.02	0.05	0.09	0.0566667	0.183333	0.0233333	0.0533333	0.13	0.0305646	0.03	0.855305
1327	CNAG_06310	CNAG_06310 _ 5	13	150861	150883	forward	0.07	0	0.03	0.47	0.38	0.38	0.06	0.1	0.08	0.07	0.03	0.1	0.0333333	0.41	0.08	0.0666667	0.38	0.00837442	-0.01	1
1328	CNAG_06325	CNAG_06325 _ 1	13	197030	197068	reverse	0.96	0.92	0.93	0.97	0.96	0.97	0.99	0.99	1	1	1	1	0.936667	0.966667	0.993333	1	0.03	0.366395	0.01	1
1329	CNAG_06327	CNAG_06327 _ 1	13	201083	201105	forward	0.84	0.91	0.95	0.92	0.88	0.94	1	1	1	1	1	1	0.9	0.913333	1	1	0.01	0.820045	0	1
1330	CNAG_06327	CNAG_06327 _ 2	13	202032	202049	forward	0.16	0.09	0.05	0.08	0.12	0.06	0	0	0	0	0	0	0.1	0.0866667	0	0	-0.01	0.820045	0	1
1331	CNAG_06327	CNAG_06327 _ 3	13	202665	202667	forward	0	0	0	0	0	0	0	0	0	0	0	0	0	0	0	0	0	1	0	1
1332	CNAG_06342	CNAG_06342 _ 1	13	247531	247542	forward	1	0.9	0.86	0.88	0.85	0.76	0.65	0.65	0.67	0.65	1	0.19	0.92	0.83	0.656667	0.613333	-0.09	0.139006	-0.04	1
1333	CNAG_06342	CNAG_06342 _ 2	13	247559	247564	forward	0	0.1	0.14	0.12	0.15	0.24	0.35	0.35	0.33	0.35	0	0.81	0.08	0.17	0.343333	0.386667	0.09	0.139006	0.04	1
1334	CNAG_06358	CNAG_06358 _ 1	13	286342	286356	forward	0.64	0.54	0.69	0.45	0.49	0.64	0.53	0.49	0.56	0.7	0.57	0.63	0.623333	0.526667	0.526667	0.633333	-0.1	0.164982	0.11	0.342261
1335	CNAG_06358	CNAG_06358 _ 2	13	286376	286379	forward	0.36	0.46	0.31	0.55	0.51	0.36	0.47	0.51	0.44	0.3	0.43	0.37	0.376667	0.473333	0.473333	0.366667	0.1	0.164982	-0.11	0.342261
1336	CNAG_06363	CNAG_06363 _ 1	13	301833	301861	forward	0.91	1	0.97	0.9	0.95	0.94	1	0.96	1	1	0.83	0.35	0.96	0.93	0.986667	0.726667	-0.03	0.486928	-0.26	0.279612
1337	CNAG_06363	CNAG_06363 _ 2	13	302682	302701	forward	0.09	0	0.03	0.1	0.05	0.06	0	0.04	0	0	0.17	0.65	0.04	0.07	0.0133333	0.273333	0.03	0.486928	0.26	0.279612
1338	CNAG_06371	CNAG_06371 _ 2	13	321041	321049	reverse	0.46	0.32	0.33	1	1	1	0	0	0	1	1	1	0.37	1	0	1	0.63	0.00431566	1	0.0088926
1339	CNAG_06371	CNAG_06371 _ 1	13	321077	321093	reverse	0.54	0.68	0.67	0	0	0	0	1	0	0	0	0	0.63	0	0.333333	0	-0.63	0.00431566	-0.33	0.342261
1340	CNAG_06374	CNAG_06374 _ 1	13	323831	323856	forward	0.4	0.44	0.37	0.97	1	1	1	0.78	0.67	0.82	0.49	0.67	0.403333	0.99	0.483333	0.66	0.59	0.00346944	0.18	0.576004
1341	CNAG_06374	CNAG_06374 _ 2	13	324084	324096	forward	0.6	0.56	0.63	0.03	0	0	0	0.22	0.33	0.18	0.51	0.33	0.596667	0.01	0.183333	0.34	-0.59	0.00346944	0.16	0.412917
1342	CNAG_06381	CNAG_06381 _ 4	13	341021	341026	reverse	0	0	0	0.12	0.17	0.21	0.54	0.34	0.13	0.34	0.24	0.27	0	0.166667	0.336667	0.283333	0.17	0.0226248	-0.05	0.878748
1343	CNAG_06381	CNAG_06381 _ 2	13	344001	344009	reverse	0.92	0.92	0.84	0.79	0.71	0.7	0.14	0.36	0.11	0.45	0.29	0.08	0.893333	0.733333	0.203333	0.273333	-0.16	0.0312629	0.07	0.811282
1344	CNAG_06381	CNAG_06381 _ 1	13	344487	344495	reverse	0	0.02	0.07	0.05	0.08	0.08	0.32	0.3	0.76	0.21	0.47	0.65	0.03	0.07	0.46	0.443333	0.04	0.305353	-0.02	1
1345	CNAG_06400	CNAG_06400 _ 2	13	391419	391432	reverse	0.16	0.29	0.26	0.35	0.43	0.39	0.34	0.4	0.4	0.18	0.26	0.13	0.236667	0.39	0.38	0.19	0.15	0.0383002	-0.19	0.123194
1346	CNAG_06400	CNAG_06400 _ 1	13	391450	391494	reverse	0.84	0.71	0.74	0.65	0.57	0.61	0.66	0.6	0.6	0.82	0.74	0.87	0.763333	0.61	0.62	0.81	-0.15	0.0383002	0.19	0.123194
1347	CNAG_06401	CNAG_06401 _ 1	13	395497	395508	forward	0.09	0	0.15	0.26	0.33	0.29	0.93	0.54	1	0.88	0.87	0.71	0.08	0.293333	0.823333	0.82	0.21	0.0226248	0	1
1348	CNAG_06401	CNAG_06401 _ 2	13	395799	395810	forward	0.04	0.09	0.03	0.49	0.44	0.5	0	0	0	0.07	0.13	0.29	0.0533333	0.476667	0	0.163333	0.42	0.00597123	0.16	0.224486
1349	CNAG_06401	CNAG_06401 _ 3	13	395948	395970	forward	0.77	0.74	0.66	0.24	0.23	0.21	0	0.46	0	0.06	0	0	0.723333	0.226667	0.153333	0.02	-0.5	0.0053009	-0.13	0.543309
1350	CNAG_06401	CNAG_06401 _ 4	13	396001	396007	forward	0.1	0.16	0.16	0	0	0	0.07	0	0	0	0	0	0.14	0	0.0233333	0	-0.14	0.0256093	-0.02	0.922389
1351	CNAG_06421	CNAG_06421 _ 1	13	436226	436260	reverse	0.98	0.95	0.96	0.99	1	1	1	0.98	1	0.99	0.99	0.98	0.963333	0.996667	0.993333	0.986667	0.03	0.295069	-0.01	1
1352	CNAG_06436	CNAG_06436 _ 1	13	480720	480755	forward	0.49	0.53	0.57	0.7	0.72	0.71	0.53	0.42	0.48	0.39	0.31	0.37	0.53	0.71	0.476667	0.356667	0.18	0.018592	-0.12	0.279594
1353	CNAG_06436	CNAG_06436 _ 2	13	480984	481013	forward	0.51	0.45	0.43	0.28	0.28	0.28	0.47	0.58	0.52	0.58	0.62	0.61	0.463333	0.28	0.523333	0.603333	-0.18	0.0180007	0.08	0.457324
1354	CNAG_06436	CNAG_06436 _ 3	13	481033	481042	forward	0	0.01	0	0.03	0	0.02	0	0	0.01	0.03	0.07	0.02	0.00333333	0.0166667	0.00333333	0.04	0.01	0.711533	0.04	0.776605
1355	CNAG_06453	CNAG_06453 _ 4	13	522465	522515	reverse	0.07	0.1	0.13	0.1	0.11	0.13	0.08	0.06	0.07	0.03	0.07	0.06	0.1	0.113333	0.07	0.0533333	0.01	0.7636	-0.02	0.988203
1356	CNAG_06453	CNAG_06453 _ 1	13	523534	523549	reverse	0.93	0.89	0.86	0.89	0.88	0.86	0.92	0.94	0.93	0.96	0.93	0.93	0.893333	0.876667	0.93	0.94	-0.02	0.698684	0.01	1
1357	CNAG_06474	CNAG_06474 _ 1	13	573368	573389	forward	0.91	0.88	0.86	0.94	0.96	0.97	1	1	0.97	0.93	1	1	0.883333	0.956667	0.99	0.976667	0.07	0.0863316	-0.01	1
1358	CNAG_06474	CNAG_06474 _ 2	13	574807	574815	forward	0.09	0.12	0.14	0.06	0.04	0.03	0	0	0.03	0.07	0	0	0.116667	0.0433333	0.01	0.0233333	-0.07	0.0863316	0.01	1
1359	CNAG_06490	CNAG_06490 _ 1	13	653076	653100	forward	0.12	0.09	0.07	0.16	0.13	0.09	0	0	0.42	0.5	0.49	0.2	0.0933333	0.126667	0.14	0.396667	0.03	0.40123	0.26	0.245127
1360	CNAG_06490	CNAG_06490 _ 2	13	656544	656554	forward	0.88	0.91	0.93	0.84	0.87	0.91	0	1	0.58	0.5	0.51	0.8	0.906667	0.873333	0.526667	0.603333	-0.03	0.40123	0.08	0.93628
1361	CNAG_06493	CNAG_06493 _ 3	13	664982	664985	reverse	0.15	0.15	0.12	0.17	0.24	0.33	0.1	0	0	0.08	0.11	0.05	0.14	0.246667	0.0333333	0.08	0.11	0.0851821	0.05	0.748346
1362	CNAG_06493	CNAG_06493 _ 2	13	665010	665039	reverse	0.48	0.53	0.44	0.49	0.47	0.4	0.57	0.91	0.22	0.69	0.77	0.73	0.483333	0.453333	0.566667	0.73	-0.03	0.522484	0.16	0.521677
1363	CNAG_06493	CNAG_06493 _ 1	13	665117	665131	reverse	0.37	0.32	0.43	0.35	0.29	0.28	0.33	0.09	0.78	0.23	0.12	0.22	0.373333	0.306667	0.4	0.19	-0.07	0.180706	-0.21	0.397515
1364	CNAG_06498	CNAG_06498 _ 1	13	675835	675903	forward	0.5	0.44	0.24	0.95	1	1	0	0	0	0.83	0.78	0	0.393333	0.983333	0	0.536667	0.59	0.00791119	0.54	0.111433
1365	CNAG_06498	CNAG_06498 _ 2	13	678714	678721	forward	0.5	0.56	0.76	0.05	0	0	1	1	1	0.17	0.22	1	0.606667	0.0166667	1	0.463333	-0.59	0.00791119	-0.54	0.111433
1366	CNAG_06508	CNAG_06508 _ 1	13	700402	700440	forward	0.96	0.96	0.95	0.96	0.95	0.94	1	1	1	1	1	0	0.956667	0.95	1	0.666667	-0.01	0.874843	-0.33	0.342261
1367	CNAG_06508	CNAG_06508 _ 2	13	706738	706740	forward	0.04	0.04	0.05	0.04	0.05	0.06	0	0	0	0	0	0	0.0433333	0.05	0	0	0.01	0.874843	0	1
1368	CNAG_06541	CNAG_06541 _ 3	7	60664	60683	reverse	0.74	0.76	0.78	0.82	0.82	0.82	0.93	0.92	0.95	0.92	0.9	0.81	0.76	0.82	0.933333	0.876667	0.06	0.107723	-0.06	0.634099
1369	CNAG_06541	CNAG_06541 _ 2	7	60762	60766	reverse	0.09	0.06	0.05	0.06	0.06	0.05	0	0.05	0.02	0.04	0.04	0.03	0.0666667	0.0566667	0.0233333	0.0366667	-0.01	0.814683	0.01	1
1370	CNAG_06564	CNAG_06564 _ 1	7	125379	125387	forward	0.3	0.33	0.59	0.84	0.93	0.79	1	1	0.86	0.83	0.8	1	0.406667	0.853333	0.953333	0.876667	0.45	0.0121047	-0.08	0.626232
1371	CNAG_06564	CNAG_06564 _ 2	7	125785	125787	forward	0.7	0.67	0.41	0.16	0.07	0.21	0	0	0.14	0.17	0.2	0	0.593333	0.146667	0.0466667	0.123333	-0.45	0.0121047	0.08	0.626232
1372	CNAG_06577	CNAG_06577 _ 1	7	172370	172375	forward	0.22	0.21	0.19	0.16	0.14	0.14	0.1	0.12	0.04	0.14	0.16	0.08	0.206667	0.146667	0.0866667	0.126667	-0.06	0.105735	0.04	0.801615
1373	CNAG_06577	CNAG_06577 _ 2	7	172394	172461	forward	0.78	0.79	0.81	0.84	0.86	0.86	0.9	0.88	0.96	0.86	0.84	0.92	0.793333	0.853333	0.913333	0.873333	0.06	0.105735	-0.04	0.801615
1374	CNAG_06578	CNAG_06578 _ 6	7	175709	175732	forward	0.93	0.85	0.83	0.97	0.96	0.93	0.31	0.36	0.42	0.3	0.25	0.48	0.87	0.953333	0.363333	0.343333	0.08	0.100492	-0.02	1
1375	CNAG_06585	CNAG_06585 _ 1	7	193817	193832	forward	0.19	0.15	0.14	0.19	0.22	0.11	0.19	0.14	0.24	0.07	0.1	0	0.16	0.173333	0.19	0.0566667	0.01	0.819442	-0.13	0.235927
1376	CNAG_06585	CNAG_06585 _ 2	7	193853	193872	forward	0.42	0.31	0.27	0.45	0.41	0.29	0.17	0.11	0.47	0.2	0.28	0	0.333333	0.383333	0.25	0.16	0.05	0.412605	-0.09	0.713214
1377	CNAG_06585	CNAG_06585 _ 3	7	198411	198418	forward	0.31	0.33	0.36	0.21	0.21	0.22	0.22	0.33	0	0.49	0	0.07	0.333333	0.213333	0.183333	0.186667	-0.12	0.0302056	0	1
1378	CNAG_06585	CNAG_06585 _ 4	7	200165	200191	forward	0.04	0.11	0.11	0.11	0.03	0.26	0.42	0.42	0.29	0.18	0.45	0.93	0.0866667	0.133333	0.376667	0.52	0.05	0.467514	0.14	0.621907
1379	CNAG_06585	CNAG_06585 _ 7	7	200326	200328	forward	0	0.01	0	0	0.06	0.06	0	0	0	0	0	0	0.00333333	0.04	0	0	0.04	0.327778	0	1
1380	CNAG_06589	CNAG_06589 _ 2	7	206984	207038	reverse	0.78	0.89	0.8	0.91	0.93	0.92	0.71	0.81	1	0.74	1	1	0.823333	0.92	0.84	0.913333	0.1	0.0770566	0.07	0.769207
1381	CNAG_06589	CNAG_06589 _ 1	7	207123	207125	reverse	0.22	0.11	0.2	0.09	0.07	0.08	0.29	0.19	0	0.26	0	0	0.176667	0.08	0.16	0.0866667	-0.1	0.0770566	-0.07	0.769207
1382	CNAG_06594	CNAG_06594 _ 2	7	224971	225014	reverse	0.04	0.02	0.04	0.28	0.25	0.25	0.29	0.5	0.43	0.6	0.68	0.46	0.0333333	0.26	0.406667	0.58	0.23	0.00983982	0.17	0.251106
1383	CNAG_06594	CNAG_06594 _ 1	7	225203	225279	reverse	0.96	0.98	0.96	0.72	0.75	0.75	0.71	0.5	0.57	0.4	0.32	0.54	0.966667	0.74	0.593333	0.42	-0.23	0.00983982	-0.17	0.251106
1384	CNAG_06602	CNAG_06602 _ 1	7	242506	242571	forward	0.82	0.77	0.76	0.78	0.77	0.71	0.88	0.88	0.84	0.84	0.71	0.8	0.783333	0.753333	0.866667	0.783333	-0.03	0.475283	-0.08	0.465144
1385	CNAG_06602	CNAG_06602 _ 2	7	242596	242613	forward	0.18	0.23	0.24	0.22	0.23	0.29	0.1	0.11	0.14	0.14	0.26	0.18	0.216667	0.246667	0.116667	0.193333	0.03	0.475283	0.08	0.498495
1386	CNAG_06605	CNAG_06605 _ 1	7	252310	252334	reverse	0.98	0.98	0.99	0.99	1	0.99	0.99	0.99	0.98	0.97	1	1	0.983333	0.993333	0.986667	0.99	0.01	0.779807	0	1
1387	CNAG_06623	CNAG_06623 _ 1	7	306655	306672	forward	0.1	0.07	0.08	0.11	0.12	0.07	0.04	0	0.2	0.18	0.04	0	0.0833333	0.1	0.08	0.0733333	0.02	0.67287	-0.01	1
1388	CNAG_06623	CNAG_06623 _ 2	7	306733	306753	forward	0.8	0.85	0.81	0.81	0.86	0.87	0.96	1	0.6	0.82	0.92	0.63	0.82	0.846667	0.853333	0.79	0.03	0.501309	-0.06	0.861871
1389	CNAG_06623	CNAG_06623 _ 3	7	307941	307947	forward	0.1	0.08	0.11	0.08	0.02	0.06	0	0	0.2	0	0.04	0.37	0.0966667	0.0533333	0.0666667	0.136667	-0.04	0.251124	0.07	0.814365
1390	CNAG_06630	CNAG_06630 _ 1	7	326236	326288	reverse	0.99	0.98	0.99	1	0.99	1	1	1	1	1	1	0.99	0.986667	0.996667	1	0.996667	0.01	0.779807	0	1
1391	CNAG_06632	CNAG_06632 _ 3	7	330016	330071	reverse	0.47	0.43	0.57	0.45	0.43	0.46	0.58	1	0	0.55	0.45	0.81	0.49	0.446667	0.526667	0.603333	-0.04	0.376216	0.08	0.937236
1392	CNAG_06632	CNAG_06632 _ 2	7	330183	330190	reverse	0.12	0.25	0.19	0.18	0.17	0.16	0	0	0	0	0.1	0.1	0.186667	0.17	0	0.0666667	-0.02	0.767707	0.07	0.552609
1393	CNAG_06632	CNAG_06632 _ 1	7	331738	331762	reverse	0.41	0.33	0.25	0.37	0.4	0.38	0.42	0	1	0.45	0.46	0.08	0.33	0.383333	0.473333	0.33	0.05	0.301549	-0.14	0.75804
1394	CNAG_06633	CNAG_06633 _ 2	7	334961	334969	reverse	0.11	0.12	0.09	0	0	0	0	0.03	0	0	0	0	0.106667	0	0.01	0	-0.11	0.0312629	-0.01	1
1395	CNAG_06633	CNAG_06633 _ 1	7	335132	335155	reverse	0.89	0.88	0.91	1	1	1	1	0.97	1	1	1	1	0.893333	1	0.99	1	0.11	0.0312629	0.01	1
1396	CNAG_06635	CNAG_06635 _ 1	7	338064	338086	forward	0.95	0.9	0.89	0.98	0.97	0.96	0.97	1	1	0.87	0.86	1	0.913333	0.97	0.99	0.91	0.06	0.155309	-0.08	0.510916
1397	CNAG_06643	CNAG_06643 _ 1	7	370193	370245	forward	1	1	1	1	1	1	1	1	0.95	1	1	1	1	1	0.983333	1	0	1	0.02	0.988203
1398	CNAG_06643	CNAG_06643 _ 2	7	371137	371145	forward	0	0	0	0	0	0	0	0	0.05	0	0	0	0	0	0.0166667	0	0	1	-0.02	0.988203
1399	CNAG_06644	CNAG_06644 _ 1	7	374811	374874	reverse	1	1	1	0.99	0.98	0.98	1	1	1	1	1	0.92	1	0.983333	1	0.973333	-0.02	0.569168	-0.03	0.897663
1400	CNAG_06646	CNAG_06646 _ 1	7	378608	378648	reverse	0.9	0.85	0.84	0.88	0.86	0.85	0.86	0.86	0.9	0.93	0.85	0.79	0.863333	0.863333	0.873333	0.856667	0	1	-0.02	1
1401	CNAG_06671	CNAG_06671 _ 1	7	432182	432206	forward	0.78	0.79	0.87	0.73	0.65	0.73	0.42	1	0.72	0.28	0.61	0	0.813333	0.703333	0.713333	0.296667	-0.11	0.0670852	-0.42	0.159698
1402	CNAG_06671	CNAG_06671 _ 2	7	432224	432244	forward	0.22	0.21	0.13	0.27	0.35	0.27	0.58	0	0.28	0.72	0.39	1	0.186667	0.296667	0.286667	0.703333	0.11	0.0670852	0.42	0.159698
1403	CNAG_06688	CNAG_06688 _ 1	7	493750	493773	forward	1	1	0.97	0.97	1	0.96	0.19	0.36	0.61	0.52	0.37	0.19	0.99	0.976667	0.386667	0.36	-0.01	0.746059	-0.03	1
1404	CNAG_06688	CNAG_06688 _ 2	7	496489	496511	forward	0	0	0.03	0.03	0	0.04	0.81	0.64	0.39	0.48	0.63	0.81	0.01	0.0233333	0.613333	0.64	0.01	0.746059	0.03	1
1405	CNAG_06699	CNAG_06699 _ 1	7	523819	523824	forward	0.98	0.97	0.97	1	0.99	0.99	1	0.98	0.97	1	1	0.97	0.973333	0.993333	0.983333	0.99	0.02	0.497576	0.01	1
1406	CNAG_06746	CNAG_06746 _ 1	2	158083	158091	forward	0.99	0.99	0.99	1	1	0.99	1	1	1	1	1	1	0.99	0.996667	1	1	0.01	0.872931	0	1
1407	CNAG_06757	CNAG_06757 _ 1	2	123695	123713	forward	0.85	0.72	0.57	0.93	0.91	0.75	0.42	0.73	0.65	1	0.65	0	0.713333	0.863333	0.6	0.55	0.15	0.098843	-0.05	1
1408	CNAG_06757	CNAG_06757 _ 2	2	126364	126378	forward	0.15	0.28	0.43	0.07	0.09	0.25	0.58	0.27	0.35	0	0.35	1	0.286667	0.136667	0.4	0.45	-0.15	0.098843	0.05	1
1409	CNAG_06764	CNAG_06764 _ 1	2	104093	104152	forward	1	1	1	1	1	1	1	1	1	1	1	1	1	1	1	1	0	1	0	1
1410	CNAG_06764	CNAG_06764 _ 2	2	105101	105103	forward	0	0	0	0	0	0	0	0	0	0	0	0	0	0	0	0	0	1	0	1
1411	CNAG_06766	CNAG_06766 _ 1	2	91193	91236	forward	0.91	0.88	0.9	0.96	0.97	0.9	1	1	1	1	1	1	0.896667	0.943333	1	1	0.05	0.242587	0	1
1412	CNAG_06766	CNAG_06766 _ 2	2	91977	91979	forward	0.09	0.12	0.1	0.04	0.03	0.1	0	0	0	0	0	0	0.103333	0.0566667	0	0	-0.05	0.242587	0	1
1413	CNAG_06770	CNAG_06770 _ 1	2	81795	81819	forward	1	1	1	1	0.99	1	1	1	1	1	1	1	1	0.996667	1	1	0	0.967872	0	1
1414	CNAG_06778	CNAG_06778 _ 1	2	61669	61698	forward	0.93	0.89	0.91	0.99	0.98	1	1	0.93	1	1	1	1	0.91	0.99	0.976667	1	0.08	0.0645299	0.02	0.922389
1415	CNAG_06778	CNAG_06778 _ 2	2	61878	61891	forward	0.07	0.11	0.09	0.01	0.02	0	0	0.07	0	0	0	0	0.09	0.01	0.0233333	0	-0.08	0.0645299	-0.02	0.922389
1416	CNAG_06782	CNAG_06782 _ 1	2	51709	51735	forward	0.9	0.94	0.98	0.91	0.92	0.95	1	0.97	1	1	1	0.98	0.94	0.926667	0.99	0.993333	-0.01	0.790721	0	1
1417	CNAG_06782	CNAG_06782 _ 2	2	53089	53099	forward	0.1	0.06	0.02	0.09	0.08	0.05	0	0.03	0	0	0	0.02	0.06	0.0733333	0.01	0.00666667	0.01	0.790721	0	1
1418	CNAG_06806	CNAG_06806 _ 1	5	212106	212150	forward	0.18	0.11	0.15	0.03	0.04	0.03	0.07	0.14	0.1	0.09	0	0.1	0.146667	0.0333333	0.103333	0.0633333	-0.11	0.03849	-0.04	0.814602
1419	CNAG_06806	CNAG_06806 _ 2	5	212177	212238	forward	0.57	0.6	0.54	0.85	0.85	0.85	0.93	0.8	0.84	0.81	0.91	0.84	0.57	0.85	0.856667	0.853333	0.28	0.00869388	0	1
1420	CNAG_06806	CNAG_06806 _ 4	5	212752	212765	forward	0.17	0.21	0.23	0.09	0.09	0.07	0	0.06	0.06	0.09	0.09	0	0.203333	0.0833333	0.04	0.06	-0.12	0.0334132	0.02	0.988203
1421	CNAG_06826	CNAG_06826 _ 1	5	146355	146366	forward	0.52	0.43	0.52	0.5	0.61	0.57	0.35	0.42	0.39	0.46	0.52	0.46	0.49	0.56	0.386667	0.48	0.07	0.183343	0.09	0.347934
1422	CNAG_06826	CNAG_06826 _ 2	5	146384	146391	forward	0.35	0.4	0.31	0.41	0.36	0.4	0.6	0.54	0.6	0.46	0.46	0.41	0.353333	0.39	0.58	0.443333	0.04	0.387424	-0.14	0.190025
1423	CNAG_06826	CNAG_06826 _ 3	5	147391	147410	forward	0.13	0.17	0.17	0.08	0.03	0.03	0.05	0.04	0.01	0.08	0.01	0.13	0.156667	0.0466667	0.0333333	0.0733333	-0.11	0.0421617	0.04	0.812768
1424	CNAG_06829	CNAG_06829 _ 1	5	139174	139198	reverse	1	1	0.97	1	1	1	1	1	1	1	1	1	0.99	1	1	1	0.01	0.803761	0	1
1425	CNAG_06830	CNAG_06830 _ 2	5	136988	136992	reverse	0.37	0.4	0.36	0.09	0.21	0.16	0	0	0	0.08	0	0	0.376667	0.153333	0	0.0266667	-0.22	0.0170139	0.03	0.897663
1426	CNAG_06830	CNAG_06830 _ 1	5	137018	137024	reverse	0.63	0.6	0.64	0.91	0.79	0.84	1	1	1	0.92	1	1	0.623333	0.846667	1	0.973333	0.22	0.0170139	-0.03	0.897663
1427	CNAG_06838	CNAG_06838 _ 1	5	109805	109833	forward	0.45	0.44	0.39	0.69	0.69	0.61	0.05	0.15	0.1	0.21	0.17	0	0.426667	0.663333	0.1	0.126667	0.24	0.0134097	0.03	0.978583
1428	CNAG_06838	CNAG_06838 _ 2	5	109864	109867	forward	0.36	0.28	0.31	0.13	0.09	0.07	0.15	0.19	0.17	0.05	0.16	0	0.316667	0.0966667	0.17	0.07	-0.22	0.0143647	-0.1	0.39645
1429	CNAG_06838	CNAG_06838 _ 3	5	112202	112205	forward	0.19	0.28	0.3	0.18	0.22	0.32	0.81	0.66	0.73	0.74	0.67	1	0.256667	0.24	0.733333	0.803333	-0.02	0.812244	0.07	0.764574
1430	CNAG_06847	CNAG_06847 _ 2	5	81666	81701	reverse	0.99	0.99	1	0.99	0.99	0.99	1	1	1	1	1	1	0.993333	0.99	1	1	0	0.967872	0	1
1431	CNAG_06860	CNAG_06860 _ 1	5	50030	50061	forward	0.82	0.86	0.87	0.96	0.91	0.96	1	1	1	1	1	1	0.85	0.943333	1	1	0.09	0.0625627	0	1
1432	CNAG_06860	CNAG_06860 _ 2	5	51902	51904	forward	0.18	0.14	0.13	0.04	0.09	0.04	0	0	0	0	0	0	0.15	0.0566667	0	0	-0.09	0.0625627	0	1
1433	CNAG_06865	CNAG_06865 _ 2	5	37555	37563	reverse	0.18	0.26	0.31	0.13	0.07	0.18	0.03	0.01	0.02	0.03	0.02	0.11	0.25	0.126667	0.02	0.0533333	-0.12	0.0668169	0.03	0.846395
1434	CNAG_06865	CNAG_06865 _ 1	5	37702	37729	reverse	0.82	0.74	0.69	0.87	0.93	0.82	0.97	0.99	0.98	0.97	0.98	0.89	0.75	0.873333	0.98	0.946667	0.12	0.0668169	-0.03	0.846395
1435	CNAG_06866	CNAG_06866 _ 1	5	35501	35573	forward	1	1	1	1	1	0.99	1	1	1	1	1	0.99	1	0.996667	1	0.996667	0	0.967872	0	1
1436	CNAG_06867	CNAG_06867 _ 1	5	32365	32379	forward	0.29	0.3	0.34	0.23	0.23	0.24	0.58	0.55	0.28	0.28	0.21	0.07	0.31	0.233333	0.47	0.186667	-0.08	0.0752496	-0.28	0.128548
1437	CNAG_06867	CNAG_06867 _ 2	5	32406	32448	forward	0.71	0.7	0.66	0.77	0.77	0.76	0.42	0.45	0.72	0.72	0.79	0.93	0.69	0.766667	0.53	0.813333	0.08	0.0752496	0.28	0.128548
1438	CNAG_06868	CNAG_06868 _ 2	5	32043	32065	reverse	0.76	0.72	0.6	0.83	0.94	0.86	0.26	0.32	0	0.75	0.75	0.86	0.693333	0.876667	0.193333	0.786667	0.18	0.0342093	0.59	0.0417625
1439	CNAG_06868	CNAG_06868 _ 1	5	32109	32120	reverse	0.24	0.28	0.4	0.17	0.06	0.14	0.74	0.68	1	0.25	0.25	0.14	0.306667	0.123333	0.806667	0.213333	-0.18	0.0342093	-0.59	0.0417625
1440	CNAG_06899	CNAG_06899 _ 1	3	1459499	1459530	forward	0.98	0.97	0.97	0.97	0.98	0.97	0.97	0.98	0.99	0.98	0.97	0.96	0.973333	0.973333	0.98	0.97	0	1	-0.01	1
1441	CNAG_06900	CNAG_06900 _ 1	3	1461130	1461148	forward	0.73	0.72	0.73	0.87	0.81	0.84	1	1	1	0.9	1	1	0.726667	0.84	1	0.966667	0.11	0.0351193	-0.03	0.85199
1442	CNAG_06900	CNAG_06900 _ 2	3	1461170	1461173	forward	0.27	0.28	0.27	0.13	0.19	0.16	0	0	0	0.1	0	0	0.273333	0.16	0	0.0333333	-0.11	0.0351193	0.03	0.85199
1443	CNAG_06908	CNAG_06908 _ 6	3	1487887	1487905	reverse	0.08	0.11	0.13	0.08	0.1	0.07	0.1	0.08	0.04	0.02	0.02	0.06	0.106667	0.0833333	0.0733333	0.0333333	-0.02	0.517237	-0.04	0.762151
1444	CNAG_06908	CNAG_06908 _ 5	3	1487926	1487948	reverse	0.03	0.04	0.06	0.06	0.06	0.05	0.03	0.05	0.01	0.05	0.01	0.03	0.0433333	0.0566667	0.03	0.03	0.01	0.711533	0	1
1445	CNAG_06908	CNAG_06908 _ 4	3	1488039	1488046	reverse	0.06	0.04	0.06	0.11	0.11	0.1	0	0	0	0	0	0.02	0.0533333	0.106667	0	0.00666667	0.05	0.121331	0.01	1
1446	CNAG_06908	CNAG_06908 _ 1	3	1489010	1489062	reverse	0.71	0.71	0.65	0.67	0.64	0.72	0.85	0.84	0.94	0.91	0.96	0.88	0.69	0.676667	0.876667	0.916667	-0.01	0.804904	0.04	0.820021
1447	CNAG_06914	CNAG_06914 _ 5	3	1500001	1500009	reverse	0	0	0	0	0	0	0.22	0.1	0.05	0.04	0.1	0.37	0	0	0.123333	0.17	0	1	0.05	0.897386
1448	CNAG_06914	CNAG_06914 _ 4	3	1500095	1500122	reverse	0	0	0	0	0	0	0.11	0.07	0.13	0.65	0.51	0.51	0	0	0.103333	0.556667	0	1	0.45	0.0417625
1449	CNAG_06914	CNAG_06914 _ 3	3	1500385	1500397	reverse	0	0	0	0	0	0	0	0.03	0	0	0.13	0.11	0	0	0.01	0.08	0	1	0.07	0.560328
1450	CNAG_06914	CNAG_06914 _ 1	3	1501986	1502009	reverse	0.96	0.94	0.95	1	1	1	0.67	0.8	0.82	0.3	0.26	0	0.95	1	0.763333	0.186667	0.05	0.129857	-0.58	0.0417625
1451	CNAG_06917	CNAG_06917 _ 1	3	1508885	1508887	forward	0.45	0.34	0.41	0.33	0.31	0.22	0.33	0.15	0.32	0.1	0.64	0.26	0.4	0.286667	0.266667	0.333333	-0.11	0.0736717	0.07	0.867906
1452	CNAG_06917	CNAG_06917 _ 2	3	1508905	1508928	forward	0.55	0.66	0.59	0.67	0.69	0.78	0.67	0.85	0.68	0.9	0.36	0.74	0.6	0.713333	0.733333	0.666667	0.11	0.0736717	-0.07	0.867906
1453	CNAG_06923	CNAG_06923 _ 1	3	1527102	1527125	forward	0.56	0.5	0.55	0.47	0.49	0.5	0.85	0.95	0.94	0.61	0.66	0.44	0.536667	0.486667	0.913333	0.57	-0.05	0.203318	-0.34	0.0674864
1454	CNAG_06923	CNAG_06923 _ 4	3	1527725	1527756	forward	0.3	0.32	0.31	0.34	0.31	0.29	0	0	0	0.05	0	0.07	0.31	0.313333	0	0.04	0	0.982707	0.04	0.756657
1455	CNAG_06923	CNAG_06923 _ 8	3	1529756	1529785	forward	0	0	0	0.01	0.01	0	0.08	0	0	0.19	0.11	0.34	0	0.00666667	0.0266667	0.213333	0.01	0.872931	0.19	0.197962
1456	CNAG_06927	CNAG_06927 _ 2	3	1540973	1541001	reverse	0.94	0.92	0.91	0.95	0.87	0.92	0.95	0.88	0.92	0.81	0.9	1	0.923333	0.913333	0.916667	0.903333	-0.01	0.865112	-0.01	1
1457	CNAG_06927	CNAG_06927 _ 1	3	1542356	1542385	reverse	0.06	0.08	0.09	0.05	0.13	0.08	0.05	0.12	0.08	0.19	0.1	0	0.0766667	0.0866667	0.0833333	0.0966667	0.01	0.865112	0.01	1
1458	CNAG_06929	CNAG_06929 _ 2	3	1550613	1550621	reverse	0.17	0.22	0.14	0.07	0.05	0.06	0.14	0.3	0	0.09	0	0	0.176667	0.06	0.146667	0.03	-0.12	0.0402258	-0.12	0.456613
1459	CNAG_06929	CNAG_06929 _ 1	3	1550649	1550660	reverse	0.83	0.78	0.86	0.93	0.95	0.94	0.86	0.7	1	0.91	1	1	0.823333	0.94	0.853333	0.97	0.12	0.0402258	0.12	0.456613
1460	CNAG_06946	CNAG_06946 _ 1	5	768260	768302	forward	1	1	1	1	1	1	1	1	1	1	1	1	1	1	1	1	0	1	0	1
1461	CNAG_06963	CNAG_06963 _ 2	3	31388	31398	reverse	0.88	0.69	0.73	0.9	1	1	0.94	0.94	0.85	1	1	1	0.766667	0.966667	0.91	1	0.2	0.0338364	0.09	0.375736
1462	CNAG_06963	CNAG_06963 _ 1	3	31561	31564	reverse	0.12	0.31	0.27	0.1	0	0	0.06	0.06	0.15	0	0	0	0.233333	0.0333333	0.09	0	-0.2	0.0338364	-0.09	0.375736
1463	CNAG_06993	CNAG_06993 _ 2	8	1371617	1371636	reverse	0.64	0.51	0.49	0.29	0.32	0.17	0.93	0.92	0.85	0.63	0.78	0	0.546667	0.26	0.9	0.47	-0.29	0.0178528	-0.43	0.144202
1464	CNAG_06993	CNAG_06993 _ 1	8	1371656	1371677	reverse	0.36	0.49	0.51	0.71	0.68	0.83	0.07	0.08	0.15	0.38	0.22	1	0.453333	0.74	0.1	0.533333	0.29	0.0178528	0.43	0.142411
1465	CNAG_06999	CNAG_06999 _ 1	9	1152494	1152537	forward	1	1	1	1	0.97	1	1	1	1	0.97	1	1	1	0.99	1	0.99	-0.01	0.803761	-0.01	1
1466	CNAG_06999	CNAG_06999 _ 2	9	1154361	1154372	forward	0	0	0	0	0.03	0	0	0	0	0.03	0	0	0	0.01	0	0.01	0.01	0.803761	0.01	1
1467	CNAG_07027	CNAG_07027 _ 1	1	593666	593696	forward	0.79	0.75	0.73	0.94	0.93	0.92	1	1	1	1	1	1	0.756667	0.93	1	1	0.17	0.0173878	0	1
1468	CNAG_07027	CNAG_07027 _ 3	1	594138	594141	forward	0.18	0.16	0.2	0.06	0.03	0.08	0	0	0	0	0	0	0.18	0.0566667	0	0	-0.12	0.0312629	0	1
1469	CNAG_07028	CNAG_07028 _ 1	1	593070	593128	reverse	0.97	0.97	0.98	0.99	1	1	0.95	0.96	0.95	0.95	1	1	0.973333	0.996667	0.953333	0.983333	0.02	0.425292	0.03	0.846395
1470	CNAG_07177	CNAG_07177 _ 1	7	472528	472530	forward	0.12	0.08	0.16	0.23	0	0.12	0.74	0.62	0.5	0.81	0.74	0.63	0.12	0.116667	0.62	0.726667	0	1	0.11	0.495808
1471	CNAG_07177	CNAG_07177 _ 2	7	473236	473240	forward	0.11	0.11	0.1	0	0	0	0	0.04	0	0	0	0.09	0.106667	0	0.0133333	0.03	-0.11	0.0259671	0.02	1
1472	CNAG_07177	CNAG_07177 _ 3	7	473373	473384	forward	0.05	0.09	0.09	0	0.11	0.13	0	0.04	0.06	0.05	0.07	0.06	0.0766667	0.08	0.0333333	0.06	0	1	0.03	0.882735
1473	CNAG_07177	CNAG_07177 _ 4	7	473404	473416	forward	0.72	0.72	0.65	0.77	0.89	0.76	0.26	0.3	0.44	0.14	0.19	0.22	0.696667	0.806667	0.333333	0.183333	0.11	0.0800864	-0.15	0.239656
1474	CNAG_07308	CNAG_07308 _ 2	1	127045	127047	reverse	0	0	0	0	0	0	0	0	0	0.03	0	0.19	0	0	0	0.0733333	0	1	0.07	0.592852
1475	CNAG_07308	CNAG_07308 _ 1	1	128655	128707	reverse	1	1	1	1	1	1	1	1	1	0.97	1	0.81	1	1	1	0.926667	0	1	-0.07	0.592852
1476	CNAG_07317	CNAG_07317 _ 2	1	537384	537414	reverse	0.97	0.96	0.96	0.99	0.98	0.98	1	1	1	1	1	1	0.963333	0.983333	1	1	0.02	0.497576	0	1
1477	CNAG_07319	CNAG_07319 _ 1	1	542118	542183	reverse	1	1	1	1	1	1	1	1	1	1	1	1	1	1	1	1	0	1	0	1
1478	CNAG_07322	CNAG_07322 _ 1	1	551449	551476	reverse	1	1	1	0.98	0.99	0.99	0.99	0.99	0.95	1	0.99	0.94	1	0.986667	0.976667	0.976667	-0.01	0.668461	0	1
1479	CNAG_07336	CNAG_07336 _ 2	1	585238	585244	reverse	0.61	0.46	0.51	0.32	0.24	0.37	0.69	0.65	0.67	0.58	0.45	0	0.526667	0.31	0.67	0.343333	-0.22	0.0255911	-0.33	0.169077
1480	CNAG_07336	CNAG_07336 _ 1	1	585259	585275	reverse	0.39	0.54	0.49	0.68	0.76	0.63	0.31	0.35	0.33	0.42	0.55	0	0.473333	0.69	0.33	0.323333	0.22	0.0255911	-0.01	1
1481	CNAG_07346	CNAG_07346 _ 1	1	728551	728591	forward	0.67	0.64	0.68	0.71	0.64	0.61	0.66	0.55	0.05	1	0	0	0.663333	0.653333	0.42	0.333333	-0.01	0.874843	-0.09	0.952814
1482	CNAG_07346	CNAG_07346 _ 3	1	730359	730388	forward	0.06	0.08	0.05	0	0.05	0.02	0.07	0.09	0.13	0	0.5	0	0.0633333	0.0233333	0.0966667	0.166667	-0.04	0.267052	0.07	0.849358
1483	CNAG_07346	CNAG_07346 _ 4	1	730447	730451	forward	0.03	0.02	0.02	0.06	0.15	0.14	0	0.07	0.06	0	0	0	0.0233333	0.116667	0.0433333	0	0.09	0.072341	-0.04	0.719416
1484	CNAG_07346	CNAG_07346 _ 5	1	730472	730505	forward	0.23	0.25	0.24	0.23	0.16	0.22	0.26	0.29	0.76	0	0.5	1	0.24	0.203333	0.436667	0.5	-0.04	0.34171	0.06	0.994283
1485	CNAG_07363	CNAG_07363 _ 1	1	1231701	1231761	forward	0.97	0.96	0.95	0.98	1	0.95	1	1	1	1	1	1	0.96	0.976667	1	1	0.02	0.663305	0	1
1486	CNAG_07373	CNAG_07373 _ 2	1	1584987	1584989	reverse	0	0	0	0	0	0	0.91	0.84	0.92	0.46	0.24	1	0	0	0.89	0.566667	0	1	-0.32	0.230835
1487	CNAG_07373	CNAG_07373 _ 1	1	1592350	1592356	reverse	1	1	1	1	1	1	0.09	0.16	0.08	0.54	0.76	0	1	1	0.11	0.433333	0	1	0.32	0.230835
1488	CNAG_07376	CNAG_07376 _ 1	1	1617785	1617832	forward	1	1	1	1	1	1	0.92	0.88	0.93	0.98	0.89	1	1	1	0.91	0.956667	0	1	0.05	0.746133
1489	CNAG_07400	CNAG_07400 _ 1	5	77554	77585	reverse	0.99	0.99	0.99	1	1	1	0.98	0.99	0.99	0.98	0.99	0.92	0.99	1	0.986667	0.963333	0.01	0.751212	-0.02	0.922389
1490	CNAG_07426	CNAG_07426 _ 2	5	618376	618381	reverse	0.36	0.34	0.32	0.25	0.3	0.25	0.37	0.68	0.26	0.08	0.31	0.29	0.34	0.266667	0.436667	0.226667	-0.07	0.0939385	-0.21	0.290658
1491	CNAG_07426	CNAG_07426 _ 1	5	618400	618428	reverse	0.64	0.66	0.68	0.75	0.7	0.75	0.63	0.32	0.74	0.92	0.69	0.71	0.66	0.733333	0.563333	0.773333	0.07	0.0939385	0.21	0.290658
1492	CNAG_07427	CNAG_07427 _ 1	5	618596	618623	forward	0.58	0.54	0.55	0.57	0.53	0.56	0.91	0.96	0.88	0.86	0.95	0.86	0.556667	0.553333	0.916667	0.89	0	0.984198	-0.03	0.922389
1493	CNAG_07427	CNAG_07427 _ 2	5	620024	620049	forward	0.08	0.09	0.06	0.04	0.07	0.05	0	0	0	0.09	0.05	0.14	0.0766667	0.0533333	0	0.0933333	-0.02	0.486928	0.09	0.342261
1494	CNAG_07427	CNAG_07427 _ 3	5	620107	620125	forward	0.19	0.16	0.23	0.19	0.22	0.16	0	0.04	0.05	0	0	0	0.193333	0.19	0.03	0	0	0.992377	-0.03	0.841294
1495	CNAG_07427	CNAG_07427 _ 4	5	620148	620153	forward	0.11	0.17	0.13	0.17	0.15	0.21	0.09	0	0.07	0.05	0	0	0.136667	0.176667	0.0533333	0.0166667	0.04	0.316534	-0.04	0.827645
1496	CNAG_07431	CNAG_07431 _ 1	5	775956	776014	forward	0.98	0.98	0.96	1	0.99	1	1	0.97	1	1	1	1	0.973333	0.996667	0.99	1	0.02	0.447156	0.01	1
1497	CNAG_07450	CNAG_07450 _ 1	5	1654009	1654038	forward	1	0.98	0.98	0.95	0.92	0.93	0.96	0.93	0.92	0.86	0.92	0.93	0.986667	0.933333	0.936667	0.903333	-0.05	0.136797	-0.03	0.836243
1498	CNAG_07450	CNAG_07450 _ 2	5	1654397	1654416	forward	0	0.02	0.02	0.05	0.08	0.07	0.04	0.07	0.08	0.14	0.08	0.07	0.0133333	0.0666667	0.0633333	0.0966667	0.05	0.136797	0.03	0.836243
1499	CNAG_07453	CNAG_07453 _ 5	5	1737873	1737883	reverse	0.28	0.36	0.39	0.39	0.41	0.43	0.47	0.32	0.33	0.23	0.34	0.56	0.343333	0.41	0.373333	0.376667	0.07	0.166675	0	1
1500	CNAG_07453	CNAG_07453 _ 4	5	1737940	1737953	reverse	0.21	0.2	0.17	0.06	0.11	0.16	0.11	0.17	0.11	0.22	0.21	0.15	0.193333	0.11	0.13	0.193333	-0.08	0.0963985	0.06	0.561004
1501	CNAG_07453	CNAG_07453 _ 3	5	1737971	1737984	reverse	0.32	0.38	0.35	0.42	0.37	0.35	0.21	0.11	0.28	0.23	0.07	0.28	0.35	0.38	0.2	0.193333	0.03	0.464667	-0.01	1
1502	CNAG_07453	CNAG_07453 _ 2	5	1738054	1738056	reverse	0.03	0.02	0.02	0.05	0	0	0	0	0.03	0.03	0	0	0.0233333	0.0166667	0.01	0.01	-0.01	0.905905	0	1
1503	CNAG_07453	CNAG_07453 _ 1	5	1738687	1738713	reverse	0.16	0.05	0.07	0.08	0.11	0.05	0.21	0.4	0.26	0.29	0.38	0	0.0933333	0.08	0.29	0.223333	-0.01	0.82424	-0.07	0.820021
1504	CNAG_07460	CNAG_07460 _ 1	2	36952	37009	forward	1	1	1	1	1	0.97	0.56	0.76	0.85	0.86	0.83	0.85	1	0.99	0.723333	0.846667	-0.01	0.803761	0.12	0.407704
1505	CNAG_07460	CNAG_07460 _ 2	2	39293	39296	forward	0	0	0	0	0	0.03	0.44	0.24	0.15	0.14	0.17	0.15	0	0.01	0.276667	0.153333	0.01	0.803761	-0.12	0.407704
1506	CNAG_07472	CNAG_07472 _ 3	2	414684	414704	reverse	0.33	0.48	0.46	0.31	0.33	0.46	0.46	0.45	0.37	0.47	0.28	0.37	0.423333	0.366667	0.426667	0.373333	-0.06	0.355715	-0.05	0.766955
1507	CNAG_07472	CNAG_07472 _ 2	2	414939	415015	reverse	0.47	0.34	0.37	0.57	0.56	0.48	0.52	0.48	0.53	0.41	0.65	0.56	0.393333	0.536667	0.51	0.54	0.14	0.0463198	0.03	0.952814
1508	CNAG_07472	CNAG_07472 _ 1	2	415042	415077	reverse	0.21	0.17	0.17	0.11	0.1	0.06	0.01	0.07	0.1	0.12	0.07	0.07	0.183333	0.09	0.06	0.0866667	-0.09	0.0578863	0.03	0.909034
1509	CNAG_07481	CNAG_07481 _ 1	2	793547	793553	forward	0.18	0.17	0.21	0	0	0.27	0.27	0.28	0.21	0.32	0.29	0	0.186667	0.09	0.253333	0.203333	-0.1	0.211677	-0.05	0.867906
1510	CNAG_07481	CNAG_07481 _ 2	2	793556	793589	forward	0.82	0.83	0.79	1	1	0.73	0.73	0.72	0.79	0.68	0.71	1	0.813333	0.91	0.746667	0.796667	0.1	0.211677	0.05	0.867906
1511	CNAG_07491	CNAG_07491 _ 3	2	1513640	1513663	reverse	0.27	0.31	0.22	0.35	0.31	0.3	0.02	0.03	0.15	0.07	0.07	0.19	0.266667	0.32	0.0666667	0.11	0.05	0.22427	0.04	0.835899
1512	CNAG_07491	CNAG_07491 _ 1	2	1516020	1516065	reverse	0.73	0.69	0.78	0.58	0.64	0.61	0.98	0.97	0.84	0.9	0.93	0.81	0.733333	0.61	0.93	0.88	-0.12	0.0431641	-0.05	0.78121
1513	CNAG_07512	CNAG_07512 _ 3	3	376667	376696	reverse	0.13	0.12	0.05	0.25	0.29	0.38	0	0	0	0.13	0.15	0.2	0.1	0.306667	0	0.16	0.21	0.0230516	0.16	0.123194
1514	CNAG_07512	CNAG_07512 _ 2	3	376771	376784	reverse	0.63	0.63	0.83	0.46	0.43	0.49	1	1	1	0.8	0.73	0.66	0.696667	0.46	1	0.73	-0.24	0.0255949	-0.27	0.0678699
1515	CNAG_07512	CNAG_07512 _ 1	3	376807	376826	reverse	0.24	0.25	0.13	0.29	0.27	0.13	0	0	0	0.07	0.12	0.14	0.206667	0.23	0	0.11	0.02	0.741957	0.11	0.246194
1516	CNAG_07514	CNAG_07514 _ 2	3	524038	524065	reverse	0.42	0.43	0.5	0.49	0.45	0.49	0.89	0.94	0.75	0.76	0.85	1	0.45	0.476667	0.86	0.87	0.03	0.526141	0.01	1
1517	CNAG_07514	CNAG_07514 _ 1	3	528974	528982	reverse	0.58	0.57	0.5	0.51	0.55	0.51	0.11	0.06	0.25	0.24	0.15	0	0.55	0.523333	0.14	0.13	-0.03	0.526141	-0.01	1
1518	CNAG_07538	CNAG_07538 _ 2	3	1141163	1141201	reverse	0.98	0.94	0.91	0.99	0.99	1	0.32	0.31	0.34	0.93	0.93	0.86	0.943333	0.993333	0.323333	0.906667	0.05	0.203318	0.58	0.0177039
1519	CNAG_07547	CNAG_07547 _ 2	3	1166554	1166560	reverse	0.35	0.35	0.26	0.23	0.23	0.25	0	0	0	0.01	0.02	0.02	0.32	0.236667	0	0.0166667	-0.08	0.0951833	0.02	0.960212
1520	CNAG_07547	CNAG_07547 _ 1	3	1167333	1167406	reverse	0.65	0.65	0.74	0.77	0.77	0.75	1	1	1	0.99	0.98	0.98	0.68	0.763333	1	0.983333	0.08	0.0951833	-0.02	0.960212
1521	CNAG_07559	CNAG_07559 _ 1	3	1206318	1206390	reverse	0.99	0.98	0.97	0.99	0.98	1	1	1	1	1	1	1	0.98	0.99	1	1	0.01	0.796419	0	1
1522	CNAG_07573	CNAG_07573 _ 1	3	1237745	1237757	forward	0.08	0.08	0.1	0.16	0.16	0.13	0	0.24	0	0.2	0.12	0	0.0866667	0.15	0.08	0.106667	0.06	0.098278	0.03	1
1523	CNAG_07573	CNAG_07573 _ 2	3	1241081	1241113	forward	0.27	0.23	0.23	0.02	0.06	0	0.47	0.39	0	0.07	0.04	0.06	0.243333	0.0266667	0.286667	0.0566667	-0.22	0.0120219	-0.23	0.246194
1524	CNAG_07573	CNAG_07573 _ 4	3	1241329	1241337	forward	0	0	0	0	0	0	0	0	0.31	0	0	0.17	0	0	0.103333	0.0566667	0	1	-0.05	0.900399
1525	CNAG_07573	CNAG_07573 _ 5	3	1242189	1242205	forward	0.05	0.06	0.02	0.06	0	0.07	0.06	0.27	0	0.14	0.38	0.24	0.0433333	0.0433333	0.11	0.253333	0	1	0.14	0.390709
1526	CNAG_07573	CNAG_07573 _ 6	3	1242336	1242345	forward	0.6	0.62	0.65	0.75	0.78	0.8	0.47	0.1	0.31	0.55	0.45	0.52	0.623333	0.776667	0.293333	0.506667	0.15	0.0228163	0.21	0.219071
1527	CNAG_07672	CNAG_07672 _ 1	7	778839	778842	forward	0.24	0.17	0.14	0.18	0.23	0.18	0.26	0.78	0.48	0.57	0.43	0	0.183333	0.196667	0.506667	0.333333	0.01	0.815118	-0.17	0.543309
1528	CNAG_07672	CNAG_07672 _ 2	7	779321	779335	forward	0.76	0.83	0.86	0.82	0.77	0.82	0.74	0.22	0.52	0.43	0.57	1	0.816667	0.803333	0.493333	0.666667	-0.01	0.815118	0.17	0.543309
1529	CNAG_07674	CNAG_07674 _ 2	7	851372	851396	reverse	0.43	0.46	0.54	0.25	0.27	0.41	0.69	0.68	0.69	0.23	0.53	0.58	0.476667	0.31	0.686667	0.446667	-0.17	0.0430909	-0.24	0.177656
1530	CNAG_07674	CNAG_07674 _ 1	7	852313	852346	reverse	0.57	0.54	0.46	0.75	0.73	0.59	0.31	0.32	0.31	0.77	0.47	0.42	0.523333	0.69	0.313333	0.553333	0.17	0.0430909	0.24	0.177656
1531	CNAG_07680	CNAG_07680 _ 2	7	1108890	1108946	reverse	0	0.01	0.02	0.06	0.05	0.11	0.07	0.02	0	0.09	0.15	0.06	0.01	0.0733333	0.03	0.1	0.06	0.12468	0.07	0.524873
1532	CNAG_07680	CNAG_07680 _ 1	7	1109476	1109519	reverse	1	0.99	0.98	0.94	0.95	0.89	0.93	0.98	1	0.91	0.85	0.94	0.99	0.926667	0.97	0.9	-0.06	0.12468	-0.07	0.524873
1533	CNAG_07745	CNAG_07745 _ 1	8	1219605	1219624	forward	0.07	0.07	0.07	0.14	0.11	0.12	0.07	0.03	0.05	0.1	0.2	0.17	0.07	0.123333	0.05	0.156667	0.05	0.126824	0.11	0.301329
1534	CNAG_07745	CNAG_07745 _ 2	8	1219915	1219927	forward	0.93	0.93	0.93	0.86	0.89	0.88	0.93	0.97	0.95	0.9	0.8	0.83	0.93	0.876667	0.95	0.843333	-0.05	0.126824	-0.11	0.301329
1535	CNAG_07758	CNAG_07758 _ 1	9	120706	120758	forward	0.8	0.82	0.87	0.97	0.96	0.96	1	1	1	0.97	1	0.94	0.83	0.963333	1	0.97	0.13	0.0294942	-0.03	0.846395
1536	CNAG_07758	CNAG_07758 _ 2	9	122742	122747	forward	0.2	0.18	0.13	0.03	0.04	0.04	0	0	0	0.03	0	0.06	0.17	0.0366667	0	0.03	-0.13	0.0294942	0.03	0.846395
1537	CNAG_07765	CNAG_07765 _ 1	9	736475	736490	forward	1	1	0.99	1	1	1	1	1	1	0.97	0.97	0.95	0.996667	1	1	0.963333	0	0.967872	-0.04	0.734267
1538	CNAG_07769	CNAG_07769 _ 2	9	847903	847907	reverse	0.15	0.27	0.32	0.2	0.28	0.41	0	1	0	0.35	0	1	0.246667	0.296667	0.333333	0.45	0.05	0.464667	0.12	0.907108
1539	CNAG_07769	CNAG_07769 _ 1	9	852321	852346	reverse	0.85	0.73	0.68	0.8	0.72	0.59	1	0	1	0.65	1	0	0.753333	0.703333	0.666667	0.55	-0.05	0.464667	-0.12	0.907108
1540	CNAG_07776	CNAG_07776 _ 2	9	997256	997258	reverse	0	0	0	0	0	0	0.04	0.1	0.02	0	0	0	0	0	0.0533333	0	0	1	-0.05	0.621432
1541	CNAG_07776	CNAG_07776 _ 1	9	998495	998532	reverse	1	1	1	1	1	1	0.96	0.9	0.98	1	1	1	1	1	0.946667	1	0	1	0.05	0.621432
1542	CNAG_07807	CNAG_07807 _ 1	4	310691	310696	forward	0.98	0.97	0.97	0.98	0.98	0.98	0.99	0.99	0.99	1	0.99	1	0.973333	0.98	0.99	0.996667	0.01	0.872931	0.01	1
1543	CNAG_07810	CNAG_07810 _ 1	4	409372	409411	forward	0.79	0.77	0.79	0.87	0.84	0.91	1	0.91	1	1	0.96	1	0.783333	0.873333	0.97	0.986667	0.09	0.0649835	0.02	1
1544	CNAG_07810	CNAG_07810 _ 3	4	410974	410984	forward	0.17	0.18	0.17	0.12	0.12	0.08	0	0.09	0	0	0.04	0	0.173333	0.106667	0.03	0.0133333	-0.07	0.0939385	-0.02	1
1545	CNAG_07814	CNAG_07814 _ 1	4	499077	499111	forward	0.76	0.75	0.72	0.78	0.88	0.94	1	0.83	0.95	0.92	0.84	0.76	0.743333	0.866667	0.926667	0.84	0.12	0.0649835	-0.09	0.543309
1546	CNAG_07814	CNAG_07814 _ 2	4	499838	499859	forward	0.24	0.25	0.28	0.22	0.12	0.06	0	0.17	0.05	0.08	0.16	0.24	0.256667	0.133333	0.0733333	0.16	-0.12	0.0649835	0.09	0.543309
1547	CNAG_07839	CNAG_07839 _ 1	10	31735	31739	forward	0.99	0.98	0.98	1	0.99	1	1	1	1	1	1	1	0.983333	0.996667	1	1	0.01	0.678539	0	1
1548	CNAG_07840	CNAG_07840 _ 1	10	46753	46825	forward	0.84	0.81	0.81	0.86	0.87	0.82	0.87	0.93	0.83	0.81	0.84	0.75	0.82	0.85	0.876667	0.8	0.03	0.407705	-0.08	0.50785
1549	CNAG_07840	CNAG_07840 _ 2	10	46845	46857	forward	0.16	0.19	0.19	0.14	0.13	0.18	0.13	0.07	0.17	0.19	0.16	0.25	0.18	0.15	0.123333	0.2	-0.03	0.407705	0.08	0.50785
1550	CNAG_07901	CNAG_07901 _ 1	12	219369	219410	forward	0.87	0.87	0.93	0.95	0.94	0.94	0.93	0.9	1	0.9	0.93	0.85	0.89	0.943333	0.943333	0.893333	0.05	0.178893	-0.05	0.717662
1551	CNAG_07901	CNAG_07901 _ 2	12	219451	219464	forward	0.13	0.13	0.07	0.05	0.06	0.06	0.07	0.1	0	0.1	0.07	0.15	0.11	0.0566667	0.0566667	0.106667	-0.05	0.178893	0.05	0.717662
1552	CNAG_07902	CNAG_07902 _ 1	12	224576	224596	forward	0.96	0.94	0.94	0.81	0.78	0.8	1	1	1	0.91	0.88	0.88	0.946667	0.796667	1	0.89	-0.15	0.0183929	-0.11	0.215031
1553	CNAG_07902	CNAG_07902 _ 2	12	224614	224642	forward	0.04	0.06	0.06	0.19	0.22	0.2	0	0	0	0.09	0.12	0.12	0.0533333	0.203333	0	0.11	0.15	0.0183929	0.11	0.215031
1554	CNAG_07926	CNAG_07926 _ 1	13	48447	48478	forward	0.97	0.94	0.96	1	1	0.95	1	1	1	1	1	1	0.956667	0.983333	1	1	0.03	0.467555	0	1
1555	CNAG_07941	CNAG_07941 _ 1	13	530572	530619	forward	0.97	0.97	0.97	1	1	1	1	0.94	1	0.95	1	0.8	0.97	1	0.98	0.916667	0.03	0.267239	-0.06	0.684007
1556	CNAG_07965	CNAG_07965 _ 2	2	781792	781807	reverse	0.07	0.08	0.1	0.14	0.14	0.13	0.16	0.18	0.07	0.06	0.1	0.23	0.0833333	0.136667	0.136667	0.13	0.05	0.129646	-0.01	1
1557	CNAG_07965	CNAG_07965 _ 1	2	781856	781912	reverse	0.89	0.85	0.84	0.81	0.8	0.8	0.53	0.64	0.93	0.79	0.8	0.64	0.86	0.803333	0.7	0.743333	-0.06	0.138841	0.04	0.934355
1558	CNAG_07973	CNAG_07973 _ 2	4	421782	421829	reverse	0.69	0.63	0.7	0.73	0.85	0.65	0.91	0.77	0.8	0.7	0.64	0.84	0.673333	0.743333	0.826667	0.726667	0.07	0.246346	-0.1	0.486274
1559	CNAG_07973	CNAG_07973 _ 1	4	421848	421873	reverse	0.31	0.38	0.3	0.27	0.15	0.35	0.09	0.23	0.2	0.3	0.36	0.16	0.33	0.256667	0.173333	0.273333	-0.07	0.23326	0.1	0.486274
1560	CNAG_07981	CNAG_07981 _ 1	5	843652	843680	forward	0.32	0.29	0.31	0.47	0.34	0.39	0.42	0.32	0.66	0.68	0.78	0.89	0.306667	0.4	0.466667	0.783333	0.09	0.0928342	0.32	0.108901
1561	CNAG_07981	CNAG_07981 _ 2	5	843762	843784	forward	0.68	0.71	0.69	0.53	0.66	0.61	0.58	0.68	0.34	0.32	0.22	0.11	0.693333	0.6	0.533333	0.216667	-0.09	0.0928342	-0.32	0.108901
1562	CNAG_08008	CNAG_08008 _ 1	11	818741	818783	forward	0.91	0.8	0.94	0.77	0.76	0.77	0.99	1	1	0.96	0.96	1	0.883333	0.766667	0.996667	0.973333	-0.12	0.0649835	-0.02	0.905332
1563	CNAG_08008	CNAG_08008 _ 2	11	818951	818955	forward	0.09	0.2	0.06	0.23	0.24	0.23	0.01	0	0	0.04	0.04	0	0.116667	0.233333	0.00333333	0.0266667	0.12	0.0649835	0.02	0.905332
1564	CNAG_08024	CNAG_08024 _ 1	14	288055	288095	reverse	1	1	1	0.93	0.9	0.94	1	1	1	1	1	1	1	0.923333	1	1	-0.08	0.0673872	0	1
1565	CNAG_08025	CNAG_08025 _ 1	14	380744	380792	forward	0.87	0.86	0.84	0.92	0.92	0.9	0.98	0.86	1	0.95	0.99	0.95	0.856667	0.913333	0.946667	0.963333	0.06	0.121101	0.02	1
