# Supplementary material for: Alternative TSS use is widespread in Cryptococcus fungi in response to environmental cues and regulated genome-wide by the transcription factor Tur1
Source: PLoS Biol. 2024 Jul 25;22(7):e3002724. doi: 10.1371/journal.pbio.3002724 (PMC11302930; doi:10.1371/journal.pbio.3002724)
Supplement: S10 Table — (XLSX) [file pbio.3002724.s010.xlsx]

## Sheet: pics specific of SP
Table S10
gneId	name	pos	E1	E2	E3	S1	S2	S3
CNAG_04500	pk9_115_1	1024010	0	0	0	25.4	6.1	5.7
CNAG_04215	pk9_43_2	316359	0	0	0	8.2	2	8
CNAG_00460	pk1_158_1	1191804	0	0	0	6.9	3.2	8.3
CNAG_04170	pk9_22_2	187376	0	0	0	4.4	4.3	8.4
CNAG_00229	pk1_83_1	606712	0	0	0	11.8	2.5	9
CNAG_05520	pk14_72_1	538024	0	0	0	11.2	9	9.9
CNAG_04170	pk9_22_1	186009	0	0	0	10.6	4.5	10
CNAG_06400	pk13_74_2	388807	0	0	0	4.8	4.2	11.1
CNAG_07876	pk14_123_2	340762	0	0	0	5.9	5	11.2
CNAG_01406	pk5_219_1	391086	0	0	0	11.1	3.4	12.3
CNAG_06283	pk13_14_1	92318	0	0	0	8.1	2.3	12.7
CNAG_06873	pk5_266_1	14714	0	0	0	4.2	5.1	13
CNAG_07428-CNAG_01278	pk5_288_1	708513	0	0	0	54.8	73.5	13.3
CNAG_06475-CNAG_06482	pk13_103_27	607269	0	0	0	23.2	17.4	13.7
CNAG_00024	pk1_7_3	76433	0	0	0	6.8	1.5	14.1
CNAG_06928	pk3_208_1	1543647	0	0	0	4	4.6	14.5
CNAG_03492	pk8_138_2	1100539	0	0	0	8.8	7.2	14.5
CNAG_04575	pk10_13_1	993552	0	0	0	6.1	4.1	14.6
CNAG_01895	pk11_147_1	1196351	0	0	0	6.9	4.1	15.4
CNAG_04102	pk9_5_1	9090	0	0	0	4.9	9.4	17
CNAG_00109	pk1_38_1	301326	0	0	0	7	2.8	18.1
CNAG_06439	pk13_92_1	485318	0	0	0	6.3	3.4	19.5
CNAG_07032	pk14_120_1	49134	0	0	0	16.5	4.6	19.5
CNAG_05303	pk4_125_1	989704	0	0	0	9.1	4.4	20.4
CNAG_07532	pk3_230_1	1127527	0	0	0	9	6.2	20.7
CNAG_04417-CNAG_07769	pk9_96_38	832758	0	0	0	11.9	22.5	21.1
CNAG_02915	pk3_122_2	460315	0	0	0	16.1	4.4	21.9
CNAG_04079	pk2_149_1	1571200	0	0	0	9	6.4	22.2
CNAG_04224	pk9_48_2	335811	0	0	0	7.7	3.7	22.4
CNAG_05540	pk14_78_1	597545	0	0	0	14.5	7.6	22.4
CNAG_01130	pk5_110_1	1122704	0	0	0	7.6	7	22.5
CNAG_06863	pk5_260_1	41509	0	0	0	9.3	5.7	22.9
CNAG_05222	pk4_93_1	772707	0	0	0	13.3	6.9	22.9
CNAG_03498	pk8_140_1	1112280	0	0	0	10.8	4.5	23
CNAG_03136	pk8_15_1	155219	0	0	0	10.9	4.8	23.6
CNAG_03008	pk3_164_1	224329	0	0	0	6.4	6.5	24.7
CNAG_02754	pk3_64_1	840244	0	0	0	11.2	8	24.9
CNAG_05634	pk14_102_1	834205	0	0	0	8.4	2.7	25
CNAG_03372	pk8_98_1	785422	0	0	0	8.6	3.2	25.2
CNAG_01330-CNAG_07425	pk5_191_4	590875	0	0	0	20.5	2.7	25.6
CNAG_03528	pk8_158_2	1200893	0	0	0	16.4	10.2	25.9
CNAG_05135	pk4_60_2	516603	0	0	0	5	5.1	27.3
CNAG_04903	pk10_153_1	72035	0	0	0	22.9	4.3	27.8
CNAG_03872	pk2_83_1	1055476	0	0	0	8.7	6.3	27.8
CNAG_06103	pk12_48_2	314217	0	0	0	14.2	12.4	27.9
CNAG_04840	pk10_130_1	266016	0	0	0	10.4	5.2	28.1
CNAG_04867	pk10_143_1	161133	0	0	0	12.1	9.1	28.3
CNAG_03827	pk2_66_1	944527	0	0	0	4.4	5.9	28.6
CNAG_04697	pk10_76_1	668780	0	0	0	12.5	6.8	28.6
CNAG_03252-CNAG_03258	pk8_57_10	467157	0	0	0	35	8.5	28.6
CNAG_07784	pk9_146_1	1159774	0	0	0	9.1	2.9	28.7
CNAG_02392-CNAG_02389	pk6_123_1	452916	0	0	0	14.5	4.9	28.9
CNAG_01712	pk11_79_1	683573	0	0	0	8.6	5.7	29.1
CNAG_00091	pk1_31_1	253924	0	0	0	20.2	9.9	29.1
CNAG_02464	pk6_137_1	252165	0	0	0	6.3	8.5	29.6
CNAG_06285	pk13_17_1	96158	0	0	0	17.8	13.7	29.8
CNAG_02176	pk6_66_1	988913	0	0	0	15.4	5.4	29.9
CNAG_01011	pk5_59_1	1440159	0	0	0	5.2	11.3	31.5
CNAG_06765	pk2_181_1	100933	0	0	0	10.6	4.6	31.8
CNAG_05641-CNAG_05642	pk14_106_2	855101	0	0	0	4.6	12.5	32.1
CNAG_07924	pk13_119_2	41112	0	0	0	15.2	11.5	32.6
CNAG_06986	pk12_106_1	770625	0	0	0	11.9	5.6	32.7
CNAG_01209	pk5_138_1	912196	0	0	0	17.2	9.1	32.7
CNAG_00332-CNAG_00333	pk1_109_1	853469	0	0	0	3.4	8.9	32.9
CNAG_04601-CNAG_04600	pk10_27_1	918430	0	0	0	5	10.4	33.1
CNAG_03345	pk8_88_1	701353	0	0	0	9.6	6.1	33.2
CNAG_07837	pk10_159_3	15843	0	0	0	15.4	9.2	33.2
CNAG_00149-CNAG_00150	pk1_57_1	411538	0	0	0	5.9	10	33.2
CNAG_04635	pk10_47_1	819114	0	0	0	15.7	12.9	33.5
CNAG_06501	pk13_109_1	685190	0	0	0	25.3	7	33.8
CNAG_05109	pk4_49_2	452961	0	0	0	16.8	9.6	34.1
CNAG_00714	pk1_257_1	1864294	0	0	0	8.5	4.3	35.4
CNAG_06282-CNAG_06283	pk13_13_1	90171	0	0	0	5.3	15	35.7
CNAG_00778	pk1_303_1	2048314	0	0	0	12.5	10.1	36.9
CNAG_05301-CNAG_05302	pk4_124_1	985349	0	0	0	4.7	6.1	37.5
CNAG_01006	pk5_56_1	1451412	0	0	0	14.8	3.9	37.8
CNAG_03504	pk8_144_1	1139637	0	0	0	10.5	9.5	38.7
CNAG_06293	pk13_24_2	116525	0	0	0	14.9	21.3	39.1
CNAG_04090	pk2_155_1	1594652	0	0	0	15.3	12	39.6
CNAG_06871	pk5_263_2	23651	0	0	0	20	12.4	40.1
CNAG_01174	pk5_129_1	1003509	0	0	0	6.5	6.2	40.2
CNAG_06208-CNAG_07912	pk12_85_1	635850	0	0	0	3.7	10.1	40.5
CNAG_08022	pk14_130_1	95722	0	0	0	26.3	11	40.9
CNAG_03527	pk8_157_1	1195709	0	0	0	28.6	21.6	41.4
CNAG_03210	pk8_40_1	354207	0	0	0	12	11.7	41.6
CNAG_02856	pk3_101_1	603735	0	0	0	4.1	9	41.9
CNAG_03425	pk8_117_2	921943	0	0	0	21.8	6.1	42.9
CNAG_02685-CNAG_02684	pk3_38_1	1023120	0	0	0	2.8	5.9	43.1
CNAG_02143-CNAG_02141	pk6_53_1	1088214	0	0	0	5.1	7.9	43.8
CNAG_05379-CNAG_05380	pk14_23_1	144627	0	0	0	14.6	10.4	43.9
CNAG_01955	pk11_178_1	1359463	0	0	0	7.7	4.2	44.5
CNAG_01158	pk5_122_1	1051082	0	0	0	20	7.8	45.5
CNAG_03161	pk8_28_2	221692	0	0	0	24.2	9.1	45.7
CNAG_05931	pk7_101_1	1248125	0	0	0	10.3	14.1	48.2
CNAG_00588-CNAG_00589	pk1_208_1	1513857	0	0	0	3.5	12.1	48.4
CNAG_03359-CNAG_03360	pk8_93_1	744809	0	0	0	9.6	4.4	48.5
CNAG_01080-CNAG_01079	pk5_92_1	1259308	0	0	0	7.4	8.3	49.7
CNAG_03850	pk2_76_1	1009496	0	0	0	17.9	11	50.6
CNAG_04835	pk10_127_1	281541	0	0	0	15.3	11.2	52.3
CNAG_04505-CNAG_04506	pk9_119_1	1039197	0	0	0	4.5	5.5	52.7
CNAG_04705-CNAG_04704	pk10_79_1	646843	0	0	0	5.4	7.8	52.8
CNAG_04834	pk10_126_1	283638	0	0	0	15.7	8.5	53.9
CNAG_04730-CNAG_04729	pk10_84_1	561943	0	0	0	7.3	17.5	54.1
CNAG_07605-CNAG_01776	pk11_226_1	859468	0	0	0	6.8	17.1	55.2
CNAG_01814	pk11_122_1	989158	0	0	0	32.6	26.3	58.1
CNAG_01044-CNAG_01043	pk5_78_1	1359930	0	0	0	7.1	19.3	60.9
CNAG_03127	pk8_12_2	133250	0	0	0	8	7.4	61.9
CNAG_06493-CNAG_06494	pk13_106_1	665312	0	0	0	3.6	6.3	62.5
CNAG_05663	pk14_114_1	915708	0	0	0	8.5	6.2	64.1
CNAG_05376	pk14_21_1	135851	0	0	0	5.8	12	64.4
CNAG_04846	pk10_133_1	249356	0	0	0	6.6	6.9	65.3
CNAG_00549-CNAG_00550	pk1_191_2	1412255	0	0	0	7.2	22.9	67.3
CNAG_04991-CNAG_04992	pk4_17_2	170662	0	0	0	6.6	16.6	67.9
CNAG_03160-CNAG_03161	pk8_27_1	219563	0	0	0	7.6	8.4	69.6
CNAG_02791-CNAG_02790	pk3_74_1	760280	0	0	0	6	27.8	73
CNAG_04786	pk10_105_1	405174	0	0	0	33.6	24.6	75.8
CNAG_03143	pk8_20_1	173909	0	0	0	5.4	13.7	78.5
CNAG_00678-CNAG_00679	pk1_244_1	1764286	0	0	0	28.5	25	78.7
CNAG_05381-CNAG_07874	pk14_26_3	155060	0	0	0	9.5	17.5	80.9
CNAG_06668	pk7_182_1	429220	0	0	0	2.9	14.7	82.4
CNAG_03570	pk8_171_1	1301861	0	0	0	10.3	7.6	83.2
CNAG_07846	pk10_165_2	332093	0	0	0	49.5	38.6	88.3
CNAG_03564-CNAG_03565	pk8_168_1	1288802	0	0	0	8.4	22	88.6
CNAG_01948	pk11_175_1	1344635	0	0	0	9.5	11.8	89.1
CNAG_06431-CNAG_06432	pk13_87_1	465568	0	0	0	7.3	17.8	89.4
CNAG_06872	pk5_264_2	18353	0	0	0	20.8	9.6	91.4
CNAG_01634-CNAG_01635	pk11_64_1	476225	0	0	0	10.3	14.8	93
CNAG_00156	pk1_63_1	431811	0	0	0	9.6	17.4	94.8
CNAG_02734-CNAG_02733	pk3_54_1	880105	0	0	0	3.9	8.7	95.5
CNAG_03896-CNAG_03897	pk2_94_1	1125557	0	0	0	8.4	22.5	100.3
CNAG_05289-CNAG_07826	pk4_114_1	944515	0	0	0	14.2	18.7	102.7
CNAG_02182	pk6_68_1	969737	0	0	0	8.4	19	103
CNAG_02966-CNAG_02965	pk3_141_1	323597	0	0	0	10.5	12	103.4
CNAG_04186	pk9_30_1	235291	0	0	0	9.7	31	121.2
CNAG_03007-CNAG_03006	pk3_163_1	226238	0	0	0	8.4	13.1	127
CNAG_01982-CNAG_01983	pk11_188_1	1436763	0	0	0	8.6	36.8	129.5
CNAG_04737-CNAG_04736	pk10_85_1	541344	0	0	0	11.2	24.7	134
CNAG_03973-CNAG_03974	pk2_117_1	1309839	0	0	0	11.1	29.5	136.5
CNAG_05846-CNAG_05847	pk7_69_1	1028642	0	0	0	17.5	45.6	139.3
CNAG_00115-CNAG_00116	pk1_39_1	314004	0	0	0	4.6	21.9	145.9
CNAG_06206-CNAG_06207	pk12_83_1	627148	0	0	0	13.5	48.8	148.1
CNAG_03492	pk8_138_1	1098635	0	0	0	14.6	36.9	150.4
CNAG_07303	pk1_342_1	6151	0	0	0	110	81.6	160.6
CNAG_00594-CNAG_00595	pk1_213_1	1528882	0	0	0	10.9	62.2	162
CNAG_01119	pk5_104_1	1156673	0	0	0	22.3	40.5	171.7
CNAG_00388	pk1_127_1	1024807	0	0	0	77.5	52.4	186.2
CNAG_03572	pk8_173_1	1304722	0	0	0	18.7	35.5	195.2
CNAG_04755-CNAG_04753	pk10_91_2	494508	0	0	0	20.9	63.7	195.8
CNAG_03909	pk2_100_1	1156719	0	0	0	38.1	76.4	198.5
CNAG_01939	pk11_166_1	1321525	0	0	0	59.7	86.2	248.3
CNAG_05321-CNAG_07830	pk4_136_1	1052105	0	0	0	80.5	145.2	266.8

## Sheet: pics specific of EP
gneId	name	pos	E1	E2	E3	S1	S2	S3
CNAG_03049-CNAG_03048	pk3_177_1	121888	3.8	3.3	6.6	0	0	0
CNAG_06475-CNAG_06482	pk13_103_13	592439	4	20.1	14.7	0	0	0
CNAG_06804-CNAG_07406	pk5_238_1	219774	4.1	15.1	8.6	0	0	0
CNAG_05767	pk7_35_1	815348	4.2	8.2	8	0	0	0
CNAG_06475-CNAG_06482	pk13_103_20	597967	4.7	2.9	1.5	0	0	0
CNAG_06475-CNAG_06482	pk13_103_2	584352	4.8	12.1	6.9	0	0	0
CNAG_06036-CNAG_06048	pk12_23_12	151219	6.7	19.3	26	0	0	0
CNAG_01781-CNAG_01787	pk11_113_22	891634	7.1	5.5	9.3	0	0	0
CNAG_04857-CNAG_04855	pk10_136_21	228865	7.5	17.8	13.9	0	0	0
CNAG_00549-CNAG_00550	pk1_191_1	1412085	7.5	27.2	33.4	0	0	0
CNAG_06036-CNAG_06048	pk12_23_14	154878	9.6	29.3	27	0	0	0
CNAG_02323	pk6_103_1	613291	11	12.8	10.6	0	0	0
CNAG_07496-CNAG_06984	pk3_216_6	10961	11.2	21.3	14.7	0	0	0
CNAG_06699-CNAG_05670	pk7_188_7	533652	11.5	35.8	27.3	0	0	0
CNAG_03797-CNAG_03805	pk2_58_36	869248	12.5	39.7	35.3	0	0	0
CNAG_04101-CNAG_04102	pk9_4_2	7638	14.5	41.6	37	0	0	0
CNAG_04176-CNAG_04177	pk9_26_4	209654	19.3	28	40.7	0	0	0
CNAG_03797-CNAG_03805	pk2_58_27	863997	19.7	41.2	42.9	0	0	0
CNAG_04865-CNAG_04864	pk10_142_1	170169	21.9	20.9	33.4	0	0	0
CNAG_03252-CNAG_03258	pk8_57_19	475087	25.6	8.9	22.8	0	0	0
CNAG_06475-CNAG_06482	pk13_103_48	622310	38.6	15.1	27.4	0	0	0
CNAG_07665	pk7_195_3	471808	53.1	14.1	31.1	0	0	0
CNAG_00336-CNAG_00337	pk1_112_1	864315	58.8	23	75.9	0	0	0
CNAG_02201	pk6_74_1	930295	63	11.4	42.5	0	0	0
CNAG_03903	pk2_96_1	1139501	64.6	20	49	0	0	0
CNAG_02200	pk6_73_1	932348	68.9	30.3	49.3	0	0	0
CNAG_06196	pk12_74_2	588666	69.3	27.7	56.7	0	0	0
CNAG_03995	pk2_124_1	1355424	69.9	19.4	48.7	0	0	0
CNAG_01119-CNAG_01118	pk5_105_1	1156922	114.2	106.1	133.2	0	0	0

## Sheet: pics present in EP and SP
Table S10 positions and weight to the peaks identified by Tur1 ChIP-seq analysis
			Growth condition
locus associated with the peaks	name of the peak	position of the peak	Expo1	Expo2	Expo3	Stat1	Stat2	Stat3
CNAG_01781-CNAG_01787	pk11_113_30	898646	51.1	47.9	36.7	83.8	45.1	2
CNAG_06036-CNAG_06048	pk12_23_21	159307	38.9	91.1	63.3	60.5	28.7	3.4
CNAG_01277-CNAG_01276	pk5_178_2	720223	15.4	45.3	31.1	23.5	8.8	4
CNAG_01781-CNAG_01787	pk11_113_33	904619	41.9	80.9	51.5	67.4	41.1	4
CNAG_03797-CNAG_03805	pk2_58_13	849885	35.6	87.7	42.2	54.5	47.9	4
CNAG_06845	pk5_256_1	92945	23.9	25.2	18.2	34.5	11	6.3
CNAG_06884-CNAG_07579	pk3_187_1	1419174	49.8	62.7	49.6	81.7	32.3	7.5
chr8_end	pk8_207_1	1398203	20.5	47	17	30.8	15.9	8.6
CNAG_07860	pk10_173_1	984590	40.4	23.6	21.5	64.1	32.3	8.8
CNAG_03081-CNAG_03080	pk3_186_1	40995	8.2	15.9	1.9	18.3	11.6	9.4
CNAG_02253-CNAG_02240	pk6_86_16	798989	28.9	10.5	10.1	41.3	31.5	9.5
CNAG_06623-CNAG_06624	pk7_166_1	308693	16.8	31.8	17.6	25.7	22.1	9.9
CNAG_06944	pk8_206_1	283	28.1	43.5	29.8	40.3	29	10.3
CNAG_07621	pk6_183_1	1541	57.7	40.4	54.2	99	59	11.4
CNAG_03720	pk2_32_1	621020	36.8	19.3	9.9	56.2	45	14.5
CNAG_06036-CNAG_06048	pk12_23_5	145999	15.8	5.8	5.6	24.1	23.6	15.1
CNAG_02846-CNAG_02845	pk3_95_1	629734	38.1	48.5	34	59	53.1	15.3
CNAG_05009	pk4_23_1	216527	61.2	60.3	43.2	116.9	72	15.3
CNAG_05479	pk14_57_1	424380	54.4	22.9	20.5	92.2	88.1	15.3
CNAG_05332	pk14_133_1	305	39.6	30.4	20.6	62	43.5	15.7
CNAG_04099	pk2_160_2	1621228	51.1	58.9	48	84.1	49.6	15.9
CNAG_03797-CNAG_03805	pk2_58_30	865445	16.2	9.5	9.6	24.8	26.6	16.2
CNAG_04417-CNAG_07769	pk9_96_41	834989	37.4	33.2	26.1	58.3	23	17.9
CNAG_03502	pk8_143_1	1124853	43.4	30.2	25.6	70.1	44.1	17.9
CNAG_03572-CNAG_03573	pk8_174_1	1307157	43.2	25.5	15.2	69.7	57.7	18.5
CNAG_05682-CNAG_05683	pk7_5_1	604181	35.3	30.8	25.1	53.4	44.4	19.3
CNAG_04056	pk2_141_1	1512699	57.9	25.9	23	101.4	80	20.4
CNAG_06068-CNAG_07901	pk12_31_1	219224	55.4	48.1	45.7	94.1	77.8	20.9
CNAG_05386-CNAG_05387	pk14_29_1	171609	58.5	59.5	41.2	103.1	81.4	26
CNAG_07429	pk5_289_1	742915	23	16.8	19.5	34	20.2	27.6
CNAG_00815	pk1_326_2	2163358	72.9	79.3	48.9	162.9	124.5	28.6
CNAG_01369	pk5_205_1	478606	41.3	27.2	37	66.4	51.8	30.5
CNAG_04291	pk9_67_1	494152	58.9	54	43.7	106.5	57.7	30.7
CNAG_06699-CNAG_05670	pk7_188_41	566980	57	19.7	27.8	98.1	96.5	30.7
CNAG_05542-CNAG_05543	pk14_81_1	604226	51.8	29.9	35.2	84.9	55	31.8
CNAG_06999-CNAG_07000	pk9_140_1	1154857	72.8	90.7	75.5	162.9	103.5	32.3
CNAG_04176	pk9_25_1	202033	73.9	83.6	66.6	166.7	103.5	36.2
CNAG_06333	pk13_50_1	219315	68.6	48.9	60.4	147.8	96.5	36.8
CNAG_07781	pk9_145_1	1141619	72.9	34.1	41.3	162.9	141	39.1
CNAG_04485	pk9_114_1	987248	68	33	23	143.4	101.5	42.4
CNAG_07919	pk13_131_1	464	47.8	20.6	43.2	79.6	66	48.7
CNAG_01921-CNAG_01922	pk11_159_1	1271483	61.8	9.6	18	119.6	113.9	49.4
CNAG_06699-CNAG_05670	pk7_188_40	565505	55.5	9.9	29.4	94.7	82.9	64.6
CNAG_07015-CNAG_07411	pk5_272_1	256397	70.4	127.9	103	153.5	154.4	66.7
CNAG_06096-CNAG_06097	pk12_44_1	298260	73.9	118.6	118.4	166.7	126.1	68.7
CNAG_06164	pk12_61_1	484089	48.2	43	66.5	79.9	59.4	70.8
CNAG_00814	pk1_325_4	2159411	27.4	6.7	17.4	39.3	47	72.5
CNAG_02160-CNAG_02159	pk6_57_1	1049700	76.7	67.7	62.3	173.7	133.3	73
CNAG_06630	pk7_168_1	323637	49.3	61.5	75.4	81.4	62.2	73.2
CNAG_01367-CNAG_01365	pk5_203_1	487828	30.3	6.1	14.8	44.8	50.3	76.7
CNAG_07458-CNAG_00863	pk5_304_1	1799934	77.9	76.3	93.3	175.2	140.5	77.8
CNAG_00846-CNAG_00847	pk1_332_1	2241875	69.6	65.7	58.8	151.6	125.3	79.5
CNAG_03797-CNAG_03805	pk2_58_23	860675	45.9	4.5	22	76.6	55.1	80.2
CNAG_01631	pk11_63_2	466557	130.7	84.8	73.8	193	148.5	86.9
CNAG_05487-CNAG_08026	pk14_61_3	452585	50.6	10.6	23.1	82.5	42	87.6
CNAG_06400-CNAG_06401	pk13_75_3	393444	69.9	98.6	91.6	152.5	118.7	91.3
CNAG_06475-CNAG_06482	pk13_103_7	589415	44.7	15.6	15.9	74.3	42.3	92
CNAG_05833-CNAG_05834	pk7_65_1	994226	24.5	3.2	19.6	35	20.8	92.6
CNAG_06699-CNAG_05670	pk7_188_18	546546	46.7	10.5	24.2	77.7	37	96.3
CNAG_02253-CNAG_02240	pk6_86_27	807536	46	11.7	25.6	77.3	57.4	97.2
CNAG_05911-CNAG_05912	pk7_94_1	1195921	72.6	104.7	121.9	161.8	147.5	97.9
CNAG_02018-CNAG_06955	pk11_210_3	1548695	40.8	3.6	15.9	66.1	43.4	101.4
CNAG_06699-CNAG_05670	pk7_188_8	535518	46.5	10.3	23.7	77.5	61.5	102
CNAG_02253-CNAG_02240	pk6_86_18	801833	46.4	11.9	32.2	77.4	50.3	102.1
CNAG_02658-CNAG_02657	pk3_26_3	1104076	4.2	7.7	21	15.5	25	103.6
CNAG_07002-CNAG_07786	pk9_142_4	1168225	30.4	11.4	22.1	45.6	33.2	104
CNAG_07494	pk2_208_1	1565469	183.5	131.7	129.6	196.6	157.7	107.9
CNAG_04209-CNAG_04210	pk9_37_1	299896	4.4	16.3	25.1	15.5	36.7	110.1
CNAG_00481-CNAG_00483	pk1_167_1	1242424	45.8	15.3	50.3	76.2	41.8	111.4
CNAG_06101	pk12_46_1	310022	3.3	47.9	96.8	14.8	26.7	114.1
CNAG_00441-CNAG_00442	pk1_150_1	1148217	20.7	62.7	66.6	30.9	34	117.9
CNAG_02043-CNAG_07649	pk6_14_1	1349997	71.6	15.6	42.8	159.1	147.7	119.2
CNAG_05202-CNAG_05212	pk4_89_40	743638	52.9	12.2	20.7	89.3	63	120.7
CNAG_05129-CNAG_05130	pk4_56_1	502983	3.4	37.9	65.7	14.9	42	120.9
CNAG_05913-CNAG_05914	pk7_96_1	1203368	8.5	25.9	19.7	18.6	37.4	125.9
CNAG_05517	pk14_70_1	525974	59.2	14.4	37.3	107.3	77.8	127.6
CNAG_03592-CNAG_07751	pk8_179_1	1359697	83.2	109	140.3	177.9	148.2	127.8
CNAG_03177-CNAG_03178	pk8_35_2	264230	17.3	4.8	5.4	26.7	56.3	128.9
CNAG_07789-CNAG_07790	pk9_150_2	1181705	55	27.5	50.2	93.7	58.9	129.5
CNAG_05798	pk7_49_1	907710	54.7	18.9	42.8	92.3	64	131
CNAG_06698-CNAG_06699	pk7_187_2	523497	65	27.9	40	130.5	43.2	131.2
CNAG_02125-CNAG_02124	pk6_43_1	1130923	67.3	35.6	42.5	142.2	151.9	132.6
CNAG_00128-CNAG_00129	pk1_49_2	350547	31.7	13.2	39.4	46.6	40.9	134
CNAG_01835-CNAG_01836	pk11_129_1	1041669	48.7	12.7	45.3	80.1	42.8	134.3
CNAG_00178-CNAG_00179	pk1_71_1	486087	7.2	41.9	80.1	17.9	26.7	135.8
CNAG_07496-CNAG_06984	pk3_216_2	6073	52.1	25.7	51.3	85.6	68.9	137.1
CNAG_02348-CNAG_02347	pk6_109_1	552995	7.6	41.9	80.1	18.2	48.6	137.9
CNAG_00183-CNAG_00184	pk1_75_1	500183	10.2	64.9	119.3	19.5	41.8	139
CNAG_05554	pk14_87_1	630835	46.7	16.9	48.3	77.8	52.3	142.1
CNAG_06523-CNAG_06524	pk7_120_1	6426	57.7	30.4	54.2	99.9	74.6	144.1
CNAG_01274	pk5_177_1	728571	28	2.9	39.6	40.1	35.6	144.5
chr14_end	pk14_134_4	942632	52.3	33	59.4	86.7	88.8	145.4
CNAG_06936-CNAG_07584	pk3_211_1	1572138	60.2	43.9	56.4	110.9	83.8	145.9
CNAG_04068	pk2_145_1	1539393	51.3	19.3	45.7	84.6	64.8	146.8
CNAG_01626-CNAG_01627	pk11_60_1	458252	55.4	14.2	24.7	94.7	64.4	147.3
CNAG_02540	pk6_173_2	52223	6.4	62.7	69.6	17.4	55.1	149.1
CNAG_00981-CNAG_00980	pk5_46_1	1514755	66	51.8	80.9	134.9	134.4	149.1
CNAG_03346-CNAG_03347	pk8_90_1	708501	12.6	33.2	24.5	21.7	50	149.5
CNAG_04622	pk10_37_2	855033	4.8	2.1	10.6	15.8	49.3	149.9
CNAG_06944	pk8_183_1	3771	59.7	31.5	56.7	109.1	80.5	152.8
CNAG_07868	pk10_177_2	1053785	55	31	55.6	93.6	76.2	153.8
CNAG_02362	pk6_117_1	517078	13	29.2	83.2	22	47.1	154.8
CNAG_00456-CNAG_00457	pk1_157_2	1184947	11.3	15.5	56.6	20.8	30	157.8
CNAG_01239	pk5_149_1	841146	21.3	28.1	31.1	31.7	41.6	162.9
CNAG_07842-CNAG_04904	pk10_163_1	64919	59.6	15.1	42.6	108.7	64.3	163.2
CNAG_00565-CNAG_00566	pk1_197_1	1459205	44.1	24.9	49.4	74	65.5	163.4
CNAG_01713-CNAG_01714	pk11_80_1	686951	17.4	3	18.1	26.8	21.9	165.7
CNAG_03072-CNAG_03071	pk3_185_1	60723	27.6	21.8	33.9	39.3	88	165.7
CNAG_06567-CNAG_06568	pk7_136_1	138580	21.5	22.5	34.6	32	43.4	167
CNAG_03772-CNAG_07965	pk2_47_3	776370	27.5	30.1	47.6	39.3	65.1	167
CNAG_04857-CNAG_04855	pk10_136_12	219436	61.5	22.3	57.2	117.7	90.8	167.2
CNAG_01565	pk11_44_1	297483	69.1	20	52	150.3	125.1	167.2
CNAG_03600	pk2_2_1	298940	58.1	12	33.5	102.3	76.3	168.8
CNAG_05762	pk7_29_1	803662	63.9	31.8	65.1	127.5	83.4	170
CNAG_01216-CNAG_01215	pk5_141_1	900584	37.1	11.8	41	57.4	49.3	171.5
Na-CNAG_04931	pk10_180_2	1615	65.2	35.6	58.2	131.5	82.3	172
CNAG_01577-CNAG_01578	pk11_49_1	340744	13.2	79.4	117.4	22	61.1	173.6
CNAG_02316	pk6_100_1	630581	56.5	13.3	39.3	97.2	71.7	173.7
CNAG_06817-CNAG_06816	pk5_247_2	182044	19.8	4.5	3.9	28.8	53.4	174.5
CNAG_06475	pk13_102_3	579218	61.1	12.2	33.3	116.6	91.4	175.2
CNAG_03228	pk8_47_3	395364	62.6	19.3	38.8	122.8	90.7	175.4
CNAG_00983	pk5_47_1	1511032	68.2	26.8	62.7	144.3	91.9	176.3
CNAG_06717	pk2_164_1	242321	58.7	14.9	38.3	104.4	69.9	177
CNAG_07676	pk7_199_1	1034037	64.7	26.6	52.9	128.9	90.5	177.1
CNAG_00235	pk1_84_1	618016	13.3	45.3	54.9	22.2	50.9	177.9
CNAG_02219	pk6_78_1	881451	22.4	27.5	49.7	33.5	76.2	178.2
CNAG_01802	pk11_118_1	964279	57.9	18.9	49.2	101	67.1	178.9
CNAG_03911	pk2_102_1	1163868	24.8	90.1	88.7	35.8	67.5	179.3
CNAG_00655	pk1_231_1	1706724	68.5	31.2	59.6	146.9	94.5	179.8
CNAG_05251-CNAG_05252	pk4_104_1	848548	39.5	13.3	43	61.5	41.7	180.7
CNAG_05940	pk7_108_1	1272435	19.3	27.2	23.5	28.4	46.6	180.9
CNAG_03252-CNAG_03258	pk8_57_27	484511	61.2	29.3	57.6	116.6	94.9	181.4
CNAG_00809	pk1_322_1	2139873	64.8	18.5	45.2	129.4	87.9	181.6
CNAG_07919-CNAG_06256	pk13_115_1	4655	65.4	41.6	51	132.3	94.8	182.4
CNAG_00122-CNAG_00123	pk1_44_1	327989	6.6	59.1	85.3	17.5	64.2	182.7
CNAG_04216-CNAG_04217	pk9_45_1	319368	9	15.3	57.9	18.9	49	183.4
CNAG_03347	pk8_91_1	713671	60.6	25.5	57.9	113.5	98.7	183.8
CNAG_00674-CNAG_00675	pk1_241_1	1752793	14.8	10.1	39.9	22.8	34	185.6
CNAG_07496-CNAG_06984	pk3_216_5	10106	67.1	33.5	53.5	141.1	117.2	186.1
CNAG_04686	pk10_69_1	698333	61	23.3	39.9	115.7	87.9	186.2
CNAG_01597	pk11_53_1	383606	69.8	17.4	47.5	152.5	113.9	186.3
CNAG_05514-CNAG_05515	pk14_67_1	518917	32.7	38.9	86.9	47.9	62.4	186.8
CNAG_00744-CNAG_00745	pk1_279_3	1951744	29.1	14.3	46.2	41.3	67	187
CNAG_01761-CNAG_08008	pk11_105_1	818004	31.4	13.5	51	46.5	33.8	187.2
CNAG_01180	pk5_133_1	991891	61.6	13.5	53.9	118.7	85.8	188.7
CNAG_05765-CNAG_05766	pk7_33_1	809330	56.6	18.9	49.8	97.2	72.1	189.1
CNAG_01727	pk11_86_1	731432	65.2	27.2	54.9	131.6	85.6	189.2
CNAG_06151	pk12_60_1	438660	49.1	5.1	24.2	80.7	51.7	191.3
CNAG_05192	pk4_84_1	682857	60.8	11.7	40.7	114.2	76	191.5
CNAG_04259	pk9_56_1	420057	68.1	38.7	56.1	143.7	109.2	191.5
CNAG_07413	pk5_282_2	283571	66	16.7	37.8	134.9	86.4	191.8
CNAG_02153-CNAG_02152	pk6_56_1	1068865	33	6	5	48.1	77.1	192.7
CNAG_01075-CNAG_01074	pk5_87_1	1270212	13	3.3	20	21.9	46.6	192.9
CNAG_07835	pk4_167_1	1084181	62.7	43.4	57	123.5	90.9	193.3
CNAG_01388	pk5_213_1	426931	65.2	9.7	33.4	131.5	76.8	193.5
CNAG_00728-CNAG_00730	pk1_270_2	1900666	34.5	85.9	121	50.6	87.5	194.2
CNAG_02654	pk3_23_1	1118845	64.5	17.2	47.3	128.5	85.1	195.1
CNAG_01781-CNAG_01787	pk11_113_15	885747	67.1	19	47	141.5	94.1	195.8
CNAG_00361-CNAG_00362	pk1_120_1	918691	66.9	27.5	67.6	137.9	92.9	198
CNAG_06928	pk3_208_2	1546618	61	14.3	34.2	114.7	86.6	200.4
CNAG_04679	pk10_65_1	711984	67.1	20.1	46.7	141.9	96.8	200.8
CNAG_00474	pk1_164_1	1220177	58.8	18.7	41.1	106	100.7	201.2
CNAG_04142-CNAG_07758	pk9_19_1	117321	33.4	14.5	41	48.6	100.8	202.3
CNAG_01413	pk5_221_3	373717	71.9	23.1	48.6	159.5	109.1	204.7
CNAG_07972-CNAG_06879	pk3_250_14	1388631	59.7	46	73.6	109	97.7	204.8
CNAG_06475-CNAG_06482	pk13_103_18	597053	67.9	31.8	63.4	143.2	124.4	204.8
CNAG_03140-CNAG_03141	pk8_17_1	171480	34.4	19.3	30.6	50.4	83	205.4
CNAG_05636	pk14_104_2	839239	66.4	11.5	40.7	136.1	77.7	205.7
CNAG_03061-CNAG_03060	pk3_183_1	90061	34.8	23.2	69.4	51.4	87.8	207.4
CNAG_00732-CNAG_00733	pk1_271_2	1912288	25.6	10.3	36.1	36.8	94.9	207.4
CNAG_07690-CNAG_07691	pk7_203_1	1303776	26.8	43.8	84.7	38.8	50.1	208.9
CNAG_04327	pk9_76_2	579677	70.9	16.6	41.3	156.6	123.2	209.3
CNAG_03994	pk2_123_1	1354777	102.6	26.7	48.8	185.2	136.6	209.3
CNAG_00645	pk1_228_1	1680668	74.8	28.7	55.9	167.7	129.4	209.5
CNAG_03485-CNAG_03486	pk8_137_1	1087437	24.2	5.4	6.9	34.7	77	210.7
CNAG_01599	pk11_54_1	386130	67.2	17.1	46	142.2	113	211
CNAG_01781-CNAG_01787	pk11_113_23	892554	69.1	40.2	63.5	150.5	124.3	211.9
CNAG_01813	pk11_121_1	986201	68.2	20.6	47.2	146	107.7	212.6
CNAG_03914	pk2_104_3	1175769	29.1	36.2	41.9	41.3	108.5	214.8
CNAG_02301	pk6_95_1	661851	71.3	29.4	62	158.2	121.6	215
CNAG_00330	pk1_108_1	843338	66.9	17.1	41	139.2	108.2	215.6
CNAG_00975	pk5_40_1	1527786	62	16.5	37.6	121.1	98	215.7
CNAG_04441	pk9_99_2	878690	67.7	17.1	51.4	142.7	103.8	215.8
CNAG_07816-CNAG_05144	pk4_156_1	545173	33.3	104.4	142.6	48.6	96.7	216.1
CNAG_00436	pk1_149_1	1134473	68.2	28	54.9	146.1	112.8	216.2
CNAG_01358-CNAG_01357	pk5_198_1	508826	62.4	21.8	43.4	122.3	95.3	216.3
CNAG_05415	pk14_38_1	247760	70.3	17.4	38.6	153.5	112.3	217.3
CNAG_05511	pk14_65_1	508890	61.5	16.6	32.8	117.8	91.9	218.7
CNAG_04211	pk9_39_2	306122	94.8	37.9	54.2	183	142.7	218.7
CNAG_05003-CNAG_05004	pk4_20_1	199809	42.4	17	45.4	69.2	61.7	218.8
CNAG_04064	pk2_144_1	1534985	73	27	53.4	163.3	110.2	219
CNAG_04990-CNAG_04991	pk4_15_1	165848	31.9	28.4	69.7	47.3	90.3	220.1
CNAG_00018	pk1_5_2	60558	72.8	21.5	38	162.9	109	221.3
CNAG_06443-CNAG_06444	pk13_93_1	501881	58.9	19.8	58.1	106.7	86.1	221.4
CNAG_02134	pk6_47_1	1110317	65.4	12.9	39.1	132.7	95.7	221.6
CNAG_04397	pk9_92_1	756935	69.5	17	48	151.6	97.9	222.3
CNAG_04176-CNAG_04177	pk9_26_1	207618	32.5	26.8	68.9	47.8	103.4	222.7
CNAG_06363-CNAG_06364	pk13_58_1	303927	13.9	21.3	58.9	22.4	33.1	223.4
CNAG_04377	pk9_88_4	716882	97.8	28.2	51.4	183.8	136.9	223.8
CNAG_02414	pk6_127_1	382944	65.6	13.7	49.2	132.7	115.1	224.1
CNAG_01252-CNAG_01251	pk5_160_1	796992	53.8	30.5	62	91.4	64.4	224.3
CNAG_04099	pk2_160_1	1620417	62.4	19.1	45	122.4	97.7	224.5
CNAG_00796	pk1_314_1	2107144	23.5	6.8	32.3	34	34.9	224.6
CNAG_04612-CNAG_04611	pk10_33_1	888158	61.5	20.4	41.5	117.6	85.4	225.2
CNAG_05646	pk14_112_1	866846	70.3	33.5	59	153.5	110.6	225.5
CNAG_02810	pk3_81_3	721203	68.9	14.2	43.4	149.1	114.5	225.7
CNAG_06437	pk13_90_1	482230	64.4	27.4	68.8	128.3	102.7	225.9
CNAG_04664-CNAG_04663	pk10_57_1	738069	61.2	18.8	62.5	116.6	95.8	226.2
CNAG_06113	pk12_51_1	345830	70.5	22.9	47.5	154.6	99.7	226.4
CNAG_00132	pk1_51_1	362516	75.3	20.4	41	169.3	123	226.6
CNAG_04114	pk9_14_1	41613	77.3	26.2	51.3	174.3	123.7	227.1
CNAG_07415-CNAG_01432	pk5_283_1	321313	35.9	18.2	17	54.9	80.5	227.8
CNAG_03796	pk2_57_1	833415	67.1	30.9	72.8	140.7	111.4	228.5
CNAG_00650	pk1_229_1	1691521	96.2	25.2	48.4	183.5	118	228.7
CNAG_06489	pk13_104_2	652424	85.5	22.5	44	178.8	139.4	228.7
CNAG_05381-CNAG_07874	pk14_26_1	152103	30.4	6.7	15.4	44.8	102.5	229
CNAG_04408	pk9_94_1	778422	82	28.7	58.6	177.5	123.6	229.5
CNAG_02995	pk3_159_1	253354	74.8	19.9	45.1	168.2	130.9	229.5
CNAG_01250	pk5_158_1	804183	71.2	21.1	41.3	158.2	102.7	229.8
CNAG_03752	pk2_40_1	705302	65.3	21.7	48.2	131.9	101.7	230.1
CNAG_00319	pk1_104_1	818084	69.3	16.7	50.1	150.6	114.8	230.1
CNAG_05309	pk4_129_3	1013575	67	15.7	37.5	139.8	97.3	230.5
CNAG_06230	pk12_92_1	690505	99.6	31	53.2	184.5	139.5	230.5
CNAG_06896	pk3_190_1	1448878	76.1	21.7	43.4	173.6	133.2	230.7
CNAG_06036-CNAG_06048	pk12_23_13	152967	68.4	20.8	45.6	146.3	111.4	230.9
CNAG_04625	pk10_39_1	848329	65.1	18.6	51	131.1	96.7	231.4
CNAG_00772	pk1_297_2	2028824	78.5	16	43.1	175.5	135	231.5
CNAG_05135	pk4_60_4	518687	77.9	26.3	52.2	175.4	136.2	231.5
CNAG_03424	pk8_116_1	919041	86.3	39.1	50.2	179.5	138.8	231.6
CNAG_00777	pk1_301_1	2041001	92.7	21.5	51.4	182.8	142.5	231.7
CNAG_01360	pk5_199_1	505222	83.1	22.3	41.6	177.7	136.6	231.8
CNAG_07177	pk7_189_1	472578	75.4	32.9	58.6	171.8	144.3	232.3
CNAG_01452	pk5_235_1	280374	71.5	22.6	48.8	159	121.2	232.6
CNAG_05661-CNAG_05662	pk14_113_2	908012	16.3	9.2	38.2	25	54.2	233.7
CNAG_03166	pk8_30_1	231142	77.2	19.2	47.5	174.3	121.4	233.8
CNAG_04441	pk9_99_1	877012	116.2	23.7	48.3	187.4	124.1	233.8
CNAG_02533	pk6_169_1	63520	70.3	17.1	34.5	153	123.6	234
CNAG_05374-CNAG_05375	pk14_20_2	131951	132.4	119.5	160.2	193.3	154.1	234.1
CNAG_05032	pk4_27_1	265752	31.8	48	112.5	47.2	114.6	234.2
CNAG_00495	pk1_170_1	1268603	75.3	24.2	40.3	171.5	128.9	234.2
CNAG_07566	pk3_242_1	1225273	91.1	28.8	47.9	182.1	145.5	234.4
CNAG_05620	pk14_101_1	801730	91.1	31.8	57.4	182.1	129.2	234.7
CNAG_05712	pk7_10_1	673325	109.8	20.6	45.5	185.6	140.4	234.7
CNAG_02033	pk6_6_1	1371507	117.3	41.1	55.9	187.8	148	235.3
CNAG_02001	pk11_203_1	1503434	72.6	20.3	40.6	161.6	125.5	235.4
CNAG_02268	pk6_90_1	737341	67.5	25.3	50.8	142.3	119.6	235.8
CNAG_06475-CNAG_06482	pk13_103_45	619281	72.2	24.7	45.5	160.9	121.5	235.8
CNAG_02890	pk3_116_1	519260	68.1	17.5	46.6	144.2	106	236.3
CNAG_04659-CNAG_04658	pk10_56_1	757073	21	33.4	88	31.5	93.2	236.6
CNAG_00445	pk1_154_1	1156273	43.3	7.9	54.9	69.9	72.4	237.1
CNAG_07517	pk3_221_1	646398	87.9	22	44.3	180.1	143.1	237.2
CNAG_01178	pk5_132_2	996174	73.1	29.2	57.3	164.1	122.1	237.3
CNAG_01266	pk5_170_1	751060	71.5	25.1	50.8	158.9	128.9	237.3
CNAG_05588	pk14_91_1	707677	94.1	31.3	52.5	183	135.2	237.8
CNAG_05970	pk7_116_1	1358073	72	20.5	46.1	159.6	138.1	237.9
CNAG_00255	pk1_91_1	667844	74.8	26	51.8	168.1	146.1	238.2
CNAG_05013	pk4_24_2	228329	70.6	17.7	38.4	155.8	117.9	238.3
CNAG_06332	pk13_49_1	217119	96.9	28.6	53	183.6	145.4	238.3
CNAG_02376	pk6_121_1	479879	70.4	21.4	46.5	154	114.8	238.6
CNAG_00347	pk1_114_1	891289	76.4	25	63.4	173.7	131.4	238.6
CNAG_06888	pk3_188_1	1427450	72.2	20.2	43.8	160.2	127.3	238.7
CNAG_03779	pk2_48_1	797248	68.7	24.4	58.9	148.9	122	239.1
CNAG_03369	pk8_97_1	776511	70.5	22.2	46.8	154.9	101.3	239.3
CNAG_07400	pk5_276_1	77482	66.5	24.2	64.5	136.1	104	239.5
CNAG_03851	pk2_77_1	1011583	70.8	11.7	41.4	156.4	124.5	240.3
CNAG_04703	pk10_78_2	652722	72.2	23.2	44.8	160.5	138.5	240.7
CNAG_00805	pk1_318_2	2130670	68.6	11.4	38.2	147.9	108.3	240.9
CNAG_01744	pk11_98_2	773194	29.6	29.5	55.4	42.3	96.9	241.3
CNAG_05000-CNAG_05001	pk4_18_1	193367	68.4	19.9	38.5	146.2	109.8	241.4
CNAG_07352	pk1_358_1	869130	71.7	17.2	42.6	159.2	115.3	241.4
CNAG_02568	pk3_6_5	1348799	72.2	19.4	40.5	161.1	126.5	241.4
CNAG_00070	pk1_22_1	195653	85.4	31.8	55.8	178.4	157.4	241.9
CNAG_01919-CNAG_01920	pk11_158_1	1268643	65.6	19	65.7	132.9	119.9	242.7
CNAG_00521	pk1_180_2	1332832	77.7	38.6	59.7	175.1	152.9	243.1
CNAG_05136-CNAG_05137	pk4_62_1	524177	66.7	17.8	53.9	137.2	111.6	243.2
CNAG_00615	pk1_222_1	1580302	75.7	22.5	49	172.2	124.8	243.3
CNAG_03918	pk2_109_3	1188440	73	29.2	53.8	163.4	139.1	243.3
CNAG_00162-CNAG_00163	pk1_65_1	441735	26.8	45.8	61.6	38.8	65.1	243.4
CNAG_05294	pk4_119_3	966125	90.4	28.6	46.8	181.6	140.6	243.4
CNAG_05828	pk7_63_3	978826	69.4	20.6	42.6	151.5	121.7	243.9
CNAG_00568-CNAG_00569	pk1_200_1	1466757	63.9	25.3	63.5	127.6	119.6	244.2
CNAG_02815-CNAG_02814	pk3_84_1	709765	64.8	32.5	86.9	129.6	122.2	244.2
CNAG_02029	pk6_4_2	1387744	74.5	22.5	38.5	167.7	127.6	244.2
CNAG_01901-CNAG_01902	pk11_150_1	1210458	36.6	78	134.2	56	99.7	244.3
CNAG_02885	pk3_115_1	532236	75.4	20	45.1	171.7	126.2	244.3
CNAG_06339-CNAG_06340	pk13_52_1	244209	63.6	49.2	72.2	126.7	102.7	244.4
CNAG_01291	pk5_182_1	678709	88.2	35.2	59.8	181.1	145	244.4
CNAG_01164-CNAG_01163	pk5_125_1	1033942	52.2	16.2	51	86.3	71.8	244.6
CNAG_00057-CNAG_00058	pk1_16_1	163306	25.9	13.6	41.6	37.8	95.3	244.6
CNAG_01204	pk5_137_1	934896	73.3	26.1	55.4	164.7	140.3	244.7
CNAG_01308	pk5_187_2	627791	73.2	32.6	50.3	164.5	125.4	244.8
CNAG_01752-CNAG_01753	pk11_102_1	794989	42.1	23.9	68.2	67.8	74.9	245.2
CNAG_02335-CNAG_02334	pk6_106_1	582159	56.2	22.6	38.4	96.5	135.4	245.2
CNAG_01809	pk11_120_1	980913	128	26.3	45.7	192.2	136.9	245.2
CNAG_07660-CNAG_06573	pk7_193_1	158117	77.6	48.2	79.2	175	155.2	245.2
CNAG_01631	pk11_63_1	464987	85.8	22.4	50.9	178.8	146.9	245.4
CNAG_01863	pk11_139_1	1119944	63.3	23.3	47.7	126.3	109.7	245.7
CNAG_01620-CNAG_01621	pk11_58_1	447117	61.5	51.8	52.9	117.8	122.8	246.2
CNAG_06178	pk12_67_3	534734	85.1	25.9	47	178.4	151.8	246.4
CNAG_01464-CNAG_01465	pk11_2_1	23509	39.5	36.4	60.9	61.9	116	246.5
CNAG_01847	pk11_134_2	1075625	67.6	18.1	57.3	142.5	121.2	247
CNAG_00661	pk1_235_1	1716216	88.4	25.1	46.5	181.3	137.7	247.1
CNAG_03319	pk8_78_5	641169	83.9	28.2	52.2	178.1	141.7	247.2
CNAG_01707	pk11_76_1	671955	86.3	22.3	58.4	179.6	125.5	247.5
CNAG_01815	pk11_123_3	993314	66.2	18.3	46	135.7	116.6	248.3
CNAG_01385	pk5_210_1	432370	85.7	32.1	55.7	178.8	144.3	248.4
CNAG_07598-CNAG_01701	pk11_223_2	653559	47.7	23.9	71.2	79.4	84.8	248.6
CNAG_04450-CNAG_04451	pk9_104_1	901099	66.3	19.4	67.6	136	125.8	248.6
CNAG_06773	pk2_185_3	76724	176.6	32.2	53.2	196.6	156.9	249
CNAG_07571	pk3_244_1	1230984	122	20.3	47.9	188.5	138.5	249.1
CNAG_06533	pk7_124_1	33515	70.9	13.9	42.1	156.7	111.4	249.3
CNAG_04453	pk9_105_1	906806	71.5	20.6	43.2	158.8	116.6	249.3
CNAG_05039	pk4_31_1	281547	73.5	18.5	35.4	164.8	134	249.8
CNAG_03843	pk2_74_4	991177	66.2	15.7	57.8	135.9	100.7	250.3
CNAG_03168	pk8_32_2	236954	72.7	26.1	71.7	162.1	141.8	250.3
CNAG_05733	pk7_16_1	724758	108.7	35.3	54.2	185.5	146.9	250.5
CNAG_00769	pk1_296_1	2018646	71.1	30.6	43.3	156.8	130.7	252.2
CNAG_08018	pk12_116_1	426522	141.9	30.3	51.8	193.7	129.9	252.3
CNAG_01105	pk5_98_1	1197852	75	27	50.8	168.5	135.2	252.3
CNAG_05138-CNAG_05139	pk4_64_2	530115	61	50.2	93.1	115.9	122.5	253.4
CNAG_06058	pk12_26_4	196285	99.3	26.7	44	184.2	141.9	253.6
CNAG_04692-CNAG_04691	pk10_74_1	686000	56.4	23	63.1	96.7	95.7	254.1
CNAG_01258	pk5_166_1	779617	70.9	20.7	48.3	156.8	117	254.3
CNAG_00683	pk1_245_1	1780060	127.8	28.9	44.1	190.4	146.9	254.5
CNAG_00593	pk1_212_1	1524245	80.4	24	49.7	177.2	124.1	254.9
CNAG_03304	pk8_72_2	609269	73.8	22.4	52.8	166.4	132.8	254.9
CNAG_01732	pk11_89_1	744584	73.7	24.7	45.8	165.8	150.2	254.9
CNAG_01843	pk11_132_1	1059608	84	25.9	51.6	178.3	139.9	255.3
CNAG_05487-CNAG_08026	pk14_61_16	462558	75.3	36.3	59.8	170	141	255.6
CNAG_07634	pk6_187_1	541415	78.8	31.7	46.9	175.9	146.1	255.6
CNAG_03314	pk8_74_2	631528	77.6	29.3	49.6	174.7	124.9	255.7
CNAG_03672	pk2_19_2	498359	114	25.2	53.6	187.2	127.2	256
CNAG_00342	pk1_113_3	877179	90.4	25.5	51.2	182	139.2	256.7
CNAG_01557-CNAG_01558	pk11_37_1	273635	65.7	75.6	105.4	133.2	120.7	257.1
CNAG_07595	pk11_222_4	552376	93.7	32.7	53.7	182.9	125.6	257.6
CNAG_02528	pk6_164_1	75455	86.9	21.6	48.6	180.1	138.2	257.9
CNAG_01469	pk11_5_1	36370	128	26.2	39.7	190.6	140	258
CNAG_06090-CNAG_06092	pk12_40_1	276292	52.9	28.6	21.5	89	119.5	258.2
CNAG_01418	pk5_222_2	363538	69	19.7	51.7	149.7	134	258.2
CNAG_01448-CNAG_01446	pk5_233_1	290021	78.5	25.4	54.3	175.7	159.9	258.5
CNAG_04815	pk10_118_4	328756	79	25.4	51.8	176.5	134.4	258.7
CNAG_03788	pk2_55_1	818830	68.6	18.6	60.8	147.7	128.2	259.1
CNAG_06221-CNAG_06222	pk12_90_1	666817	64.5	26.8	64.4	128.5	114.7	259.8
CNAG_05933	pk7_102_3	1252515	91.7	27.2	51.5	182.6	156.2	259.8
CNAG_05785-CNAG_05786	pk7_46_2	865669	59.7	96	110	109.2	158.3	259.8
CNAG_01135	pk5_114_1	1110552	73.8	41.5	66.1	166.3	122	260
CNAG_01024	pk5_68_1	1406837	166.1	33.1	63.1	194.9	131.5	260.4
CNAG_01262	pk5_168_1	758752	83.7	27.9	54.6	177.9	149.9	260.6
CNAG_03236-CNAG_03237	pk8_49_1	413783	71.7	29.1	55.5	159.2	121.2	260.8
CNAG_02266	pk6_89_1	744792	80.2	26.7	57.5	176.8	134.9	261.1
CNAG_02201	pk6_74_3	931774	133.8	29.2	55.6	193.4	153.5	261.2
CNAG_00404	pk1_138_1	1063829	75.3	21.2	51.5	168.8	139.5	261.4
CNAG_04756-CNAG_04755	pk10_93_1	484719	47.1	70.5	126.1	77.9	119.8	261.6
CNAG_08012-CNAG_01999	pk11_234_1	1494658	69.6	32.1	59.1	152.5	111.4	261.9
CNAG_02918	pk3_124_1	452961	88.9	32.9	54.7	181.6	130.8	261.9
CNAG_07959	pk1_378_1	1685478	75.7	25.5	51.1	172.1	142.3	262
CNAG_00175	pk1_70_1	474729	167.6	35.6	55.2	195.4	150.2	262.1
CNAG_04860	pk10_138_2	194149	108.1	25.7	59.3	185.3	151.3	262.4
CNAG_07408-CNAG_06980	pk5_279_1	233244	129.5	125	151.1	192.2	141	262.9
CNAG_01016	pk5_64_1	1431576	119.5	31.2	59.3	188.4	145.1	263.6
CNAG_04284	pk9_62_2	484389	75.3	31.4	51.1	168.6	151.9	263.6
CNAG_04760	pk10_97_1	472916	74	14.5	40.8	166.7	143.6	263.8
CNAG_07744-CNAG_07745	pk8_197_1	1219133	38.3	17.8	43	59.5	111.4	264
CNAG_05395	pk14_33_1	202021	98.7	36.8	58.9	184	148.5	264.1
CNAG_02742	pk3_56_1	866822	81.8	31.2	55.3	177.3	157.7	264.1
CNAG_05235-CNAG_05236	pk4_101_1	804820	104.3	40.6	73.7	185.2	158.5	264.1
CNAG_01682-CNAG_01683	pk11_74_2	603664	43.8	91	114.4	73.4	121.2	264.2
CNAG_00558-CNAG_00559	pk1_194_1	1444265	59.1	56.2	86.6	106.8	156.9	264.2
CNAG_04171	pk9_24_1	189422	67.8	34.8	72.9	143.2	113.9	264.9
CNAG_04087	pk2_154_1	1590398	73.6	38.2	53.5	165.1	142.7	264.9
CNAG_00426	pk1_145_2	1115001	153.7	27.6	48.6	194.6	142.7	265.7
CNAG_07860	pk10_173_3	985941	72.1	24.2	52.4	160.2	124.8	265.8
CNAG_02315	pk6_99_1	633374	70.6	29.8	61.3	155.6	131.5	265.9
CNAG_06683	pk7_185_3	480642	71.3	30.2	49.6	158.2	134.4	265.9
CNAG_03809	pk2_59_1	904733	78.4	27.4	50.8	175.4	138.4	266.7
CNAG_01522	pk11_17_1	175254	96.1	29.2	47.5	183.4	153.2	267
CNAG_01800	pk11_116_1	961577	146.8	27.9	52.6	193.9	141.9	267.1
CNAG_02795	pk3_76_1	751845	123.7	40.8	64.7	189.4	151	267.9
CNAG_03012-CNAG_03011	pk3_166_3	217202	61.1	69.1	95.2	116.3	139.4	268.3
CNAG_06824	pk5_250_1	150773	82.4	23	40.4	177.5	142.8	269.3
CNAG_00547-CNAG_07955	pk1_190_1	1408222	64.9	69	104	130.1	137.7	269.7
CNAG_02094-CNAG_02093	pk6_34_1	1215128	71.2	46	82.3	157.3	141.2	270.7
CNAG_03414-CNAG_03415	pk8_112_1	894361	60.1	60.1	103.1	110.6	151	271.2
CNAG_06622	pk7_164_1	304783	57.3	45	94.5	98.4	151	272.4
CNAG_04433	pk9_97_3	860191	80.1	32.8	44.4	176.6	153.5	272.6
CNAG_06202-CNAG_06203	pk12_79_1	607958	129.8	143.4	164.2	193	141	273.6
CNAG_05503	pk14_63_1	495778	202.8	53.3	87	197.1	161.9	273.6
CNAG_07695-CNAG_07698	pk7_208_1	1326511	111.4	144	165.8	186.3	162.9	274.3
CNAG_05059	pk4_36_1	323145	74	21	52.4	166.7	137.7	274.5
CNAG_03840-CNAG_03841	pk2_72_1	980619	49.7	24.9	59.2	81.5	113.7	274.8
CNAG_01984	pk11_190_1	1450089	70.4	74.5	107.3	153.7	149.4	275.8
CNAG_07530	pk3_229_1	1122185	84.5	27.7	49.6	178.4	123	277.4
CNAG_02858-CNAG_02857	pk3_103_1	595451	63.9	27.9	72.5	126.7	156.1	277.4
CNAG_03902	pk2_95_1	1138888	111.7	19.4	44.4	186.9	149.6	278.2
CNAG_06836	pk5_255_2	117841	69.6	51.5	84.4	152.4	147.1	279.2
CNAG_00182-CNAG_00183	pk1_73_1	496527	66.1	74.4	118.2	134.9	143.5	280.9
CNAG_04522-CNAG_04523	pk9_124_1	1082772	73.7	89.2	140.3	165.9	160.4	281
CNAG_00869-CNAG_00867	pk5_12_1	1781347	65.9	24.8	54.9	134	127.8	281.1
CNAG_06920	pk3_202_1	1514570	132	29.2	49	193	159.1	281.1
