# Supplementary material for: Alternative TSS use is widespread in Cryptococcus fungi in response to environmental cues and regulated genome-wide by the transcription factor Tur1
Source: PLoS Biol. 2024 Jul 25;22(7):e3002724. doi: 10.1371/journal.pbio.3002724 (PMC11302930; doi:10.1371/journal.pbio.3002724)
Supplement: S11 Table — (XLSX) [file pbio.3002724.s011.xlsx]

## Sheet: Feuil2
Table S11. Position of the methylated adenine residues identified by DamID-Seq specific of either stationnary or exponential phase
			Growth condition
locus associated with the residue	name of the residue	position of the adenine residue	EXPO_C	EXPO_B	EXPO_A	STAT_C	STAT_B	STAT_A
CNAG_07466-CNAG_03595	g2_957	276732	0	0	0	121	96	118
CNAG_04821	g10_1037	309687	0	0	0	37	16	3
CNAG_05581	g14_2377	692448	0	0	0	32	17	13
CNAG_00328	g1_3040	841664	0	0	0	30	3	11
CNAG_02858	g3_2070	594430	0	0	0	30	3	11
CNAG_00566	g1_5167	1461392	0	0	0	27	12	4
CNAG_00642	g1_5921	1667186	0	0	0	25	3	6
CNAG_05193	g4_2473	684577	0	0	0	24	7	1
CNAG_00720	g1_6659	1877789	0	0	0	22	6	11
CNAG_00122	g1_1146	327039	0	0	0	21	1	13
CNAG_00777	g1_7261	2045573	0	0	0	21	5	6
CNAG_00754	g1_7003	1977564	0	0	0	21	5	10
CNAG_00727-CNAG_00728	g1_6722	1895507	0	0	0	20	1	1
CNAG_03653	g2_1553	445231	0	0	0	20	1	1
CNAG_05607	g14_2634	762569	0	0	0	20	6	1
CNAG_05038-CNAG_05039	g4_1006	281307	0	0	0	19	1	26
CNAG_03102	g8_200	57715	0	0	0	18	2	3
CNAG_02604-CNAG_02603	g3_4402	1252082	0	0	0	18	3	7
CNAG_02074	g6_4482	1268406	0	0	0	18	6	11
CNAG_03797-CNAG_03805	g2_3056	876896	0	0	0	18	15	2
CNAG_00484	g1_4406	1245210	0	0	0	18	15	11
CNAG_07396-CNAG_06877	g5_17	5286	0	0	0	17	1	2
CNAG_06299-CNAG_06300	g13_454	128912	0	0	0	17	2	2
CNAG_07394	g1_8121	2285056	0	0	0	17	2	12
CNAG_00571	g1_5207	1472128	0	0	0	17	2	17
CNAG_04591	g10_3251	941371	0	0	0	17	5	2
CNAG_03027	g3_567	163985	0	0	0	17	5	6
CNAG_00737	g1_6821	1926250	0	0	0	17	5	10
CNAG_06489	g13_2167	652143	0	0	0	16	1	5
CNAG_00917	g5_5878	1635883	0	0	0	16	7	5
CNAG_01773	g11_2977	851674	0	0	0	16	10	1
CNAG_04362	g9_2480	673422	0	0	0	16	20	1
CNAG_01445	g5_1052	295002	0	0	0	15	3	3
CNAG_06925	g3_5341	1534072	0	0	0	15	3	3
CNAG_06584	g7_670	191834	0	0	0	15	3	7
CNAG_04096	g2_5618	1609448	0	0	0	15	3	19
CNAG_04096	g2_5617	1608853	0	0	0	15	6	3
CNAG_00051	g1_543	151508	0	0	0	15	9	3
CNAG_04612	g10_3064	887150	0	0	0	15	9	3
CNAG_00817	g1_7696	2166932	0	0	0	14	2	2
CNAG_04073	g2_5433	1556441	0	0	0	14	2	2
CNAG_01136	g5_3954	1108637	0	0	0	14	2	14
CNAG_03756	g2_2517	714302	0	0	0	14	5	7
CNAG_03633-CNAG_03634	g2_1378	396490	0	0	0	14	8	2
CNAG_03973	g2_4531	1308654	0	0	0	14	8	2
CNAG_05243	g4_2935	820845	0	0	0	14	14	2
CNAG_03288	g8_1971	571363	0	0	0	14	18	14
CNAG_03763	g2_2612	740544	0	0	0	14	18	14
CNAG_00998	g5_5299	1474420	0	0	0	13	1	1
CNAG_01454-CNAG_01452	g5_1006	279610	0	0	0	13	1	1
CNAG_05189	g4_2437	675814	0	0	0	13	1	1
CNAG_06934	g3_5454	1563374	0	0	0	13	1	1
CNAG_01754	g11_2779	797364	0	0	0	13	1	5
CNAG_05977	g7_4919	1379995	0	0	0	13	1	5
CNAG_07479	g2_2540	720800	0	0	0	13	1	5
CNAG_03269	g8_1837	532094	0	0	0	13	4	1
CNAG_05005	g4_731	205149	0	0	0	13	4	2
CNAG_00193	g1_1864	523803	0	0	0	13	4	5
CNAG_01457	g5_944	264015	0	0	0	13	4	5
CNAG_05058	g4_1161	321752	0	0	0	13	7	5
CNAG_00653	g1_6037	1703187	0	0	0	13	7	10
CNAG_07595	g11_1889	550959	0	0	0	13	10	1
CNAG_04606	g10_3107	903880	0	0	0	13	10	5
CNAG_00438	g1_4051	1138316	0	0	0	13	10	9
CNAG_00336	g1_3116	863015	0	0	0	13	10	16
CNAG_05293	g4_3465	960265	0	0	0	13	12	2
CNAG_00147	g1_1404	394590	0	0	0	13	13	5
CNAG_04345	g9_2315	631196	0	0	0	12	1	23
CNAG_01591	g11_1265	370647	0	0	0	12	3	4
CNAG_04303	g9_1893	518610	0	0	0	12	3	4
CNAG_04576-CNAG_04575	g10_3419	992359	0	0	0	12	3	4
CNAG_03765	g2_2646	748904	0	0	0	12	3	5
CNAG_03288	g8_1970	570628	0	0	0	12	3	12
CNAG_04488	g9_3628	994053	0	0	0	12	4	15
CNAG_02816	g3_2458	706112	0	0	0	12	5	1
CNAG_01071	g5_4561	1280690	0	0	0	12	6	4
CNAG_05404	g14_738	219828	0	0	0	12	9	5
CNAG_05515	g14_1741	520085	0	0	0	12	9	12
CNAG_00468	g1_4305	1211327	0	0	0	11	2	4
CNAG_05872	g7_3812	1089307	0	0	0	11	2	11
CNAG_01379	g5_1590	448142	0	0	0	11	3	3
CNAG_01941	g11_4551	1327765	0	0	0	11	3	3
CNAG_03447	g8_3395	971900	0	0	0	11	3	3
CNAG_03996	g2_4699	1357938	0	0	0	11	3	3
CNAG_04213-CNAG_04215	g9_1170	314580	0	0	0	11	3	3
CNAG_07513	g3_1666	482479	0	0	0	11	3	3
CNAG_00682	g1_6287	1773126	0	0	0	11	3	7
CNAG_03061	g3_294	87120	0	0	0	11	3	7
CNAG_03276	g8_1894	549367	0	0	0	11	3	7
CNAG_04848	g10_818	245953	0	0	0	11	3	15
CNAG_00722	g1_6674	1882161	0	0	0	11	5	3
CNAG_03797-CNAG_03805	g2_2934	838776	0	0	0	11	8	7
CNAG_02480	g6_711	205136	0	0	0	11	8	14
CNAG_02982	g3_963	282420	0	0	0	11	9	3
CNAG_06830	g5_486	136537	0	0	0	11	9	7
CNAG_01353	g5_1831	520963	0	0	0	11	12	4
CNAG_05663-CNAG_05664	g14_3187	916377	0	0	0	11	12	7
CNAG_02581	g3_4593	1309371	0	0	0	11	15	3
CNAG_01723	g11_2508	720913	0	0	0	11	15	11
CNAG_03543	g8_4320	1241846	0	0	0	11	31	15
CNAG_02099-CNAG_02097	g6_4256	1203223	0	0	0	10	1	2
CNAG_03447	g8_3389	970480	0	0	0	10	1	3
CNAG_05202-CNAG_05212	g4_2617	728157	0	0	0	10	1	6
CNAG_05986-CNAG_05987	g12_46	13640	0	0	0	10	1	10
CNAG_04671	g10_2504	728526	0	0	0	10	1	21
CNAG_00737	g1_6827	1927018	0	0	0	10	2	2
CNAG_01106	g5_4257	1195821	0	0	0	10	2	2
CNAG_04800-CNAG_04799	g10_1229	369893	0	0	0	10	2	2
CNAG_05197	g4_2519	693982	0	0	0	10	2	2
CNAG_06260	g13_75	20002	0	0	0	10	2	2
CNAG_02713-CNAG_02712	g3_3252	937426	0	0	0	10	2	6
CNAG_03654	g2_1563	448438	0	0	0	10	2	6
CNAG_06428	g13_1535	451984	0	0	0	10	2	6
CNAG_04462	g9_3409	930689	0	0	0	10	2	17
CNAG_01703-CNAG_01704	g11_2273	660263	0	0	0	10	2	21
CNAG_02943	g3_1296	380817	0	0	0	10	2	21
CNAG_03918	g2_4131	1188057	0	0	0	10	3	2
CNAG_06591	g7_752	213037	0	0	0	10	4	2
CNAG_03908	g2_3993	1154005	0	0	0	10	5	2
CNAG_05752	g7_2694	772045	0	0	0	10	5	2
CNAG_07456	g5_6439	1794147	0	0	0	10	5	2
CNAG_03117	g8_345	101936	0	0	0	10	5	6
CNAG_03697	g2_1959	560530	0	0	0	10	5	14
CNAG_04725	g10_1985	572947	0	0	0	10	5	14
CNAG_00814	g1_7652	2155940	0	0	0	10	8	2
CNAG_02291-CNAG_02290	g6_2452	687049	0	0	0	10	8	6
CNAG_01703	g11_2270	659194	0	0	0	10	14	10
CNAG_06793	g2_86	26061	0	0	0	10	23	2
CNAG_07466-CNAG_03595	g2_966	279842	6271	3287	3622	0	0	0
CNAG_07466-CNAG_03595	g2_967	280092	4413	2399	1139	0	0	0
CNAG_03967	g2_4496	1296618	3410	1226	4419	0	0	0
CNAG_03967	g2_4493	1296258	1383	566	2440	0	0	0
CNAG_03967	g2_4491	1295918	861	541	834	0	0	0
CNAG_06999	g9_4163	1153371	1392	451	1336	0	0	0
CNAG_07466	g2_936	272789	1223	443	93	0	0	0
CNAG_04724	g10_2003	577243	1119	429	1427	0	0	0
CNAG_06757	g2_426	126492	1417	411	2629	0	0	0
CNAG_06757	g2_424	125625	821	336	881	0	0	0
CNAG_02192-CNAG_02191	g6_3365	948739	807	294	995	0	0	0
CNAG_05677	g7_2091	589204	107	234	34	0	0	0
CNAG_06999	g9_4165	1153625	300	221	171	0	0	0
CNAG_03884	g2_3774	1091260	375	205	788	0	0	0
CNAG_06104	g12_1077	318841	128	188	23	0	0	0
CNAG_04344	g9_2299	626334	344	173	527	0	0	0
CNAG_03968	g2_4501	1298480	108	168	167	0	0	0
CNAG_01911	g11_4245	1244848	83	163	51	0	0	0
CNAG_02192-CNAG_02191	g6_3364	948470	391	162	389	0	0	0
CNAG_03776	g2_2774	787863	211	161	25	0	0	0
CNAG_03045	g3_444	131171	94	157	40	0	0	0
CNAG_06253	g12_2618	753120	84	156	17	0	0	0
CNAG_02191	g6_3367	949263	240	153	826	0	0	0
CNAG_00074	g1_727	208277	115	147	42	0	0	0
CNAG_06557	g7_386	109324	262	142	245	0	0	0
CNAG_05141	g4_1951	539019	65	141	65	0	0	0
CNAG_03680	g2_1833	521711	106	138	30	0	0	0
CNAG_02998	g3_824	243803	63	135	30	0	0	0
CNAG_04926	g10_31	9039	33	134	12	0	0	0
CNAG_03884	g2_3775	1092128	140	132	298	0	0	0
CNAG_06900	g3_5099	1462249	269	130	70	0	0	0
CNAG_03776	g2_2775	788379	128	130	40	0	0	0
CNAG_06962	g3_121	33927	178	129	179	0	0	0
CNAG_05564	g14_2237	655539	98	129	130	0	0	0
CNAG_06901	g3_5101	1464064	150	128	78	0	0	0
CNAG_04341	g9_2284	619757	157	126	83	0	0	0
CNAG_04981	g4_512	141342	71	126	25	0	0	0
CNAG_06031	g12_443	121000	121	125	128	0	0	0
CNAG_03776	g2_2778	788815	109	125	75	0	0	0
CNAG_03957	g2_4430	1274842	234	124	42	0	0	0
CNAG_04724	g10_2002	576916	129	120	489	0	0	0
CNAG_04412	g9_2870	785790	39	120	72	0	0	0
CNAG_01690	g11_2134	621004	49	118	34	0	0	0
CNAG_07780	g9_4086	1133428	68	117	17	0	0	0
CNAG_07585	g11_4	2538	67	116	101	0	0	0
CNAG_01613	g11_1441	422889	223	115	70	0	0	0
CNAG_07851	g10_1449	432324	66	115	39	0	0	0
CNAG_04203	g9_1061	284974	72	114	84	0	0	0
CNAG_04546-CNAG_07780	g9_4084	1132615	163	113	47	0	0	0
CNAG_01017	g5_5121	1424443	107	110	47	0	0	0
CNAG_00505	g1_4573	1292438	20	109	20	0	0	0
CNAG_02772	g3_2798	803509	155	105	57	0	0	0
CNAG_01936	g11_4487	1309905	129	105	42	0	0	0
CNAG_04343	g9_2294	624112	41	105	56	0	0	0
CNAG_00791-CNAG_00792	g1_7397	2085600	129	104	102	0	0	0
CNAG_04146	g9_489	129510	107	103	68	0	0	0
CNAG_01907	g11_4215	1233937	85	103	41	0	0	0
CNAG_04745	g10_1753	517620	73	103	84	0	0	0
CNAG_02449	g6_1065	301442	52	103	85	0	0	0
CNAG_07387	g1_8056	2265119	29	102	36	0	0	0
CNAG_03967	g2_4492	1296137	337	101	258	0	0	0
CNAG_00682	g1_6305	1777147	270	101	711	0	0	0
CNAG_06900	g3_5098	1461418	57	101	88	0	0	0
CNAG_06218-CNAG_06219	g12_2287	657733	52	101	48	0	0	0
CNAG_03392	g8_2903	834977	40	101	19	0	0	0
CNAG_06757	g2_425	126154	116	100	233	0	0	0
CNAG_07876	g14_1151	340699	73	100	75	0	0	0
CNAG_05141	g4_1950	538582	47	100	36	0	0	0
CNAG_03617	g2_1223	351866	37	100	28	0	0	0
CNAG_07851-CNAG_04777	g10_1450	432661	81	99	20	0	0	0
CNAG_01640	g11_1661	491435	70	98	80	0	0	0
CNAG_04987	g4_545	153123	483	97	760	0	0	0
CNAG_03355	g8_2535	733824	172	97	79	0	0	0
CNAG_04548	g1_11	2346	62	97	106	0	0	0
CNAG_06003	g12_195	54440	48	97	51	0	0	0
CNAG_01909	g11_4232	1240302	152	96	33	0	0	0
CNAG_03967	g2_4500	1297202	66	96	80	0	0	0
CNAG_02445	g6_1102	310072	64	96	30	0	0	0
CNAG_01827	g11_3492	1024166	107	95	69	0	0	0
CNAG_01690	g11_2133	620214	137	94	59	0	0	0
CNAG_05628	g14_2855	820023	84	94	46	0	0	0
CNAG_02314-CNAG_02313	g6_2279	635773	51	94	57	0	0	0
CNAG_02658-CNAG_02657	g3_3851	1103755	39	93	53	0	0	0
CNAG_03940	g2_4292	1235529	96	91	30	0	0	0
CNAG_02064	g6_4586	1296438	370	90	792	0	0	0
CNAG_04384-CNAG_04385	g9_2665	729138	38	90	30	0	0	0
CNAG_02438-CNAG_02437	g6_1156	325342	76	89	11	0	0	0
CNAG_05282	g4_3343	927883	68	89	47	0	0	0
CNAG_07865	g10_3485	1015077	51	89	17	0	0	0
CNAG_03825	g2_3260	939222	49	89	45	0	0	0
CNAG_04662	g10_2559	743275	246	88	482	0	0	0
CNAG_06629	g7_1190	323052	217	88	15	0	0	0
CNAG_01909	g11_4234	1241130	167	88	29	0	0	0
CNAG_01640	g11_1663	492137	64	88	71	0	0	0
CNAG_04204	g9_1062	285696	106	87	13	0	0	0
CNAG_06686-CNAG_06687	g7_1788	487800	49	87	21	0	0	0
CNAG_04938-CNAG_04939	g4_95	26695	94	86	16	0	0	0
CNAG_06349	g13_940	267318	69	84	125	0	0	0
CNAG_02168	g6_3621	1017324	62	84	94	0	0	0
CNAG_04724	g10_2001	576622	261	83	313	0	0	0
CNAG_05101	g4_1546	432739	58	83	143	0	0	0
CNAG_06695	g7_1871	510345	51	83	18	0	0	0
CNAG_07817	g4_2254	629093	23	83	33	0	0	0
CNAG_03127	g8_476	132093	99	82	89	0	0	0
CNAG_00076	g1_733	210645	91	82	99	0	0	0
CNAG_04597	g10_3216	931049	176	81	339	0	0	0
CNAG_04900	g10_262	77548	123	81	27	0	0	0
CNAG_00831	g1_7857	2207002	120	81	66	0	0	0
CNAG_06208-CNAG_07912	g12_2209	635143	110	81	28	0	0	0
CNAG_03940	g2_4294	1235802	104	81	21	0	0	0
CNAG_06344	g13_885	251767	69	81	68	0	0	0
CNAG_01609	g11_1383	409188	51	81	14	0	0	0
CNAG_00235	g1_2219	616600	183	80	16	0	0	0
CNAG_02465	g6_886	249692	114	80	28	0	0	0
CNAG_01649	g11_1762	519985	126	79	127	0	0	0
CNAG_04093	g2_5591	1604235	89	79	20	0	0	0
CNAG_05556-CNAG_05557	g14_2159	633713	84	79	17	0	0	0
CNAG_06651	g7_1423	389809	19	79	20	0	0	0
CNAG_03453	g8_3470	991599	17	79	13	0	0	0
CNAG_07428	g5_2496	707309	154	78	33	0	0	0
CNAG_02850	g3_2146	618115	76	78	33	0	0	0
CNAG_03242	g8_1516	428786	20	78	91	0	0	0
CNAG_01823	g11_3438	1008975	16	78	17	0	0	0
CNAG_01613	g11_1443	424380	172	77	31	0	0	0
CNAG_04370	g9_2547	694242	144	77	96	0	0	0
CNAG_04229	g9_1307	352141	141	77	78	0	0	0
CNAG_04344	g9_2297	625816	113	77	80	0	0	0
CNAG_03127	g8_477	132934	81	77	19	0	0	0
CNAG_06709	g2_876	255904	74	76	88	0	0	0
CNAG_00471	g1_4318	1216143	57	76	71	0	0	0
CNAG_02658-CNAG_02657	g3_3852	1104357	49	76	26	0	0	0
CNAG_07893	g14_3258	938957	78	75	59	0	0	0
CNAG_00791-CNAG_00792	g1_7398	2086489	39	75	52	0	0	0
CNAG_05480	g14_1433	424572	37	75	24	0	0	0
CNAG_06483	g13_2118	635853	152	74	41	0	0	0
CNAG_02527	g6_287	81379	119	74	129	0	0	0
CNAG_02402	g6_1499	416970	84	74	35	0	0	0
CNAG_07978	g5_215	56596	84	74	18	0	0	0
CNAG_07548-CNAG_07549	g3_4103	1171521	62	74	74	0	0	0
CNAG_06709	g2_875	255010	85	73	22	0	0	0
CNAG_01906-CNAG_01907	g11_4214	1233381	63	73	11	0	0	0
CNAG_01936	g11_4488	1310717	56	73	71	0	0	0
CNAG_05760-CNAG_05761	g7_2790	801461	50	73	60	0	0	0
CNAG_04727	g10_1962	568143	34	73	29	0	0	0
CNAG_03086	g8_59	16708	10	73	21	0	0	0
CNAG_06138	g12_1398	406456	196	72	80	0	0	0
CNAG_05337	g14_59	13319	118	72	21	0	0	0
CNAG_04548	g1_12	2734	51	72	78	0	0	0
CNAG_01319	g5_2145	604864	34	72	25	0	0	0
CNAG_06732	g2_682	201044	124	71	73	0	0	0
CNAG_07578	g3_4953	1415187	122	71	24	0	0	0
CNAG_06077	g12_826	240237	47	71	14	0	0	0
CNAG_05760-CNAG_05761	g7_2787	801012	41	71	42	0	0	0
CNAG_04747	g10_1739	514557	11	71	22	0	0	0
CNAG_02402	g6_1500	417383	163	70	72	0	0	0
CNAG_04330	g9_2122	583993	116	70	35	0	0	0
CNAG_06511-CNAG_06512	g13_2383	714534	91	70	83	0	0	0
CNAG_01084-CNAG_01083	g5_4447	1247608	69	70	48	0	0	0
CNAG_03288-CNAG_03289	g8_1977	572763	63	70	61	0	0	0
CNAG_05676	g7_2090	588573	57	70	53	0	0	0
CNAG_04280	g9_1728	470682	52	70	50	0	0	0
CNAG_02527	g6_286	81023	42	70	44	0	0	0
CNAG_02969	g3_1062	316673	34	70	14	0	0	0
CNAG_07513	g3_1638	476671	33	70	21	0	0	0
CNAG_03075-CNAG_03072	g3_201	56971	74	69	70	0	0	0
CNAG_06431	g13_1594	464853	63	69	41	0	0	0
CNAG_01508	g11_463	141731	51	69	65	0	0	0
CNAG_06557	g7_389	110058	397	68	465	0	0	0
CNAG_05112	g4_1646	459887	119	68	16	0	0	0
CNAG_04370	g9_2555	697290	108	68	58	0	0	0
CNAG_04876	g10_472	136229	94	68	137	0	0	0
CNAG_00047	g1_506	141273	79	68	14	0	0	0
CNAG_03065	g3_246	74057	63	68	28	0	0	0
CNAG_00906	g5_5972	1666190	50	68	30	0	0	0
CNAG_01884	g11_4015	1175032	45	68	78	0	0	0
CNAG_04883	g10_382	115262	28	68	14	0	0	0
CNAG_06757	g2_421	124707	326	67	44	0	0	0
CNAG_02977	g3_1010	298637	170	67	67	0	0	0
CNAG_01641	g11_1694	500203	129	67	12	0	0	0
CNAG_05975	g7_4886	1372165	119	67	30	0	0	0
CNAG_06388	g13_1256	360370	92	67	36	0	0	0
CNAG_02419	g6_1334	372239	75	67	100	0	0	0
CNAG_07550	g3_4113	1174686	50	67	18	0	0	0
CNAG_07876-CNAG_05449	g14_1152	341029	93	66	33	0	0	0
CNAG_06101	g12_1048	308632	77	66	22	0	0	0
CNAG_06563	g7_435	123216	61	66	34	0	0	0
CNAG_01456	g5_965	269034	100	65	84	0	0	0
CNAG_01314	g5_2181	614098	96	65	291	0	0	0
CNAG_04280-CNAG_04281	g9_1732	472306	75	65	20	0	0	0
CNAG_04098	g2_5642	1617072	17	65	32	0	0	0
CNAG_04228	g9_1305	351760	171	64	102	0	0	0
CNAG_07487	g2_4502	1299572	91	64	67	0	0	0
CNAG_02018	g11_5338	1544525	59	64	57	0	0	0
CNAG_03242	g8_1515	428090	57	64	56	0	0	0
CNAG_01907	g11_4217	1235078	54	64	29	0	0	0
CNAG_02468	g6_826	237242	46	64	55	0	0	0
CNAG_05356	g14_285	81360	40	64	22	0	0	0
CNAG_06386	g13_1242	356395	15	64	56	0	0	0
CNAG_00791-CNAG_00792	g1_7399	2086792	100	63	53	0	0	0
CNAG_00532	g1_4802	1360676	99	63	25	0	0	0
CNAG_02547	g6_149	33503	71	63	113	0	0	0
CNAG_03453	g8_3469	991031	50	63	59	0	0	0
CNAG_03618	g2_1227	353123	19	63	52	0	0	0
CNAG_05046	g4_1062	295916	120	62	25	0	0	0
CNAG_02402	g6_1503	418508	87	62	13	0	0	0
CNAG_07628-CNAG_02455	g6_993	282578	66	62	38	0	0	0
CNAG_01909	g11_4231	1240229	58	62	16	0	0	0
CNAG_07628	g6_991	281461	53	62	87	0	0	0
CNAG_02850	g3_2144	617453	48	62	11	0	0	0
CNAG_07537	g3_3981	1137529	45	62	123	0	0	0
CNAG_01345	g5_1906	541243	19	62	63	0	0	0
CNAG_05563	g14_2229	653628	19	62	28	0	0	0
CNAG_04724	g10_2000	576481	277	61	220	0	0	0
CNAG_01640	g11_1665	492810	93	61	84	0	0	0
CNAG_00272	g1_2538	708605	36	61	50	0	0	0
CNAG_05721	g7_2432	697001	31	61	11	0	0	0
CNAG_06962	g3_123	34595	25	61	34	0	0	0
CNAG_05823	g7_3373	967559	23	61	76	0	0	0
CNAG_04146	g9_488	128543	172	60	68	0	0	0
CNAG_01614	g11_1452	428506	46	60	18	0	0	0
CNAG_01884	g11_4017	1175553	43	60	62	0	0	0
CNAG_01642	g11_1703	502542	43	60	19	0	0	0
CNAG_05375	g14_453	134972	34	60	42	0	0	0
CNAG_05628	g14_2853	819384	33	60	85	0	0	0
CNAG_03940	g2_4289	1234946	26	60	18	0	0	0
CNAG_06409-CNAG_06410	g13_1423	412904	94	59	59	0	0	0
CNAG_04551	g10_3665	1057563	70	59	86	0	0	0
CNAG_06155	g12_1551	449006	60	59	12	0	0	0
CNAG_06101	g12_1047	308314	99	58	91	0	0	0
CNAG_02771	g3_2822	808148	84	58	61	0	0	0
CNAG_03677	g2_1809	513907	55	58	11	0	0	0
CNAG_06922-CNAG_06923	g3_5311	1526540	49	58	33	0	0	0
CNAG_06249	g12_2556	739169	48	58	65	0	0	0
CNAG_03582-CNAG_03583	g8_4656	1331146	36	58	41	0	0	0
CNAG_03877	g2_3692	1068234	26	58	63	0	0	0
CNAG_04142-CNAG_07758	g9_448	119381	23	58	14	0	0	0
CNAG_05101	g4_1545	432391	76	57	98	0	0	0
CNAG_00044	g1_481	133725	70	57	100	0	0	0
CNAG_00241	g1_2283	634838	50	57	90	0	0	0
CNAG_05181	g4_2349	654450	50	57	42	0	0	0
CNAG_00235	g1_2221	616944	36	57	50	0	0	0
CNAG_01246-CNAG_01245	g5_2893	817780	36	57	23	0	0	0
CNAG_03877	g2_3694	1069392	32	57	55	0	0	0
CNAG_00073	g1_707	202218	22	57	22	0	0	0
CNAG_02951	g3_1229	361168	18	57	11	0	0	0
CNAG_02084	g6_4383	1240734	14	57	12	0	0	0
CNAG_03966	g2_4490	1295003	415	56	123	0	0	0
CNAG_02465	g6_887	250523	245	56	45	0	0	0
CNAG_00048	g1_511	143219	149	56	74	0	0	0
CNAG_05199	g4_2533	698340	137	56	97	0	0	0
CNAG_01906-CNAG_01907	g11_4213	1233241	122	56	103	0	0	0
CNAG_07901	g12_751	221920	69	56	31	0	0	0
CNAG_00710	g1_6591	1856331	66	56	80	0	0	0
CNAG_01611	g11_1402	413372	41	56	169	0	0	0
CNAG_01634	g11_1612	475637	23	56	39	0	0	0
CNAG_06092	g12_941	277682	19	56	32	0	0	0
CNAG_04857-CNAG_04855	g10_710	210958	11	56	56	0	0	0
CNAG_03086	g8_61	17848	110	55	11	0	0	0
CNAG_03929	g2_4208	1209727	88	55	25	0	0	0
CNAG_00076	g1_731	210502	37	55	34	0	0	0
CNAG_06031	g12_449	122717	37	55	26	0	0	0
CNAG_03120	g8_369	107412	33	55	15	0	0	0
CNAG_00067	g1_648	185610	22	55	16	0	0	0
CNAG_06993	g8_4796	1369536	12	55	24	0	0	0
CNAG_02704	g3_3342	959602	263	54	511	0	0	0
CNAG_03707	g2_2055	585129	177	54	55	0	0	0
CNAG_02688	g3_3521	1013087	131	54	75	0	0	0
CNAG_00185	g1_1802	505138	105	54	65	0	0	0
CNAG_05281	g4_3329	924888	93	54	50	0	0	0
CNAG_01499	g11_380	119616	81	54	30	0	0	0
CNAG_04883-CNAG_04882	g10_389	116937	55	54	14	0	0	0
CNAG_06250	g12_2563	741431	51	54	22	0	0	0
CNAG_04596	g10_3236	934771	46	54	38	0	0	0
CNAG_04229	g9_1308	352478	40	54	65	0	0	0
CNAG_03354	g8_2512	728992	24	54	17	0	0	0
CNAG_00439	g1_4069	1142649	170	53	45	0	0	0
CNAG_02398	g6_1543	429912	135	53	16	0	0	0
CNAG_04915	g10_120	37871	104	53	21	0	0	0
CNAG_07936	g13_1315	379721	72	53	45	0	0	0
CNAG_03291	g8_1997	579351	51	53	56	0	0	0
CNAG_02552	g6_85	18458	80	52	62	0	0	0
CNAG_00258	g1_2432	676416	57	52	41	0	0	0
CNAG_06281	g13_297	84227	41	52	100	0	0	0
CNAG_04915	g10_118	37385	40	52	69	0	0	0
CNAG_06227	g12_2349	678702	14	52	24	0	0	0
CNAG_04831	g10_985	293438	11	52	58	0	0	0
CNAG_06865	g5_139	36927	164	51	91	0	0	0
CNAG_00691	g1_6374	1798379	90	51	43	0	0	0
CNAG_04551	g10_3664	1057175	60	51	107	0	0	0
CNAG_00189	g1_1817	510871	60	51	61	0	0	0
CNAG_07491	g2_5295	1514723	58	51	12	0	0	0
CNAG_01883	g11_3994	1170502	56	51	48	0	0	0
CNAG_06090-CNAG_06092	g12_930	276544	18	51	80	0	0	0
CNAG_03011	g3_742	220410	16	51	27	0	0	0
CNAG_04515-CNAG_04518	g9_3873	1066899	77	50	67	0	0	0
CNAG_06687	g7_1789	488246	76	50	41	0	0	0
CNAG_01501	g11_397	124449	71	50	39	0	0	0
CNAG_02150	g6_3830	1075426	68	50	38	0	0	0
CNAG_07972-CNAG_06879	g3_4882	1399048	64	50	10	0	0	0
CNAG_05810	g7_3252	933361	41	50	50	0	0	0
CNAG_05787	g7_3029	872738	40	50	66	0	0	0
CNAG_03455	g8_3486	996211	34	50	16	0	0	0
CNAG_00622	g1_5629	1594419	32	50	28	0	0	0
CNAG_05684-CNAG_05685	g7_2164	611274	21	50	29	0	0	0
CNAG_04191	g9_927	250389	17	50	38	0	0	0
CNAG_04962	g4_310	87657	13	50	67	0	0	0
CNAG_07447-CNAG_00940	g5_5639	1567155	12	50	119	0	0	0
CNAG_04876	g10_471	135682	108	49	25	0	0	0
CNAG_02772	g3_2805	804747	80	49	13	0	0	0
CNAG_02018	g11_5342	1545292	66	49	24	0	0	0
CNAG_05839	g7_3525	1012659	56	49	29	0	0	0
CNAG_01123	g5_4093	1148320	48	49	39	0	0	0
CNAG_03927	g2_4193	1204798	48	49	36	0	0	0
CNAG_06073	g12_789	230677	45	49	54	0	0	0
CNAG_07439	g5_3726	1046418	45	49	30	0	0	0
CNAG_01609	g11_1382	408168	44	49	32	0	0	0
CNAG_07491	g2_5296	1515153	31	49	14	0	0	0
CNAG_06705	g2_909	264465	21	49	15	0	0	0
CNAG_06376	g13_1159	332110	173	48	25	0	0	0
CNAG_04877-CNAG_04876	g10_468	134407	135	48	21	0	0	0
CNAG_03775	g2_2773	786780	105	48	28	0	0	0
CNAG_01610-CNAG_01611	g11_1401	412934	77	48	16	0	0	0
CNAG_06623	g7_1130	307551	75	48	47	0	0	0
CNAG_05775	g7_2921	842085	75	48	23	0	0	0
CNAG_06706	g2_902	262667	50	48	23	0	0	0
CNAG_00139	g1_1340	376743	45	48	20	0	0	0
CNAG_04791	g10_1306	391254	44	48	37	0	0	0
CNAG_05454	g14_1189	352611	44	48	32	0	0	0
CNAG_06219	g12_2288	658166	34	48	12	0	0	0
CNAG_05198	g4_2528	696487	31	48	18	0	0	0
CNAG_04962	g4_313	89584	30	48	32	0	0	0
CNAG_06077	g12_829	241305	26	48	47	0	0	0
CNAG_01619	g11_1505	441298	23	48	76	0	0	0
CNAG_02899	g3_1724	500851	13	48	21	0	0	0
CNAG_01003	g5_5246	1459852	180	47	51	0	0	0
CNAG_05758	g7_2748	788694	161	47	19	0	0	0
CNAG_06971	g5_807	227565	116	47	26	0	0	0
CNAG_00876	g5_6289	1752316	93	47	135	0	0	0
CNAG_04142-CNAG_07758	g9_447	118617	93	47	75	0	0	0
CNAG_05034-CNAG_05035	g4_992	274539	61	47	41	0	0	0
CNAG_02547	g6_150	34970	37	47	39	0	0	0
CNAG_02715	g3_3233	933546	36	47	68	0	0	0
CNAG_01285	g5_2439	689376	31	47	10	0	0	0
CNAG_06725	g2_763	223478	30	47	81	0	0	0
CNAG_04937-CNAG_04938	g4_86	24397	28	47	16	0	0	0
CNAG_00710	g1_6592	1857545	27	47	91	0	0	0
CNAG_01538	g11_795	231799	27	47	23	0	0	0
CNAG_01690	g11_2132	619805	26	47	31	0	0	0
CNAG_03392	g8_2901	833750	17	47	29	0	0	0
CNAG_00049	g1_522	146116	15	47	59	0	0	0
CNAG_04341	g9_2271	616400	12	47	54	0	0	0
CNAG_02064	g6_4583	1295923	127	46	378	0	0	0
CNAG_02398	g6_1545	430723	124	46	12	0	0	0
CNAG_05564	g14_2236	655189	96	46	118	0	0	0
CNAG_00048	g1_513	143874	90	46	57	0	0	0
CNAG_00790	g1_7381	2080062	85	46	15	0	0	0
CNAG_05443	g14_1086	324491	70	46	62	0	0	0
CNAG_05199	g4_2535	699132	51	46	49	0	0	0
CNAG_05613	g14_2707	780045	48	46	36	0	0	0
CNAG_03130	g8_495	138767	46	46	91	0	0	0
CNAG_06742	g2_554	166025	43	46	25	0	0	0
CNAG_04146	g9_486	128232	37	46	31	0	0	0
CNAG_00073	g1_709	203154	34	46	61	0	0	0
CNAG_02437	g6_1158	326497	30	46	39	0	0	0
CNAG_01921-CNAG_01922	g11_4349	1272118	28	46	14	0	0	0
CNAG_01208	g5_3298	923212	13	46	82	0	0	0
CNAG_04987	g4_548	153806	207	45	278	0	0	0
CNAG_04330	g9_2118	583087	99	45	38	0	0	0
CNAG_03666	g2_1704	483316	68	45	10	0	0	0
CNAG_01695	g11_2191	635780	66	45	84	0	0	0
CNAG_06556	g7_375	106603	66	45	12	0	0	0
CNAG_05375	g14_451	134004	48	45	51	0	0	0
CNAG_04128	g9_305	79900	47	45	15	0	0	0
CNAG_03896	g2_3893	1122843	46	45	81	0	0	0
CNAG_00580	g1_5274	1493173	42	45	48	0	0	0
CNAG_03444	g8_3371	964749	39	45	11	0	0	0
CNAG_07629	g6_1051	298009	33	45	42	0	0	0
CNAG_04042	g2_5171	1482705	23	45	14	0	0	0
CNAG_05198	g4_2527	695967	18	45	33	0	0	0
CNAG_02402	g6_1504	418742	126	44	43	0	0	0
CNAG_04280-CNAG_04281	g9_1731	472216	123	44	14	0	0	0
CNAG_06557	g7_387	109735	105	44	94	0	0	0
CNAG_03583	g8_4666	1334231	84	44	57	0	0	0
CNAG_06593	g7_785	222286	66	44	25	0	0	0
CNAG_04782	g10_1393	417582	60	44	132	0	0	0
CNAG_00708	g1_6571	1851899	51	44	54	0	0	0
CNAG_01958	g11_4673	1363743	46	44	29	0	0	0
CNAG_05527	g14_1889	560940	40	44	93	0	0	0
CNAG_00475-CNAG_00476	g1_4348	1225698	40	44	72	0	0	0
CNAG_07513	g3_1639	476769	39	44	17	0	0	0
CNAG_03010	g3_743	220951	35	44	14	0	0	0
CNAG_02161	g6_3718	1045887	27	44	64	0	0	0
CNAG_02470	g6_803	231254	21	44	32	0	0	0
CNAG_05575	g14_2320	678145	13	44	100	0	0	0
CNAG_04724	g10_2013	578853	11	44	15	0	0	0
CNAG_03906	g2_3973	1147426	157	43	43	0	0	0
CNAG_01501	g11_392	123177	145	43	20	0	0	0
CNAG_05406	g14_770	227282	116	43	30	0	0	0
CNAG_02896	g3_1746	507658	72	43	26	0	0	0
CNAG_01115	g5_4159	1171138	69	43	58	0	0	0
CNAG_04470	g9_3462	946333	64	43	89	0	0	0
CNAG_04982	g4_514	142182	54	43	58	0	0	0
CNAG_06623	g7_1131	307652	47	43	17	0	0	0
CNAG_02602	g3_4414	1255221	40	43	16	0	0	0
CNAG_00545	g1_4931	1396200	36	43	97	0	0	0
CNAG_05852	g7_3636	1042910	29	43	22	0	0	0
CNAG_07855	g10_2187	630263	27	43	30	0	0	0
CNAG_02467	g6_857	244423	23	43	51	0	0	0
CNAG_05939	g7_4527	1268550	18	43	22	0	0	0
CNAG_00314	g1_2927	808063	17	43	59	0	0	0
CNAG_05337	g14_57	12793	170	42	81	0	0	0
CNAG_04343-CNAG_04344	g9_2296	625614	154	42	114	0	0	0
CNAG_03894-CNAG_03896	g2_3891	1121709	143	42	124	0	0	0
CNAG_06186	g12_1933	554977	108	42	36	0	0	0
CNAG_00416	g1_3917	1093542	90	42	54	0	0	0
CNAG_00838-CNAG_00839	g1_7931	2223551	72	42	19	0	0	0
CNAG_02397	g6_1549	433188	57	42	32	0	0	0
CNAG_06227	g12_2348	678266	51	42	44	0	0	0
CNAG_06188	g12_1969	563899	41	42	55	0	0	0
CNAG_07002	g9_4207	1164820	38	42	77	0	0	0
CNAG_01642	g11_1699	501869	35	42	56	0	0	0
CNAG_05723	g7_2440	699767	23	42	20	0	0	0
CNAG_04869	g10_533	155817	16	42	42	0	0	0
CNAG_06207-CNAG_06208	g12_2196	629932	13	42	78	0	0	0
CNAG_04228	g9_1304	351516	151	41	17	0	0	0
CNAG_03653-CNAG_03654	g2_1556	447582	101	41	14	0	0	0
CNAG_06387	g13_1245	356811	77	41	63	0	0	0
CNAG_06674	g7_1625	442953	76	41	33	0	0	0
CNAG_06183	g12_1911	547892	64	41	72	0	0	0
CNAG_01461	g11_39	13096	58	41	24	0	0	0
CNAG_03776	g2_2776	788427	52	41	14	0	0	0
CNAG_03946	g2_4354	1252872	50	41	78	0	0	0
CNAG_05571	g14_2282	668840	48	41	38	0	0	0
CNAG_05238	g4_2907	810853	34	41	18	0	0	0
CNAG_01603	g11_1332	393766	31	41	79	0	0	0
CNAG_00896-CNAG_00895	g5_6106	1700052	23	41	15	0	0	0
CNAG_03333-CNAG_03335	g8_2326	675476	23	41	12	0	0	0
CNAG_05035	g4_994	275906	18	41	42	0	0	0
CNAG_02161-CNAG_02160	g6_3719	1046275	14	41	38	0	0	0
CNAG_05239	g4_2909	811708	14	41	25	0	0	0
CNAG_01958	g11_4672	1363567	12	41	31	0	0	0
CNAG_04597	g10_3213	930490	153	40	316	0	0	0
CNAG_07320	g1_1934	544453	117	40	14	0	0	0
CNAG_05628	g14_2856	820649	111	40	88	0	0	0
CNAG_01493-CNAG_01494	g11_328	104122	111	40	35	0	0	0
CNAG_00506	g1_4574	1294107	88	40	25	0	0	0
CNAG_05281	g4_3331	925468	58	40	148	0	0	0
CNAG_04199	g9_1010	273240	50	40	51	0	0	0
CNAG_02773	g3_2795	801722	48	40	46	0	0	0
CNAG_06018	g12_330	90447	48	40	17	0	0	0
CNAG_05269	g4_3196	890699	47	40	48	0	0	0
CNAG_02168	g6_3623	1018472	47	40	20	0	0	0
CNAG_04638	g10_2805	810901	46	40	15	0	0	0
CNAG_03466	g8_3585	1025953	39	40	28	0	0	0
CNAG_01088	g5_4414	1238405	37	40	43	0	0	0
CNAG_07513	g3_1643	478581	25	40	42	0	0	0
CNAG_01538	g11_798	232380	22	40	28	0	0	0
CNAG_06820	g5_565	162875	15	40	41	0	0	0
CNAG_07711-CNAG_03116	g8_305	88511	11	40	14	0	0	0
CNAG_05291	g4_3434	951308	124	39	67	0	0	0
CNAG_01338	g5_1986	562413	121	39	101	0	0	0
CNAG_00188-CNAG_00189	g1_1815	510526	120	39	99	0	0	0
CNAG_02864	g3_2027	581057	70	39	38	0	0	0
CNAG_04406	g9_2818	772574	68	39	51	0	0	0
CNAG_05450	g14_1155	342341	64	39	98	0	0	0
CNAG_01480	g11_224	73212	61	39	44	0	0	0
CNAG_02150	g6_3832	1076703	53	39	57	0	0	0
CNAG_02771	g3_2807	805238	50	39	80	0	0	0
CNAG_00356	g1_3281	906577	50	39	33	0	0	0
CNAG_06376	g13_1160	332258	42	39	34	0	0	0
CNAG_06432	g13_1597	465835	42	39	30	0	0	0
CNAG_00416-CNAG_00417	g1_3919	1094353	35	39	36	0	0	0
CNAG_04331	g9_2149	590274	30	39	35	0	0	0
CNAG_01506-CNAG_01507	g11_445	137145	29	39	36	0	0	0
CNAG_05282	g4_3347	928752	26	39	15	0	0	0
CNAG_02959	g3_1145	337612	20	39	53	0	0	0
CNAG_02040	g6_4827	1360418	19	39	28	0	0	0
CNAG_00267	g1_2501	697172	12	39	49	0	0	0
CNAG_06136-CNAG_06137	g12_1391	403698	141	38	294	0	0	0
CNAG_05619	g14_2777	797513	87	38	15	0	0	0
CNAG_00163	g1_1585	446380	83	38	95	0	0	0
CNAG_03355	g8_2530	732252	80	38	12	0	0	0
CNAG_02847	g3_2173	627175	79	38	33	0	0	0
CNAG_00439	g1_4072	1143036	64	38	11	0	0	0
CNAG_06732-CNAG_06731	g2_686	201860	62	38	50	0	0	0
CNAG_06326	g13_713	197699	53	38	16	0	0	0
CNAG_02574	g3_4662	1330023	51	38	16	0	0	0
CNAG_02977	g3_1013	299295	47	38	40	0	0	0
CNAG_06432	g13_1598	465901	46	38	51	0	0	0
CNAG_01159	g5_3730	1047456	40	38	12	0	0	0
CNAG_00250	g1_2373	659568	35	38	37	0	0	0
CNAG_05820	g7_3360	962975	34	38	10	0	0	0
CNAG_07449-CNAG_00911	g5_5930	1652080	29	38	56	0	0	0
CNAG_07608	g11_3516	1029433	23	38	61	0	0	0
CNAG_05600	g14_2559	744220	23	38	34	0	0	0
CNAG_07594	g11_1500	439901	23	38	31	0	0	0
CNAG_00408	g1_3856	1074887	20	38	106	0	0	0
CNAG_01342	g5_1927	548217	17	38	32	0	0	0
CNAG_01862	g11_3790	1116181	16	38	17	0	0	0
CNAG_00184	g1_1801	504679	291	37	25	0	0	0
CNAG_06542	g7_220	64958	111	37	34	0	0	0
CNAG_07978	g5_217	57863	109	37	15	0	0	0
CNAG_06999	g9_4166	1154467	99	37	40	0	0	0
CNAG_05356	g14_280	80184	94	37	19	0	0	0
CNAG_07377	g1_5746	1624835	76	37	27	0	0	0
CNAG_01791-CNAG_01792	g11_3239	940441	75	37	84	0	0	0
CNAG_05101	g4_1548	433575	74	37	50	0	0	0
CNAG_02398	g6_1542	429567	69	37	39	0	0	0
CNAG_06203	g12_2145	615255	66	37	60	0	0	0
CNAG_07487	g2_4505	1300332	59	37	12	0	0	0
CNAG_05282	g4_3340	927358	55	37	32	0	0	0
CNAG_01392	g5_1490	419853	50	37	23	0	0	0
CNAG_05690	g7_2212	623838	43	37	23	0	0	0
CNAG_07892-CNAG_07893	g14_3248	936645	37	37	25	0	0	0
CNAG_04157	g9_582	155115	31	37	26	0	0	0
CNAG_06695	g7_1868	509151	24	37	30	0	0	0
CNAG_05939	g7_4525	1267572	24	37	10	0	0	0
CNAG_06623	g7_1128	307128	23	37	15	0	0	0
CNAG_05432	g14_1010	300187	15	37	28	0	0	0
CNAG_02394-CNAG_02393	g6_1580	441527	12	37	92	0	0	0
CNAG_06757	g2_423	124991	238	36	135	0	0	0
CNAG_00471	g1_4319	1216459	79	36	18	0	0	0
CNAG_03340	g8_2369	687670	70	36	35	0	0	0
CNAG_04228	g9_1303	351304	61	36	58	0	0	0
CNAG_00841	g1_7941	2227448	53	36	35	0	0	0
CNAG_04370	g9_2548	695049	45	36	36	0	0	0
CNAG_00401	g1_3790	1051748	42	36	39	0	0	0
CNAG_01791	g11_3236	939873	38	36	59	0	0	0
CNAG_06338	g13_834	235998	38	36	21	0	0	0
CNAG_05158-CNAG_05159	g4_2122	588834	36	36	26	0	0	0
CNAG_01091	g5_4383	1231227	26	36	37	0	0	0
CNAG_03259	g8_1762	509471	25	36	13	0	0	0
CNAG_02135	g6_3934	1106819	24	36	27	0	0	0
CNAG_05157	g4_2106	584380	22	36	63	0	0	0
CNAG_05404	g14_742	221190	21	36	88	0	0	0
CNAG_04411	g9_2865	784404	17	36	25	0	0	0
CNAG_03706	g2_2039	580667	17	36	15	0	0	0
CNAG_07878	g14_1358	402526	12	36	85	0	0	0
CNAG_05006	g4_747	209725	12	36	75	0	0	0
CNAG_04682	g10_2439	706327	10	36	65	0	0	0
CNAG_05756	g7_2737	784443	185	35	95	0	0	0
CNAG_06335	g13_793	225382	105	35	51	0	0	0
CNAG_04343-CNAG_04344	g9_2295	625562	95	35	55	0	0	0
CNAG_05571	g14_2284	669618	90	35	16	0	0	0
CNAG_06138	g12_1402	407799	88	35	25	0	0	0
CNAG_03973	g2_4527	1307076	77	35	36	0	0	0
CNAG_06387	g13_1249	358514	68	35	17	0	0	0
CNAG_00048-CNAG_00049	g1_515	144714	64	35	44	0	0	0
CNAG_00635	g1_5829	1645785	64	35	29	0	0	0
CNAG_06376	g13_1158	331907	61	35	18	0	0	0
CNAG_02225	g6_3079	863436	50	35	49	0	0	0
CNAG_08002	g11_41	13788	50	35	19	0	0	0
CNAG_05312	g4_3646	1019819	45	35	50	0	0	0
CNAG_05443	g14_1081	323215	40	35	19	0	0	0
CNAG_07757	g9_365	96626	37	35	79	0	0	0
CNAG_00691	g1_6378	1799378	34	35	53	0	0	0
CNAG_05903	g7_4132	1167994	33	35	31	0	0	0
CNAG_04210	g9_1127	300976	30	35	43	0	0	0
CNAG_04781	g10_1414	421078	28	35	27	0	0	0
CNAG_04896	g10_298	87772	24	35	42	0	0	0
CNAG_04365-CNAG_04366	g9_2527	686833	24	35	26	0	0	0
CNAG_06185	g12_1927	552497	21	35	95	0	0	0
CNAG_02898	g3_1726	501757	20	35	45	0	0	0
CNAG_00364	g1_3358	929029	12	35	16	0	0	0
CNAG_00633	g1_5791	1635300	114	34	24	0	0	0
CNAG_02695	g3_3467	996377	91	34	16	0	0	0
CNAG_05371	g14_410	119912	83	34	22	0	0	0
CNAG_07848-CNAG_07850	g10_1436	427722	80	34	54	0	0	0
CNAG_07641-CNAG_07642	g6_2593	727728	78	34	173	0	0	0
CNAG_03517	g8_4075	1169678	56	34	79	0	0	0
CNAG_00536-CNAG_00537	g1_4826	1367823	56	34	21	0	0	0
CNAG_05432	g14_1008	299622	54	34	59	0	0	0
CNAG_04330-CNAG_04331	g9_2130	586130	51	34	56	0	0	0
CNAG_03564	g8_4512	1287903	45	34	18	0	0	0
CNAG_05198	g4_2526	695875	43	34	10	0	0	0
CNAG_07628	g6_989	280446	42	34	32	0	0	0
CNAG_05659	g14_3132	898288	41	34	29	0	0	0
CNAG_00257	g1_2431	675487	40	34	28	0	0	0
CNAG_03059	g3_328	96087	40	34	11	0	0	0
CNAG_05480	g14_1437	426311	30	34	22	0	0	0
CNAG_05980	g7_4970	1392658	30	34	18	0	0	0
CNAG_06253	g12_2616	752626	27	34	26	0	0	0
CNAG_01352	g5_1849	524486	24	34	19	0	0	0
CNAG_01642	g11_1697	501684	12	34	20	0	0	0
CNAG_04589	g10_3274	947270	12	34	20	0	0	0
CNAG_06401	g13_1379	398291	76	33	59	0	0	0
CNAG_05687	g7_2200	619737	67	33	54	0	0	0
CNAG_07950-CNAG_07358	g1_3532	979990	41	33	69	0	0	0
CNAG_06092	g12_942	278287	32	33	21	0	0	0
CNAG_06813	g5_656	190185	31	33	47	0	0	0
CNAG_01792	g11_3241	942331	31	33	42	0	0	0
CNAG_06576	g7_598	170199	27	33	41	0	0	0
CNAG_05201	g4_2556	706159	27	33	18	0	0	0
CNAG_07486	g2_4358	1253601	25	33	10	0	0	0
CNAG_05329	g4_3849	1071333	23	33	31	0	0	0
CNAG_02257	g6_2738	772488	20	33	66	0	0	0
CNAG_01455	g5_978	271499	19	33	24	0	0	0
CNAG_05182	g4_2370	660256	11	33	55	0	0	0
CNAG_03767	g2_2684	758463	10	33	51	0	0	0
CNAG_01674	g11_1960	573796	114	32	16	0	0	0
CNAG_02306	g6_2327	649730	93	32	25	0	0	0
CNAG_02018-CNAG_06955	g11_5344	1546368	66	32	36	0	0	0
CNAG_06165	g12_1708	490143	63	32	56	0	0	0
CNAG_04227-CNAG_04228	g9_1298	349913	62	32	30	0	0	0
CNAG_00671	g1_6176	1745582	62	32	10	0	0	0
CNAG_00390	g1_3712	1028716	59	32	10	0	0	0
CNAG_02115-CNAG_02114	g6_4082	1151373	52	32	116	0	0	0
CNAG_00859	g1_8111	2281328	47	32	75	0	0	0
CNAG_03125	g8_462	128004	46	32	42	0	0	0
CNAG_00250-CNAG_00251	g1_2374	659960	43	32	68	0	0	0
CNAG_05722	g7_2435	698242	43	32	38	0	0	0
CNAG_02128	g6_3990	1124340	42	32	29	0	0	0
CNAG_04341	g9_2270	616218	41	32	36	0	0	0
CNAG_03465	g8_3575	1023230	41	32	18	0	0	0
CNAG_01822-CNAG_01823	g11_3431	1006973	40	32	40	0	0	0
CNAG_06638	g7_1276	347825	34	32	15	0	0	0
CNAG_06208-CNAG_07912	g12_2206	634476	30	32	16	0	0	0
CNAG_02476	g6_758	216375	24	32	25	0	0	0
CNAG_00791	g1_7389	2083351	20	32	74	0	0	0
CNAG_04992	g4_624	174160	13	32	40	0	0	0
CNAG_03733	g2_2304	653886	10	32	49	0	0	0
CNAG_07370	g1_5564	1568264	10	32	15	0	0	0
CNAG_01673	g11_1952	571033	146	31	90	0	0	0
CNAG_04982	g4_515	142815	142	31	155	0	0	0
CNAG_04662	g10_2561	743869	125	31	174	0	0	0
CNAG_06166	g12_1729	494245	125	31	65	0	0	0
CNAG_05787	g7_3036	874785	103	31	27	0	0	0
CNAG_07630	g6_1063	301021	83	31	50	0	0	0
CNAG_06087	g12_898	267236	81	31	57	0	0	0
CNAG_06337	g13_810	230328	74	31	67	0	0	0
CNAG_04748	g10_1736	512982	71	31	14	0	0	0
CNAG_05239	g4_2910	812035	64	31	26	0	0	0
CNAG_03710	g2_2086	594651	62	31	13	0	0	0
CNAG_06866-CNAG_06865	g5_138	36212	43	31	52	0	0	0
CNAG_04314	g9_1969	540754	42	31	12	0	0	0
CNAG_05787	g7_3031	873322	41	31	76	0	0	0
CNAG_01673	g11_1954	572010	41	31	21	0	0	0
CNAG_00527	g1_4730	1346049	34	31	11	0	0	0
CNAG_06834	g5_444	126342	32	31	17	0	0	0
CNAG_06192	g12_1998	570772	32	31	10	0	0	0
CNAG_04147	g9_491	130340	27	31	33	0	0	0
CNAG_01057	g5_4721	1317806	27	31	17	0	0	0
CNAG_05855	g7_3664	1049482	24	31	98	0	0	0
CNAG_02578	g3_4633	1320697	23	31	46	0	0	0
CNAG_00689	g1_6360	1795733	23	31	20	0	0	0
CNAG_03934	g2_4236	1217020	23	31	12	0	0	0
CNAG_04176	g9_753	203706	22	31	43	0	0	0
CNAG_01189	g5_3461	968446	21	31	72	0	0	0
CNAG_06184	g12_1926	550965	21	31	38	0	0	0
CNAG_00671	g1_6170	1744253	19	31	11	0	0	0
CNAG_03173	g8_899	253561	12	31	60	0	0	0
CNAG_06574-CNAG_06576	g7_597	169778	12	31	58	0	0	0
CNAG_04411	g9_2863	784074	12	31	18	0	0	0
CNAG_00163	g1_1583	445497	193	30	47	0	0	0
CNAG_02398-CNAG_02397	g6_1547	431852	177	30	10	0	0	0
CNAG_01651	g11_1764	521755	167	30	73	0	0	0
CNAG_04925	g10_42	11716	84	30	58	0	0	0
CNAG_01285-CNAG_01284	g5_2442	691188	75	30	16	0	0	0
CNAG_07002	g9_4203	1164053	74	30	53	0	0	0
CNAG_02064	g6_4572	1293434	71	30	74	0	0	0
CNAG_06732	g2_664	197184	71	30	12	0	0	0
CNAG_02665	g3_3763	1079370	68	30	65	0	0	0
CNAG_00490	g1_4447	1256814	68	30	42	0	0	0
CNAG_03355	g8_2544	735789	63	30	22	0	0	0
CNAG_06761	g2_386	114380	55	30	93	0	0	0
CNAG_05101	g4_1552	434944	54	30	45	0	0	0
CNAG_03986	g2_4628	1335466	52	30	44	0	0	0
CNAG_01688	g11_2116	614791	52	30	39	0	0	0
CNAG_05513-CNAG_05514	g14_1730	516940	52	30	22	0	0	0
CNAG_06845	g5_315	89004	51	30	32	0	0	0
CNAG_06384	g13_1215	350340	50	30	17	0	0	0
CNAG_07912	g12_2214	637155	48	30	11	0	0	0
CNAG_06567	g7_484	137417	38	30	17	0	0	0
CNAG_05312	g4_3647	1020607	37	30	43	0	0	0
CNAG_01115	g5_4155	1170076	32	30	15	0	0	0
CNAG_06441	g13_1703	495944	30	30	32	0	0	0
CNAG_05421	g14_912	269833	29	30	12	0	0	0
CNAG_06944	g8_22	6096	28	30	45	0	0	0
CNAG_05577	g14_2340	682406	27	30	33	0	0	0
CNAG_06944	g8_23	6579	26	30	61	0	0	0
CNAG_00470	g1_4316	1215610	20	30	53	0	0	0
CNAG_04364	g9_2507	680914	20	30	38	0	0	0
CNAG_04617	g10_3013	870213	19	30	14	0	0	0
CNAG_05629	g14_2874	824942	16	30	42	0	0	0
CNAG_01063	g5_4658	1303221	15	30	21	0	0	0
CNAG_04819	g10_1070	317797	14	30	38	0	0	0
CNAG_07781	g9_4115	1139676	12	30	14	0	0	0
CNAG_04723	g10_2015	580084	10	30	13	0	0	0
CNAG_01681	g11_2032	593361	10	30	11	0	0	0
CNAG_05627	g14_2844	817465	10	30	11	0	0	0
CNAG_06798	g2_33	10018	10	30	11	0	0	0
CNAG_06757	g2_422	124873	222	29	194	0	0	0
CNAG_03077	g3_175	47914	157	29	22	0	0	0
CNAG_06166	g12_1731	494663	130	29	73	0	0	0
CNAG_06203	g12_2144	614650	82	29	11	0	0	0
CNAG_03644	g2_1488	425903	75	29	13	0	0	0
CNAG_05404	g14_745	222270	72	29	24	0	0	0
CNAG_02343	g6_1997	559821	70	29	24	0	0	0
CNAG_00894	g5_6117	1704916	64	29	78	0	0	0
CNAG_06559	g7_405	114154	61	29	43	0	0	0
CNAG_04595	g10_3238	936423	58	29	28	0	0	0
CNAG_00160	g1_1556	437889	51	29	41	0	0	0
CNAG_04052	g2_5265	1505875	51	29	39	0	0	0
CNAG_00744-CNAG_00745	g1_6897	1951430	51	29	16	0	0	0
CNAG_07599	g11_2731	781916	48	29	51	0	0	0
CNAG_05056	g4_1145	317096	47	29	30	0	0	0
CNAG_05056	g4_1142	316237	47	29	20	0	0	0
CNAG_04095	g2_5600	1606664	44	29	37	0	0	0
CNAG_03252-CNAG_03258	g8_1626	460596	39	29	72	0	0	0
CNAG_00670	g1_6169	1743222	39	29	15	0	0	0
CNAG_04768	g10_1560	460346	35	29	36	0	0	0
CNAG_07753	g8_4894	1396578	29	29	13	0	0	0
CNAG_05810	g7_3253	933729	27	29	52	0	0	0
CNAG_00408	g1_3857	1075266	27	29	15	0	0	0
CNAG_00373	g1_3423	947378	21	29	42	0	0	0
CNAG_02063	g6_4590	1297669	18	29	30	0	0	0
CNAG_01300	g5_2283	647204	16	29	35	0	0	0
CNAG_01208	g5_3285	920076	10	29	20	0	0	0
CNAG_01339	g5_1980	560178	141	28	30	0	0	0
CNAG_03335	g8_2331	676827	139	28	30	0	0	0
CNAG_04915	g10_119	37830	121	28	62	0	0	0
CNAG_03213	g8_1265	361466	90	28	20	0	0	0
CNAG_01479-CNAG_01480	g11_222	72124	75	28	95	0	0	0
CNAG_06349	g13_943	268699	73	28	20	0	0	0
CNAG_01334	g5_2032	574284	72	28	33	0	0	0
CNAG_06449	g13_1751	512877	66	28	12	0	0	0
CNAG_00165-CNAG_00166	g1_1606	451579	65	28	50	0	0	0
CNAG_01673	g11_1959	572874	65	28	12	0	0	0
CNAG_02285-CNAG_02284	g6_2512	702198	55	28	20	0	0	0
CNAG_05101	g4_1550	434234	52	28	41	0	0	0
CNAG_00876	g5_6287	1751622	48	28	104	0	0	0
CNAG_07002-CNAG_07786	g9_4209	1165896	48	28	12	0	0	0
CNAG_01673	g11_1957	572292	46	28	24	0	0	0
CNAG_01115	g5_4185	1176089	45	28	74	0	0	0
CNAG_03047-CNAG_03046	g3_431	127091	42	28	34	0	0	0
CNAG_04638	g10_2803	810508	34	28	91	0	0	0
CNAG_01573	g11_1101	324869	34	28	27	0	0	0
CNAG_06732	g2_666	197904	33	28	15	0	0	0
CNAG_01461	g11_38	12729	30	28	34	0	0	0
CNAG_00876	g5_6283	1750446	28	28	29	0	0	0
CNAG_05291	g4_3435	951398	27	28	60	0	0	0
CNAG_05421	g14_910	269197	26	28	51	0	0	0
CNAG_03645	g2_1496	429006	22	28	42	0	0	0
CNAG_06966	g8_4829	1378709	22	28	29	0	0	0
CNAG_03785	g2_2832	809597	22	28	22	0	0	0
CNAG_07911	g12_1942	556745	16	28	35	0	0	0
CNAG_00738	g1_6843	1931525	14	28	20	0	0	0
CNAG_03018	g3_675	196440	11	28	65	0	0	0
CNAG_06452	g13_1776	521514	10	28	16	0	0	0
CNAG_04332	g9_2153	591407	139	27	69	0	0	0
CNAG_06250	g12_2565	742400	132	27	11	0	0	0
CNAG_01279-CNAG_07428	g5_2495	706569	111	27	81	0	0	0
CNAG_07936	g13_1314	378868	99	27	11	0	0	0
CNAG_02783	g3_2710	775909	87	27	20	0	0	0
CNAG_02193	g6_3359	946414	78	27	57	0	0	0
CNAG_07542-CNAG_07544	g3_4056	1156759	64	27	40	0	0	0
CNAG_07855	g10_2188	630674	52	27	11	0	0	0
CNAG_05282	g4_3344	927994	43	27	16	0	0	0
CNAG_06761-CNAG_06760	g2_387	114951	42	27	42	0	0	0
CNAG_06738	g2_599	179846	41	27	80	0	0	0
CNAG_03539	g8_4276	1229273	40	27	61	0	0	0
CNAG_06607-CNAG_06608	g7_951	262325	40	27	41	0	0	0
CNAG_05170	g4_2229	618824	36	27	13	0	0	0
CNAG_02955	g3_1201	354301	35	27	21	0	0	0
CNAG_02774	g3_2776	795924	34	27	35	0	0	0
CNAG_01791	g11_3230	938630	34	27	14	0	0	0
CNAG_02870	g3_1977	567057	33	27	96	0	0	0
CNAG_01787	g11_3207	930670	29	27	30	0	0	0
CNAG_05070	g4_1267	353871	27	27	34	0	0	0
CNAG_00967	g5_5556	1542364	24	27	41	0	0	0
CNAG_03975	g2_4544	1312667	23	27	31	0	0	0
CNAG_03992	g2_4680	1349904	21	27	40	0	0	0
CNAG_02948	g3_1253	367519	20	27	15	0	0	0
CNAG_06485	g13_2132	639504	19	27	57	0	0	0
CNAG_07691-CNAG_07692	g7_4649	1306145	19	27	21	0	0	0
CNAG_05884	g7_3911	1115169	17	27	55	0	0	0
CNAG_03524-CNAG_03525	g8_4136	1188884	16	27	26	0	0	0
CNAG_01905	g11_4206	1229474	14	27	33	0	0	0
CNAG_05182	g4_2366	659234	14	27	33	0	0	0
CNAG_00136	g1_1323	372151	14	27	12	0	0	0
CNAG_06809	g5_721	206889	13	27	19	0	0	0
CNAG_00540	g1_4867	1379394	11	27	42	0	0	0
CNAG_01315	g5_2174	612767	11	27	39	0	0	0
CNAG_07439	g5_3727	1046770	11	27	27	0	0	0
CNAG_00743	g1_6889	1946928	85	26	13	0	0	0
CNAG_01017	g5_5113	1422563	67	26	43	0	0	0
CNAG_06138	g12_1397	406107	66	26	10	0	0	0
CNAG_01642	g11_1702	502284	56	26	53	0	0	0
CNAG_05717	g7_2396	686248	56	26	11	0	0	0
CNAG_01907	g11_4216	1234380	51	26	85	0	0	0
CNAG_07514	g3_1826	528059	43	26	16	0	0	0
CNAG_06812	g5_689	197032	40	26	74	0	0	0
CNAG_05531	g14_1927	571371	39	26	79	0	0	0
CNAG_04784	g10_1371	410703	34	26	15	0	0	0
CNAG_04970	g4_413	116518	30	26	64	0	0	0
CNAG_03338	g8_2359	684231	29	26	62	0	0	0
CNAG_00677	g1_6234	1760588	27	26	42	0	0	0
CNAG_02967	g3_1072	320028	26	26	46	0	0	0
CNAG_05053	g4_1125	313158	26	26	45	0	0	0
CNAG_01508-CNAG_01509	g11_464	142387	26	26	18	0	0	0
CNAG_02438	g6_1153	323973	24	26	22	0	0	0
CNAG_01094	g5_4362	1226892	21	26	69	0	0	0
CNAG_03364	g8_2609	753138	21	26	14	0	0	0
CNAG_05657	g14_3121	895009	20	26	17	0	0	0
CNAG_05498	g14_1618	484689	19	26	25	0	0	0
CNAG_00595	g1_5416	1529953	18	26	31	0	0	0
CNAG_03680-CNAG_03681	g2_1837	522318	17	26	38	0	0	0
CNAG_00278	g1_2599	721100	16	26	22	0	0	0
CNAG_05528	g14_1908	566805	16	26	22	0	0	0
CNAG_06914	g3_5234	1500374	16	26	20	0	0	0
CNAG_04768	g10_1539	456806	14	26	79	0	0	0
CNAG_06388	g13_1257	360441	10	26	12	0	0	0
CNAG_06253	g12_2609	751757	158	25	81	0	0	0
CNAG_05404	g14_741	220642	111	25	210	0	0	0
CNAG_06252	g12_2593	748309	107	25	70	0	0	0
CNAG_04714	g10_2109	608665	86	25	13	0	0	0
CNAG_04900	g10_263	77963	70	25	42	0	0	0
CNAG_06401	g13_1371	396049	65	25	67	0	0	0
CNAG_06405	g13_1406	408182	56	25	63	0	0	0
CNAG_06031	g12_452	123235	51	25	57	0	0	0
CNAG_01293	g5_2376	671707	50	25	59	0	0	0
CNAG_00830	g1_7840	2203489	42	25	29	0	0	0
CNAG_05571	g14_2276	667175	42	25	11	0	0	0
CNAG_00547	g1_4967	1404466	38	25	29	0	0	0
CNAG_06253	g12_2608	751302	37	25	107	0	0	0
CNAG_05720-CNAG_05721	g7_2417	693595	36	25	55	0	0	0
CNAG_05787	g7_3034	874644	36	25	26	0	0	0
CNAG_02343-CNAG_02342	g6_2007	562173	35	25	12	0	0	0
CNAG_07806	g4_1110	309038	32	25	17	0	0	0
CNAG_03859-CNAG_03861	g2_3570	1033240	31	25	25	0	0	0
CNAG_02115	g6_4081	1150679	31	25	14	0	0	0
CNAG_04183	g9_845	226378	30	25	43	0	0	0
CNAG_04052	g2_5267	1506754	28	25	37	0	0	0
CNAG_06142	g12_1432	414093	27	25	51	0	0	0
CNAG_01142	g5_3892	1090872	27	25	17	0	0	0
CNAG_06511-CNAG_06512	g13_2384	714543	25	25	35	0	0	0
CNAG_04869	g10_532	155173	22	25	18	0	0	0
CNAG_03063	g3_272	80277	19	25	41	0	0	0
CNAG_00709	g1_6583	1854459	17	25	48	0	0	0
CNAG_06431-CNAG_06432	g13_1596	465491	16	25	45	0	0	0
CNAG_06003	g12_196	54933	13	25	29	0	0	0
CNAG_01909-CNAG_01910	g11_4236	1242285	12	25	68	0	0	0
CNAG_03243	g8_1520	430434	11	25	39	0	0	0
CNAG_06630	g7_1191	323675	348	24	49	0	0	0
CNAG_02702	g3_3359	965332	134	24	17	0	0	0
CNAG_05898	g7_4091	1157701	76	24	18	0	0	0
CNAG_03335	g8_2329	675832	74	24	24	0	0	0
CNAG_04724	g10_1999	576403	70	24	100	0	0	0
CNAG_06923	g3_5314	1527047	62	24	47	0	0	0
CNAG_05389	g14_611	182061	62	24	21	0	0	0
CNAG_01680	g11_2012	588130	58	24	17	0	0	0
CNAG_01086	g5_4429	1243916	51	24	27	0	0	0
CNAG_06100	g12_1045	307780	47	24	31	0	0	0
CNAG_04638-CNAG_04637	g10_2808	811507	45	24	99	0	0	0
CNAG_05112	g4_1647	460011	41	24	26	0	0	0
CNAG_05056	g4_1144	316836	39	24	14	0	0	0
CNAG_06812	g5_681	195236	32	24	15	0	0	0
CNAG_00980-CNAG_00979	g5_5468	1516747	31	24	36	0	0	0
CNAG_06560	g7_416	116677	28	24	77	0	0	0
CNAG_06102	g12_1052	310721	27	24	24	0	0	0
CNAG_06916	g3_5248	1505324	25	24	26	0	0	0
CNAG_06010	g12_255	73018	24	24	34	0	0	0
CNAG_07508	g3_1168	344210	22	24	49	0	0	0
CNAG_02865-CNAG_02864	g3_2025	579767	22	24	17	0	0	0
CNAG_06018	g12_332	90818	22	24	13	0	0	0
CNAG_06185	g12_1929	553392	21	24	92	0	0	0
CNAG_06030	g12_436	119633	21	24	30	0	0	0
CNAG_00438	g1_4059	1139926	20	24	60	0	0	0
CNAG_04338-CNAG_04339	g9_2233	609126	19	24	80	0	0	0
CNAG_05650	g14_3052	878006	18	24	25	0	0	0
CNAG_02688	g3_3522	1013421	18	24	15	0	0	0
CNAG_01087	g5_4418	1240105	16	24	75	0	0	0
CNAG_04486	g9_3615	991364	16	24	36	0	0	0
CNAG_06184	g12_1925	550803	15	24	10	0	0	0
CNAG_03332	g8_2309	669883	14	24	18	0	0	0
CNAG_02675	g3_3691	1056043	10	24	35	0	0	0
CNAG_04629	g10_2894	838170	10	24	34	0	0	0
CNAG_08020	g14_68	17564	138	23	16	0	0	0
CNAG_03127	g8_474	131728	118	23	51	0	0	0
CNAG_01004-CNAG_01003	g5_5241	1457770	96	23	30	0	0	0
CNAG_03973	g2_4529	1307978	70	23	78	0	0	0
CNAG_06971	g5_805	227162	63	23	27	0	0	0
CNAG_03811	g2_3163	907614	60	23	28	0	0	0
CNAG_03946	g2_4352	1251840	52	23	60	0	0	0
CNAG_05169	g4_2208	613741	51	23	22	0	0	0
CNAG_01674	g11_1962	574620	49	23	12	0	0	0
CNAG_02527	g6_282	79980	45	23	46	0	0	0
CNAG_00315	g1_2929	809692	43	23	23	0	0	0
CNAG_04962	g4_314	90363	42	23	19	0	0	0
CNAG_07641-CNAG_07642	g6_2595	729303	38	23	29	0	0	0
CNAG_03678	g2_1811	514782	33	23	102	0	0	0
CNAG_06243	g12_2483	718191	33	23	26	0	0	0
CNAG_04505	g9_3771	1038779	32	23	42	0	0	0
CNAG_04507	g9_3788	1043755	30	23	39	0	0	0
CNAG_04800	g10_1224	368227	30	23	22	0	0	0
CNAG_05609	g14_2662	768563	28	23	77	0	0	0
CNAG_06280	g13_295	83833	27	23	68	0	0	0
CNAG_06250	g12_2557	740077	27	23	33	0	0	0
CNAG_01017	g5_5119	1424166	26	23	47	0	0	0
CNAG_05528	g14_1909	567153	23	23	24	0	0	0
CNAG_05930	g7_4433	1242454	22	23	43	0	0	0
CNAG_02193	g6_3353	945633	21	23	12	0	0	0
CNAG_04298	g9_1849	509096	20	23	41	0	0	0
CNAG_00838	g1_7929	2222958	19	23	12	0	0	0
CNAG_06654	g7_1441	395134	18	23	22	0	0	0
CNAG_00796	g1_7456	2101440	16	23	11	0	0	0
CNAG_07661	g7_650	184713	15	23	24	0	0	0
CNAG_00076	g1_735	211300	15	23	15	0	0	0
CNAG_05541	g14_2050	601841	14	23	12	0	0	0
CNAG_06279-CNAG_07927	g13_285	80259	10	23	24	0	0	0
CNAG_06962	g3_126	34831	137	22	80	0	0	0
CNAG_05339	g14_70	18682	120	22	14	0	0	0
CNAG_06751	g2_483	145459	80	22	60	0	0	0
CNAG_01632	g11_1584	468590	59	22	36	0	0	0
CNAG_01953	g11_4655	1355523	55	22	80	0	0	0
CNAG_07607	g11_3513	1028840	53	22	111	0	0	0
CNAG_05019	g4_878	240566	52	22	55	0	0	0
CNAG_05609	g14_2661	768172	51	22	99	0	0	0
CNAG_03191	g8_1081	304849	47	22	26	0	0	0
CNAG_05691	g7_2213	624207	44	22	58	0	0	0
CNAG_00707	g1_6570	1850676	41	22	35	0	0	0
CNAG_05085	g4_1444	404772	41	22	34	0	0	0
CNAG_02361	g6_1862	520309	41	22	15	0	0	0
CNAG_06384	g13_1218	350904	34	22	53	0	0	0
CNAG_01101	g5_4298	1208726	33	22	65	0	0	0
CNAG_00599	g1_5464	1542682	30	22	14	0	0	0
CNAG_00528	g1_4756	1350767	29	22	20	0	0	0
CNAG_06724	g2_774	225789	26	22	22	0	0	0
CNAG_05571	g14_2285	669865	24	22	15	0	0	0
CNAG_02140	g6_3874	1089674	22	22	24	0	0	0
CNAG_06154	g12_1535	444612	20	22	36	0	0	0
CNAG_06475-CNAG_06482	g13_2052	612180	20	22	14	0	0	0
CNAG_01981	g11_4960	1431343	18	22	103	0	0	0
CNAG_02562	g3_4778	1365759	18	22	40	0	0	0
CNAG_04746	g10_1742	515311	18	22	21	0	0	0
CNAG_04315	g9_1976	543452	16	22	34	0	0	0
CNAG_00830	g1_7838	2202800	16	22	32	0	0	0
CNAG_07562	g3_4262	1214193	16	22	26	0	0	0
CNAG_03130	g8_497	138967	16	22	18	0	0	0
CNAG_03268	g8_1825	528649	15	22	21	0	0	0
CNAG_07433	g5_3179	892284	14	22	31	0	0	0
CNAG_04341	g9_2280	618553	13	22	34	0	0	0
CNAG_03785	g2_2839	811635	13	22	11	0	0	0
CNAG_05894	g7_4002	1136554	12	22	17	0	0	0
CNAG_04832	g10_972	289038	12	22	14	0	0	0
CNAG_03478	g8_3709	1063217	12	22	12	0	0	0
CNAG_00106	g1_1036	296321	10	22	105	0	0	0
CNAG_04359	g9_2453	665730	10	22	24	0	0	0
CNAG_06732	g2_685	201638	100	21	96	0	0	0
CNAG_05835	g7_3478	1001350	93	21	19	0	0	0
CNAG_06527	g7_73	18649	91	21	48	0	0	0
CNAG_03926	g2_4192	1204125	91	21	12	0	0	0
CNAG_03242	g8_1517	429236	88	21	25	0	0	0
CNAG_01150	g5_3814	1070228	70	21	24	0	0	0
CNAG_05334	g14_36	7862	64	21	12	0	0	0
CNAG_05291	g4_3437	952797	63	21	77	0	0	0
CNAG_07817	g4_2261	631294	60	21	12	0	0	0
CNAG_07911	g12_1945	557736	59	21	22	0	0	0
CNAG_02161	g6_3711	1044511	58	21	56	0	0	0
CNAG_03078	g3_176	48959	51	21	17	0	0	0
CNAG_02263-CNAG_02262	g6_2678	755246	46	21	10	0	0	0
CNAG_03983	g2_4614	1332102	45	21	54	0	0	0
CNAG_06867	g5_136	35424	42	21	22	0	0	0
CNAG_01823	g11_3436	1008191	42	21	10	0	0	0
CNAG_02336	g6_2068	579034	41	21	12	0	0	0
CNAG_05562	g14_2213	650053	39	21	20	0	0	0
CNAG_02255	g6_2753	775176	39	21	10	0	0	0
CNAG_04749	g10_1723	509961	38	21	35	0	0	0
CNAG_04329	g9_2117	582492	38	21	31	0	0	0
CNAG_07008	g12_2627	756594	36	21	29	0	0	0
CNAG_02554	g6_57	12214	36	21	27	0	0	0
CNAG_04744	g10_1769	521869	36	21	26	0	0	0
CNAG_03644	g2_1485	424411	35	21	52	0	0	0
CNAG_04318	g9_2022	553844	34	21	17	0	0	0
CNAG_02123	g6_4029	1134943	33	21	13	0	0	0
CNAG_00527	g1_4731	1346344	32	21	43	0	0	0
CNAG_01548	g11_874	256122	31	21	20	0	0	0
CNAG_07759-CNAG_04146	g9_469	125586	30	21	35	0	0	0
CNAG_04339	g9_2235	609589	29	21	21	0	0	0
CNAG_01792-CNAG_01793	g11_3246	943822	28	21	26	0	0	0
CNAG_02523	g6_334	96596	27	21	51	0	0	0
CNAG_04438	g9_3193	872987	27	21	15	0	0	0
CNAG_05628	g14_2854	819679	26	21	82	0	0	0
CNAG_03881	g2_3753	1084951	25	21	48	0	0	0
CNAG_06980	g5_840	236809	25	21	23	0	0	0
CNAG_06466-CNAG_06467	g13_1883	553294	24	21	30	0	0	0
CNAG_03763	g2_2619	743488	20	21	41	0	0	0
CNAG_06250	g12_2566	742461	20	21	15	0	0	0
CNAG_05930	g7_4436	1242944	18	21	40	0	0	0
CNAG_01118	g5_4122	1160125	18	21	30	0	0	0
CNAG_05070	g4_1270	354862	18	21	22	0	0	0
CNAG_06065	g12_721	211277	16	21	65	0	0	0
CNAG_01758	g11_2817	807726	16	21	48	0	0	0
CNAG_01268	g5_2621	744420	15	21	33	0	0	0
CNAG_01189	g5_3462	968655	14	21	12	0	0	0
CNAG_04653	g10_2669	771074	13	21	33	0	0	0
CNAG_04992	g4_623	174007	12	21	12	0	0	0
CNAG_03419-CNAG_03420	g8_3162	905671	11	21	41	0	0	0
CNAG_01339	g5_1975	558565	11	21	26	0	0	0
CNAG_04946	g4_184	51740	10	21	43	0	0	0
CNAG_07483	g2_3737	1081178	10	21	40	0	0	0
CNAG_01640	g11_1656	489350	110	20	108	0	0	0
CNAG_05238	g4_2899	809973	88	20	166	0	0	0
CNAG_02192	g6_3360	947216	74	20	84	0	0	0
CNAG_07711-CNAG_03116	g8_306	88784	61	20	33	0	0	0
CNAG_01293	g5_2382	672863	60	20	32	0	0	0
CNAG_01293	g5_2374	671227	55	20	19	0	0	0
CNAG_01284	g5_2444	691680	51	20	45	0	0	0
CNAG_06913	g3_5232	1499806	50	20	33	0	0	0
CNAG_05385	g14_557	163992	50	20	14	0	0	0
CNAG_00356	g1_3280	906527	47	20	49	0	0	0
CNAG_06821	g5_557	159388	46	20	52	0	0	0
CNAG_07320	g1_1933	544114	46	20	33	0	0	0
CNAG_06899	g3_5096	1460645	43	20	47	0	0	0
CNAG_01689	g11_2129	618510	41	20	24	0	0	0
CNAG_02549-CNAG_02548	g6_110	24563	37	20	53	0	0	0
CNAG_06136-CNAG_06137	g12_1392	404205	36	20	112	0	0	0
CNAG_00694	g1_6406	1807241	35	20	155	0	0	0
CNAG_07694	g7_4701	1321524	31	20	22	0	0	0
CNAG_03884	g2_3777	1093115	30	20	78	0	0	0
CNAG_00229	g1_2183	608516	29	20	27	0	0	0
CNAG_06962	g3_124	34619	29	20	25	0	0	0
CNAG_05571	g14_2275	666267	28	20	11	0	0	0
CNAG_01534	g11_737	215033	25	20	27	0	0	0
CNAG_01118	g5_4124	1160507	25	20	24	0	0	0
CNAG_06706	g2_901	262043	25	20	15	0	0	0
CNAG_04034	g2_5057	1455209	23	20	30	0	0	0
CNAG_03076-CNAG_03075	g3_185	51617	23	20	25	0	0	0
CNAG_02772	g3_2804	804496	23	20	18	0	0	0
CNAG_00072	g1_706	201112	22	20	66	0	0	0
CNAG_07377	g1_5758	1627285	21	20	35	0	0	0
CNAG_03733	g2_2303	653765	21	20	31	0	0	0
CNAG_01826	g11_3473	1018622	21	20	20	0	0	0
CNAG_01501	g11_398	124589	21	20	16	0	0	0
CNAG_02771	g3_2818	807367	20	20	52	0	0	0
CNAG_04241	g9_1399	378450	20	20	43	0	0	0
CNAG_04979	g4_477	134107	20	20	27	0	0	0
CNAG_04129-CNAG_04130	g9_310	81726	19	20	37	0	0	0
CNAG_06698-CNAG_06699	g7_1909	522330	19	20	22	0	0	0
CNAG_06761	g2_383	114008	19	20	18	0	0	0
CNAG_00883	g5_6216	1734717	18	20	51	0	0	0
CNAG_05528-CNAG_05529	g14_1910	567420	18	20	30	0	0	0
CNAG_01126	g5_4035	1135263	17	20	43	0	0	0
CNAG_05696-CNAG_05697	g7_2262	640521	16	20	64	0	0	0
CNAG_06338	g13_827	235027	15	20	24	0	0	0
CNAG_03340	g8_2370	687974	15	20	14	0	0	0
CNAG_01143	g5_3889	1089776	14	20	30	0	0	0
CNAG_05024	g4_905	248471	14	20	25	0	0	0
CNAG_05897	g7_4090	1157306	12	20	14	0	0	0
CNAG_00371	g1_3412	944057	11	20	18	0	0	0
CNAG_05749	g7_2671	765276	10	20	49	0	0	0
CNAG_06617-CNAG_07663	g7_1070	292719	10	20	12	0	0	0
CNAG_02401	g6_1506	419958	191	19	96	0	0	0
CNAG_00550	g1_5017	1417837	127	19	55	0	0	0
CNAG_04960	g4_290	81871	112	19	77	0	0	0
CNAG_05930	g7_4431	1241798	112	19	45	0	0	0
CNAG_06512	g13_2385	715148	108	19	111	0	0	0
CNAG_00799	g1_7503	2115587	70	19	31	0	0	0
CNAG_06077	g12_830	241763	63	19	24	0	0	0
CNAG_03940	g2_4291	1235114	59	19	29	0	0	0
CNAG_04158	g9_583	156065	58	19	22	0	0	0
CNAG_07757	g9_367	97222	55	19	47	0	0	0
CNAG_00165	g1_1604	450925	54	19	52	0	0	0
CNAG_04326	g9_2086	572745	42	19	57	0	0	0
CNAG_03288	g8_1975	571796	42	19	39	0	0	0
CNAG_05527	g14_1871	557883	42	19	28	0	0	0
CNAG_04913	g10_134	42409	40	19	56	0	0	0
CNAG_02307-CNAG_02306	g6_2325	648397	40	19	15	0	0	0
CNAG_00505	g1_4570	1291152	40	19	11	0	0	0
CNAG_00449	g1_4150	1165600	39	19	47	0	0	0
CNAG_05045	g4_1060	295050	37	19	23	0	0	0
CNAG_07757	g9_364	96287	32	19	53	0	0	0
CNAG_00066	g1_642	182636	30	19	33	0	0	0
CNAG_04085	g2_5532	1584671	30	19	13	0	0	0
CNAG_05659-CNAG_05660	g14_3134	899439	29	19	31	0	0	0
CNAG_01150	g5_3812	1069365	28	19	28	0	0	0
CNAG_00914-CNAG_07448	g5_5904	1645001	28	19	21	0	0	0
CNAG_05717	g7_2395	685904	28	19	15	0	0	0
CNAG_01173	g5_3616	1012294	27	19	30	0	0	0
CNAG_06818	g5_613	175910	25	19	15	0	0	0
CNAG_03516	g8_4037	1162390	23	19	52	0	0	0
CNAG_02785	g3_2692	772076	23	19	39	0	0	0
CNAG_04911	g10_146	46317	22	19	32	0	0	0
CNAG_02552	g6_83	18122	22	19	13	0	0	0
CNAG_06018	g12_325	89645	19	19	28	0	0	0
CNAG_00491	g1_4449	1257758	19	19	16	0	0	0
CNAG_03252-CNAG_03258	g8_1622	459801	18	19	47	0	0	0
CNAG_05979	g7_4959	1390330	18	19	23	0	0	0
CNAG_06251	g12_2570	743328	17	19	69	0	0	0
CNAG_06724	g2_775	226267	17	19	26	0	0	0
CNAG_07403	g5_360	102568	16	19	43	0	0	0
CNAG_05411	g14_814	239270	16	19	35	0	0	0
CNAG_06897-CNAG_06898	g3_5071	1454249	16	19	21	0	0	0
CNAG_01232-CNAG_01231	g5_3097	870036	16	19	20	0	0	0
CNAG_06031	g12_451	123085	16	19	11	0	0	0
CNAG_00969	g5_5552	1540300	15	19	52	0	0	0
CNAG_07630	g6_1062	300776	13	19	33	0	0	0
CNAG_00749	g1_6961	1967624	13	19	23	0	0	0
CNAG_03955	g2_4422	1272565	13	19	10	0	0	0
CNAG_05628	g14_2858	821365	12	19	24	0	0	0
CNAG_02574	g3_4664	1330663	11	19	56	0	0	0
CNAG_01352	g5_1864	528095	11	19	13	0	0	0
CNAG_00732-CNAG_00733	g1_6775	1912590	10	19	18	0	0	0
CNAG_04992-CNAG_04993	g4_625	174706	74	18	45	0	0	0
CNAG_02418	g6_1344	375805	70	18	10	0	0	0
CNAG_06632	g7_1216	330446	65	18	69	0	0	0
CNAG_02703-CNAG_02702	g3_3356	964400	61	18	44	0	0	0
CNAG_06971	g5_809	228823	53	18	44	0	0	0
CNAG_01084	g5_4446	1247191	49	18	138	0	0	0
CNAG_01342	g5_1926	547959	44	18	25	0	0	0
CNAG_06411	g13_1427	414605	43	18	41	0	0	0
CNAG_04417-CNAG_07769	g9_3006	822994	43	18	40	0	0	0
CNAG_02319	g6_2252	624311	43	18	21	0	0	0
CNAG_00248	g1_2355	653554	43	18	20	0	0	0
CNAG_03743	g2_2387	678761	42	18	47	0	0	0
CNAG_06962	g3_127	34868	39	18	32	0	0	0
CNAG_01642	g11_1701	502261	30	18	41	0	0	0
CNAG_04627	g10_2915	843007	24	18	14	0	0	0
CNAG_05121	g4_1741	485480	23	18	92	0	0	0
CNAG_00580	g1_5282	1494628	23	18	29	0	0	0
CNAG_03252-CNAG_03258	g8_1599	454407	21	18	35	0	0	0
CNAG_06030	g12_435	119182	20	18	50	0	0	0
CNAG_02440	g6_1133	318132	20	18	48	0	0	0
CNAG_05344	g14_133	38448	15	18	27	0	0	0
CNAG_00241	g1_2282	634801	14	18	33	0	0	0
CNAG_01250	g5_2855	807092	14	18	32	0	0	0
CNAG_01603-CNAG_01604	g11_1336	395979	14	18	28	0	0	0
CNAG_06570	g7_533	150492	13	18	43	0	0	0
CNAG_03987	g2_4635	1337469	12	18	54	0	0	0
CNAG_02725	g3_3111	898373	12	18	22	0	0	0
CNAG_01640	g11_1664	492661	112	17	13	0	0	0
CNAG_04855	g10_756	232063	110	17	50	0	0	0
CNAG_07550	g3_4118	1176096	107	17	18	0	0	0
CNAG_05703	g7_2318	659882	91	17	16	0	0	0
CNAG_06337-CNAG_06338	g13_824	233999	84	17	30	0	0	0
CNAG_04493	g9_3662	1004484	75	17	261	0	0	0
CNAG_04055	g2_5279	1509422	75	17	14	0	0	0
CNAG_03859-CNAG_03861	g2_3568	1032079	74	17	18	0	0	0
CNAG_02773	g3_2787	798916	70	17	59	0	0	0
CNAG_00439	g1_4068	1141964	66	17	26	0	0	0
CNAG_01457	g5_955	266022	60	17	73	0	0	0
CNAG_06056	g12_652	189571	58	17	53	0	0	0
CNAG_06521	g13_2478	742223	57	17	32	0	0	0
CNAG_00358	g1_3294	911133	51	17	29	0	0	0
CNAG_03388-CNAG_03389	g8_2858	823731	49	17	64	0	0	0
CNAG_01284	g5_2445	692066	49	17	26	0	0	0
CNAG_03677	g2_1804	512533	48	17	33	0	0	0
CNAG_06999	g9_4164	1153549	48	17	13	0	0	0
CNAG_04151-CNAG_04152	g9_556	146812	46	17	31	0	0	0
CNAG_06520-CNAG_06521	g13_2469	738275	41	17	23	0	0	0
CNAG_06812	g5_690	197533	38	17	27	0	0	0
CNAG_04551	g10_3666	1057920	38	17	18	0	0	0
CNAG_03857	g2_3543	1024475	36	17	60	0	0	0
CNAG_01086	g5_4432	1244139	36	17	32	0	0	0
CNAG_06104-CNAG_06105	g12_1085	321350	33	17	12	0	0	0
CNAG_06714	g2_841	246092	30	17	42	0	0	0
CNAG_07377	g1_5743	1623988	30	17	20	0	0	0
CNAG_06452	g13_1775	521186	28	17	31	0	0	0
CNAG_00804	g1_7545	2127020	27	17	44	0	0	0
CNAG_00576	g1_5259	1486720	27	17	15	0	0	0
CNAG_04412	g9_2866	784699	25	17	19	0	0	0
CNAG_02145	g6_3855	1083438	21	17	27	0	0	0
CNAG_00916	g5_5888	1639062	20	17	16	0	0	0
CNAG_02600	g3_4431	1259260	18	17	33	0	0	0
CNAG_00821-CNAG_00822	g1_7724	2174849	18	17	29	0	0	0
CNAG_07732	g8_3239	931420	16	17	22	0	0	0
CNAG_05336	g14_53	11520	15	17	46	0	0	0
CNAG_04857-CNAG_04855	g10_691	205842	14	17	28	0	0	0
CNAG_01649	g11_1760	518955	14	17	25	0	0	0
CNAG_00967	g5_5557	1542765	13	17	35	0	0	0
CNAG_06675	g7_1652	449966	10	17	62	0	0	0
CNAG_04017	g2_4894	1410512	10	17	21	0	0	0
CNAG_05527	g14_1895	562252	191	16	34	0	0	0
CNAG_05854	g7_3646	1046014	160	16	31	0	0	0
CNAG_01293	g5_2373	671179	79	16	28	0	0	0
CNAG_06914	g3_5235	1501019	76	16	59	0	0	0
CNAG_04393-CNAG_04394	g9_2743	749439	69	16	40	0	0	0
CNAG_01822	g11_3430	1006204	62	16	26	0	0	0
CNAG_05449	g14_1154	342114	59	16	37	0	0	0
CNAG_02225	g6_3081	863998	58	16	26	0	0	0
CNAG_01498	g11_365	116584	57	16	30	0	0	0
CNAG_04668	g10_2526	733845	54	16	37	0	0	0
CNAG_01478	g11_212	68325	53	16	43	0	0	0
CNAG_04179	g9_808	216549	51	16	50	0	0	0
CNAG_04333	g9_2155	592386	49	16	68	0	0	0
CNAG_04915-CNAG_04914	g10_124	39267	49	16	20	0	0	0
CNAG_06338	g13_838	237177	45	16	36	0	0	0
CNAG_01823-CNAG_01824	g11_3439	1009718	45	16	26	0	0	0
CNAG_00839	g1_7933	2224575	45	16	13	0	0	0
CNAG_00744	g1_6894	1949749	44	16	12	0	0	0
CNAG_07449	g5_5928	1651915	39	16	10	0	0	0
CNAG_05019	g4_879	240858	38	16	32	0	0	0
CNAG_04548	g1_2	805	37	16	82	0	0	0
CNAG_00801	g1_7525	2121677	35	16	31	0	0	0
CNAG_07855	g10_2201	632950	35	16	16	0	0	0
CNAG_02253-CNAG_02240	g6_2796	785162	32	16	53	0	0	0
CNAG_03706	g2_2037	579295	31	16	59	0	0	0
CNAG_06726	g2_750	219669	31	16	47	0	0	0
CNAG_03881	g2_3755	1085682	29	16	30	0	0	0
CNAG_04784	g10_1369	410071	28	16	15	0	0	0
CNAG_06610	g7_981	270695	26	16	16	0	0	0
CNAG_05156	g4_2104	583400	24	16	48	0	0	0
CNAG_05083	g4_1409	396644	24	16	46	0	0	0
CNAG_03955	g2_4423	1272777	24	16	31	0	0	0
CNAG_01903	g11_4178	1222315	23	16	28	0	0	0
CNAG_05599	g14_2558	743528	21	16	29	0	0	0
CNAG_05270	g4_3209	894062	19	16	28	0	0	0
CNAG_02430	g6_1250	346589	19	16	22	0	0	0
CNAG_03189	g8_1058	298017	19	16	21	0	0	0
CNAG_01820	g11_3411	1000503	19	16	17	0	0	0
CNAG_06807	g5_736	211974	19	16	17	0	0	0
CNAG_07978	g5_218	58038	19	16	13	0	0	0
CNAG_06055-CNAG_06056	g12_650	188631	18	16	67	0	0	0
CNAG_04116	g9_190	49119	18	16	44	0	0	0
CNAG_07864	g10_3475	1011227	17	16	67	0	0	0
CNAG_00894-CNAG_00893	g5_6118	1706149	17	16	34	0	0	0
CNAG_00652-CNAG_00653	g1_6025	1700143	17	16	21	0	0	0
CNAG_00824-CNAG_00825	g1_7795	2189114	17	16	16	0	0	0
CNAG_05360	g14_316	89648	17	16	14	0	0	0
CNAG_00358	g1_3292	910883	15	16	33	0	0	0
CNAG_00609	g1_5543	1563496	15	16	16	0	0	0
CNAG_05421	g14_911	269787	15	16	12	0	0	0
CNAG_04438	g9_3192	872920	14	16	33	0	0	0
CNAG_03300	g8_2090	601609	13	16	36	0	0	0
CNAG_06350	g13_946	269133	12	16	26	0	0	0
CNAG_02777	g3_2746	785357	12	16	23	0	0	0
CNAG_03273	g8_1870	541602	11	16	15	0	0	0
CNAG_05571	g14_2299	672513	10	16	24	0	0	0
CNAG_06354-CNAG_06355	g13_985	281384	94	15	11	0	0	0
CNAG_05855	g7_3648	1047032	89	15	91	0	0	0
CNAG_02312	g6_2290	640175	84	15	22	0	0	0
CNAG_05280	g4_3318	922709	61	15	11	0	0	0
CNAG_06251	g12_2583	745259	59	15	73	0	0	0
CNAG_01472	g11_131	46065	53	15	14	0	0	0
CNAG_03297	g8_2064	595132	52	15	14	0	0	0
CNAG_03158	g8_750	212142	47	15	15	0	0	0
CNAG_04519-CNAG_04520	g9_3889	1072115	46	15	11	0	0	0
CNAG_01034	g5_4992	1385130	44	15	25	0	0	0
CNAG_04654	g10_2660	769342	43	15	47	0	0	0
CNAG_05034	g4_985	272973	42	15	13	0	0	0
CNAG_03825	g2_3258	938326	41	15	42	0	0	0
CNAG_00706	g1_6567	1848691	40	15	44	0	0	0
CNAG_06183	g12_1910	547354	40	15	42	0	0	0
CNAG_02976	g3_1016	300057	40	15	37	0	0	0
CNAG_03584	g8_4667	1335134	38	15	90	0	0	0
CNAG_03989-CNAG_03990	g2_4661	1345734	38	15	40	0	0	0
CNAG_04341	g9_2282	618737	37	15	48	0	0	0
CNAG_03191	g8_1079	304480	36	15	14	0	0	0
CNAG_04724	g10_2010	578252	34	15	30	0	0	0
CNAG_01456	g5_961	267895	33	15	50	0	0	0
CNAG_07463	g2_650	192391	33	15	11	0	0	0
CNAG_02707	g3_3306	950629	32	15	43	0	0	0
CNAG_07801	g4_647	180839	32	15	29	0	0	0
CNAG_02374	g6_1744	486320	31	15	43	0	0	0
CNAG_00549-CNAG_00550	g1_4996	1411907	31	15	40	0	0	0
CNAG_05900	g7_4109	1162192	31	15	25	0	0	0
CNAG_03023	g3_632	182467	30	15	37	0	0	0
CNAG_00512	g1_4603	1306173	28	15	35	0	0	0
CNAG_02157	g6_3762	1057243	27	15	56	0	0	0
CNAG_05616	g14_2746	788689	27	15	34	0	0	0
CNAG_07978	g5_219	58446	27	15	14	0	0	0
CNAG_02262	g6_2693	761461	25	15	17	0	0	0
CNAG_02312	g6_2289	639335	21	15	14	0	0	0
CNAG_07873	g14_372	108494	20	15	22	0	0	0
CNAG_03108	g8_230	68273	20	15	17	0	0	0
CNAG_05630	g14_2878	825588	19	15	76	0	0	0
CNAG_01673	g11_1953	571604	19	15	49	0	0	0
CNAG_03818	g2_3196	919696	19	15	20	0	0	0
CNAG_06203	g12_2143	614427	18	15	25	0	0	0
CNAG_01587-CNAG_01588	g11_1241	363299	16	15	31	0	0	0
CNAG_02834	g3_2272	656755	16	15	22	0	0	0
CNAG_06136	g12_1378	401548	16	15	14	0	0	0
CNAG_04055	g2_5282	1510873	15	15	29	0	0	0
CNAG_00144	g1_1387	389701	14	15	20	0	0	0
CNAG_04414	g9_2886	790206	14	15	10	0	0	0
CNAG_06072	g12_782	229234	12	15	45	0	0	0
CNAG_05771	g7_2861	825575	12	15	26	0	0	0
CNAG_01883	g11_3996	1171347	12	15	25	0	0	0
CNAG_03503-CNAG_03504	g8_3958	1133904	12	15	22	0	0	0
CNAG_02871	g3_1968	564679	11	15	35	0	0	0
CNAG_04476	g9_3511	961557	108	14	34	0	0	0
CNAG_03725	g2_2228	631637	98	14	57	0	0	0
CNAG_04724	g10_2008	577947	82	14	71	0	0	0
CNAG_01993-CNAG_01994	g11_5122	1481417	72	14	30	0	0	0
CNAG_00859	g1_8107	2280561	63	14	22	0	0	0
CNAG_01960-CNAG_01961	g11_4710	1373279	55	14	105	0	0	0
CNAG_05896	g7_4080	1153910	55	14	24	0	0	0
CNAG_04900	g10_267	79052	55	14	16	0	0	0
CNAG_02923	g3_1500	442323	49	14	27	0	0	0
CNAG_01906	g11_4210	1231568	47	14	73	0	0	0
CNAG_02018	g11_5337	1543918	44	14	16	0	0	0
CNAG_03488	g8_3811	1092277	42	14	18	0	0	0
CNAG_04850	g10_799	242322	42	14	17	0	0	0
CNAG_03132	g8_512	142340	41	14	42	0	0	0
CNAG_00135	g1_1309	368327	40	14	33	0	0	0
CNAG_07546	g3_4084	1165454	38	14	33	0	0	0
CNAG_01415	g5_1313	366283	38	14	11	0	0	0
CNAG_05695	g7_2242	634524	37	14	32	0	0	0
CNAG_07972-CNAG_06879	g3_4904	1405328	34	14	43	0	0	0
CNAG_03904-CNAG_03905	g2_3971	1147083	33	14	29	0	0	0
CNAG_02747	g3_2964	854570	30	14	20	0	0	0
CNAG_01673	g11_1955	572069	30	14	19	0	0	0
CNAG_01084	g5_4443	1246302	29	14	141	0	0	0
CNAG_01573	g11_1095	322884	28	14	129	0	0	0
CNAG_05239	g4_2912	812238	26	14	15	0	0	0
CNAG_06699-CNAG_05670	g7_1921	528097	25	14	41	0	0	0
CNAG_05865	g7_3752	1072916	25	14	27	0	0	0
CNAG_06441-CNAG_07940	g13_1704	496434	24	14	174	0	0	0
CNAG_00363	g1_3343	923726	24	14	13	0	0	0
CNAG_07554	g3_4165	1190259	24	14	11	0	0	0
CNAG_02183	g6_3420	963045	23	14	18	0	0	0
CNAG_04184	g9_846	226701	22	14	50	0	0	0
CNAG_03523	g8_4110	1179655	22	14	15	0	0	0
CNAG_02666	g3_3754	1076558	21	14	29	0	0	0
CNAG_02772	g3_2801	803996	19	14	80	0	0	0
CNAG_02955	g3_1200	354118	19	14	17	0	0	0
CNAG_06967	g8_4840	1380964	18	14	13	0	0	0
CNAG_07108	g3_4177	1192776	18	14	10	0	0	0
CNAG_07403	g5_347	100241	18	14	10	0	0	0
CNAG_06092-CNAG_06093	g12_957	283920	17	14	47	0	0	0
CNAG_05980	g7_4966	1391355	17	14	22	0	0	0
CNAG_02312	g6_2283	638219	17	14	14	0	0	0
CNAG_05693	g7_2223	629123	16	14	23	0	0	0
CNAG_03719	g2_2178	618025	16	14	18	0	0	0
CNAG_05432	g14_1007	299046	16	14	12	0	0	0
CNAG_00493	g1_4471	1262432	15	14	27	0	0	0
CNAG_01959	g11_4679	1365793	15	14	19	0	0	0
CNAG_00377-CNAG_00378	g1_3491	966931	15	14	17	0	0	0
CNAG_05527	g14_1870	557806	15	14	11	0	0	0
CNAG_02883	g3_1851	534169	15	14	10	0	0	0
CNAG_02064-CNAG_02063	g6_4589	1297233	13	14	14	0	0	0
CNAG_06289-CNAG_06290	g13_363	104410	11	14	37	0	0	0
CNAG_05894	g7_4003	1136791	11	14	22	0	0	0
CNAG_06867	g5_121	32449	11	14	10	0	0	0
CNAG_06630	g7_1192	324545	174	13	39	0	0	0
CNAG_02468	g6_827	237861	152	13	31	0	0	0
CNAG_06410	g13_1424	413813	96	13	12	0	0	0
CNAG_00272	g1_2539	709064	74	13	111	0	0	0
CNAG_01883-CNAG_01884	g11_4013	1173932	67	13	24	0	0	0
CNAG_04638-CNAG_04637	g10_2809	811521	65	13	15	0	0	0
CNAG_00652	g1_6020	1698659	63	13	90	0	0	0
CNAG_06999	g9_4158	1152580	61	13	34	0	0	0
CNAG_01017	g5_5108	1421182	61	13	15	0	0	0
CNAG_05820	g7_3358	961932	59	13	34	0	0	0
CNAG_02495	g6_568	163749	59	13	17	0	0	0
CNAG_00136	g1_1324	372370	55	13	21	0	0	0
CNAG_01821-CNAG_01822	g11_3428	1005436	52	13	52	0	0	0
CNAG_06998	g9_4157	1152201	51	13	85	0	0	0
CNAG_06738	g2_600	180346	50	13	150	0	0	0
CNAG_02777	g3_2752	786822	50	13	44	0	0	0
CNAG_00580	g1_5275	1493315	48	13	12	0	0	0
CNAG_03684	g2_1858	529030	47	13	24	0	0	0
CNAG_07320	g1_1928	543004	45	13	18	0	0	0
CNAG_00762	g1_7098	2002268	44	13	20	0	0	0
CNAG_01338	g5_1991	563407	43	13	22	0	0	0
CNAG_00545	g1_4912	1392677	41	13	24	0	0	0
CNAG_03252-CNAG_03258	g8_1616	458513	39	13	13	0	0	0
CNAG_03288-CNAG_03289	g8_1976	572395	36	13	59	0	0	0
CNAG_03265	g8_1791	518844	36	13	26	0	0	0
CNAG_03231	g8_1406	399869	35	13	13	0	0	0
CNAG_04731	g10_1919	556630	34	13	23	0	0	0
CNAG_05628	g14_2857	820687	34	13	12	0	0	0
CNAG_06837	g5_402	113945	33	13	31	0	0	0
CNAG_06172-CNAG_06173	g12_1789	511532	32	13	48	0	0	0
CNAG_07732	g8_3240	931603	31	13	44	0	0	0
CNAG_04191	g9_929	251385	31	13	38	0	0	0
CNAG_02145	g6_3854	1083216	31	13	31	0	0	0
CNAG_07629	g6_1052	298386	30	13	18	0	0	0
CNAG_03677	g2_1810	514054	30	13	17	0	0	0
CNAG_05356	g14_281	80719	30	13	12	0	0	0
CNAG_00818-CNAG_00819	g1_7708	2170281	29	13	29	0	0	0
CNAG_00843	g1_7966	2232456	28	13	29	0	0	0
CNAG_05571	g14_2300	673017	25	13	90	0	0	0
CNAG_05034	g4_986	273402	25	13	61	0	0	0
CNAG_01464-CNAG_01465	g11_77	23874	25	13	12	0	0	0
CNAG_02863	g3_2028	582207	23	13	27	0	0	0
CNAG_03953	g2_4404	1267584	23	13	18	0	0	0
CNAG_01282	g5_2469	697429	22	13	25	0	0	0
CNAG_03115	g8_301	87009	21	13	18	0	0	0
CNAG_06298	g13_432	124085	20	13	16	0	0	0
CNAG_01087	g5_4423	1241472	20	13	10	0	0	0
CNAG_06031	g12_455	123885	19	13	32	0	0	0
CNAG_04968	g4_389	110127	18	13	11	0	0	0
CNAG_01959	g11_4676	1365113	17	13	48	0	0	0
CNAG_02305	g6_2331	650739	17	13	43	0	0	0
CNAG_01681	g11_2030	592577	17	13	33	0	0	0
CNAG_00830	g1_7837	2202560	17	13	23	0	0	0
CNAG_06679	g7_1703	461525	17	13	18	0	0	0
CNAG_07893	g14_3252	937875	16	13	29	0	0	0
CNAG_00902	g5_6033	1679699	16	13	25	0	0	0
CNAG_07308	g1_453	127842	16	13	13	0	0	0
CNAG_00971	g5_5529	1533594	15	13	71	0	0	0
CNAG_04149	g9_507	135940	15	13	17	0	0	0
CNAG_00800	g1_7516	2118633	14	13	40	0	0	0
CNAG_03100	g8_173	49827	14	13	31	0	0	0
CNAG_03453	g8_3460	988958	14	13	26	0	0	0
CNAG_04365	g9_2523	685554	13	13	36	0	0	0
CNAG_00577-CNAG_00580	g1_5270	1491344	13	13	24	0	0	0
CNAG_05496	g14_1601	479940	12	13	33	0	0	0
CNAG_00728-CNAG_00730	g1_6739	1901064	12	13	12	0	0	0
CNAG_03457	g8_3499	1001051	12	13	12	0	0	0
CNAG_06607-CNAG_06608	g7_950	262075	10	13	64	0	0	0
CNAG_04367	g9_2532	688633	10	13	28	0	0	0
CNAG_03107	g8_224	66850	10	13	15	0	0	0
CNAG_06641	g7_1317	359711	10	13	13	0	0	0
CNAG_00545	g1_4906	1390556	128	12	29	0	0	0
CNAG_00163	g1_1584	445654	96	12	37	0	0	0
CNAG_05170	g4_2231	619836	64	12	45	0	0	0
CNAG_00365	g1_3368	932629	59	12	19	0	0	0
CNAG_04882	g10_400	118697	50	12	10	0	0	0
CNAG_06527-CNAG_06529	g7_74	18980	49	12	13	0	0	0
CNAG_00633	g1_5788	1634336	44	12	15	0	0	0
CNAG_02419	g6_1333	371892	43	12	47	0	0	0
CNAG_05149	g4_2027	559640	42	12	13	0	0	0
CNAG_04411	g9_2858	783066	41	12	14	0	0	0
CNAG_05079	g4_1358	381992	40	12	35	0	0	0
CNAG_04053	g2_5276	1508560	39	12	51	0	0	0
CNAG_04653	g10_2667	770731	39	12	34	0	0	0
CNAG_03467	g8_3609	1032225	39	12	23	0	0	0
CNAG_07542	g3_4053	1154614	37	12	85	0	0	0
CNAG_04897	g10_291	85006	35	12	34	0	0	0
CNAG_06543	g7_231	67021	35	12	29	0	0	0
CNAG_04093	g2_5581	1601873	34	12	42	0	0	0
CNAG_03746	g2_2415	685645	34	12	32	0	0	0
CNAG_06922-CNAG_06923	g3_5312	1526717	33	12	29	0	0	0
CNAG_07630	g6_1064	301028	31	12	70	0	0	0
CNAG_06944	g8_20	5958	31	12	45	0	0	0
CNAG_06741	g2_557	167339	31	12	17	0	0	0
CNAG_06706	g2_904	263690	28	12	37	0	0	0
CNAG_03457-CNAG_03458	g8_3500	1001256	28	12	24	0	0	0
CNAG_01061	g5_4691	1311895	27	12	50	0	0	0
CNAG_07753	g8_4887	1394804	27	12	10	0	0	0
CNAG_04771	g10_1517	450149	26	12	11	0	0	0
CNAG_01101	g5_4301	1209864	24	12	33	0	0	0
CNAG_02402	g6_1494	415336	24	12	28	0	0	0
CNAG_00027	g1_279	85288	22	12	21	0	0	0
CNAG_06188	g12_1959	560978	21	12	49	0	0	0
CNAG_05497	g14_1606	481029	20	12	65	0	0	0
CNAG_04884	g10_380	114150	18	12	29	0	0	0
CNAG_06345	g13_887	252195	17	12	18	0	0	0
CNAG_06564	g7_445	126605	17	12	13	0	0	0
CNAG_06508	g13_2347	703355	17	12	11	0	0	0
CNAG_06106	g12_1108	327119	16	12	53	0	0	0
CNAG_06719	g2_811	237342	16	12	48	0	0	0
CNAG_06687	g7_1799	490683	15	12	49	0	0	0
CNAG_07797	g4_339	96335	15	12	32	0	0	0
CNAG_01883	g11_3992	1170184	13	12	14	0	0	0
CNAG_02799	g3_2596	743307	12	12	54	0	0	0
CNAG_05330	g4_3868	1075462	11	12	29	0	0	0
CNAG_05358	g14_296	85479	11	12	21	0	0	0
CNAG_03127-CNAG_03128	g8_479	133524	10	12	66	0	0	0
CNAG_03116	g8_319	94163	10	12	21	0	0	0
CNAG_04987	g4_550	154001	126	11	119	0	0	0
CNAG_05514	g14_1731	517524	85	11	21	0	0	0
CNAG_06384	g13_1212	349325	73	11	43	0	0	0
CNAG_00469	g1_4313	1215020	66	11	93	0	0	0
CNAG_02307	g6_2321	647652	65	11	84	0	0	0
CNAG_00009	g1_127	33841	62	11	44	0	0	0
CNAG_00749	g1_6960	1967264	58	11	27	0	0	0
CNAG_07960	g1_7106	2004475	55	11	29	0	0	0
CNAG_06734	g2_652	193254	50	11	33	0	0	0
CNAG_01573	g11_1093	322062	48	11	49	0	0	0
CNAG_06253	g12_2607	751039	48	11	35	0	0	0
CNAG_04902-CNAG_04901	g10_258	76189	43	11	60	0	0	0
CNAG_01121	g5_4098	1150096	42	11	33	0	0	0
CNAG_01284	g5_2446	692104	41	11	15	0	0	0
CNAG_02147	g6_3839	1079437	38	11	24	0	0	0
CNAG_01931-CNAG_01933	g11_4456	1301652	38	11	16	0	0	0
CNAG_03040	g3_468	137881	37	11	39	0	0	0
CNAG_05571	g14_2281	668580	35	11	43	0	0	0
CNAG_07598	g11_2245	651367	35	11	20	0	0	0
CNAG_01480	g11_227	73608	33	11	28	0	0	0
CNAG_01499-CNAG_01501	g11_389	122549	33	11	28	0	0	0
CNAG_06732	g2_676	200286	33	11	21	0	0	0
CNAG_06739	g2_584	175595	31	11	22	0	0	0
CNAG_04988-CNAG_04989	g4_577	160602	29	11	40	0	0	0
CNAG_04978-CNAG_04979	g4_475	133806	27	11	29	0	0	0
CNAG_05231	g4_2839	792133	27	11	29	0	0	0
CNAG_07972	g3_4819	1375487	27	11	11	0	0	0
CNAG_01573-CNAG_01574	g11_1105	325277	25	11	112	0	0	0
CNAG_03564	g8_4507	1287105	25	11	33	0	0	0
CNAG_03252	g8_1597	453285	24	11	53	0	0	0
CNAG_05687	g7_2186	616433	24	11	33	0	0	0
CNAG_02495-CNAG_02494	g6_570	164110	23	11	46	0	0	0
CNAG_08000	g10_2577	747318	22	11	39	0	0	0
CNAG_01852	g11_3715	1093743	22	11	18	0	0	0
CNAG_05756-CNAG_05757	g7_2740	785544	22	11	18	0	0	0
CNAG_00016	g1_188	53751	22	11	13	0	0	0
CNAG_03340	g8_2373	688395	20	11	14	0	0	0
CNAG_00796	g1_7458	2102423	20	11	10	0	0	0
CNAG_04151	g9_554	146030	20	11	10	0	0	0
CNAG_06519	g13_2454	733845	18	11	36	0	0	0
CNAG_00597	g1_5435	1534767	18	11	34	0	0	0
CNAG_07477	g2_2469	699440	17	11	26	0	0	0
CNAG_00537	g1_4831	1369942	17	11	13	0	0	0
CNAG_03584-CNAG_07996	g8_4674	1336689	16	11	22	0	0	0
CNAG_07864	g10_3473	1010787	14	11	64	0	0	0
CNAG_06762	g2_374	110736	14	11	46	0	0	0
CNAG_01293	g5_2370	670167	13	11	15	0	0	0
CNAG_01995	g11_5141	1486749	13	11	10	0	0	0
CNAG_00513	g1_4610	1308123	12	11	85	0	0	0
CNAG_14002	g13_34	10259	12	11	38	0	0	0
CNAG_01572	g11_1089	321064	12	11	29	0	0	0
CNAG_02959	g3_1149	339112	12	11	25	0	0	0
CNAG_00490	g1_4443	1255768	12	11	20	0	0	0
CNAG_03712	g2_2097	598312	12	11	16	0	0	0
CNAG_03552	g8_4384	1258086	12	11	10	0	0	0
CNAG_02540	g6_207	51386	11	11	18	0	0	0
CNAG_04487	g9_3624	992970	11	11	15	0	0	0
CNAG_02398	g6_1539	428913	10	11	50	0	0	0
CNAG_04337	g9_2214	605531	10	11	33	0	0	0
CNAG_04245	g9_1469	396386	10	11	26	0	0	0
CNAG_02959-CNAG_02958	g3_1152	340116	186	10	26	0	0	0
CNAG_06138	g12_1399	407072	142	10	37	0	0	0
CNAG_00290	g1_2695	749883	130	10	44	0	0	0
CNAG_05402-CNAG_05403	g14_720	216411	93	10	28	0	0	0
CNAG_02064	g6_4571	1291895	86	10	11	0	0	0
CNAG_00243	g1_2311	640739	56	10	24	0	0	0
CNAG_03550	g8_4376	1256682	55	10	68	0	0	0
CNAG_07489	g2_4917	1416734	53	10	29	0	0	0
CNAG_04913	g10_130	41246	49	10	15	0	0	0
CNAG_07942	g13_1846	542863	48	10	40	0	0	0
CNAG_00896-CNAG_00895	g5_6102	1698544	44	10	42	0	0	0
CNAG_01115	g5_4184	1175886	41	10	35	0	0	0
CNAG_02226	g6_3073	861419	40	10	20	0	0	0
CNAG_03092	g8_110	31234	39	10	10	0	0	0
CNAG_02406	g6_1447	404923	37	10	27	0	0	0
CNAG_00580	g1_5273	1492913	36	10	14	0	0	0
CNAG_05579	g14_2345	684116	34	10	15	0	0	0
CNAG_00969	g5_5551	1539857	33	10	17	0	0	0
CNAG_06732	g2_680	200773	33	10	14	0	0	0
CNAG_06383	g13_1208	347769	33	10	12	0	0	0
CNAG_03540	g8_4289	1231455	32	10	17	0	0	0
CNAG_07703	g7_4789	1341463	32	10	17	0	0	0
CNAG_04343	g9_2287	622439	32	10	16	0	0	0
CNAG_04405	g9_2816	771857	30	10	11	0	0	0
CNAG_05527	g14_1890	561843	29	10	18	0	0	0
CNAG_02524	g6_324	93244	28	10	35	0	0	0
CNAG_05530	g14_1923	570128	26	10	64	0	0	0
CNAG_06923	g3_5326	1530129	26	10	38	0	0	0
CNAG_00276	g1_2587	718474	26	10	12	0	0	0
CNAG_02696	g3_3460	993285	25	10	51	0	0	0
CNAG_06617-CNAG_07663	g7_1072	293052	25	10	37	0	0	0
CNAG_01632	g11_1581	467888	24	10	19	0	0	0
CNAG_04774-CNAG_04773	g10_1484	442060	24	10	17	0	0	0
CNAG_07951	g1_3709	1028038	24	10	10	0	0	0
CNAG_07513	g3_1642	478390	23	10	29	0	0	0
CNAG_01960-CNAG_01961	g11_4709	1373167	23	10	25	0	0	0
CNAG_04866	g10_563	165400	22	10	93	0	0	0
CNAG_06626	g7_1157	314024	21	10	24	0	0	0
CNAG_03034	g3_522	153409	19	10	38	0	0	0
CNAG_06031	g12_448	122517	19	10	15	0	0	0
CNAG_05182	g4_2354	657211	18	10	21	0	0	0
CNAG_04281	g9_1735	473618	18	10	15	0	0	0
CNAG_02860	g3_2054	589417	17	10	44	0	0	0
CNAG_06559	g7_407	114320	17	10	38	0	0	0
CNAG_03524	g8_4114	1181028	17	10	12	0	0	0
CNAG_01834	g11_3536	1036884	16	10	15	0	0	0
CNAG_07562	g3_4264	1214784	16	10	12	0	0	0
CNAG_00408	g1_3860	1075775	13	10	84	0	0	0
CNAG_01106	g5_4254	1194987	13	10	33	0	0	0
CNAG_06724	g2_772	225040	13	10	22	0	0	0
CNAG_05083	g4_1410	396745	13	10	20	0	0	0
CNAG_06349	g13_945	268968	13	10	16	0	0	0
CNAG_06560	g7_415	115718	12	10	21	0	0	0
CNAG_06753	g2_464	138626	11	10	26	0	0	0
CNAG_05650	g14_3055	878428	11	10	23	0	0	0
CNAG_06832	g5_456	129567	11	10	17	0	0	0
CNAG_07936	g13_1323	381439	11	10	12	0	0	0
CNAG_06724	g2_778	226829	10	10	18	0	0	0
