# Supplementary material for: Alternative TSS use is widespread in Cryptococcus fungi in response to environmental cues and regulated genome-wide by the transcription factor Tur1
Source: PLoS Biol. 2024 Jul 25;22(7):e3002724. doi: 10.1371/journal.pbio.3002724 (PMC11302930; doi:10.1371/journal.pbio.3002724)
Supplement: S1 Data — (ZIP) [file pbio.3002724.s021.zip]

Archive with 13 entries (7 files):
- S1_Data/data for figure 1, 2, 3, S2, S3 and S8/
- S1_Data/data for figure 1, 2, 3, S2, S3 and S8/data for figures 1, 2, 3, S2, S3 and S8.xlsx
- S1_Data/data for figure 11B/
- S1_Data/data for figure 11B/raw data RT-PCR figure 11B.xlsx
- S1_Data/data for figure 12/
- S1_Data/data for figure 12/tur1 phagocytosis assay.prism
- S1_Data/data for figure 7/
- S1_Data/data for figure 7/Row data RT-PCR for figure 7B.xlsx
- S1_Data/data for figure 8/
- S1_Data/data for figure 8/Raw data RT-PCR figure 8.xlsx
- S1_Data/data for figure 9/
- S1_Data/data for figure 9/tur1S30vstur1E30.complete.xlsx
- S1_Data/data for figure 9/WTS30vsWTE30.complete.xlsx
