# Supplementary material for: Alternative TSS use is widespread in Cryptococcus fungi in response to environmental cues and regulated genome-wide by the transcription factor Tur1
Source: PLoS Biol. 2024 Jul 25;22(7):e3002724. doi: 10.1371/journal.pbio.3002724 (PMC11302930; doi:10.1371/journal.pbio.3002724)
Supplement: S1 Data — (ZIP) [file pbio.3002724.s021.zip › S1_Data/data for figure 1, 2, 3, S2, S3 and S8/data for figures 1, 2, 3, S2, S3 and S8.xlsx]

## Sheet: Figure 1A
Gene	Chr	start	stop	pos_max	max_weight	SI	Size	strand	GrowthPhase	temperature
CNAG_00016	1	53265	53303	53275	881.44	-0.86539762712	39	+	EXPO	30
CNAG_00024	1	73516	73540	73531	1234.28	-0.501438272035	25	+	EXPO	30
CNAG_00034	1	101064	101068	101064	2275.42	1.05060355696	5	+	EXPO	30
CNAG_00061	1	169285	169293	169286	18863.74	0.512714095167	9	+	EXPO	30
CNAG_00065	1	177327	177369	177327	2502	-1.97175739914	43	+	EXPO	30
CNAG_00067	1	184020	184086	184058	1108.42	-2.0819332422	67	+	EXPO	30
CNAG_00092	1	256001	256033	256024	580.84	-1.10994900436	33	+	EXPO	30
CNAG_00109	1	301107	301150	301134	598.8	-1.235665231	44	+	EXPO	30
CNAG_00116	1	315010	315018	315011	6207.78	0.500775616345	9	+	EXPO	30
CNAG_00135	1	367887	367912	367894	2509.8	-1.181409881	26	+	EXPO	30
CNAG_00138	1	374531	374560	374548	1091.72	-1.26719436471	30	+	EXPO	30
CNAG_00149	1	410473	410502	410490	561.58	-0.390796552724	30	+	EXPO	30
CNAG_00187	1	506995	507035	507002	1091.4	-1.05867456554	41	+	EXPO	30
CNAG_00253	1	662210	662244	662238	676.52	-0.821331034011	35	+	EXPO	30
CNAG_00254	1	665558	665606	665558	2321.64	-1.73684261959	49	+	EXPO	30
CNAG_00261	1	686812	686839	686813	1165.34	-1.08942600148	28	+	EXPO	30
CNAG_00294	1	757262	757284	757266	1303.82	-1.01409946656	23	+	EXPO	30
CNAG_00306	1	787887	787895	787887	547.9	0.323947234789	9	+	EXPO	30
CNAG_00315	1	809464	809499	809484	5842.88	-1.06626145705	36	+	EXPO	30
CNAG_00355	1	904524	904558	904533	973.68	-1.61787743423	35	+	EXPO	30
CNAG_00400	1	1050223	1050311	1050262	842.54	-2.40879519532	89	+	EXPO	30
CNAG_00409	1	1076515	1076615	1076590	1138.82	-3.19555220476	101	+	EXPO	30
CNAG_00424	1	1109262	1109308	1109284	898.24	-2.15291009229	47	+	EXPO	30
CNAG_00453	1	1174882	1174899	1174883	5925.84	-0.444390504366	18	+	EXPO	30
CNAG_00483	1	1242491	1242514	1242497	1288.72	-1.35608513594	24	+	EXPO	30
CNAG_00510	1	1302017	1302053	1302036	875.22	-1.73149899426	37	+	EXPO	30
CNAG_00520	1	1324612	1324616	1324613	593.04	0.716369601775	5	+	EXPO	30
CNAG_00535	1	1365236	1365273	1365251	862.4	-1.4940200866	38	+	EXPO	30
CNAG_00605	1	1554135	1554144	1554139	996.24	-0.106094365392	10	+	EXPO	30
CNAG_00614	1	1578255	1578302	1578275	692.4	-2.0638782318	48	+	EXPO	30
CNAG_00626	1	1607358	1607402	1607358	2827.26	-1.03091194771	45	+	EXPO	30
CNAG_00633	1	1633824	1633834	1633828	812.06	0.54390694676	11	+	EXPO	30
CNAG_00637	1	1650105	1650122	1650113	1098.9	-0.194007198855	18	+	EXPO	30
CNAG_00640	1	1656563	1656579	1656572	3410.28	-0.540772329316	17	+	EXPO	30
CNAG_00656	1	1707318	1707342	1707335	3230.2	-0.720504897299	25	+	EXPO	30
CNAG_00672	1	1746893	1746895	1746894	9899.52	1.09134231126	3	+	EXPO	30
CNAG_00677	1	1759071	1759099	1759092	588.32	-0.345718708796	29	+	EXPO	30
CNAG_00694	1	1806897	1806943	1806910	4001.96	-1.69251445833	47	+	EXPO	30
CNAG_00706	1	1848269	1848322	1848290	578.8	-1.87887421143	54	+	EXPO	30
CNAG_00716	1	1866721	1866760	1866733	2042.82	-1.62656992954	40	+	EXPO	30
CNAG_00717	1	1868923	1868964	1868934	585.78	-0.416896097856	42	+	EXPO	30
CNAG_00741	1	1941147	1941180	1941165	565.72	-1.17418363897	34	+	EXPO	30
CNAG_00747	1	1960219	1960251	1960238	788.74	-1.34363169354	33	+	EXPO	30
CNAG_00779	1	2052018	2052021	2052018	3232.72	0.488585039572	4	+	EXPO	30
CNAG_00785	1	2063483	2063500	2063492	5242.02	-0.492407710255	18	+	EXPO	30
CNAG_00799	1	2114435	2114437	2114435	600.96	1.18455028698	3	+	EXPO	30
CNAG_00806	1	2131665	2131685	2131667	1795.32	-0.478254608767	21	+	EXPO	30
CNAG_00813	1	2152497	2152504	2152500	555.74	0.664070206253	8	+	EXPO	30
CNAG_00834	1	2212825	2212860	2212831	1830.68	-1.17616378691	36	+	EXPO	30
CNAG_00914	5	1642084	1642084	1642084	700.16	2	1	+	EXPO	30
CNAG_00982	5	1511287	1511303	1511288	749.78	-0.279757385093	17	+	EXPO	30
CNAG_00994	5	1486041	1486057	1486043	1050.72	0.516302527303	17	+	EXPO	30
CNAG_00995	5	1483206	1483226	1483208	1263.04	-0.567828297803	21	+	EXPO	30
CNAG_01019	5	1416590	1416668	1416590	1062.2	-2.97155650323	79	+	EXPO	30
CNAG_01031	5	1393054	1393061	1393057	1649.02	0.0499283201272	8	+	EXPO	30
CNAG_01136	5	1108283	1108297	1108286	1360.38	0.68037216631	15	+	EXPO	30
CNAG_01137	5	1104721	1104726	1104721	2058.68	0.180519090367	6	+	EXPO	30
CNAG_01147	5	1079429	1079500	1079441	883.94	-2.18506514252	72	+	EXPO	30
CNAG_01150	5	1069065	1069079	1069066	602.9	0.79973731086	15	+	EXPO	30
CNAG_01152	5	1066032	1066039	1066033	6620.88	0.322468866606	8	+	EXPO	30
CNAG_01181	5	988751	988777	988755	4373.94	-1.53393101944	27	+	EXPO	30
CNAG_01185	5	978583	978613	978609	2027.84	-0.620047993238	31	+	EXPO	30
CNAG_01202	5	938842	938857	938856	1500.1	0.910639793189	16	+	EXPO	30
CNAG_01204	5	934802	934817	934810	1741.74	-1.16170385709	16	+	EXPO	30
CNAG_01224	5	884035	884046	884039	10088.62	-0.166846497939	12	+	EXPO	30
CNAG_01235	5	850070	850093	850086	600.86	-0.277118508827	24	+	EXPO	30
CNAG_01274	5	728741	728768	728751	1303.56	-0.314393486088	28	+	EXPO	30
CNAG_01284	5	691279	691327	691279	3595.84	-2.0661909405	49	+	EXPO	30
CNAG_01300	5	647032	647076	647072	1395.58	-2.16716034598	45	+	EXPO	30
CNAG_01307	5	627982	628008	627990	740.58	-0.281502379752	27	+	EXPO	30
CNAG_01309	5	623416	623459	623420	1185.38	-1.77741496393	44	+	EXPO	30
CNAG_01320	5	601405	601420	601415	818.46	-0.799488081014	16	+	EXPO	30
CNAG_01322	5	598049	598081	598056	991.42	-1.80077672406	33	+	EXPO	30
CNAG_01359	5	505996	506000	505996	722.38	0.646187969425	5	+	EXPO	30
CNAG_01361	5	497397	497441	497429	754.12	-1.06270339014	45	+	EXPO	30
CNAG_01376	5	455313	455364	455334	732.24	-2.01033597166	52	+	EXPO	30
CNAG_01390	5	423070	423093	423074	631.44	-1.31236024092	24	+	EXPO	30
CNAG_01399	5	403941	403964	403949	592.68	-0.762648714373	24	+	EXPO	30
CNAG_01417	5	363648	363652	363648	2018.76	1.05410131626	5	+	EXPO	30
CNAG_01437	5	312021	312049	312021	567.9	-1.17126407388	29	+	EXPO	30
CNAG_01439	5	306413	306433	306429	1996.4	-0.66212691377	21	+	EXPO	30
CNAG_01455	5	270501	270532	270525	20729.8	-1.25877271625	32	+	EXPO	30
CNAG_01486	11	87697	87706	87704	2739.22	0.734133367269	10	+	EXPO	30
CNAG_01492	11	100855	100886	100873	694.7	-1.77711515989	32	+	EXPO	30
CNAG_01557	11	271365	271439	271394	586.06	-2.1156294679	75	+	EXPO	30
CNAG_01558	11	273810	273824	273810	12906.98	-0.0673960616252	15	+	EXPO	30
CNAG_01585	11	358971	358993	358984	1045.08	-0.234185938778	23	+	EXPO	30
CNAG_01587	11	361235	361265	361257	1373.16	-1.22209554672	31	+	EXPO	30
CNAG_01594	11	375433	375452	375447	819.76	-0.986993404191	20	+	EXPO	30
CNAG_01596	11	381442	381464	381449	1780.54	-0.756210965464	23	+	EXPO	30
CNAG_01657	11	539680	539694	539682	759.72	0.00931549434686	15	+	EXPO	30
CNAG_01683	11	604116	604122	604116	1488.66	0.323969286465	7	+	EXPO	30
CNAG_01721	11	706545	706553	706545	1306.46	0.418940919059	9	+	EXPO	30
CNAG_01737	11	755621	755633	755622	1264.8	0.134978266155	13	+	EXPO	30
CNAG_01751	11	792339	792358	792357	2561.3	-0.775540441308	20	+	EXPO	30
CNAG_01753	11	795255	795269	795259	8106.5	-0.649678845243	15	+	EXPO	30
CNAG_01789	11	935633	935659	935645	558.82	-0.803020341719	27	+	EXPO	30
CNAG_01800	11	961370	961379	961377	888.8	-0.637379798995	10	+	EXPO	30
CNAG_01803	11	965144	965165	965151	1005.26	-1.16975854684	22	+	EXPO	30
CNAG_01824	11	1010692	1010743	1010734	856.5	-1.9211224518	52	+	EXPO	30
CNAG_01840	11	1049937	1049939	1049937	5083	0.809870890969	3	+	EXPO	30
CNAG_01846	11	1069903	1069935	1069914	1358.98	-0.566857585278	33	+	EXPO	30
CNAG_01861	11	1114450	1114477	1114471	797.54	-0.514357059142	28	+	EXPO	30
CNAG_01881	11	1166380	1166388	1166383	2407.48	-0.233147802265	9	+	EXPO	30
CNAG_01884	11	1174293	1174335	1174311	6024.8	-1.49645463813	43	+	EXPO	30
CNAG_01890	11	1185347	1185349	1185348	6334.98	1.09829988946	3	+	EXPO	30
CNAG_01938	11	1315301	1315325	1315306	732.04	-0.225988280421	25	+	EXPO	30
CNAG_01951	11	1349213	1349230	1349217	7762.92	-0.421722249909	18	+	EXPO	30
CNAG_01976	11	1421470	1421472	1421471	1564.5	1.15955255492	3	+	EXPO	30
CNAG_01985	11	1451003	1451043	1451023	705.4	-1.67701725304	41	+	EXPO	30
CNAG_01991	11	1473643	1473667	1473650	1041.6	-0.936143950546	25	+	EXPO	30
CNAG_02070	6	1280239	1280257	1280239	40150.9	-0.77850968894	19	+	EXPO	30
CNAG_02099	6	1193253	1193261	1193253	1836.46	0.600843805917	9	+	EXPO	30
CNAG_02133	6	1110613	1110644	1110616	1323.16	-1.48505529714	32	+	EXPO	30
CNAG_02144	6	1083993	1084000	1083993	2726.02	0.397481962434	8	+	EXPO	30
CNAG_02182	6	970362	970370	970364	1364.66	-0.0541155232429	9	+	EXPO	30
CNAG_02200	6	932054	932108	932081	641.38	-1.70168415641	55	+	EXPO	30
CNAG_02209	6	911696	911727	911722	581.56	-1.36911493292	32	+	EXPO	30
CNAG_02212	6	904211	904237	904235	957.8	-0.613300588639	27	+	EXPO	30
CNAG_02216	6	893279	893377	893299	1881.44	-2.64585879608	99	+	EXPO	30
CNAG_02239	6	825304	825345	825306	563.1	-1.49324108178	42	+	EXPO	30
CNAG_02257	6	772131	772156	772145	1619.08	-0.627175027456	26	+	EXPO	30
CNAG_02260	6	763876	763936	763891	844.84	-2.06385388096	61	+	EXPO	30
CNAG_02266	6	744592	744620	744599	1484.98	-1.54384331343	29	+	EXPO	30
CNAG_02280	6	712324	712366	712354	2434	-1.74445664669	43	+	EXPO	30
CNAG_02300	6	664070	664094	664076	650.24	-0.848990857706	25	+	EXPO	30
CNAG_02330	6	591679	591686	591679	3959.68	0.633554249698	8	+	EXPO	30
CNAG_02359	6	522841	522855	522848	3506.56	0.246120261147	15	+	EXPO	30
CNAG_02362	6	515070	515076	515071	1151.16	0.546644595356	7	+	EXPO	30
CNAG_02377	6	477550	477598	477570	550.2	-2.22547810675	49	+	EXPO	30
CNAG_02421	6	367436	367445	367439	537.58	-0.467792582549	10	+	EXPO	30
CNAG_02434	6	336074	336100	336074	1067.46	-0.93351989548	27	+	EXPO	30
CNAG_02435	6	333910	333924	333910	537.06	-0.0616700366677	15	+	EXPO	30
CNAG_02485	6	190041	190093	190056	787.58	-2.04757718904	53	+	EXPO	30
CNAG_02500	6	149708	149791	149755	567.96	-2.58551433299	84	+	EXPO	30
CNAG_02511	6	125994	126031	126005	574.28	-0.901322469269	38	+	EXPO	30
CNAG_02519	6	106441	106486	106470	842.98	-1.20344371463	46	+	EXPO	30
CNAG_02545	6	37121	37147	37144	3367.4	-1.14962138518	27	+	EXPO	30
CNAG_02550	6	21205	21242	21229	2219.38	-1.48714703167	38	+	EXPO	30
CNAG_02561	3	1368333	1368344	1368333	1212.6	-0.36108661874	12	+	EXPO	30
CNAG_02566	3	1351094	1351111	1351108	703.52	-0.53464118657	18	+	EXPO	30
CNAG_02663	3	1083588	1083638	1083624	635.12	-1.12953667592	51	+	EXPO	30
CNAG_02673	3	1060191	1060222	1060193	3580.34	-1.79753718811	32	+	EXPO	30
CNAG_02699	3	977649	977658	977655	776.6	0.209770941482	10	+	EXPO	30
CNAG_02702	3	964482	964496	964482	662.76	0.11654681386	15	+	EXPO	30
CNAG_02704	3	959370	959414	959399	607.04	-1.49880555515	45	+	EXPO	30
CNAG_02720	3	913666	913699	913673	1659.66	-1.03234398522	34	+	EXPO	30
CNAG_02748	3	852080	852109	852098	1415.28	-0.80140039035	30	+	EXPO	30
CNAG_02761	3	826697	826741	826713	7250.9	-2.13256777425	45	+	EXPO	30
CNAG_02769	3	811274	811344	811309	1068.04	-2.09801729778	71	+	EXPO	30
CNAG_02791	3	758518	758544	758518	736.46	-1.1483278005	27	+	EXPO	30
CNAG_02843	3	634335	634379	634367	586.72	-1.58425395914	45	+	EXPO	30
CNAG_02864	3	580331	580340	580337	1251.04	-0.306253241151	10	+	EXPO	30
CNAG_02880	3	542696	542726	542709	1370.48	-1.49850178531	31	+	EXPO	30
CNAG_02901	3	493698	493714	493706	2825.16	-0.701576678183	17	+	EXPO	30
CNAG_02936	3	400055	400093	400066	712.72	-1.65960242179	39	+	EXPO	30
CNAG_02953	3	354656	354673	354666	570.3	0.0922910738443	18	+	EXPO	30
CNAG_02956	3	351713	351768	351752	9106.98	-1.78540040012	56	+	EXPO	30
CNAG_02961	3	333394	333407	333394	1010.44	0.843484173073	14	+	EXPO	30
CNAG_02974	3	303478	303511	303492	2205.16	-1.15168828677	34	+	EXPO	30
CNAG_02991	3	262596	262669	262646	943.42	-2.52978084006	74	+	EXPO	30
CNAG_02995	3	252380	252417	252404	1276.06	-1.01938928697	38	+	EXPO	30
CNAG_03000	3	237723	237764	237754	2686.08	-1.6939035448	42	+	EXPO	30
CNAG_03002	3	234126	234148	234147	2023.36	-0.79295089316	23	+	EXPO	30
CNAG_03031	3	158255	158276	158272	603.08	-0.00235437861205	22	+	EXPO	30
CNAG_03039	3	139361	139425	139398	625.52	-1.22887791929	65	+	EXPO	30
CNAG_03114	8	83594	83684	83672	775.9	-2.02689858835	91	+	EXPO	30
CNAG_03127	8	131768	131786	131768	6993.76	0.42060703085	19	+	EXPO	30
CNAG_03128	8	133885	133951	133921	815.82	-1.90970577661	67	+	EXPO	30
CNAG_03143	8	174225	174231	174225	58264.3	0.132847321402	7	+	EXPO	30
CNAG_03190	8	299432	299463	299459	854.06	-1.32246983477	32	+	EXPO	30
CNAG_03198	8	318137	318159	318147	5596.12	-1.31891603124	23	+	EXPO	30
CNAG_03206	8	343971	343986	343979	916.86	0.178412116792	16	+	EXPO	30
CNAG_03249	8	446730	446782	446768	753.38	-1.21015817951	53	+	EXPO	30
CNAG_03282	8	561390	561448	561442	698.72	-2.58283264056	59	+	EXPO	30
CNAG_03283	8	563384	563396	563387	40133.1	-0.83641957615	13	+	EXPO	30
CNAG_03289	8	573457	573468	573462	2848.48	-0.32616074137	12	+	EXPO	30
CNAG_03316	8	633443	633462	633452	629.92	-1.13986997456	20	+	EXPO	30
CNAG_03323	8	648422	648482	648475	751.26	-1.82017427078	61	+	EXPO	30
CNAG_03359	8	744193	744227	744199	853.02	-1.83670022701	35	+	EXPO	30
CNAG_03360	8	745069	745075	745072	633.72	-0.0310927124261	7	+	EXPO	30
CNAG_03373	8	788267	788327	788305	2579.48	-2.19719724728	61	+	EXPO	30
CNAG_03375	8	789906	789931	789927	1635.96	0.166807481169	26	+	EXPO	30
CNAG_03385	8	813557	813561	813557	740.86	1.1048619965	5	+	EXPO	30
CNAG_03408	8	879613	879623	879614	987.34	0.291544420309	11	+	EXPO	30
CNAG_03419	8	903269	903291	903273	1369.66	-0.443065765478	23	+	EXPO	30
CNAG_03435	8	944087	944088	944087	6686.88	1.3610792278	2	+	EXPO	30
CNAG_03528	8	1198232	1198259	1198235	678.22	-0.824980454919	28	+	EXPO	30
CNAG_03543	8	1238120	1238150	1238122	1441.02	-1.62366836187	31	+	EXPO	30
CNAG_03544	8	1242268	1242292	1242277	2069.72	-1.36197369181	25	+	EXPO	30
CNAG_03565	8	1289275	1289354	1289331	806.2	-1.88836454671	80	+	EXPO	30
CNAG_03572	8	1304865	1304866	1304865	8549.84	1.6635256731	2	+	EXPO	30
CNAG_03606	2	319283	319301	319298	825.34	-1.20152337206	19	+	EXPO	30
CNAG_03627	2	383336	383348	383341	7634.88	-0.898960288314	13	+	EXPO	30
CNAG_03662	2	472693	472741	472715	948.98	-1.96675216292	49	+	EXPO	30
CNAG_03677	2	512356	512430	512400	1652.68	-2.36427351999	75	+	EXPO	30
CNAG_03705	2	577608	577664	577661	1747.68	-1.72643363649	57	+	EXPO	30
CNAG_03706	2	579200	579262	579222	771.58	-1.70224000773	63	+	EXPO	30
CNAG_03722	2	622950	622985	622975	2653.48	-1.58984596451	36	+	EXPO	30
CNAG_03726	2	632340	632360	632340	564.76	-1.23561232746	21	+	EXPO	30
CNAG_03739	2	668708	668722	668719	8978.28	-0.412864959574	15	+	EXPO	30
CNAG_03765	2	747520	747561	747560	1269.18	-1.11555217058	42	+	EXPO	30
CNAG_03769	2	765460	765523	765490	1004.96	-1.39231208764	64	+	EXPO	30
CNAG_03780	2	797629	797635	797632	1881.86	-0.0962149004416	7	+	EXPO	30
CNAG_03793	2	829751	829787	829755	705.28	-1.38078214196	37	+	EXPO	30
CNAG_03810	2	905009	905039	905029	996.04	-0.103394082086	31	+	EXPO	30
CNAG_03857	2	1023746	1023746	1023746	669.56	2	1	+	EXPO	30
CNAG_03865	2	1040609	1040668	1040666	1903.36	-1.4389386199	60	+	EXPO	30
CNAG_03892	2	1111671	1111690	1111671	5260.88	-0.695477624429	20	+	EXPO	30
CNAG_03954	2	1269590	1269634	1269624	560.26	-0.437745575665	45	+	EXPO	30
CNAG_03959	2	1277654	1277720	1277699	1983.24	-1.98788923184	67	+	EXPO	30
CNAG_03961	2	1282491	1282521	1282512	553.8	-0.346457074193	31	+	EXPO	30
CNAG_03976	2	1315275	1315307	1315278	1000.06	-1.86174967696	33	+	EXPO	30
CNAG_04004	2	1374335	1374358	1374351	11866.62	-0.538533197589	24	+	EXPO	30
CNAG_04011	2	1394910	1394919	1394912	12698.44	0.330630036502	10	+	EXPO	30
CNAG_04021	2	1417492	1417517	1417510	4526.68	-0.8204518463	26	+	EXPO	30
CNAG_04054	2	1508415	1508460	1508420	5796.08	-1.42568369828	46	+	EXPO	30
CNAG_04080	2	1573175	1573215	1573207	1180.18	-1.5143230629	41	+	EXPO	30
CNAG_04082	2	1575302	1575331	1575325	807.42	-1.353062758	30	+	EXPO	30
CNAG_04107	9	22026	22086	22030	552.22	-1.49413303452	61	+	EXPO	30
CNAG_04112	9	33721	33779	33741	2326.4	-1.69396648544	59	+	EXPO	30
CNAG_04114	9	40628	40661	40647	7781.72	-1.65530876819	34	+	EXPO	30
CNAG_04132	9	91648	91675	91658	1104.98	-1.15838872087	28	+	EXPO	30
CNAG_04156	9	152289	152316	152313	988.22	-1.05454575857	28	+	EXPO	30
CNAG_04163	9	170998	171054	171026	535.66	-1.45058659952	57	+	EXPO	30
CNAG_04168	9	182904	182930	182917	4173.88	-0.842380754577	27	+	EXPO	30
CNAG_04173	9	194191	194219	194200	637.62	-0.624609300038	29	+	EXPO	30
CNAG_04175	9	200211	200270	200257	977.96	-1.41972481314	60	+	EXPO	30
CNAG_04183	9	222943	222944	222943	1501.56	1.58111144987	2	+	EXPO	30
CNAG_04209	9	297253	297256	297253	3592.68	0.843437588929	4	+	EXPO	30
CNAG_04212	9	306478	306500	306494	620	-1.4853451178	23	+	EXPO	30
CNAG_04224	9	334977	334994	334979	5358.14	-0.776440876944	18	+	EXPO	30
CNAG_04235	9	363311	363337	363316	989.7	-0.666926532422	27	+	EXPO	30
CNAG_04257	9	416993	417004	416993	638.98	0.108927210958	12	+	EXPO	30
CNAG_04259	9	419180	419195	419193	3709.06	-0.450654234251	16	+	EXPO	30
CNAG_04290	9	492654	492685	492657	580.56	-1.58789394254	32	+	EXPO	30
CNAG_04292	9	495836	495861	495851	936.58	0.031106160021	26	+	EXPO	30
CNAG_04301	9	512269	512287	512272	914.22	-0.347436759276	19	+	EXPO	30
CNAG_04322	9	562332	562342	562333	2505.46	-0.45132040367	11	+	EXPO	30
CNAG_04372	9	700343	700360	700343	1114.86	-0.802009609146	18	+	EXPO	30
CNAG_04388	9	733594	733641	733632	779.62	-1.87970999809	48	+	EXPO	30
CNAG_04445	9	886289	886296	886289	14841.12	0.600760464956	8	+	EXPO	30
CNAG_04452	9	904584	904601	904584	623.84	0.383789703087	18	+	EXPO	30
CNAG_04475	9	959048	959106	959102	557.44	-1.81029173179	59	+	EXPO	30
CNAG_04608	10	900785	900800	900790	881.56	-0.364224101552	16	+	EXPO	30
CNAG_04609	10	894472	894509	894499	576.04	-1.66651093884	38	+	EXPO	30
CNAG_04640	10	797617	797633	797617	1450.38	0.428960398647	17	+	EXPO	30
CNAG_04649	10	777954	777968	777957	591.92	-0.229992441352	15	+	EXPO	30
CNAG_04667	10	733683	733722	733711	1136.7	-1.18092265116	40	+	EXPO	30
CNAG_04679	10	711212	711225	711212	1669.94	-0.521252969943	14	+	EXPO	30
CNAG_04689	10	690119	690168	690126	831.12	-1.57899781094	50	+	EXPO	30
CNAG_04715	10	605651	605652	605651	1452.98	1.3396359413	2	+	EXPO	30
CNAG_04750	10	508282	508353	508303	1268.02	-1.77629057469	72	+	EXPO	30
CNAG_04762	10	468698	468734	468706	4136.1	-1.63398427054	37	+	EXPO	30
CNAG_04785	10	408749	408809	408773	923.3	-2.6106421679	61	+	EXPO	30
CNAG_04789	10	394164	394234	394194	579.46	-1.69529245781	71	+	EXPO	30
CNAG_04802	10	362126	362180	362146	916.86	-1.09244819578	55	+	EXPO	30
CNAG_04817	10	317977	317977	317977	3439.02	2	1	+	EXPO	30
CNAG_04821	10	309469	309497	309495	3789.6	-1.44209201982	29	+	EXPO	30
CNAG_04828	10	298411	298460	298427	694.86	-1.46908262636	50	+	EXPO	30
CNAG_04844	10	253587	253597	253588	1124.42	-0.036204286776	11	+	EXPO	30
CNAG_04876	10	135345	135425	135358	544.34	-2.22184208663	81	+	EXPO	30
CNAG_04879	10	122680	122690	122681	569.2	0.0804152413876	11	+	EXPO	30
CNAG_04883	10	114962	114991	114985	3643.32	-0.870658170598	30	+	EXPO	30
CNAG_04903	10	71786	71797	71796	11772.48	-0.126290611308	12	+	EXPO	30
CNAG_04953	4	66796	66815	66808	8783.46	-1.47345180704	20	+	EXPO	30
CNAG_04985	4	149193	149224	149218	936.72	-1.33340714923	32	+	EXPO	30
CNAG_05013	4	226329	226359	226342	1336.38	-1.05283211908	31	+	EXPO	30
CNAG_05059	4	322979	322981	322980	560.12	0.888534831088	3	+	EXPO	30
CNAG_05095	4	422085	422122	422106	1455.78	-1.48884431265	38	+	EXPO	30
CNAG_05148	4	556002	556008	556003	911.34	0.388964862109	7	+	EXPO	30
CNAG_05167	4	608657	608666	608657	4162.5	-0.193168782756	10	+	EXPO	30
CNAG_05193	4	684192	684211	684194	634.96	0.291309443958	20	+	EXPO	30
CNAG_05196	4	692756	692783	692762	879.38	-2.04027379117	28	+	EXPO	30
CNAG_05225	4	778342	778378	778365	577.8	-1.1749587939	37	+	EXPO	30
CNAG_05226	4	779782	779793	779783	683.24	-0.121186478535	12	+	EXPO	30
CNAG_05231	4	791370	791401	791388	608.64	-0.70616010849	32	+	EXPO	30
CNAG_05232	4	795467	795474	795474	9504.64	0.926046441275	8	+	EXPO	30
CNAG_05236	4	804958	804984	804965	1302.48	-1.19198888715	27	+	EXPO	30
CNAG_05253	4	850697	850717	850713	960.08	-0.444084455782	21	+	EXPO	30
CNAG_05262	4	875192	875227	875225	1224.26	-1.49325998902	36	+	EXPO	30
CNAG_05267	4	888026	888053	888037	2579.54	-1.29456521161	28	+	EXPO	30
CNAG_05354	14	73961	73995	73967	944.18	-1.31550721417	35	+	EXPO	30
CNAG_05424	14	276173	276198	276193	7913.92	-0.976121489027	26	+	EXPO	30
CNAG_05437	14	309723	309736	309725	1226.42	-0.759047240479	14	+	EXPO	30
CNAG_05449	14	341269	341277	341269	4068.7	-0.0343156113289	9	+	EXPO	30
CNAG_05457	14	357923	357984	357978	716.34	-2.49814200208	62	+	EXPO	30
CNAG_05475	14	412955	412989	412969	662.3	-1.06959080481	35	+	EXPO	30
CNAG_05498	14	483600	483615	483607	762.56	-1.01792105741	16	+	EXPO	30
CNAG_05507	14	502662	502698	502686	647.16	-1.49824080781	37	+	EXPO	30
CNAG_05525	14	553942	553977	553948	11894.6	-2.18101353327	36	+	EXPO	30
CNAG_05556	14	632733	632756	632749	2510.32	-0.582304117811	24	+	EXPO	30
CNAG_05571	14	665734	665756	665737	1217.74	-1.48275910935	23	+	EXPO	30
CNAG_05579	14	683573	683680	683596	669.46	-2.55418324155	108	+	EXPO	30
CNAG_05596	14	735846	735893	735857	579.18	-1.80756152627	48	+	EXPO	30
CNAG_05637	14	840774	840850	840811	537.92	-2.1712329819	77	+	EXPO	30
CNAG_05683	7	605528	605544	605536	2618.54	-0.631863032398	17	+	EXPO	30
CNAG_05701	7	652542	652552	652542	2498.38	-0.474814992628	11	+	EXPO	30
CNAG_05720	7	691649	691697	691673	969.54	-1.39796896677	49	+	EXPO	30
CNAG_05756	7	783481	783505	783494	548.5	-0.0664961368212	25	+	EXPO	30
CNAG_05800	7	911679	911708	911702	2563.48	-0.85964934779	30	+	EXPO	30
CNAG_05845	7	1023448	1023481	1023459	968.96	-1.98435432801	34	+	EXPO	30
CNAG_05874	7	1093112	1093132	1093114	1839.02	0.00187195710067	21	+	EXPO	30
CNAG_05893	7	1131111	1131126	1131118	1239.68	-0.834312365907	16	+	EXPO	30
CNAG_05904	7	1171859	1171886	1171882	10179.26	-0.806549486211	28	+	EXPO	30
CNAG_05918	7	1211489	1211501	1211491	2973.92	-1.02044313017	13	+	EXPO	30
CNAG_05926	7	1233428	1233447	1233434	1768.36	-1.15842774541	20	+	EXPO	30
CNAG_06061	12	203113	203159	203121	822.4	-2.24001967552	47	+	EXPO	30
CNAG_06081	12	250311	250340	250327	963.66	-1.30784835277	30	+	EXPO	30
CNAG_06095	12	293528	293542	293535	2113.58	-0.262047494245	15	+	EXPO	30
CNAG_06096	12	295188	295218	295193	2725.58	-0.931948248147	31	+	EXPO	30
CNAG_06109	12	332386	332398	332395	5081.3	0.0828922621572	13	+	EXPO	30
CNAG_06121	12	367357	367383	367380	549.3	-0.784367991333	27	+	EXPO	30
CNAG_06127	12	380518	380567	380551	2275.2	-1.81879506085	50	+	EXPO	30
CNAG_06138	12	406060	406088	406082	854.18	-1.51989316451	29	+	EXPO	30
CNAG_06153	12	442061	442093	442084	4537.96	-1.15407824441	33	+	EXPO	30
CNAG_06207	12	628386	628395	628392	21347.2	0.208315777417	10	+	EXPO	30
CNAG_06208	12	630734	630822	630776	706.3	-2.93623937506	89	+	EXPO	30
CNAG_06222	12	668943	668959	668952	19915.3	-0.172162696109	17	+	EXPO	30
CNAG_06229	12	686830	686868	686841	656.96	-1.11391807317	39	+	EXPO	30
CNAG_06231	12	691790	691805	691791	5169.6	-0.629881693767	16	+	EXPO	30
CNAG_06242	12	713978	714008	713981	895.26	-1.06421527824	31	+	EXPO	30
CNAG_06274	13	55664	55684	55671	2113.3	-1.16706488382	21	+	EXPO	30
CNAG_06279	13	76234	76275	76252	548.02	-1.90636207161	42	+	EXPO	30
CNAG_06288	13	99320	99353	99343	2082.38	-1.20669720753	34	+	EXPO	30
CNAG_06298	13	123951	123958	123954	17100.38	-0.0689864639374	8	+	EXPO	30
CNAG_06353	13	276137	276179	276151	885.96	-1.76913474485	43	+	EXPO	30
CNAG_06367	13	311006	311039	311027	587.9	-1.09592154429	34	+	EXPO	30
CNAG_06372	13	321364	321384	321370	1369.06	-0.339085382324	21	+	EXPO	30
CNAG_06377	13	332576	332592	332589	3152.78	0.0380648466773	17	+	EXPO	30
CNAG_06422	13	436427	436503	436480	637.5	-1.48788074387	77	+	EXPO	30
CNAG_06597	7	228731	228773	228760	1362.5	-1.49788334223	43	+	EXPO	30
CNAG_06602	7	242506	242554	242535	1301.12	-1.63897959624	49	+	EXPO	30
CNAG_06613	7	279910	279965	279946	762.18	-1.3585305129	56	+	EXPO	30
CNAG_06631	7	326465	326518	326489	742.2	-1.40476749695	54	+	EXPO	30
CNAG_06635	7	338079	338086	338082	2080.36	-0.171077941971	8	+	EXPO	30
CNAG_06648	7	382049	382075	382057	571.82	-1.50557954901	27	+	EXPO	30
CNAG_06663	7	415030	415074	415055	892.36	-2.3355150854	45	+	EXPO	30
CNAG_06666	7	420971	420994	420989	573.32	-0.622774775591	24	+	EXPO	30
CNAG_06699	7	523819	523824	523820	7790.48	0.612249348277	6	+	EXPO	30
CNAG_06745	2	160425	160432	160425	6978.7	-0.305257241621	8	+	EXPO	30
CNAG_06746	2	158083	158091	158087	9168.8	-0.230972201599	9	+	EXPO	30
CNAG_06753	2	136095	136108	136102	1719.72	-0.248857359774	14	+	EXPO	30
CNAG_06770	2	81795	81811	81796	1428.7	-0.0573747401013	17	+	EXPO	30
CNAG_06782	2	51709	51735	51712	1175.82	-0.375646053869	27	+	EXPO	30
CNAG_06800	2	5302	5333	5320	12876.9	-0.761576116336	32	+	EXPO	30
CNAG_06811	5	201072	201113	201088	1807.12	-1.39447644584	42	+	EXPO	30
CNAG_06849	5	77822	77832	77826	1269.72	-0.64713110283	11	+	EXPO	30
CNAG_06866	5	35501	35589	35542	1019.36	-2.63794851978	89	+	EXPO	30
CNAG_06881	3	1412135	1412191	1412170	1576.16	-1.20936090435	57	+	EXPO	30
CNAG_06899	3	1459499	1459530	1459524	1838.74	-1.87119262815	32	+	EXPO	30
CNAG_06923	3	1527107	1527121	1527108	1658.74	-0.6219136688	15	+	EXPO	30
CNAG_06946	5	768260	768285	768276	766.94	-0.444554557096	26	+	EXPO	30
CNAG_06949	5	774855	774870	774864	1025.34	0.0343720539836	16	+	EXPO	30
CNAG_06998	9	1149892	1149920	1149911	2944.98	-1.82052436622	29	+	EXPO	30
CNAG_07029	1	590497	590524	590502	843	-1.05606457903	28	+	EXPO	30
CNAG_07310	1	283972	284012	283983	932.24	-1.6312373717	41	+	EXPO	30
CNAG_07326	1	558638	558655	558648	7091.84	-0.272027420244	18	+	EXPO	30
CNAG_07352	1	868984	869002	868999	882.14	-0.541231351836	19	+	EXPO	30
CNAG_07354	1	871251	871288	871266	742.38	-1.38676758296	38	+	EXPO	30
CNAG_07356	1	895420	895454	895439	1098.02	-0.556727442473	35	+	EXPO	30
CNAG_07368	1	1426290	1426316	1426290	1560.08	-0.766253785929	27	+	EXPO	30
CNAG_07487	2	1299433	1299436	1299435	3777.38	0.782165299992	4	+	EXPO	30
CNAG_07561	3	1208993	1208996	1208993	1340.68	0.989428744973	4	+	EXPO	30
CNAG_07745	8	1219605	1219616	1219607	1769.78	0.0439671220945	12	+	EXPO	30
CNAG_07778	9	1102954	1103002	1102974	976	-1.66687073454	49	+	EXPO	30
CNAG_07807	4	310691	310696	310692	4396.22	0.182311708548	6	+	EXPO	30
CNAG_07810	4	409372	409403	409395	650.96	-1.38557145204	32	+	EXPO	30
CNAG_07839	10	31735	31739	31735	3110.46	0.52578133513	5	+	EXPO	30
CNAG_07889	14	773313	773332	773316	785.94	-0.892506970906	20	+	EXPO	30
CNAG_07902	12	224576	224585	224581	1088.78	0.0694919072967	10	+	EXPO	30
CNAG_08025	14	380750	380786	380776	716.18	-1.78075524351	37	+	EXPO	30
CNAG_00057	1	163195	163202	163202	3004.2	0.125082440608	8	-	EXPO	30
CNAG_00058	1	166164	166216	166185	469.62	-2.01424178783	53	-	EXPO	30
CNAG_00060	1	169030	169051	169041	1589.64	0.0375686893723	22	-	EXPO	30
CNAG_00064	1	177141	177157	177154	410.14	-0.279074202878	17	-	EXPO	30
CNAG_00075	1	209261	209335	209277	981.46	-2.50144490265	75	-	EXPO	30
CNAG_00093	1	259707	259740	259711	2338.54	-1.2251891722	34	-	EXPO	30
CNAG_00115	1	313811	313818	313817	4687.64	0.460442951433	8	-	EXPO	30
CNAG_00139	1	377989	377994	377993	5809.38	0.472893160809	6	-	EXPO	30
CNAG_00152	1	420090	420109	420094	839.24	-0.16382547339	20	-	EXPO	30
CNAG_00162	1	441365	441376	441371	3047.16	-0.599711438262	12	-	EXPO	30
CNAG_00176	1	478583	478656	478629	421.36	-2.48071109331	74	-	EXPO	30
CNAG_00232	1	612522	612530	612530	6443.26	0.365228221556	9	-	EXPO	30
CNAG_00264	1	693577	693624	693607	456.24	-1.12885870325	48	-	EXPO	30
CNAG_00266	1	696235	696287	696258	891.1	-1.91176525354	53	-	EXPO	30
CNAG_00307	1	790163	790186	790172	1266.22	-0.526401156307	24	-	EXPO	30
CNAG_00317	1	815988	816022	816014	864.42	-1.79637310947	35	-	EXPO	30
CNAG_00329	1	842997	843025	843017	485.74	-1.52304799874	29	-	EXPO	30
CNAG_00354	1	904379	904391	904390	453.94	-0.269447567293	13	-	EXPO	30
CNAG_00360	1	916144	916162	916161	583.6	0.460218461422	19	-	EXPO	30
CNAG_00362	1	920981	921026	921002	438.9	-2.14949532006	46	-	EXPO	30
CNAG_00370	1	943184	943210	943191	2959.24	-1.10738947733	27	-	EXPO	30
CNAG_00410	1	1081161	1081203	1081163	443.02	-1.22360240702	43	-	EXPO	30
CNAG_00417	1	1096312	1096318	1096317	954.62	0.286781577546	7	-	EXPO	30
CNAG_00418	1	1098618	1098661	1098660	510.52	-1.62763773305	44	-	EXPO	30
CNAG_00436	1	1137013	1137048	1137035	1546.86	-1.01837631846	36	-	EXPO	30
CNAG_00441	1	1147545	1147575	1147558	654.54	-1.10086348663	31	-	EXPO	30
CNAG_00471	1	1216822	1216878	1216839	357.66	-1.44178226908	57	-	EXPO	30
CNAG_00473	1	1219592	1219615	1219595	528.38	-1.01270586373	24	-	EXPO	30
CNAG_00482	1	1242326	1242336	1242332	547.66	-0.529653193726	11	-	EXPO	30
CNAG_00485	1	1248887	1248897	1248893	1223.72	-0.18304520696	11	-	EXPO	30
CNAG_00536	1	1367568	1367597	1367580	434.36	-1.23830455332	30	-	EXPO	30
CNAG_00539	1	1374441	1374452	1374449	716.56	-0.135414327517	12	-	EXPO	30
CNAG_00551	1	1421032	1421063	1421041	352.32	0.037930117857	32	-	EXPO	30
CNAG_00554	1	1431640	1431640	1431640	858.74	2	1	-	EXPO	30
CNAG_00555	1	1433680	1433686	1433686	699.98	0.895828655517	7	-	EXPO	30
CNAG_00560	1	1447268	1447289	1447287	844.62	-0.77965174647	22	-	EXPO	30
CNAG_00582	1	1499676	1499740	1499722	4278.2	-2.52448530423	65	-	EXPO	30
CNAG_00602	1	1550130	1550164	1550141	656.26	-1.46869193791	35	-	EXPO	30
CNAG_00668	1	1739501	1739544	1739536	589.46	-0.881681377188	44	-	EXPO	30
CNAG_00680	1	1767552	1767572	1767564	380.14	-0.878356184557	21	-	EXPO	30
CNAG_00686	1	1787750	1787755	1787752	3163.3	0.71037479141	6	-	EXPO	30
CNAG_00703	1	1840768	1840780	1840780	7107.26	0.46048612616	13	-	EXPO	30
CNAG_00712	1	1862099	1862107	1862100	381.94	0.92764539608	9	-	EXPO	30
CNAG_00715	1	1866478	1866503	1866492	429.26	-1.4255156962	26	-	EXPO	30
CNAG_00727	1	1895017	1895042	1895031	502.36	-0.609943256323	26	-	EXPO	30
CNAG_00735	1	1921915	1921964	1921938	520.18	-1.53917674553	50	-	EXPO	30
CNAG_00761	1	2001161	2001189	2001183	1111.96	-1.58737258929	29	-	EXPO	30
CNAG_00774	1	2033174	2033190	2033180	675.2	-0.23765178798	17	-	EXPO	30
CNAG_00783	1	2061690	2061740	2061703	2514.44	-2.00459842872	51	-	EXPO	30
CNAG_00788	1	2075091	2075106	2075103	344.2	0.0524692034371	16	-	EXPO	30
CNAG_00810	1	2144409	2144423	2144423	888.04	-0.0520760935775	15	-	EXPO	30
CNAG_00811	1	2146565	2146600	2146581	569.84	-0.908708418234	36	-	EXPO	30
CNAG_00816	1	2164887	2164939	2164904	692.52	-2.10248791061	53	-	EXPO	30
CNAG_00821	1	2174669	2174704	2174677	2029.4	-0.826671022926	36	-	EXPO	30
CNAG_00846	1	2241451	2241462	2241455	922.78	0.118297420096	12	-	EXPO	30
CNAG_00848	1	2248687	2248719	2248701	483.56	-0.638015143268	33	-	EXPO	30
CNAG_00866	5	1789773	1789781	1789781	406.18	0.62083998266	9	-	EXPO	30
CNAG_00884	5	1732794	1732839	1732824	1831.46	-1.57792139116	46	-	EXPO	30
CNAG_00886	5	1726883	1726924	1726886	507.8	-1.28140811664	42	-	EXPO	30
CNAG_00894	5	1705862	1705872	1705868	4236.14	-0.563133390046	11	-	EXPO	30
CNAG_00897	5	1694544	1694560	1694548	347.52	-0.110400725849	17	-	EXPO	30
CNAG_00920	5	1627787	1627815	1627797	397.28	-1.1426681823	29	-	EXPO	30
CNAG_00928	5	1610640	1610670	1610645	403.74	-1.03590489322	31	-	EXPO	30
CNAG_00992	5	1490632	1490706	1490639	1091.68	-2.71640309943	75	-	EXPO	30
CNAG_00996	5	1482455	1482469	1482461	574.2	-0.321312789597	15	-	EXPO	30
CNAG_01010	5	1442705	1442732	1442726	1618.2	0.12360965675	28	-	EXPO	30
CNAG_01014	5	1435785	1435811	1435808	654.18	-0.397182294287	27	-	EXPO	30
CNAG_01051	5	1342910	1342932	1342931	384.54	0.188064442015	23	-	EXPO	30
CNAG_01052	5	1337367	1337375	1337369	8181.44	0.123533612899	9	-	EXPO	30
CNAG_01060	5	1314289	1314311	1314301	989.6	-0.992203900505	23	-	EXPO	30
CNAG_01082	5	1254545	1254628	1254586	378.8	-1.53723151388	84	-	EXPO	30
CNAG_01117	5	1166913	1166916	1166915	1174	0.495769936613	4	-	EXPO	30
CNAG_01126	5	1139279	1139332	1139313	536.96	-1.52816054392	54	-	EXPO	30
CNAG_01159	5	1049113	1049125	1049117	523.12	-0.331300623261	13	-	EXPO	30
CNAG_01164	5	1033668	1033678	1033673	574.16	-0.133274477029	11	-	EXPO	30
CNAG_01170	5	1017270	1017300	1017293	3080.58	-1.52618557448	31	-	EXPO	30
CNAG_01213	5	906852	906866	906863	761.72	-0.50233118271	15	-	EXPO	30
CNAG_01228	5	879235	879242	879239	353.02	0.467811697164	8	-	EXPO	30
CNAG_01253	5	795071	795108	795077	903.72	-1.3729057453	38	-	EXPO	30
CNAG_01255	5	792944	792950	792945	535.6	0.427432390689	7	-	EXPO	30
CNAG_01273	5	734164	734207	734168	761.92	-1.1696919388	44	-	EXPO	30
CNAG_01317	5	609197	609210	609201	489.94	-0.493404381997	14	-	EXPO	30
CNAG_01332	5	581030	581045	581041	4581.3	-0.576793869256	16	-	EXPO	30
CNAG_01348	5	536149	536158	536150	2519.86	0.177555494477	10	-	EXPO	30
CNAG_01395	5	414194	414245	414218	339.26	-0.962629823114	52	-	EXPO	30
CNAG_01400	5	403707	403744	403734	485.88	-0.686180257303	38	-	EXPO	30
CNAG_01414	5	371741	371802	371772	2003.98	-2.68114499248	62	-	EXPO	30
CNAG_01418	5	363427	363433	363432	899.7	0.267445085078	7	-	EXPO	30
CNAG_01451	5	281501	281517	281506	336.18	-0.234686095814	17	-	EXPO	30
CNAG_01493	11	103466	103480	103473	1030.68	-0.397409099455	15	-	EXPO	30
CNAG_01526	11	186187	186191	186188	926.76	0.914639087701	5	-	EXPO	30
CNAG_01539	11	237184	237195	237194	645.42	0.359488755918	12	-	EXPO	30
CNAG_01563	11	294723	294733	294728	630.26	0.113227905578	11	-	EXPO	30
CNAG_01577	11	340441	340460	340447	1862.62	-0.256943309321	20	-	EXPO	30
CNAG_01586	11	361071	361097	361080	3266.14	-1.10091568269	27	-	EXPO	30
CNAG_01593	11	374454	374492	374463	411.26	-1.31894439542	39	-	EXPO	30
CNAG_01632	11	469645	469666	469648	1376	-0.579119526237	22	-	EXPO	30
CNAG_01648	11	514856	514860	514859	1670.82	0.106749978529	5	-	EXPO	30
CNAG_01654	11	533883	533927	533920	723.98	-0.65240064809	45	-	EXPO	30
CNAG_01655	11	537374	537406	537382	858.9	-0.428349846287	33	-	EXPO	30
CNAG_01686	11	610995	611057	611017	549.76	-1.84019838431	63	-	EXPO	30
CNAG_01709	11	677737	677776	677766	960.12	-1.27177760344	40	-	EXPO	30
CNAG_01713	11	686757	686792	686758	4389.74	-0.692812912544	36	-	EXPO	30
CNAG_01733	11	749127	749146	749130	515.48	-0.294925397827	20	-	EXPO	30
CNAG_01744	11	772971	773060	773037	2103.86	-2.25633696848	90	-	EXPO	30
CNAG_01750	11	790211	790222	790213	2465.52	-0.438206100099	12	-	EXPO	30
CNAG_01761	11	817716	817731	817726	4259.76	-0.421772390117	16	-	EXPO	30
CNAG_01777	11	862571	862607	862585	387.78	-1.12889909981	37	-	EXPO	30
CNAG_01799	11	961209	961239	961213	501.04	-1.83485766942	31	-	EXPO	30
CNAG_01812	11	985711	985738	985715	619.16	0.136525409079	28	-	EXPO	30
CNAG_01834	11	1037832	1037878	1037858	446.52	-1.73723367379	47	-	EXPO	30
CNAG_01842	11	1059375	1059385	1059378	370.36	0.374651957079	11	-	EXPO	30
CNAG_01876	11	1156918	1156942	1156924	410.72	-0.199475382172	25	-	EXPO	30
CNAG_01915	11	1256329	1256338	1256338	1236.76	-0.221924498899	10	-	EXPO	30
CNAG_01924	11	1277360	1277386	1277374	391	-0.709253363108	27	-	EXPO	30
CNAG_01942	11	1330964	1331000	1330980	499.68	-1.36955509773	37	-	EXPO	30
CNAG_01962	11	1376712	1376725	1376724	403.3	0.734093001175	14	-	EXPO	30
CNAG_02007	11	1517173	1517180	1517177	483.2	-0.382891004213	8	-	EXPO	30
CNAG_02022	6	1411930	1411982	1411959	503.32	-1.50622311168	53	-	EXPO	30
CNAG_02033	6	1371658	1371667	1371666	370.22	-0.328885758229	10	-	EXPO	30
CNAG_02078	6	1260823	1260833	1260825	14130.28	0.419874774446	11	-	EXPO	30
CNAG_02079	6	1258970	1259003	1258972	455.16	-1.9819729322	34	-	EXPO	30
CNAG_02084	6	1241790	1241834	1241828	363.5	-1.75201743594	45	-	EXPO	30
CNAG_02091	6	1223526	1223558	1223536	746.7	-1.5519040602	33	-	EXPO	30
CNAG_02106	6	1173957	1174005	1173991	477.3	-1.66949393532	49	-	EXPO	30
CNAG_02116	6	1149334	1149408	1149385	585.96	-1.90942008041	75	-	EXPO	30
CNAG_02128	6	1125477	1125510	1125487	1678.2	-1.03870585155	34	-	EXPO	30
CNAG_02130	6	1119648	1119668	1119662	612.6	-0.272945910554	21	-	EXPO	30
CNAG_02139	6	1095693	1095755	1095710	507.84	-1.62209600477	63	-	EXPO	30
CNAG_02140	6	1092627	1092648	1092628	796.22	0.27891256558	22	-	EXPO	30
CNAG_02177	6	987031	987078	987078	1131.86	-1.78010209694	48	-	EXPO	30
CNAG_02186	6	959202	959214	959211	377.78	0.0948584269407	13	-	EXPO	30
CNAG_02213	6	903968	903994	903988	439.92	-1.36725741223	27	-	EXPO	30
CNAG_02222	6	874394	874445	874418	339.64	-0.898958671918	52	-	EXPO	30
CNAG_02263	6	755048	755065	755061	5500.18	-0.775191260057	18	-	EXPO	30
CNAG_02290	6	689285	689304	689303	1360.9	-0.279235648161	20	-	EXPO	30
CNAG_02326	6	606060	606096	606090	1655.88	-1.51511914434	37	-	EXPO	30
CNAG_02331	6	591428	591450	591441	1141.94	-0.0265559536423	23	-	EXPO	30
CNAG_02378	6	477306	477379	477337	3348.04	-2.47790127178	74	-	EXPO	30
CNAG_02418	6	376026	376057	376048	514.36	-1.57158376876	32	-	EXPO	30
CNAG_02437	6	331038	331070	331044	610.16	-0.928520809178	33	-	EXPO	30
CNAG_02447	6	307362	307379	307373	661.56	-0.111422719667	18	-	EXPO	30
CNAG_02470	6	232890	232911	232905	590.98	-0.601197722298	22	-	EXPO	30
CNAG_02482	6	199618	199651	199646	394.78	-0.861989593218	34	-	EXPO	30
CNAG_02495	6	163902	163943	163923	763.64	-1.77277644927	42	-	EXPO	30
CNAG_02501	6	149401	149448	149430	530.94	-0.798585773795	48	-	EXPO	30
CNAG_02503	6	145106	145152	145132	450.78	-0.854576321779	47	-	EXPO	30
CNAG_02565	3	1357223	1357229	1357226	1475.04	0.182158320318	7	-	EXPO	30
CNAG_02655	3	1111149	1111210	1111192	492.58	-2.06811824815	62	-	EXPO	30
CNAG_02686	3	1018818	1018852	1018848	541.22	-1.67074449728	35	-	EXPO	30
CNAG_02692	3	1005364	1005400	1005388	1499.32	-1.02779208815	37	-	EXPO	30
CNAG_02701	3	970381	970392	970383	859.68	-0.358467776503	12	-	EXPO	30
CNAG_02710	3	946745	946753	946751	1509.24	-0.00139855249949	9	-	EXPO	30
CNAG_02714	3	935073	935089	935079	1309.56	-0.796317500999	17	-	EXPO	30
CNAG_02751	3	845537	845545	845541	1520.46	0.169354614201	9	-	EXPO	30
CNAG_02813	3	714143	714171	714158	2056.48	-1.37779220863	29	-	EXPO	30
CNAG_02815	3	709436	709459	709447	1596.36	-1.40623970729	24	-	EXPO	30
CNAG_02833	3	661669	661716	661680	455.3	-0.82667008577	48	-	EXPO	30
CNAG_02845	3	631941	631950	631950	1815.86	0.710672319046	10	-	EXPO	30
CNAG_02854	3	609102	609118	609104	376.98	-0.0976732049144	17	-	EXPO	30
CNAG_02860	3	590120	590187	590134	678.34	-1.51826115276	68	-	EXPO	30
CNAG_02877	3	551346	551388	551360	1736.34	-0.534223032044	43	-	EXPO	30
CNAG_02907	3	485220	485236	485226	1555.98	-0.574870809048	17	-	EXPO	30
CNAG_02923	3	442365	442401	442379	882.84	-1.42392457115	37	-	EXPO	30
CNAG_02924	3	439683	439700	439700	637.68	0.499925818142	18	-	EXPO	30
CNAG_02925	3	436991	437016	437016	605.5	-0.630792519164	26	-	EXPO	30
CNAG_02938	3	396909	396934	396920	1281.26	-0.535688015635	26	-	EXPO	30
CNAG_02941	3	387804	387835	387808	363.78	-1.22531265547	32	-	EXPO	30
CNAG_02952	3	360461	360509	360491	459.84	-1.45431268865	49	-	EXPO	30
CNAG_02967	3	320827	320871	320833	1045.54	-0.920399616242	45	-	EXPO	30
CNAG_02985	3	276004	276054	276005	613.82	-1.2671580354	51	-	EXPO	30
CNAG_02986	3	274001	274052	274028	1044.64	-1.9804316963	52	-	EXPO	30
CNAG_02994	3	256985	257038	256987	615.52	-1.21051670199	54	-	EXPO	30
CNAG_03004	3	231235	231273	231266	592.62	-0.835023550794	39	-	EXPO	30
CNAG_03007	3	225777	225787	225780	6423.68	-0.0710737647704	11	-	EXPO	30
CNAG_03015	3	204259	204299	204260	550.52	-0.495479829076	41	-	EXPO	30
CNAG_03049	3	121507	121509	121508	8431.42	1.10154497211	3	-	EXPO	30
CNAG_03065	3	74414	74436	74435	422.84	-0.723601268723	23	-	EXPO	30
CNAG_03072	3	60287	60295	60293	4140.1	-0.13123280898	9	-	EXPO	30
CNAG_03113	8	83365	83399	83376	1510.32	-0.961259934199	35	-	EXPO	30
CNAG_03140	8	171316	171327	171326	2177.62	0.315300504481	12	-	EXPO	30
CNAG_03142	8	173617	173625	173624	31187.1	-0.285339657971	9	-	EXPO	30
CNAG_03183	8	280483	280491	280484	484.12	0.813041801285	9	-	EXPO	30
CNAG_03205	8	343811	343845	343836	539.48	-1.47672455533	35	-	EXPO	30
CNAG_03213	8	362214	362229	362217	546.06	-0.0226001345158	16	-	EXPO	30
CNAG_03225	8	388929	388940	388939	1642.8	-0.0684417022394	12	-	EXPO	30
CNAG_03226	8	390726	390778	390777	599.96	-1.58515578527	53	-	EXPO	30
CNAG_03260	8	511402	511443	511442	653.98	-1.65134611013	42	-	EXPO	30
CNAG_03266	8	524402	524442	524409	399.54	-1.67192763165	41	-	EXPO	30
CNAG_03268	8	528635	528653	528638	695.96	-0.237421361001	19	-	EXPO	30
CNAG_03281	8	561211	561227	561225	513.58	0.140135539689	17	-	EXPO	30
CNAG_03290	8	578070	578102	578095	480.52	-1.30237078814	33	-	EXPO	30
CNAG_03297	8	596346	596353	596353	942.3	0.512315117712	8	-	EXPO	30
CNAG_03298	8	597430	597444	597440	2129.74	-0.357109599617	15	-	EXPO	30
CNAG_03301	8	603529	603561	603549	623.36	-1.18640918474	33	-	EXPO	30
CNAG_03315	8	633187	633219	633206	531.62	-1.01284181245	33	-	EXPO	30
CNAG_03322	8	648143	648187	648145	344.22	-1.11606944271	45	-	EXPO	30
CNAG_03345	8	704204	704246	704213	897.88	-1.09856483221	43	-	EXPO	30
CNAG_03388	8	823654	823687	823664	338.34	-0.890076811869	34	-	EXPO	30
CNAG_03399	8	854931	854958	854945	478.04	-0.698419927474	28	-	EXPO	30
CNAG_03439	8	956404	956456	956441	446.48	-2.22190060867	53	-	EXPO	30
CNAG_03448	8	973910	973971	973929	363.42	-0.627949083198	62	-	EXPO	30
CNAG_03476	8	1058819	1058820	1058820	615.94	1.39893930445	2	-	EXPO	30
CNAG_03517	8	1171258	1171301	1171283	455.88	-1.2792113115	44	-	EXPO	30
CNAG_03589	8	1352891	1352908	1352904	643.32	-0.164009307753	18	-	EXPO	30
CNAG_03596	2	289957	290015	289993	1255.76	-2.12614610657	59	-	EXPO	30
CNAG_03629	2	389679	389683	389682	1052.56	0.612924748847	5	-	EXPO	30
CNAG_03631	2	392294	392336	392306	545.72	-1.66028642062	43	-	EXPO	30
CNAG_03666	2	484804	484846	484805	382.82	-0.208571634584	43	-	EXPO	30
CNAG_03753	2	708509	708514	708513	500.02	0.248425817489	6	-	EXPO	30
CNAG_03759	2	726263	726279	726277	1553.72	-0.192173534271	17	-	EXPO	30
CNAG_03775	2	786899	786929	786921	547.7	-1.42522599132	31	-	EXPO	30
CNAG_03791	2	827518	827549	827543	335.38	-0.454792205824	32	-	EXPO	30
CNAG_03814	2	913268	913285	913281	577.46	-0.838767102348	18	-	EXPO	30
CNAG_03820	2	927597	927614	927600	1191.38	-1.10054202628	18	-	EXPO	30
CNAG_03824	2	936656	936681	936658	412.18	-0.378737313719	26	-	EXPO	30
CNAG_03839	2	977460	977474	977461	346.66	0.22218329937	15	-	EXPO	30
CNAG_03864	2	1040431	1040473	1040471	380.8	-1.43401023334	43	-	EXPO	30
CNAG_03873	2	1058768	1058791	1058782	775.1	-0.748363170074	24	-	EXPO	30
CNAG_03887	2	1100303	1100333	1100319	688.56	-1.60809380975	31	-	EXPO	30
CNAG_03891	2	1111495	1111531	1111512	998.56	-0.930549428861	37	-	EXPO	30
CNAG_03904	2	1147003	1147026	1147024	392.88	-0.881261738377	24	-	EXPO	30
CNAG_03968	2	1299256	1299279	1299277	376.16	-1.47742350883	24	-	EXPO	30
CNAG_03975	2	1315120	1315137	1315126	1182.26	-0.808741740752	18	-	EXPO	30
CNAG_03983	2	1332264	1332299	1332284	1195.44	-1.89127338006	36	-	EXPO	30
CNAG_04014	2	1403636	1403683	1403669	461.18	-1.62939977822	48	-	EXPO	30
CNAG_04027	2	1438783	1438794	1438787	12324.32	-0.101499981343	12	-	EXPO	30
CNAG_04032	2	1450614	1450647	1450635	357.58	0.335319474872	34	-	EXPO	30
CNAG_04050	2	1498427	1498469	1498456	349.9	-1.36498514297	43	-	EXPO	30
CNAG_04064	2	1535259	1535297	1535287	2083.28	-1.64748148061	39	-	EXPO	30
CNAG_04106	9	21753	21775	21771	769.82	-0.826171465392	23	-	EXPO	30
CNAG_04155	9	152104	152146	152127	757.6	-2.28992174107	43	-	EXPO	30
CNAG_04179	9	217276	217279	217279	2823.2	1.26712208228	4	-	EXPO	30
CNAG_04189	9	242882	242940	242889	436.44	-1.82362919382	59	-	EXPO	30
CNAG_04204	9	286257	286268	286267	810.22	-0.201808850098	12	-	EXPO	30
CNAG_04227	9	349172	349202	349202	357.44	-0.790525335157	31	-	EXPO	30
CNAG_04237	9	366175	366208	366207	936.14	-1.43231014299	34	-	EXPO	30
CNAG_04273	9	451528	451576	451550	511.72	-1.52225985228	49	-	EXPO	30
CNAG_04328	9	581118	581136	581135	555.8	0.0864572323966	19	-	EXPO	30
CNAG_04332	9	591249	591283	591273	747.18	-1.1904868727	35	-	EXPO	30
CNAG_04369	9	691203	691242	691229	564.5	-1.20010113004	40	-	EXPO	30
CNAG_04371	9	700163	700202	700179	387.92	-1.08780210345	40	-	EXPO	30
CNAG_04373	9	703824	703827	703826	1364.48	0.96380691383	4	-	EXPO	30
CNAG_04375	9	710242	710261	710258	503.72	-0.953755031011	20	-	EXPO	30
CNAG_04414	9	791630	791713	791670	352.26	-1.32126848932	84	-	EXPO	30
CNAG_04441	9	879014	879036	879015	1411.04	-0.0167055724193	23	-	EXPO	30
CNAG_04485	9	989583	989592	989584	2171.04	0.190907664134	10	-	EXPO	30
CNAG_04502	9	1030766	1030807	1030803	604.04	-1.58036290675	42	-	EXPO	30
CNAG_04510	9	1051400	1051423	1051407	492.84	-0.77870994433	24	-	EXPO	30
CNAG_04566	10	1020394	1020427	1020412	544.3	-1.81980915951	34	-	EXPO	30
CNAG_04659	10	756894	756913	756913	2199.78	-0.96392998532	20	-	EXPO	30
CNAG_04666	10	736184	736203	736203	806.1	-0.0644847869404	20	-	EXPO	30
CNAG_04668	10	733563	733604	733578	463.54	-1.41570099179	42	-	EXPO	30
CNAG_04674	10	724428	724467	724455	765.54	-1.17253963134	40	-	EXPO	30
CNAG_04683	10	705802	705822	705821	538.88	-0.168067818099	21	-	EXPO	30
CNAG_04694	10	679557	679568	679560	884.9	-0.404581628308	12	-	EXPO	30
CNAG_04698	10	665603	665636	665632	887	-1.47128428256	34	-	EXPO	30
CNAG_04726	10	570621	570655	570628	1007.92	-1.21726992794	35	-	EXPO	30
CNAG_04730	10	561522	561620	561549	764.46	-2.72080876101	99	-	EXPO	30
CNAG_04739	10	533832	533869	533839	401.26	-0.276410419328	38	-	EXPO	30
CNAG_04763	10	468487	468509	468505	2404.12	-0.482085423559	23	-	EXPO	30
CNAG_04765	10	464307	464321	464314	574.08	-1.02916021194	15	-	EXPO	30
CNAG_04799	10	371374	371397	371397	3244.84	-0.387544773221	24	-	EXPO	30
CNAG_04823	10	307682	307780	307752	352.76	-2.64054705555	99	-	EXPO	30
CNAG_04838	10	271791	271847	271836	371.12	-1.30602849879	57	-	EXPO	30
CNAG_04840	10	267067	267093	267076	4659.06	-1.3412342447	27	-	EXPO	30
CNAG_04842	10	260511	260535	260512	598.46	0.413842762242	25	-	EXPO	30
CNAG_04857	10	199357	199361	199358	2832.08	0.817233898377	5	-	EXPO	30
CNAG_04900	10	79165	79193	79178	373.92	-1.45791771069	29	-	EXPO	30
CNAG_04906	10	61258	61307	61274	336.8	-1.25668994975	50	-	EXPO	30
CNAG_04925	10	13101	13149	13124	426.58	-1.61342590047	49	-	EXPO	30
CNAG_04938	4	26273	26300	26281	520.16	-0.99103251087	28	-	EXPO	30
CNAG_04969	4	113688	113759	113690	676.98	-2.08151887984	72	-	EXPO	30
CNAG_04984	4	148950	148950	148950	2620.76	2	1	-	EXPO	30
CNAG_05011	4	222653	222693	222676	467.06	-1.33375445961	41	-	EXPO	30
CNAG_05041	4	286000	286035	286013	452.08	-1.36217357382	36	-	EXPO	30
CNAG_05060	4	326401	326425	326421	365.04	-0.349522889726	25	-	EXPO	30
CNAG_05068	4	347475	347495	347476	4763.42	-0.876419682183	21	-	EXPO	30
CNAG_05074	4	368856	368902	368873	437.1	-0.722046494089	47	-	EXPO	30
CNAG_05146	4	552198	552234	552227	854.02	-1.81817788603	37	-	EXPO	30
CNAG_05156	4	582967	582975	582974	573.24	0.576002877551	9	-	EXPO	30
CNAG_05164	4	599315	599383	599349	714.74	-2.19453465168	69	-	EXPO	30
CNAG_05171	4	621225	621252	621241	433.88	-1.10703466187	28	-	EXPO	30
CNAG_05197	4	694456	694499	694481	781.56	-1.78991854624	44	-	EXPO	30
CNAG_05229	4	787204	787217	787210	421.56	-0.0777740648797	14	-	EXPO	30
CNAG_05251	4	848377	848381	848377	1111.52	1.25275451656	5	-	EXPO	30
CNAG_05273	4	900243	900289	900282	408.68	-0.60148425299	47	-	EXPO	30
CNAG_05282	4	930032	930060	930053	502.98	-0.871011507981	29	-	EXPO	30
CNAG_05309	4	1013117	1013215	1013123	602.72	-1.59839739533	99	-	EXPO	30
CNAG_05311	4	1018324	1018329	1018329	2686	0.719153655229	6	-	EXPO	30
CNAG_05350	14	64493	64613	64542	665.78	-2.4535117117	121	-	EXPO	30
CNAG_05363	14	97651	97706	97665	458.82	-2.363937081	56	-	EXPO	30
CNAG_05387	14	174998	175010	175002	1571.28	0.0734629766133	13	-	EXPO	30
CNAG_05391	14	186504	186542	186514	569.5	-0.965638509148	39	-	EXPO	30
CNAG_05410	14	238132	238180	238145	428.38	-1.776358799	49	-	EXPO	30
CNAG_05416	14	252937	252978	252947	857.86	-1.89985244289	42	-	EXPO	30
CNAG_05455	14	355965	355990	355990	2808.06	-1.46211175764	26	-	EXPO	30
CNAG_05465	14	380490	380512	380498	882.2	-1.67081466472	23	-	EXPO	30
CNAG_05480	14	427449	427493	427469	430.02	-1.63314628325	45	-	EXPO	30
CNAG_05521	14	542912	542920	542913	850.86	0.388399502786	9	-	EXPO	30
CNAG_05535	14	584430	584443	584434	374.8	-0.318695356885	14	-	EXPO	30
CNAG_05568	14	663530	663574	663548	938.52	-1.9178176981	45	-	EXPO	30
CNAG_05570	14	665567	665598	665585	361.66	-0.781923652434	32	-	EXPO	30
CNAG_05592	14	729919	729952	729940	1185.64	-1.59170379224	34	-	EXPO	30
CNAG_05619	14	798439	798514	798484	708.38	-2.23855503531	76	-	EXPO	30
CNAG_05633	14	833341	833357	833344	1001	-0.568586389784	17	-	EXPO	30
CNAG_05638	14	843614	843666	843630	764.8	-1.16615148012	53	-	EXPO	30
CNAG_05647	14	872328	872369	872334	355.5	-1.2286974165	42	-	EXPO	30
CNAG_05650	14	880887	880944	880935	1998.56	-1.79507367188	58	-	EXPO	30
CNAG_05679	7	596283	596336	596305	521.82	-1.78866815434	54	-	EXPO	30
CNAG_05682	7	603946	603953	603950	1695.12	0.336613698901	8	-	EXPO	30
CNAG_05696	7	640329	640342	640335	2406.74	-0.450854247098	14	-	EXPO	30
CNAG_05698	7	646586	646608	646605	366.04	0.0306530086877	23	-	EXPO	30
CNAG_05711	7	672653	672685	672675	365.26	-0.550998763906	33	-	EXPO	30
CNAG_05714	7	680922	680971	680935	348.68	-0.0386384029136	50	-	EXPO	30
CNAG_05750	7	769619	769641	769625	451.88	-0.87428337022	23	-	EXPO	30
CNAG_05755	7	783294	783338	783314	794.04	-1.78466254125	45	-	EXPO	30
CNAG_05759	7	796690	796755	796709	394.4	-0.874966103829	66	-	EXPO	30
CNAG_05762	7	804220	804246	804238	2438.94	-0.867689458761	27	-	EXPO	30
CNAG_05774	7	841560	841639	841595	1008.7	-2.88821231811	80	-	EXPO	30
CNAG_05782	7	855170	855176	855172	339.02	-0.136847757336	7	-	EXPO	30
CNAG_05793	7	889499	889529	889517	577.66	-1.52194968147	31	-	EXPO	30
CNAG_05797	7	906927	906932	906931	1896.54	0.65946609878	6	-	EXPO	30
CNAG_05808	7	930671	930729	930704	414.96	-1.41620260251	59	-	EXPO	30
CNAG_05814	7	943042	943057	943051	8487.72	-1.03641391006	16	-	EXPO	30
CNAG_05822	7	966057	966082	966063	465.7	-0.663618029959	26	-	EXPO	30
CNAG_05826	7	975339	975376	975360	407.28	-1.25457128564	38	-	EXPO	30
CNAG_05839	7	1013091	1013123	1013101	3339.64	-0.955764016633	33	-	EXPO	30
CNAG_05848	7	1033571	1033609	1033577	1488.32	-1.0828122391	39	-	EXPO	30
CNAG_05853	7	1044617	1044622	1044621	756.94	0.23715754307	6	-	EXPO	30
CNAG_05865	7	1074946	1074976	1074961	1227.36	-1.49981974305	31	-	EXPO	30
CNAG_05871	7	1087836	1087883	1087869	387.02	-1.43247583242	48	-	EXPO	30
CNAG_05872	7	1090532	1090543	1090533	426.96	-0.234346372268	12	-	EXPO	30
CNAG_05886	7	1119865	1119869	1119868	514.34	0.846537365997	5	-	EXPO	30
CNAG_05888	7	1122258	1122310	1122307	491.1	-2.17505170083	53	-	EXPO	30
CNAG_05892	7	1130820	1130846	1130846	384.88	-0.813001947854	27	-	EXPO	30
CNAG_05907	7	1181913	1181916	1181915	382.48	0.630444157533	4	-	EXPO	30
CNAG_05939	7	1267310	1267319	1267315	796.96	-0.205396597357	10	-	EXPO	30
CNAG_05980	7	1392808	1392845	1392829	686.98	-2.1897851537	38	-	EXPO	30
CNAG_05997	12	43353	43379	43367	827.24	-1.45031299408	27	-	EXPO	30
CNAG_05999	12	46335	46365	46350	449.98	-0.571336756953	31	-	EXPO	30
CNAG_06048	12	171906	171960	171942	401.02	-1.17894953515	55	-	EXPO	30
CNAG_06074	12	234888	234903	234895	344.08	-0.162134689675	16	-	EXPO	30
CNAG_06079	12	246125	246168	246153	1451.22	-1.97570281855	44	-	EXPO	30
CNAG_06101	12	309889	309895	309894	2208.74	0.278623711756	7	-	EXPO	30
CNAG_06108	12	331488	331518	331518	451.98	-0.278560038006	31	-	EXPO	30
CNAG_06125	12	378151	378176	378163	17245.94	-1.77557313736	26	-	EXPO	30
CNAG_06140	12	410744	410764	410755	354.7	-0.811296593284	21	-	EXPO	30
CNAG_06144	12	417733	417753	417735	1661.02	-0.327420445723	21	-	EXPO	30
CNAG_06150	12	438225	438236	438232	4981.76	-0.841224985484	12	-	EXPO	30
CNAG_06169	12	505898	505920	505914	1530.44	-0.869370183833	23	-	EXPO	30
CNAG_06180	12	538609	538646	538623	551.48	-1.29076300694	38	-	EXPO	30
CNAG_06216	12	652041	652073	652047	416.94	-0.931901446033	33	-	EXPO	30
CNAG_06248	12	734596	734636	734616	372.74	-0.595248497968	41	-	EXPO	30
CNAG_06297	13	123179	123198	123195	6526.3	-1.67151962068	20	-	EXPO	30
CNAG_06301	13	136993	137028	137012	565.02	-0.485518403481	36	-	EXPO	30
CNAG_06313	13	167680	167702	167689	1568.74	-1.09025268333	23	-	EXPO	30
CNAG_06325	13	197030	197068	197056	474.76	-1.62542018067	39	-	EXPO	30
CNAG_06341	13	247383	247406	247386	442.08	-0.0984820877421	24	-	EXPO	30
CNAG_06386	13	356530	356568	356552	668.56	-1.7620070463	39	-	EXPO	30
CNAG_06404	13	403329	403342	403333	16567.18	-0.416701409866	14	-	EXPO	30
CNAG_06421	13	436226	436244	436229	1928.48	-0.189557827552	19	-	EXPO	30
CNAG_06447	13	509488	509491	509491	3161.8	0.74217055246	4	-	EXPO	30
CNAG_06471	13	565029	565076	565031	372.5	-1.1993720125	48	-	EXPO	30
CNAG_06486	13	644796	644823	644817	391.3	-0.483626867901	28	-	EXPO	30
CNAG_06489	13	652937	652955	652946	492.18	-0.700331006419	19	-	EXPO	30
CNAG_06544	7	70494	70545	70522	1622.56	-0.99031811184	52	-	EXPO	30
CNAG_06574	7	163864	163945	163891	386.14	-1.54409216491	82	-	EXPO	30
CNAG_06594	7	225217	225279	225231	384.76	-1.85376300594	63	-	EXPO	30
CNAG_06605	7	252311	252323	252319	9149.22	-0.528242505107	13	-	EXPO	30
CNAG_06630	7	326236	326288	326271	607.38	-2.36053470445	53	-	EXPO	30
CNAG_06646	7	378610	378648	378633	1591.04	-1.69399470382	39	-	EXPO	30
CNAG_06668	7	428899	428911	428911	3529.56	0.5592044322	13	-	EXPO	30
CNAG_06704	2	267039	267056	267049	597.74	0.017232868136	18	-	EXPO	30
CNAG_06714	2	246081	246110	246095	506.4	-1.50070143174	30	-	EXPO	30
CNAG_06723	2	228424	228440	228440	407.38	0.489786751415	17	-	EXPO	30
CNAG_06747	2	157727	157735	157734	2998.88	-0.274656226821	9	-	EXPO	30
CNAG_06767	2	91015	91036	91031	794.62	-1.39834647949	22	-	EXPO	30
CNAG_06773	2	77100	77113	77110	765.14	-0.416571484262	14	-	EXPO	30
CNAG_06775	2	71219	71249	71229	365.16	-0.909113268929	31	-	EXPO	30
CNAG_06779	2	61524	61544	61531	1777.26	-1.37032256078	21	-	EXPO	30
CNAG_06791	2	31094	31149	31129	405.36	-0.707250964036	56	-	EXPO	30
CNAG_06794	2	22837	22869	22840	490.14	-0.823158853396	33	-	EXPO	30
CNAG_06797	2	17247	17272	17255	393.08	-1.07927071983	26	-	EXPO	30
CNAG_06829	5	139180	139198	139197	341.66	-0.47731123777	19	-	EXPO	30
CNAG_06834	5	125938	125984	125950	622.5	-0.707602756509	47	-	EXPO	30
CNAG_06840	5	106649	106698	106651	4449.4	-1.79036753711	50	-	EXPO	30
CNAG_06847	5	81666	81699	81693	6346.74	-1.21913427527	34	-	EXPO	30
CNAG_06882	3	1413950	1413991	1413963	443.78	-1.3638311181	42	-	EXPO	30
CNAG_06898	3	1459320	1459349	1459336	424.88	-0.776002890959	30	-	EXPO	30
CNAG_06906	3	1484559	1484583	1484569	408.58	-1.06004758227	25	-	EXPO	30
CNAG_06908	3	1489010	1489062	1489049	642.52	-1.3923905753	53	-	EXPO	30
CNAG_06914	3	1501986	1502009	1502004	568.28	0.374800052208	24	-	EXPO	30
CNAG_06997	9	1149718	1149725	1149725	478.12	0.317411026998	8	-	EXPO	30
CNAG_07004	5	247863	247886	247877	481.56	-0.597496380398	24	-	EXPO	30
CNAG_07028	1	593070	593112	593101	875.4	-1.85476983144	43	-	EXPO	30
CNAG_07030	1	590337	590357	590348	431.22	0.352054726829	21	-	EXPO	30
CNAG_07164	6	742696	742722	742721	651.78	-0.184500770257	27	-	EXPO	30
CNAG_07308	1	128656	128707	128656	421.5	-0.599130576831	52	-	EXPO	30
CNAG_07309	1	283804	283851	283824	513.86	-1.06803001696	48	-	EXPO	30
CNAG_07322	1	551449	551476	551469	399.02	-1.14109763221	28	-	EXPO	30
CNAG_07347	1	764309	764316	764313	1137.12	0.0720626441472	8	-	EXPO	30
CNAG_07359	1	1126544	1126576	1126545	715.2	-0.973851923005	33	-	EXPO	30
CNAG_07361	1	1229375	1229427	1229400	336.34	-1.47108863676	53	-	EXPO	30
CNAG_07428	5	708231	708298	708261	1204.76	-1.72945827559	68	-	EXPO	30
CNAG_07446	5	1552780	1552819	1552806	417.02	-1.08241402679	40	-	EXPO	30
CNAG_07473	2	545248	545299	545255	360.36	-1.13054198404	52	-	EXPO	30
CNAG_07522	3	727134	727159	727143	725.34	0.350548160433	26	-	EXPO	30
CNAG_07541	3	1153688	1153729	1153728	852.12	-1.50759512129	42	-	EXPO	30
CNAG_07551	3	1178512	1178553	1178529	942.94	-1.45058314862	42	-	EXPO	30
CNAG_07622	6	121113	121154	121123	605.72	-0.896360550937	42	-	EXPO	30
CNAG_07717	8	329837	329840	329838	639.56	1.15738846307	4	-	EXPO	30
CNAG_07718	8	352439	352443	352442	525.38	0.790180726572	5	-	EXPO	30
CNAG_07739	8	1145364	1145394	1145368	614.74	-0.273322828481	31	-	EXPO	30
CNAG_07775	9	996690	996708	996700	959.28	-0.0553294406106	19	-	EXPO	30
CNAG_07866	10	1021851	1021941	1021917	389.34	-1.9226273239	91	-	EXPO	30
CNAG_07903	12	340695	340754	340719	501.4	-1.34445162926	60	-	EXPO	30
CNAG_07939	13	472445	472457	472456	3820.32	-0.273419769154	13	-	EXPO	30
CNAG_07943	13	651239	651272	651247	556.92	-1.034861268	34	-	EXPO	30
CNAG_07957	1	1573836	1573873	1573855	560.62	-1.37132525622	38	-	EXPO	30

## Sheet: Figure 1C top panel
Motif	Motif_MEME	sequence_name	start	stop	strand	score	p.value	q.value	matched_sequence	position_to_TSS	Gene	Cluster_shape
AC	WAACGCCGRV	CNAG_02359::6:522748-522878(+)	43	52	+	14.92	9.7e-06	0.0776	AAACTCCGAG	-57	CNAG_02359	Sharp
AC	WAACGCCGRV	CNAG_03780::2:797532-797662(+)	25	34	+	14.8933	1.03e-05	0.0776	TAACGCCGGC	-75	CNAG_03780	Sharp
AC	WAACGCCGRV	CNAG_06723::2:228410-228540(-)	17	26	+	14.36	1.52e-05	0.0776	AAACTCCGGA	-83	CNAG_06723	Sharp
AC	WAACGCCGRV	CNAG_00354::1:904360-904490(-)	22	31	+	13.0933	3.04e-05	0.117	TAATGCCGAG	-78	CNAG_00354	Sharp
AC	WAACGCCGRV	CNAG_06222::12:668852-668982(+)	24	33	+	11.48	5.24e-05	0.161	TAACGCCGCA	-76	CNAG_06222	Sharp
AC	WAACGCCGRV	CNAG_04694::10:679530-679660(-)	108	117	+	3.69333	0.000115	0.295	AAAAGCCGGG	8	CNAG_04694	Sharp
AC	WAACGCCGRV	CNAG_00788::1:2075073-2075203(-)	59	68	+	2.41333	0.000283	0.621	TACCGCCGGC	-41	CNAG_00788	Sharp
AC	WAACGCCGRV	CNAG_06747::2:157704-157834(-)	26	35	+	1.92	0.000353	0.678	AAACTCCCGG	-74	CNAG_06747	Sharp
AC	WAACGCCGRV	CNAG_03127::8:131668-131798(+)	11	20	+	1.46667	0.000455	0.776	TAACACCGAT	-89	CNAG_03127	Sharp
TTAC	TTACGTMAYD	CNAG_02186::6:959181-959311(-)	33	42	+	15.68	2.99e-06	0.0367	TTACGTAACA	-67	CNAG_02186	Sharp
TTAC	TTACGTMAYD	CNAG_01451::5:281476-281606(-)	29	38	+	15.24	5.61e-06	0.0367	TTACGTAATG	-71	CNAG_01451	Sharp
TTAC	TTACGTMAYD	CNAG_06704::2:267019-267149(-)	30	39	+	15.1867	7.16e-06	0.0367	TTACGTAATT	-70	CNAG_06704	Sharp
TTAC	TTACGTMAYD	CNAG_07522::3:727113-727243(-)	14	23	+	14.6533	1.43e-05	0.0549	TTACGTCATT	-86	CNAG_07522	Sharp
TTAC	TTACGTMAYD	CNAG_04666::10:736173-736303(-)	28	37	+	14.4933	1.91e-05	0.0586	TTACGTAAAA	-72	CNAG_04666	Sharp
TTAC	TTACGTMAYD	CNAG_06914::3:1501974-1502104(-)	17	26	+	13.96	2.84e-05	0.0727	TTACGTAAAG	-83	CNAG_06914	Sharp
TTAC	TTACGTMAYD	CNAG_03142::8:173594-173724(-)	27	36	+	12.3333	4.32e-05	0.0949	TGACGTCAAT	-73	CNAG_03142	Sharp
TTAC	TTACGTMAYD	CNAG_07775::9:996670-996800(-)	9	18	+	10.1067	5.23e-05	0.101	GTACGTAACT	-91	CNAG_07775	Sharp
TTAC	TTACGTMAYD	CNAG_04204::9:286237-286367(-)	10	19	+	3.21333	0.000147	0.225	TTACGTAAAC	-90	CNAG_04204	Sharp
TTAC	TTACGTMAYD	CNAG_04452::9:904484-904614(+)	32	41	+	3.21333	0.000147	0.225	TTACGTAAAC	-68	CNAG_04452	Sharp
TTAC	TTACGTMAYD	CNAG_06377::13:332489-332619(+)	10	19	+	2.29333	0.000351	0.49	TTCCGTCATG	-90	CNAG_06377	Sharp
GG	RVGGTGGAGG	CNAG_02186::6:959181-959311(-)	22	31	+	15.0857	1.27e-06	0.0173	GAGGTGGAGG	-78	CNAG_02186	Sharp
GG	RVGGTGGAGG	CNAG_03408::8:879514-879644(+)	1	10	+	14.6714	3.37e-06	0.0173	AAGGTGGAGG	-99	CNAG_03408	Sharp
GG	RVGGTGGAGG	CNAG_00846::1:2241425-2241555(-)	35	44	+	14.6714	3.37e-06	0.0173	AAGGTGGAGG	-65	CNAG_00846	Sharp
GG	RVGGTGGAGG	CNAG_02078::6:1260795-1260925(-)	12	21	+	13.4857	9.45e-06	0.0363	GGAGTGGAGG	-88	CNAG_02078	Sharp
GG	RVGGTGGAGG	CNAG_00846::1:2241425-2241555(-)	22	31	+	13.0429	1.56e-05	0.048	AAAGTGGAGG	-78	CNAG_00846	Sharp
GG	RVGGTGGAGG	CNAG_03839::2:977431-977561(-)	35	44	+	12.7286	2.33e-05	0.0596	GCGATGGAGG	-65	CNAG_03839	Sharp
GG	RVGGTGGAGG	CNAG_02565::3:1357196-1357326(-)	31	40	+	11.8429	5.47e-05	0.103	TGGGTGGAGG	-69	CNAG_02565	Sharp
GG	RVGGTGGAGG	CNAG_02078::6:1260795-1260925(-)	4	13	+	11.7	6.03e-05	0.103	TCGGTGGAGG	-96	CNAG_02078	Sharp
GG	RVGGTGGAGG	CNAG_03206::8:343879-344009(+)	26	35	+	10.3857	0.000143	0.203	AGGGAGGGGG	-74	CNAG_03206	Sharp
GG	RVGGTGGAGG	CNAG_03839::2:977431-977561(-)	43	52	+	10.3714	0.000146	0.203	GGGAGGGACG	-57	CNAG_03839	Sharp
GG	RVGGTGGAGG	CNAG_05535::14:584404-584534(-)	6	15	+	10.1286	0.000184	0.208	CGGGTGGAAG	-94	CNAG_05535	Sharp
GG	RVGGTGGAGG	CNAG_03007::3:225750-225880(-)	9	18	+	10.1143	0.000186	0.208	GCAAGGGAGG	-91	CNAG_03007	Sharp
GG	RVGGTGGAGG	CNAG_04011::2:1394812-1394942(+)	53	62	+	10.0571	0.000194	0.208	GGAGTGGTGG	-47	CNAG_04011	Sharp
GG	RVGGTGGAGG	CNAG_07347::1:764283-764413(-)	68	77	+	9.92857	0.000203	0.208	AAGAGGGACG	-32	CNAG_07347	Sharp
GG	RVGGTGGAGG	CNAG_06298::13:123854-123984(+)	83	92	+	9.7	0.000238	0.217	GGGTTGGAGG	-17	CNAG_06298	Sharp
GG	RVGGTGGAGG	CNAG_03206::8:343879-344009(+)	27	36	+	9.67143	0.00024	0.217	GGGAGGGGGG	-73	CNAG_03206	Sharp
GG	RVGGTGGAGG	CNAG_02702::3:964382-964512(+)	65	74	+	9.37143	0.000279	0.238	AGAGGGGATG	-35	CNAG_02702	Sharp
GG	RVGGTGGAGG	CNAG_05782::7:855142-855272(-)	35	44	+	9.11429	0.000324	0.262	CAGGGGGAAG	-65	CNAG_05782	Sharp
GG	RVGGTGGAGG	CNAG_03839::2:977431-977561(-)	39	48	+	8.61429	0.000409	0.289	TGGAGGGAGG	-61	CNAG_03839	Sharp
GG	RVGGTGGAGG	CNAG_03206::8:343879-344009(+)	23	32	+	8.58571	0.000414	0.289	TAGAGGGAGG	-77	CNAG_03206	Sharp
GG	RVGGTGGAGG	CNAG_05782::7:855142-855272(-)	43	52	+	8.31429	0.000471	0.314	AGGCTGGTGG	-57	CNAG_05782	Sharp
GA	GAMGAAMGAA	CNAG_02186::6:959181-959311(-)	69	78	+	14.0732	1.56e-05	0.171	GAACAACGAA	-31	CNAG_02186	Sharp
GA	GAMGAAMGAA	CNAG_02140::6:1092598-1092728(-)	44	53	+	13.1341	2.96e-05	0.171	GACCGACGAA	-56	CNAG_02140	Sharp
GA	GAMGAAMGAA	CNAG_04328::9:581105-581235(-)	8	17	+	10.2683	8.86e-05	0.34	AAGCAAAGAA	-92	CNAG_04328	Sharp
GA	GAMGAAMGAA	CNAG_05226::4:779683-779813(+)	36	45	+	4.46341	0.00019	0.523	GACGAAAGAT	-64	CNAG_05226	Sharp
GA	GAMGAAMGAA	CNAG_04879::10:122581-122711(+)	51	60	+	3.90244	0.000238	0.523	GGCGGACGAA	-49	CNAG_04879	Sharp
GA	GAMGAAMGAA	CNAG_05939::7:1267285-1267415(-)	66	75	+	3.19512	0.00039	0.639	AAAGAACGAT	-34	CNAG_05939	Sharp
GA	GAMGAAMGAA	CNAG_02186::6:959181-959311(-)	106	115	+	3.09756	0.000403	0.639	CAACAACGAA	6	CNAG_02186	Sharp
GA	GAMGAAMGAA	CNAG_07522::3:727113-727243(-)	39	48	+	2.92683	0.000426	0.639	GACGGAAGGA	-61	CNAG_07522	Sharp
GA	GAMGAAMGAA	CNAG_07939::13:472426-472556(-)	70	79	+	2.85366	0.000464	0.639	AACTAAAGAA	-30	CNAG_07939	Sharp
GA	GAMGAAMGAA	CNAG_02710::3:946721-946851(-)	20	29	+	2.68293	0.000499	0.639	GCGGAAAGAA	-80	CNAG_02710	Sharp
TATA	TATATAAASM	CNAG_06298::13:123854-123984(+)	58	67	+	14.8889	1.67e-06	0.0064	TATATAAACC	-42	CNAG_06298	Sharp
TATA	TATATAAASM	CNAG_07807::4:310592-310722(+)	60	69	+	14.8889	1.67e-06	0.0064	TATATAAACC	-40	CNAG_07807	Sharp
TATA	TATATAAASM	CNAG_06745::2:160325-160455(+)	62	71	+	14.8889	1.67e-06	0.0064	TATATAAACC	-38	CNAG_06745	Sharp
TATA	TATATAAASM	CNAG_05874::7:1093014-1093144(+)	64	73	+	14.4167	3.8e-06	0.0083	TATATAAACA	-36	CNAG_05874	Sharp
TATA	TATATAAASM	CNAG_00306::1:787787-787917(+)	65	74	+	14.4167	3.8e-06	0.0083	TATATAAACA	-35	CNAG_00306	Sharp
TATA	TATATAAASM	CNAG_05449::14:341169-341299(+)	65	74	+	14.4167	3.8e-06	0.0083	TATATAAACA	-35	CNAG_05449	Sharp
TATA	TATATAAASM	CNAG_03007::3:225750-225880(-)	56	65	+	13.8611	5.52e-06	0.00957	TATATAAAGC	-44	CNAG_03007	Sharp
TATA	TATATAAASM	CNAG_01750::11:790183-790313(-)	60	69	+	13.7917	6.88e-06	0.00957	TATATAAGCC	-40	CNAG_01750	Sharp
TATA	TATATAAASM	CNAG_04322::9:562233-562363(+)	64	73	+	13.7917	6.88e-06	0.00957	TATATAAGCC	-36	CNAG_04322	Sharp
TATA	TATATAAASM	CNAG_02864::3:580237-580367(+)	62	71	+	13.5694	1.05e-05	0.0134	TATATAAATC	-38	CNAG_02864	Sharp
TATA	TATATAAASM	CNAG_05939::7:1267285-1267415(-)	61	70	+	13.3889	1.27e-05	0.0149	TATATAAAGA	-39	CNAG_05939	Sharp
TATA	TATATAAASM	CNAG_06949::5:774764-774894(+)	47	56	+	13.2083	1.75e-05	0.0179	CATATAAACC	-53	CNAG_06949	Sharp
TATA	TATATAAASM	CNAG_01558::11:273710-273840(+)	113	122	+	13.2083	1.75e-05	0.0179	CATATAAACC	13	CNAG_01558	Sharp
TATA	TATATAAASM	CNAG_03072::3:60263-60393(-)	106	115	+	12.7639	2.75e-05	0.0263	TATAAAAACA	6	CNAG_03072	Sharp
TATA	TATATAAASM	CNAG_01164::5:1033643-1033773(-)	65	74	+	12.4444	3.96e-05	0.0352	AATATAAACA	-35	CNAG_01164	Sharp
TATA	TATATAAASM	CNAG_06207::12:628292-628422(+)	63	72	+	12.2917	4.14e-05	0.0352	TATATAAGGA	-37	CNAG_06207	Sharp
TATA	TATATAAASM	CNAG_05229::4:787180-787310(-)	58	67	+	12.2083	4.51e-05	0.0363	TATAAAAAGC	-42	CNAG_05229	Sharp
TATA	TATATAAASM	CNAG_03759::2:726247-726377(-)	62	71	+	12.1389	4.8e-05	0.0367	TATAAAAGCC	-38	CNAG_03759	Sharp
TATA	TATATAAASM	CNAG_02561::3:1368233-1368363(+)	66	75	+	12.0833	5.56e-05	0.0405	TATATATAGA	-34	CNAG_02561	Sharp
TATA	TATATAAASM	CNAG_03140::8:171296-171426(-)	63	72	+	11.9028	6.44e-05	0.0448	CATATATACC	-37	CNAG_03140	Sharp
TATA	TATATAAASM	CNAG_01348::5:536120-536250(-)	60	69	+	11.7917	7.18e-05	0.0458	TATATATATA	-40	CNAG_01348	Sharp
TATA	TATATAAASM	CNAG_02561::3:1368233-1368363(+)	64	73	+	11.7917	7.18e-05	0.0458	TATATATATA	-36	CNAG_02561	Sharp
TATA	TATATAAASM	CNAG_02421::6:367339-367469(+)	103	112	+	11.0833	0.000122	0.0706	CATAAAAACA	3	CNAG_02421	Sharp
TATA	TATATAAASM	CNAG_03143::8:174125-174255(+)	58	67	+	11.0278	0.000125	0.0706	TATATAAGAA	-42	CNAG_03143	Sharp
TATA	TATATAAASM	CNAG_05874::7:1093014-1093144(+)	62	71	+	10.8194	0.000143	0.0744	TATATATAAA	-38	CNAG_05874	Sharp
TATA	TATATAAASM	CNAG_02561::3:1368233-1368363(+)	54	63	+	10.8056	0.000146	0.0744	TACATATACA	-46	CNAG_02561	Sharp
TATA	TATATAAASM	CNAG_04903::10:71696-71826(+)	52	61	+	10.4028	0.000187	0.0922	CATATATAGA	-48	CNAG_04903	Sharp
TATA	TATATAAASM	CNAG_01348::5:536120-536250(-)	58	67	+	10.1111	0.000223	0.103	CATATATATA	-42	CNAG_01348	Sharp
TATA	TATATAAASM	CNAG_02561::3:1368233-1368363(+)	62	71	+	10.1111	0.000223	0.103	CATATATATA	-38	CNAG_02561	Sharp
TATA	TATATAAASM	CNAG_06074::12:234865-234995(-)	2	11	+	9.98611	0.000232	0.103	CATAAAAGCA	-98	CNAG_06074	Sharp
TATA	TATATAAASM	CNAG_01348::5:536120-536250(-)	6	15	+	9.95833	0.000235	0.103	AATAAATACC	-94	CNAG_01348	Sharp
TATA	TATATAAASM	CNAG_02561::3:1368233-1368363(+)	60	69	+	9.48611	0.000292	0.121	TACATATATA	-40	CNAG_02561	Sharp
TATA	TATATAAASM	CNAG_03140::8:171296-171426(-)	61	70	+	9.48611	0.000292	0.121	TACATATATA	-39	CNAG_03140	Sharp
TATA	TATATAAASM	CNAG_07807::4:310592-310722(+)	58	67	+	9.13889	0.000336	0.132	CATATATAAA	-42	CNAG_07807	Sharp
TATA	TATATAAASM	CNAG_05939::7:1267285-1267415(-)	59	68	+	9.13889	0.000336	0.132	CATATATAAA	-41	CNAG_05939	Sharp
TATA	TATATAAASM	CNAG_06745::2:160325-160455(+)	60	69	+	8.84722	0.000369	0.141	AATATATAAA	-40	CNAG_06745	Sharp
TATA	TATATAAASM	CNAG_00485::1:1248863-1248993(-)	64	73	+	8.79167	0.000378	0.141	TATATAAAGG	-36	CNAG_00485	Sharp
TATA	TATATAAASM	CNAG_01539::11:237164-237294(-)	59	68	+	8.72222	0.000388	0.141	TACATAAGAA	-41	CNAG_01539	Sharp
TATA	TATATAAASM	CNAG_01348::5:536120-536250(-)	62	71	+	8.51389	0.000412	0.145	TATATATACG	-38	CNAG_01348	Sharp
TATA	TATATAAASM	CNAG_01539::11:237164-237294(-)	69	78	+	8.38889	0.00043	0.145	AATAAATGCA	-31	CNAG_01539	Sharp
TATA	TATATAAASM	CNAG_04257::9:416893-417023(+)	108	117	+	8.31944	0.000436	0.145	AACATAAAAC	8	CNAG_04257	Sharp
TC	TYTCTTCTTY	CNAG_04879::10:122581-122711(+)	66	75	+	15.9104	1.95e-06	0.00274	TCTCTTCTTC	-34	CNAG_04879	Sharp
TC	TYTCTTCTTY	CNAG_04640::10:797517-797647(+)	75	84	+	15.9104	1.95e-06	0.00274	TCTCTTCTTC	-25	CNAG_04640	Sharp
TC	TYTCTTCTTY	CNAG_06747::2:157704-157834(-)	79	88	+	15.9104	1.95e-06	0.00274	TCTCTTCTTC	-21	CNAG_06747	Sharp
TC	TYTCTTCTTY	CNAG_01224::5:883939-884069(+)	83	92	+	15.9104	1.95e-06	0.00274	TCTCTTCTTC	-17	CNAG_01224	Sharp
TC	TYTCTTCTTY	CNAG_01137::5:1104621-1104751(+)	90	99	+	15.9104	1.95e-06	0.00274	TCTCTTCTTC	-10	CNAG_01137	Sharp
TC	TYTCTTCTTY	CNAG_03360::8:744972-745102(+)	75	84	+	15.7761	3.24e-06	0.00274	TTTCTTCTTT	-25	CNAG_03360	Sharp
TC	TYTCTTCTTY	CNAG_03281::8:561195-561325(-)	75	84	+	15.7761	3.24e-06	0.00274	TTTCTTCTTT	-25	CNAG_03281	Sharp
TC	TYTCTTCTTY	CNAG_03281::8:561195-561325(-)	82	91	+	15.7761	3.24e-06	0.00274	TTTCTTCTTT	-18	CNAG_03281	Sharp
TC	TYTCTTCTTY	CNAG_04640::10:797517-797647(+)	86	95	+	15.7761	3.24e-06	0.00274	TTTCTTCTTT	-14	CNAG_04640	Sharp
TC	TYTCTTCTTY	CNAG_04257::9:416893-417023(+)	86	95	+	15.7761	3.24e-06	0.00274	TTTCTTCTTT	-14	CNAG_04257	Sharp
TC	TYTCTTCTTY	CNAG_03360::8:744972-745102(+)	86	95	+	15.7761	3.24e-06	0.00274	TTTCTTCTTT	-14	CNAG_03360	Sharp
TC	TYTCTTCTTY	CNAG_02565::3:1357196-1357326(-)	87	96	+	15.7761	3.24e-06	0.00274	TTTCTTCTTT	-13	CNAG_02565	Sharp
TC	TYTCTTCTTY	CNAG_03281::8:561195-561325(-)	89	98	+	15.7761	3.24e-06	0.00274	TTTCTTCTTT	-11	CNAG_03281	Sharp
TC	TYTCTTCTTY	CNAG_02854::3:609074-609204(-)	114	123	+	14.8507	5.93e-06	0.00465	TCTCTTCCTC	14	CNAG_02854	Sharp
TC	TYTCTTCTTY	CNAG_01558::11:273710-273840(+)	82	91	+	14.7164	7e-06	0.00512	TTTCTTCCTT	-18	CNAG_01558	Sharp
TC	TYTCTTCTTY	CNAG_00994::5:1485943-1486073(+)	9	18	+	14.403	8.77e-06	0.00602	TCTCCTCTTT	-91	CNAG_00994	Sharp
TC	TYTCTTCTTY	CNAG_06770::2:81696-81826(+)	81	90	+	13.6866	1.54e-05	0.0081	TTTCTTTTTT	-19	CNAG_06770	Sharp
TC	TYTCTTCTTY	CNAG_03072::3:60263-60393(-)	86	95	+	13.6866	1.54e-05	0.0081	TTTCTTTTTT	-14	CNAG_03072	Sharp
TC	TYTCTTCTTY	CNAG_06377::13:332489-332619(+)	74	83	+	13.6567	1.67e-05	0.0081	TTTCTTTTTC	-26	CNAG_06377	Sharp
TC	TYTCTTCTTY	CNAG_06377::13:332489-332619(+)	71	80	+	13.5224	1.79e-05	0.0081	TCTTTTCTTT	-29	CNAG_06377	Sharp
TC	TYTCTTCTTY	CNAG_03072::3:60263-60393(-)	83	92	+	13.5224	1.79e-05	0.0081	TCTTTTCTTT	-17	CNAG_03072	Sharp
TC	TYTCTTCTTY	CNAG_04640::10:797517-797647(+)	83	92	+	13.4925	1.9e-05	0.0081	TCTTTTCTTC	-17	CNAG_04640	Sharp
TC	TYTCTTCTTY	CNAG_06770::2:81696-81826(+)	85	94	+	13.3582	2.06e-05	0.0081	TTTTTTCTTT	-15	CNAG_06770	Sharp
TC	TYTCTTCTTY	CNAG_03289::8:573362-573492(+)	73	82	+	13.3284	2.26e-05	0.0081	TTTTTTCTTC	-27	CNAG_03289	Sharp
TC	TYTCTTCTTY	CNAG_03360::8:744972-745102(+)	83	92	+	13.3284	2.26e-05	0.0081	TTTTTTCTTC	-17	CNAG_03360	Sharp
TC	TYTCTTCTTY	CNAG_02565::3:1357196-1357326(-)	84	93	+	13.3284	2.26e-05	0.0081	TTTTTTCTTC	-16	CNAG_02565	Sharp
TC	TYTCTTCTTY	CNAG_06635::7:337982-338112(+)	87	96	+	13.3284	2.26e-05	0.0081	TTTTTTCTTC	-13	CNAG_06635	Sharp
TC	TYTCTTCTTY	CNAG_01558::11:273710-273840(+)	90	99	+	13.3284	2.26e-05	0.0081	TTTTTTCTTC	-10	CNAG_01558	Sharp
TC	TYTCTTCTTY	CNAG_03072::3:60263-60393(-)	90	99	+	13.3284	2.26e-05	0.0081	TTTTTTCTTC	-10	CNAG_03072	Sharp
TC	TYTCTTCTTY	CNAG_06222::12:668852-668982(+)	6	15	+	13.2687	2.41e-05	0.0081	TCTCTTCTCT	-94	CNAG_06222	Sharp
TC	TYTCTTCTTY	CNAG_02140::6:1092598-1092728(-)	87	96	+	13.2687	2.41e-05	0.0081	TCTCTTCTCT	-13	CNAG_02140	Sharp
TC	TYTCTTCTTY	CNAG_04879::10:122581-122711(+)	90	99	+	13.2388	2.48e-05	0.0081	TCTCTTCTCC	-10	CNAG_04879	Sharp
TC	TYTCTTCTTY	CNAG_03289::8:573362-573492(+)	76	85	+	13.1045	2.84e-05	0.0081	TTTCTTCTCT	-24	CNAG_03289	Sharp
TC	TYTCTTCTTY	CNAG_01137::5:1104621-1104751(+)	85	94	+	13.1045	2.84e-05	0.0081	TTTCTTCTCT	-15	CNAG_01137	Sharp
TC	TYTCTTCTTY	CNAG_03225::8:388909-389039(-)	87	96	+	13.1045	2.84e-05	0.0081	TTTCTTCTCT	-13	CNAG_03225	Sharp
TC	TYTCTTCTTY	CNAG_06377::13:332489-332619(+)	87	96	+	13.0896	2.91e-05	0.0081	CCTCTTCTTC	-13	CNAG_06377	Sharp
TC	TYTCTTCTTY	CNAG_00994::5:1485943-1486073(+)	103	112	+	13.0896	2.91e-05	0.0081	CCTCTTCTTC	3	CNAG_00994	Sharp
TC	TYTCTTCTTY	CNAG_04640::10:797517-797647(+)	78	87	+	12.9552	3.11e-05	0.0081	CTTCTTCTTT	-22	CNAG_04640	Sharp
TC	TYTCTTCTTY	CNAG_04879::10:122581-122711(+)	82	91	+	12.9254	3.2e-05	0.0081	CTTCTTCTTC	-18	CNAG_04879	Sharp
TC	TYTCTTCTTY	CNAG_00788::1:2075073-2075203(-)	88	97	+	12.9254	3.2e-05	0.0081	CTTCTTCTTC	-12	CNAG_00788	Sharp
TC	TYTCTTCTTY	CNAG_06377::13:332489-332619(+)	90	99	+	12.9254	3.2e-05	0.0081	CTTCTTCTTC	-10	CNAG_06377	Sharp
TC	TYTCTTCTTY	CNAG_01137::5:1104621-1104751(+)	81	90	+	12.791	3.3e-05	0.0081	TCTCTTTCTT	-19	CNAG_01137	Sharp
TC	TYTCTTCTTY	CNAG_03225::8:388909-389039(-)	83	92	+	12.791	3.3e-05	0.0081	TCTCTTTCTT	-17	CNAG_03225	Sharp
TC	TYTCTTCTTY	CNAG_06914::3:1501974-1502104(-)	85	94	+	12.791	3.3e-05	0.0081	TCTCTTTCTT	-15	CNAG_06914	Sharp
TC	TYTCTTCTTY	CNAG_01137::5:1104621-1104751(+)	75	84	+	12.7612	3.39e-05	0.0081	TCTCTTTCTC	-25	CNAG_01137	Sharp
TC	TYTCTTCTTY	CNAG_03072::3:60263-60393(-)	75	84	+	12.7612	3.39e-05	0.0081	TCTCTTTCTC	-25	CNAG_03072	Sharp
TC	TYTCTTCTTY	CNAG_06770::2:81696-81826(+)	88	97	+	12.6269	3.52e-05	0.00823	TTTCTTTCTT	-12	CNAG_06770	Sharp
TC	TYTCTTCTTY	CNAG_03225::8:388909-389039(-)	77	86	+	12.597	3.63e-05	0.0083	TTTCTTTCTC	-23	CNAG_03225	Sharp
TC	TYTCTTCTTY	CNAG_02561::3:1368233-1368363(+)	90	99	+	12.2687	4.25e-05	0.00953	TTTTTTCCTC	-10	CNAG_02561	Sharp
TC	TYTCTTCTTY	CNAG_00788::1:2075073-2075203(-)	29	38	+	12.1493	4.52e-05	0.00992	TTTCCTTTTT	-71	CNAG_00788	Sharp
TC	TYTCTTCTTY	CNAG_05387::14:174972-175102(-)	83	92	+	12.0149	4.92e-05	0.01	TTTCTTCCCC	-17	CNAG_05387	Sharp
TC	TYTCTTCTTY	CNAG_06747::2:157704-157834(-)	84	93	+	11.9851	5.03e-05	0.01	TCTTCTCTTT	-16	CNAG_06747	Sharp
TC	TYTCTTCTTY	CNAG_04204::9:286237-286367(-)	89	98	+	11.9851	5.03e-05	0.01	TCTTCTCTTT	-11	CNAG_04204	Sharp
TC	TYTCTTCTTY	CNAG_03225::8:388909-389039(-)	89	98	+	11.9851	5.03e-05	0.01	TCTTCTCTTT	-11	CNAG_03225	Sharp
TC	TYTCTTCTTY	CNAG_01137::5:1104621-1104751(+)	87	96	+	11.9552	5.12e-05	0.01	TCTTCTCTTC	-13	CNAG_01137	Sharp
TC	TYTCTTCTTY	CNAG_04879::10:122581-122711(+)	87	96	+	11.9552	5.12e-05	0.01	TCTTCTCTTC	-13	CNAG_04879	Sharp
TC	TYTCTTCTTY	CNAG_00788::1:2075073-2075203(-)	91	100	+	11.8657	5.28e-05	0.0101	CTTCTTCCTC	-9	CNAG_00788	Sharp
TC	TYTCTTCTTY	CNAG_01137::5:1104621-1104751(+)	72	81	+	11.8209	5.41e-05	0.0101	TTTTCTCTTT	-28	CNAG_01137	Sharp
TC	TYTCTTCTTY	CNAG_03072::3:60263-60393(-)	72	81	+	11.8209	5.41e-05	0.0101	TTTTCTCTTT	-28	CNAG_03072	Sharp
TC	TYTCTTCTTY	CNAG_06914::3:1501974-1502104(-)	80	89	+	11.5672	6.09e-05	0.0109	TTTCCTCTCT	-20	CNAG_06914	Sharp
TC	TYTCTTCTTY	CNAG_03360::8:744972-745102(+)	80	89	+	11.403	6.69e-05	0.0109	TCTTTTTTTC	-20	CNAG_03360	Sharp
TC	TYTCTTCTTY	CNAG_06377::13:332489-332619(+)	84	93	+	11.3881	6.76e-05	0.0109	CTTCCTCTTC	-16	CNAG_06377	Sharp
TC	TYTCTTCTTY	CNAG_05872::7:1090503-1090633(-)	76	85	+	11.2687	6.95e-05	0.0109	TTTTTTTTTT	-24	CNAG_05872	Sharp
TC	TYTCTTCTTY	CNAG_05872::7:1090503-1090633(-)	77	86	+	11.2687	6.95e-05	0.0109	TTTTTTTTTT	-23	CNAG_05872	Sharp
TC	TYTCTTCTTY	CNAG_05872::7:1090503-1090633(-)	78	87	+	11.2687	6.95e-05	0.0109	TTTTTTTTTT	-22	CNAG_05872	Sharp
TC	TYTCTTCTTY	CNAG_05872::7:1090503-1090633(-)	79	88	+	11.2687	6.95e-05	0.0109	TTTTTTTTTT	-21	CNAG_05872	Sharp
TC	TYTCTTCTTY	CNAG_02565::3:1357196-1357326(-)	80	89	+	11.2687	6.95e-05	0.0109	TTTTTTTTTT	-20	CNAG_02565	Sharp
TC	TYTCTTCTTY	CNAG_05872::7:1090503-1090633(-)	80	89	+	11.2687	6.95e-05	0.0109	TTTTTTTTTT	-20	CNAG_05872	Sharp
TC	TYTCTTCTTY	CNAG_05872::7:1090503-1090633(-)	81	90	+	11.2687	6.95e-05	0.0109	TTTTTTTTTT	-19	CNAG_05872	Sharp
TC	TYTCTTCTTY	CNAG_02565::3:1357196-1357326(-)	81	90	+	11.2388	7.19e-05	0.011	TTTTTTTTTC	-19	CNAG_02565	Sharp
TC	TYTCTTCTTY	CNAG_07030::1:590318-590448(-)	94	103	+	11.194	7.47e-05	0.0111	TCTCTTCATC	-6	CNAG_07030	Sharp
TC	TYTCTTCTTY	CNAG_03072::3:60263-60393(-)	68	77	+	11.1791	7.67e-05	0.0111	TCTCTTTTCT	-32	CNAG_03072	Sharp
TC	TYTCTTCTTY	CNAG_03072::3:60263-60393(-)	81	90	+	11.1791	7.67e-05	0.0111	TCTCTTTTCT	-19	CNAG_03072	Sharp
TC	TYTCTTCTTY	CNAG_03289::8:573362-573492(+)	83	92	+	11.1791	7.67e-05	0.0111	TCTCTTTTCT	-17	CNAG_03289	Sharp
TC	TYTCTTCTTY	CNAG_07807::4:310592-310722(+)	81	90	+	11.1493	7.83e-05	0.0112	TCTCTTTTCC	-19	CNAG_07807	Sharp
TC	TYTCTTCTTY	CNAG_03360::8:744972-745102(+)	67	76	+	11.0896	7.94e-05	0.0112	TTTCCTTCTT	-33	CNAG_03360	Sharp
TC	TYTCTTCTTY	CNAG_03127::8:131668-131798(+)	93	102	+	11.0299	8.38e-05	0.0115	TTTCTTCATC	-7	CNAG_03127	Sharp
TC	TYTCTTCTTY	CNAG_01137::5:1104621-1104751(+)	68	77	+	11.0149	8.62e-05	0.0115	TTTCTTTTCT	-32	CNAG_01137	Sharp
TC	TYTCTTCTTY	CNAG_05226::4:779683-779813(+)	89	98	+	11.0149	8.62e-05	0.0115	TTTCTTTTCT	-11	CNAG_05226	Sharp
TC	TYTCTTCTTY	CNAG_06914::3:1501974-1502104(-)	105	114	+	11.0149	8.62e-05	0.0115	TTTCTTTTCT	5	CNAG_06914	Sharp
TC	TYTCTTCTTY	CNAG_06377::13:332489-332619(+)	58	67	+	11	8.71e-05	0.0115	CCTCTTTTTC	-42	CNAG_06377	Sharp
TC	TYTCTTCTTY	CNAG_07902::12:224481-224611(+)	6	15	+	10.8657	9.2e-05	0.0115	CTTCTTTTTT	-94	CNAG_07902	Sharp
TC	TYTCTTCTTY	CNAG_03360::8:744972-745102(+)	78	87	+	10.8657	9.2e-05	0.0115	CTTCTTTTTT	-22	CNAG_03360	Sharp
TC	TYTCTTCTTY	CNAG_03072::3:60263-60393(-)	70	79	+	10.8507	9.31e-05	0.0115	TCTTTTCTCT	-30	CNAG_03072	Sharp
TC	TYTCTTCTTY	CNAG_01137::5:1104621-1104751(+)	70	79	+	10.8507	9.31e-05	0.0115	TCTTTTCTCT	-30	CNAG_01137	Sharp
TC	TYTCTTCTTY	CNAG_03289::8:573362-573492(+)	85	94	+	10.8507	9.31e-05	0.0115	TCTTTTCTCT	-15	CNAG_03289	Sharp
TC	TYTCTTCTTY	CNAG_04844::10:253488-253618(+)	90	99	+	10.8209	9.5e-05	0.0116	TCTTTTCTCC	-10	CNAG_04844	Sharp
TC	TYTCTTCTTY	CNAG_05226::4:779683-779813(+)	86	95	+	10.5373	0.000104	0.0122	CTTTTTCTTT	-14	CNAG_05226	Sharp
TC	TYTCTTCTTY	CNAG_02447::6:307343-307473(-)	13	22	+	10.5224	0.000104	0.0122	CCTCCTCCTT	-87	CNAG_02447	Sharp
TC	TYTCTTCTTY	CNAG_06747::2:157704-157834(-)	82	91	+	10.2836	0.000113	0.0122	CTTCTTCTCT	-18	CNAG_06747	Sharp
TC	TYTCTTCTTY	CNAG_04842::10:260482-260612(-)	84	93	+	10.2836	0.000113	0.0122	CTTCTTCTCT	-16	CNAG_04842	Sharp
TC	TYTCTTCTTY	CNAG_04879::10:122581-122711(+)	85	94	+	10.2836	0.000113	0.0122	CTTCTTCTCT	-15	CNAG_04879	Sharp
TC	TYTCTTCTTY	CNAG_03360::8:744972-745102(+)	82	91	+	10.209	0.000116	0.0122	TTTTTTTCTT	-18	CNAG_03360	Sharp
TC	TYTCTTCTTY	CNAG_02565::3:1357196-1357326(-)	83	92	+	10.209	0.000116	0.0122	TTTTTTTCTT	-17	CNAG_02565	Sharp
TC	TYTCTTCTTY	CNAG_01915::11:1256308-1256438(-)	80	89	+	10.1791	0.000118	0.0122	TCTCCTCGTC	-20	CNAG_01915	Sharp
TC	TYTCTTCTTY	CNAG_05226::4:779683-779813(+)	71	80	+	10.0896	0.000121	0.0122	TCTCTTTCCC	-29	CNAG_05226	Sharp
TC	TYTCTTCTTY	CNAG_06747::2:157704-157834(-)	87	96	+	10.0896	0.000121	0.0122	TCTCTTTCCC	-13	CNAG_06747	Sharp
TC	TYTCTTCTTY	CNAG_02924::3:439670-439800(-)	90	99	+	10.0896	0.000121	0.0122	TCTCTTTCCC	-10	CNAG_02924	Sharp
TC	TYTCTTCTTY	CNAG_01051::5:1342901-1343031(-)	49	58	+	10.0448	0.000122	0.0122	TTTCCTCGTT	-51	CNAG_01051	Sharp
TC	TYTCTTCTTY	CNAG_04485::9:989554-989684(-)	80	89	+	9.95522	0.000126	0.0122	TTTCTTTCCT	-20	CNAG_04485	Sharp
TC	TYTCTTCTTY	CNAG_07347::1:764283-764413(-)	27	36	+	9.92537	0.000128	0.0122	TTTCTTTCCC	-73	CNAG_07347	Sharp
TC	TYTCTTCTTY	CNAG_03360::8:744972-745102(+)	77	86	+	9.89552	0.000129	0.0122	TCTTCTTTTT	-23	CNAG_03360	Sharp
TC	TYTCTTCTTY	CNAG_02953::3:354566-354696(+)	78	87	+	9.86567	0.00013	0.0122	TCTTCTTTTC	-22	CNAG_02953	Sharp
TC	TYTCTTCTTY	CNAG_04640::10:797517-797647(+)	80	89	+	9.86567	0.00013	0.0122	TCTTCTTTTC	-20	CNAG_04640	Sharp
TC	TYTCTTCTTY	CNAG_04257::9:416893-417023(+)	88	97	+	9.86567	0.00013	0.0122	TCTTCTTTTC	-12	CNAG_04257	Sharp
TC	TYTCTTCTTY	CNAG_06770::2:81696-81826(+)	101	110	+	9.86567	0.00013	0.0122	TCTTCTTTTC	1	CNAG_06770	Sharp
TC	TYTCTTCTTY	CNAG_02007::11:1517147-1517277(-)	65	74	+	9.80597	0.000133	0.0122	CTTCTTTCTT	-35	CNAG_02007	Sharp
TC	TYTCTTCTTY	CNAG_03360::8:744972-745102(+)	71	80	+	9.80597	0.000133	0.0122	CTTCTTTCTT	-29	CNAG_03360	Sharp
TC	TYTCTTCTTY	CNAG_03281::8:561195-561325(-)	78	87	+	9.80597	0.000133	0.0122	CTTCTTTCTT	-22	CNAG_03281	Sharp
TC	TYTCTTCTTY	CNAG_03281::8:561195-561325(-)	85	94	+	9.80597	0.000133	0.0122	CTTCTTTCTT	-15	CNAG_03281	Sharp
TC	TYTCTTCTTY	CNAG_04640::10:797517-797647(+)	89	98	+	9.80597	0.000133	0.0122	CTTCTTTCTT	-11	CNAG_04640	Sharp
TC	TYTCTTCTTY	CNAG_07807::4:310592-310722(+)	83	92	+	9.79104	0.000134	0.0122	TCTTTTCCCT	-17	CNAG_07807	Sharp
TC	TYTCTTCTTY	CNAG_07902::12:224481-224611(+)	87	96	+	9.79104	0.000134	0.0122	TCTTTTCCCT	-13	CNAG_07902	Sharp
TC	TYTCTTCTTY	CNAG_03759::2:726247-726377(-)	88	97	+	9.79104	0.000134	0.0122	TCTTTTCCCT	-12	CNAG_03759	Sharp
TC	TYTCTTCTTY	CNAG_06746::2:157987-158117(+)	88	97	+	9.79104	0.000134	0.0122	TCTTTTCCCT	-12	CNAG_06746	Sharp
TC	TYTCTTCTTY	CNAG_02953::3:354566-354696(+)	81	90	+	9.76119	0.000136	0.0122	TCTTTTCCCC	-19	CNAG_02953	Sharp
TC	TYTCTTCTTY	CNAG_06377::13:332489-332619(+)	73	82	+	9.73134	0.000137	0.0122	TTTTCTTTTT	-27	CNAG_06377	Sharp
TC	TYTCTTCTTY	CNAG_06770::2:81696-81826(+)	80	89	+	9.73134	0.000137	0.0122	TTTTCTTTTT	-20	CNAG_06770	Sharp
TC	TYTCTTCTTY	CNAG_03072::3:60263-60393(-)	85	94	+	9.73134	0.000137	0.0122	TTTTCTTTTT	-15	CNAG_03072	Sharp
TC	TYTCTTCTTY	CNAG_05226::4:779683-779813(+)	88	97	+	9.70149	0.000138	0.0123	TTTTCTTTTC	-12	CNAG_05226	Sharp
TC	TYTCTTCTTY	CNAG_03360::8:744972-745102(+)	68	77	+	9.68657	0.00014	0.0123	TTCCTTCTTT	-32	CNAG_03360	Sharp
TC	TYTCTTCTTY	CNAG_03289::8:573362-573492(+)	48	57	+	9.62687	0.000147	0.0128	TTTTTTCCCT	-52	CNAG_03289	Sharp
TC	TYTCTTCTTY	CNAG_06377::13:332489-332619(+)	77	86	+	9.47761	0.000156	0.0133	CTTTTTCCTT	-23	CNAG_06377	Sharp
TC	TYTCTTCTTY	CNAG_01558::11:273710-273840(+)	77	86	+	9.47761	0.000156	0.0133	TTTCCTTTCT	-23	CNAG_01558	Sharp
TC	TYTCTTCTTY	CNAG_01051::5:1342901-1343031(-)	44	53	+	9.44776	0.000159	0.0135	TTTCCTTTCC	-56	CNAG_01051	Sharp
TC	TYTCTTCTTY	CNAG_01558::11:273710-273840(+)	85	94	+	9.32836	0.000163	0.0135	CTTCCTTTTT	-15	CNAG_01558	Sharp
TC	TYTCTTCTTY	CNAG_03289::8:573362-573492(+)	78	87	+	9.31343	0.000164	0.0135	TCTTCTCTCT	-22	CNAG_03289	Sharp
TC	TYTCTTCTTY	CNAG_02140::6:1092598-1092728(-)	89	98	+	9.31343	0.000164	0.0135	TCTTCTCTCT	-11	CNAG_02140	Sharp
TC	TYTCTTCTTY	CNAG_06949::5:774764-774894(+)	71	80	+	9.19403	0.000167	0.0137	CTTCTTCCCC	-29	CNAG_06949	Sharp
TC	TYTCTTCTTY	CNAG_01224::5:883939-884069(+)	80	89	+	9.13433	0.000174	0.0141	CCTTCTCTTC	-20	CNAG_01224	Sharp
TC	TYTCTTCTTY	CNAG_03072::3:60263-60393(-)	78	87	+	9	0.00018	0.0143	CTTTCTCTTT	-22	CNAG_03072	Sharp
TC	TYTCTTCTTY	CNAG_01137::5:1104621-1104751(+)	78	87	+	9	0.00018	0.0143	CTTTCTCTTT	-22	CNAG_01137	Sharp
TC	TYTCTTCTTY	CNAG_03225::8:388909-389039(-)	80	89	+	9	0.00018	0.0143	CTTTCTCTTT	-20	CNAG_03225	Sharp
TC	TYTCTTCTTY	CNAG_03007::3:225750-225880(-)	79	88	+	8.9403	0.000186	0.0146	TTTCTTTATC	-21	CNAG_03007	Sharp
TC	TYTCTTCTTY	CNAG_01558::11:273710-273840(+)	93	102	+	8.91045	0.00019	0.0148	TTTCTTCGCT	-7	CNAG_01558	Sharp
TC	TYTCTTCTTY	CNAG_04640::10:797517-797647(+)	77	86	+	8.83582	0.000194	0.0148	TCTTCTTCTT	-23	CNAG_04640	Sharp
TC	TYTCTTCTTY	CNAG_04879::10:122581-122711(+)	81	90	+	8.83582	0.000194	0.0148	TCTTCTTCTT	-19	CNAG_04879	Sharp
TC	TYTCTTCTTY	CNAG_06377::13:332489-332619(+)	89	98	+	8.83582	0.000194	0.0148	TCTTCTTCTT	-11	CNAG_06377	Sharp
TC	TYTCTTCTTY	CNAG_06747::2:157704-157834(-)	81	90	+	8.80597	0.000198	0.0148	TCTTCTTCTC	-19	CNAG_06747	Sharp
TC	TYTCTTCTTY	CNAG_04879::10:122581-122711(+)	84	93	+	8.80597	0.000198	0.0148	TCTTCTTCTC	-16	CNAG_04879	Sharp
TC	TYTCTTCTTY	CNAG_06770::2:81696-81826(+)	104	113	+	8.80597	0.000198	0.0148	TCTTTTCATT	4	CNAG_06770	Sharp
TC	TYTCTTCTTY	CNAG_03289::8:573362-573492(+)	71	80	+	8.76119	0.000204	0.0148	TCTTTTTTCT	-29	CNAG_03289	Sharp
TC	TYTCTTCTTY	CNAG_06770::2:81696-81826(+)	83	92	+	8.76119	0.000204	0.0148	TCTTTTTTCT	-17	CNAG_06770	Sharp
TC	TYTCTTCTTY	CNAG_03072::3:60263-60393(-)	88	97	+	8.76119	0.000204	0.0148	TCTTTTTTCT	-12	CNAG_03072	Sharp
TC	TYTCTTCTTY	CNAG_01915::11:1256308-1256438(-)	89	98	+	8.74627	0.000205	0.0148	CTTCCTCTCT	-11	CNAG_01915	Sharp
TC	TYTCTTCTTY	CNAG_07902::12:224481-224611(+)	8	17	+	8.73134	0.000208	0.0148	TCTTTTTTCC	-92	CNAG_07902	Sharp
TC	TYTCTTCTTY	CNAG_02561::3:1368233-1368363(+)	88	97	+	8.73134	0.000208	0.0148	TCTTTTTTCC	-12	CNAG_02561	Sharp
TC	TYTCTTCTTY	CNAG_04640::10:797517-797647(+)	85	94	+	8.67164	0.00021	0.0148	TTTTCTTCTT	-15	CNAG_04640	Sharp
TC	TYTCTTCTTY	CNAG_03360::8:744972-745102(+)	85	94	+	8.67164	0.00021	0.0148	TTTTCTTCTT	-15	CNAG_03360	Sharp
TC	TYTCTTCTTY	CNAG_02565::3:1357196-1357326(-)	86	95	+	8.67164	0.00021	0.0148	TTTTCTTCTT	-14	CNAG_02565	Sharp
TC	TYTCTTCTTY	CNAG_03289::8:573362-573492(+)	75	84	+	8.64179	0.000213	0.0149	TTTTCTTCTC	-25	CNAG_03289	Sharp
TC	TYTCTTCTTY	CNAG_02565::3:1357196-1357326(-)	78	87	+	8.61194	0.000216	0.015	CCTTTTTTTT	-22	CNAG_02565	Sharp
TC	TYTCTTCTTY	CNAG_06377::13:332489-332619(+)	81	90	+	8.59701	0.00022	0.015	TTCCTTCCTC	-19	CNAG_06377	Sharp
TC	TYTCTTCTTY	CNAG_02565::3:1357196-1357326(-)	82	91	+	8.59701	0.00022	0.015	TTTTTTTTCT	-18	CNAG_02565	Sharp
TC	TYTCTTCTTY	CNAG_06723::2:228410-228540(-)	94	103	+	8.55224	0.000225	0.0153	TCTCTTCACT	-6	CNAG_06723	Sharp
TC	TYTCTTCTTY	CNAG_02565::3:1357196-1357326(-)	79	88	+	8.44776	0.000229	0.0153	CTTTTTTTTT	-21	CNAG_02565	Sharp
TC	TYTCTTCTTY	CNAG_06377::13:332489-332619(+)	80	89	+	8.41791	0.000232	0.0154	TTTCCTTCCT	-20	CNAG_06377	Sharp
TC	TYTCTTCTTY	CNAG_01915::11:1256308-1256438(-)	70	79	+	8.40299	0.000234	0.0155	CCTCCTTCTC	-30	CNAG_01915	Sharp
TC	TYTCTTCTTY	CNAG_06377::13:332489-332619(+)	69	78	+	8.35821	0.000239	0.0155	CCTCTTTTCT	-31	CNAG_06377	Sharp
TC	TYTCTTCTTY	CNAG_06949::5:774764-774894(+)	81	90	+	8.32836	0.000241	0.0155	CCTCTTTTCC	-19	CNAG_06949	Sharp
TC	TYTCTTCTTY	CNAG_01915::11:1256308-1256438(-)	83	92	+	8.32836	0.000241	0.0155	CCTCGTCTTC	-17	CNAG_01915	Sharp
TC	TYTCTTCTTY	CNAG_03759::2:726247-726377(-)	86	95	+	8.32836	0.000241	0.0155	CCTCTTTTCC	-14	CNAG_03759	Sharp
TC	TYTCTTCTTY	CNAG_06746::2:157987-158117(+)	86	95	+	8.32836	0.000241	0.0155	CCTCTTTTCC	-14	CNAG_06746	Sharp
TC	TYTCTTCTTY	CNAG_04640::10:797517-797647(+)	81	90	+	8.19403	0.00025	0.0159	CTTCTTTTCT	-19	CNAG_04640	Sharp
TC	TYTCTTCTTY	CNAG_02953::3:354566-354696(+)	79	88	+	8.16418	0.000252	0.0159	CTTCTTTTCC	-21	CNAG_02953	Sharp
TC	TYTCTTCTTY	CNAG_04257::9:416893-417023(+)	89	98	+	8.16418	0.000252	0.0159	CTTCTTTTCC	-11	CNAG_04257	Sharp
TC	TYTCTTCTTY	CNAG_02854::3:609074-609204(-)	91	100	+	8.07463	0.000257	0.0162	CCTTCTCCTC	-9	CNAG_02854	Sharp
TC	TYTCTTCTTY	CNAG_07522::3:727113-727243(-)	85	94	+	7.92537	0.000265	0.0166	ACTCTTCCTT	-15	CNAG_07522	Sharp
TC	TYTCTTCTTY	CNAG_07745::8:1219507-1219637(+)	90	99	+	7.8209	0.000272	0.0169	CCTCCTCCCC	-10	CNAG_07745	Sharp
TC	TYTCTTCTTY	CNAG_05226::4:779683-779813(+)	83	92	+	7.73134	0.000277	0.0171	TCCCTTTTTC	-17	CNAG_05226	Sharp
TC	TYTCTTCTTY	CNAG_06377::13:332489-332619(+)	76	85	+	7.70149	0.000279	0.0171	TCTTTTTCCT	-24	CNAG_06377	Sharp
TC	TYTCTTCTTY	CNAG_00788::1:2075073-2075203(-)	30	39	+	7.59701	0.000287	0.0174	TTCCTTTTTT	-70	CNAG_00788	Sharp
TC	TYTCTTCTTY	CNAG_01558::11:273710-273840(+)	86	95	+	7.59701	0.000287	0.0174	TTCCTTTTTT	-14	CNAG_01558	Sharp
TC	TYTCTTCTTY	CNAG_05226::4:779683-779813(+)	85	94	+	7.55224	0.00029	0.0174	CCTTTTTCTT	-15	CNAG_05226	Sharp
TC	TYTCTTCTTY	CNAG_01159::5:1049087-1049217(-)	41	50	+	7.43284	0.0003	0.0174	TTTCCTTATT	-59	CNAG_01159	Sharp
TC	TYTCTTCTTY	CNAG_01558::11:273710-273840(+)	79	88	+	7.40299	0.000303	0.0174	TCCTTTCTTC	-21	CNAG_01558	Sharp
TC	TYTCTTCTTY	CNAG_03289::8:573362-573492(+)	72	81	+	7.38806	0.000305	0.0174	CTTTTTTCTT	-28	CNAG_03289	Sharp
TC	TYTCTTCTTY	CNAG_06770::2:81696-81826(+)	84	93	+	7.38806	0.000305	0.0174	CTTTTTTCTT	-16	CNAG_06770	Sharp
TC	TYTCTTCTTY	CNAG_03072::3:60263-60393(-)	89	98	+	7.38806	0.000305	0.0174	CTTTTTTCTT	-11	CNAG_03072	Sharp
TC	TYTCTTCTTY	CNAG_01558::11:273710-273840(+)	89	98	+	7.38806	0.000305	0.0174	CTTTTTTCTT	-11	CNAG_01558	Sharp
TC	TYTCTTCTTY	CNAG_02033::6:1371636-1371766(-)	76	85	+	7.29851	0.00031	0.0174	CCTCTTTCCT	-24	CNAG_02033	Sharp
TC	TYTCTTCTTY	CNAG_03589::8:1352874-1353004(-)	121	130	+	7.29851	0.00031	0.0174	CCTCTTTCCT	21	CNAG_03589	Sharp
TC	TYTCTTCTTY	CNAG_04452::9:904484-904614(+)	46	55	+	7.26866	0.000315	0.0174	TTCTTTCTTT	-54	CNAG_04452	Sharp
TC	TYTCTTCTTY	CNAG_06949::5:774764-774894(+)	61	70	+	7.26866	0.000315	0.0174	CCTCTTTCCC	-39	CNAG_06949	Sharp
TC	TYTCTTCTTY	CNAG_02007::11:1517147-1517277(-)	66	75	+	7.26866	0.000315	0.0174	TTCTTTCTTT	-34	CNAG_02007	Sharp
TC	TYTCTTCTTY	CNAG_06770::2:81696-81826(+)	89	98	+	7.26866	0.000315	0.0174	TTCTTTCTTT	-11	CNAG_06770	Sharp
TC	TYTCTTCTTY	CNAG_04640::10:797517-797647(+)	90	99	+	7.26866	0.000315	0.0174	TTCTTTCTTT	-10	CNAG_04640	Sharp
TC	TYTCTTCTTY	CNAG_03360::8:744972-745102(+)	72	81	+	7.23881	0.000321	0.0174	TTCTTTCTTC	-28	CNAG_03360	Sharp
TC	TYTCTTCTTY	CNAG_03281::8:561195-561325(-)	79	88	+	7.23881	0.000321	0.0174	TTCTTTCTTC	-21	CNAG_03281	Sharp
TC	TYTCTTCTTY	CNAG_04257::9:416893-417023(+)	83	92	+	7.23881	0.000321	0.0174	TTCTTTCTTC	-17	CNAG_04257	Sharp
TC	TYTCTTCTTY	CNAG_03281::8:561195-561325(-)	86	95	+	7.23881	0.000321	0.0174	TTCTTTCTTC	-14	CNAG_03281	Sharp
TC	TYTCTTCTTY	CNAG_03281::8:561195-561325(-)	77	86	+	7.22388	0.000323	0.0174	TCTTCTTTCT	-23	CNAG_03281	Sharp
TC	TYTCTTCTTY	CNAG_03281::8:561195-561325(-)	84	93	+	7.22388	0.000323	0.0174	TCTTCTTTCT	-16	CNAG_03281	Sharp
TC	TYTCTTCTTY	CNAG_04640::10:797517-797647(+)	88	97	+	7.22388	0.000323	0.0174	TCTTCTTTCT	-12	CNAG_04640	Sharp
TC	TYTCTTCTTY	CNAG_03360::8:744972-745102(+)	88	97	+	7.19403	0.000325	0.0174	TCTTCTTTCC	-12	CNAG_03360	Sharp
TC	TYTCTTCTTY	CNAG_03281::8:561195-561325(-)	91	100	+	7.19403	0.000325	0.0174	TCTTCTTTCC	-9	CNAG_03281	Sharp
TC	TYTCTTCTTY	CNAG_07902::12:224481-224611(+)	5	14	+	7.07463	0.000336	0.0177	CCTTCTTTTT	-95	CNAG_07902	Sharp
TC	TYTCTTCTTY	CNAG_06949::5:774764-774894(+)	93	102	+	7.07463	0.000336	0.0177	TTTTCTCATC	-7	CNAG_06949	Sharp
TC	TYTCTTCTTY	CNAG_06770::2:81696-81826(+)	87	96	+	7.0597	0.000338	0.0177	TTTTCTTTCT	-13	CNAG_06770	Sharp
TC	TYTCTTCTTY	CNAG_06949::5:774764-774894(+)	68	77	+	7	0.000344	0.018	CCCCTTCTTC	-32	CNAG_06949	Sharp
TC	TYTCTTCTTY	CNAG_06914::3:1501974-1502104(-)	104	113	+	6.8806	0.000353	0.0184	CTTTCTTTTC	4	CNAG_06914	Sharp
TC	TYTCTTCTTY	CNAG_00810::1:2144393-2144523(-)	86	95	+	6.86567	0.000356	0.0185	ACTCTTTTTC	-14	CNAG_00810	Sharp
TC	TYTCTTCTTY	CNAG_00788::1:2075073-2075203(-)	106	115	+	6.8209	0.000363	0.0187	TTTCCTCACC	6	CNAG_00788	Sharp
TC	TYTCTTCTTY	CNAG_03281::8:561195-561325(-)	71	80	+	6.70149	0.000374	0.019	TCCCTTTCTT	-29	CNAG_03281	Sharp
TC	TYTCTTCTTY	CNAG_07807::4:310592-310722(+)	88	97	+	6.70149	0.000374	0.019	TCCCTTTCTT	-12	CNAG_07807	Sharp
TC	TYTCTTCTTY	CNAG_01558::11:273710-273840(+)	78	87	+	6.53731	0.00039	0.0196	TTCCTTTCTT	-22	CNAG_01558	Sharp
TC	TYTCTTCTTY	CNAG_03759::2:726247-726377(-)	104	113	+	6.53731	0.00039	0.0196	ACTTTTCTTC	4	CNAG_03759	Sharp
TC	TYTCTTCTTY	CNAG_01737::11:755522-755652(+)	30	39	+	6.52239	0.000392	0.0196	TTTTTTTATC	-70	CNAG_01737	Sharp
TC	TYTCTTCTTY	CNAG_03143::8:174125-174255(+)	84	93	+	6.50746	0.000395	0.0196	TTCCTTTCTC	-16	CNAG_03143	Sharp
TC	TYTCTTCTTY	CNAG_02751::3:845511-845641(-)	66	75	+	6.49254	0.000397	0.0196	CCTTCTCTCT	-34	CNAG_02751	Sharp
TC	TYTCTTCTTY	CNAG_01915::11:1256308-1256438(-)	73	82	+	6.49254	0.000397	0.0196	CCTTCTCTCT	-27	CNAG_01915	Sharp
TC	TYTCTTCTTY	CNAG_03408::8:879514-879644(+)	81	90	+	6.46269	0.000403	0.0198	CCTTCTCTCC	-19	CNAG_03408	Sharp
TC	TYTCTTCTTY	CNAG_01648::11:514829-514959(-)	91	100	+	6.46269	0.000403	0.0198	CCTTCTCTCC	-9	CNAG_01648	Sharp
TC	TYTCTTCTTY	CNAG_06704::2:267019-267149(-)	53	62	+	6.41791	0.000406	0.0198	TCTCGTTTCT	-47	CNAG_06704	Sharp
TC	TYTCTTCTTY	CNAG_01051::5:1342901-1343031(-)	46	55	+	6.34328	0.000413	0.0201	TCCTTTCCTC	-54	CNAG_01051	Sharp
TC	TYTCTTCTTY	CNAG_04204::9:286237-286367(-)	87	96	+	6.31343	0.000417	0.0201	ACTCTTCTCT	-13	CNAG_04204	Sharp
TC	TYTCTTCTTY	CNAG_00810::1:2144393-2144523(-)	89	98	+	6.31343	0.000417	0.0201	CTTTTTCGTC	-11	CNAG_00810	Sharp
TC	TYTCTTCTTY	CNAG_03143::8:174125-174255(+)	87	96	+	6.29851	0.000421	0.0202	CTTTCTCTCC	-13	CNAG_03143	Sharp
TC	TYTCTTCTTY	CNAG_05872::7:1090503-1090633(-)	71	80	+	6.26866	0.000425	0.0203	CCTCGTTTTT	-29	CNAG_05872	Sharp
TC	TYTCTTCTTY	CNAG_03360::8:744972-745102(+)	62	71	+	6.22388	0.000431	0.0205	TTTCGTTTCC	-38	CNAG_03360	Sharp
TC	TYTCTTCTTY	CNAG_04485::9:989554-989684(-)	81	90	+	6.1791	0.000434	0.0205	TTCTTTCCTC	-19	CNAG_04485	Sharp
TC	TYTCTTCTTY	CNAG_00788::1:2075073-2075203(-)	90	99	+	6.16418	0.000435	0.0205	TCTTCTTCCT	-10	CNAG_00788	Sharp
TC	TYTCTTCTTY	CNAG_02421::6:367339-367469(+)	85	94	+	6.10448	0.000444	0.0209	TCTTTTCACC	-15	CNAG_02421	Sharp
TC	TYTCTTCTTY	CNAG_05226::4:779683-779813(+)	82	91	+	6.0597	0.00045	0.021	TTCCCTTTTT	-18	CNAG_05226	Sharp
TC	TYTCTTCTTY	CNAG_05387::14:174972-175102(-)	82	91	+	5.97015	0.000457	0.021	TTTTCTTCCC	-18	CNAG_05387	Sharp
TC	TYTCTTCTTY	CNAG_01558::11:273710-273840(+)	88	97	+	5.9403	0.000463	0.021	CCTTTTTTCT	-12	CNAG_01558	Sharp
TC	TYTCTTCTTY	CNAG_07522::3:727113-727243(-)	89	98	+	5.92537	0.000464	0.021	TTCCTTCCCC	-11	CNAG_07522	Sharp
TC	TYTCTTCTTY	CNAG_06914::3:1501974-1502104(-)	82	91	+	5.89552	0.000468	0.021	TCCTCTCTTT	-18	CNAG_06914	Sharp
TC	TYTCTTCTTY	CNAG_01915::11:1256308-1256438(-)	91	100	+	5.86567	0.000469	0.021	TCCTCTCTTC	-9	CNAG_01915	Sharp
TC	TYTCTTCTTY	CNAG_03281::8:561195-561325(-)	74	83	+	5.85075	0.00047	0.021	CTTTCTTCTT	-26	CNAG_03281	Sharp
TC	TYTCTTCTTY	CNAG_03360::8:744972-745102(+)	74	83	+	5.85075	0.00047	0.021	CTTTCTTCTT	-26	CNAG_03360	Sharp
TC	TYTCTTCTTY	CNAG_03281::8:561195-561325(-)	81	90	+	5.85075	0.00047	0.021	CTTTCTTCTT	-19	CNAG_03281	Sharp
TC	TYTCTTCTTY	CNAG_04257::9:416893-417023(+)	85	94	+	5.85075	0.00047	0.021	CTTTCTTCTT	-15	CNAG_04257	Sharp
TC	TYTCTTCTTY	CNAG_03281::8:561195-561325(-)	88	97	+	5.85075	0.00047	0.021	CTTTCTTCTT	-12	CNAG_03281	Sharp
TC	TYTCTTCTTY	CNAG_01137::5:1104621-1104751(+)	84	93	+	5.8209	0.000473	0.021	CTTTCTTCTC	-16	CNAG_01137	Sharp
TC	TYTCTTCTTY	CNAG_03225::8:388909-389039(-)	86	95	+	5.8209	0.000473	0.021	CTTTCTTCTC	-14	CNAG_03225	Sharp
TC	TYTCTTCTTY	CNAG_03360::8:744972-745102(+)	81	90	+	5.77612	0.000479	0.0212	CTTTTTTTCT	-19	CNAG_03360	Sharp
TC	TYTCTTCTTY	CNAG_03289::8:573362-573492(+)	80	89	+	5.73134	0.000484	0.0213	TTCTCTCTTT	-20	CNAG_03289	Sharp
TC	TYTCTTCTTY	CNAG_02751::3:845511-845641(-)	68	77	+	5.70149	0.000486	0.0213	TTCTCTCTTC	-32	CNAG_02751	Sharp
TC	TYTCTTCTTY	CNAG_02140::6:1092598-1092728(-)	91	100	+	5.70149	0.000486	0.0213	TTCTCTCTTC	-9	CNAG_02140	Sharp
TC	TYTCTTCTTY	CNAG_07522::3:727113-727243(-)	88	97	+	5.56716	0.000498	0.0216	CTTCCTTCCC	-12	CNAG_07522	Sharp
AC	WAACGCCGRV	CNAG_04840::10:267046-267176(-)	24	33	+	16.4667	8.27e-07	0.0259	AAACGCCGAG	-76	CNAG_04840	Broad
AC	WAACGCCGRV	CNAG_04762::10:468606-468736(+)	28	37	+	16.2533	1.5e-06	0.0259	AAACGCCGGG	-72	CNAG_04762	Broad
AC	WAACGCCGRV	CNAG_01587::11:361157-361287(+)	2	11	+	16.12	2.52e-06	0.0259	AAACGCCGAA	-98	CNAG_01587	Broad
AC	WAACGCCGRV	CNAG_05041::4:285983-286113(-)	4	13	+	15.6933	4.8e-06	0.0259	AAACGCCGGC	-96	CNAG_05041	Broad
AC	WAACGCCGRV	CNAG_00694::1:1806810-1806940(+)	43	52	+	15.6933	4.8e-06	0.0259	AAACGCCGGC	-57	CNAG_00694	Broad
AC	WAACGCCGRV	CNAG_00483::1:1242397-1242527(+)	9	18	+	15.6667	5.58e-06	0.0259	TAACGCCGAG	-91	CNAG_00483	Broad
AC	WAACGCCGRV	CNAG_05997::12:43337-43467(-)	38	47	+	15.6667	5.58e-06	0.0259	TAACGCCGAG	-62	CNAG_05997	Broad
AC	WAACGCCGRV	CNAG_07810::4:409295-409425(+)	23	32	+	15.4533	6.22e-06	0.0259	TAACGCCGGG	-77	CNAG_07810	Broad
AC	WAACGCCGRV	CNAG_01991::11:1473550-1473680(+)	35	44	+	15.4533	6.22e-06	0.0259	TAACGCCGGG	-65	CNAG_01991	Broad
AC	WAACGCCGRV	CNAG_03315::8:633176-633306(-)	41	50	+	15.4533	6.22e-06	0.0259	TAACGCCGGG	-59	CNAG_03315	Broad
AC	WAACGCCGRV	CNAG_02936::3:399966-400096(+)	43	52	+	15.4533	6.22e-06	0.0259	TAACGCCGGG	-57	CNAG_02936	Broad
AC	WAACGCCGRV	CNAG_06779::2:61501-61631(-)	32	41	+	15.1067	8.73e-06	0.0307	TAACGCCGGA	-68	CNAG_06779	Broad
AC	WAACGCCGRV	CNAG_04114::9:40547-40677(+)	34	43	+	15.1067	8.73e-06	0.0307	TAACGCCGAC	-66	CNAG_04114	Broad
AC	WAACGCCGRV	CNAG_03015::3:204230-204360(-)	5	14	+	14.7067	1.11e-05	0.0363	AAACTCCGGG	-95	CNAG_03015	Broad
AC	WAACGCCGRV	CNAG_00535::1:1365151-1365281(+)	22	31	+	14.56	1.33e-05	0.0404	AAACGCCGAT	-78	CNAG_00535	Broad
AC	WAACGCCGRV	CNAG_00741::1:1941065-1941195(+)	27	36	+	13.7733	2.05e-05	0.0586	TAACTCCGAA	-73	CNAG_00741	Broad
AC	WAACGCCGRV	CNAG_03000::3:237654-237784(+)	113	122	+	13.68	2.22e-05	0.0598	AAATGCCGGG	13	CNAG_03000	Broad
AC	WAACGCCGRV	CNAG_05904::7:1171782-1171912(+)	29	38	+	13.0133	3.15e-05	0.0739	AAACTCCGAT	-71	CNAG_05904	Broad
AC	WAACGCCGRV	CNAG_06908::3:1489019-1489149(-)	94	103	+	13.0133	3.15e-05	0.0739	AAACTCCGAT	-6	CNAG_06908	Broad
AC	WAACGCCGRV	CNAG_04762::10:468606-468736(+)	40	49	+	12.88	3.23e-05	0.0739	TAATGCCGGG	-60	CNAG_04762	Broad
AC	WAACGCCGRV	CNAG_05556::14:632649-632779(+)	29	38	+	12.6267	3.5e-05	0.0763	AAACGCCGCG	-71	CNAG_05556	Broad
AC	WAACGCCGRV	CNAG_01170::5:1017263-1017393(-)	4	13	+	12.5333	3.69e-05	0.0767	TAATGCCGAC	-96	CNAG_01170	Broad
AC	WAACGCCGRV	CNAG_06906::3:1484539-1484669(-)	23	32	+	12.28	3.96e-05	0.0788	AAACGCCGCA	-77	CNAG_06906	Broad
AC	WAACGCCGRV	CNAG_01799::11:961183-961313(-)	30	39	+	12.0667	4.23e-05	0.0805	AAACGCCGCC	-70	CNAG_01799	Broad
AC	WAACGCCGRV	CNAG_02280::6:712254-712384(+)	39	48	+	11.5467	5.16e-05	0.0944	TAATTCCGAG	-61	CNAG_02280	Broad
AC	WAACGCCGRV	CNAG_02995::3:252304-252434(+)	25	34	+	10.28	6.55e-05	0.111	TAACTCCGCG	-75	CNAG_02995	Broad
AC	WAACGCCGRV	CNAG_05416::14:252917-253047(-)	14	23	+	9.92	6.9e-05	0.111	TAACGCCGCT	-86	CNAG_05416	Broad
AC	WAACGCCGRV	CNAG_03544::8:1242177-1242307(+)	22	31	+	9.72	6.97e-05	0.111	TAACTCCGCC	-78	CNAG_03544	Broad
AC	WAACGCCGRV	CNAG_03249::8:446668-446798(+)	6	15	+	9.49333	7.28e-05	0.111	AAATGCCGCC	-94	CNAG_03249	Broad
AC	WAACGCCGRV	CNAG_03722::2:622875-623005(+)	5	14	+	8.37333	7.88e-05	0.111	TAACTCCGCT	-95	CNAG_03722	Broad
AC	WAACGCCGRV	CNAG_06811::5:200988-201118(+)	40	49	+	7.94667	8.18e-05	0.111	AAATTCCGCC	-60	CNAG_06811	Broad
AC	WAACGCCGRV	CNAG_00092::1:255924-256054(+)	6	15	+	7.70667	8.26e-05	0.111	TAATTCCGCG	-94	CNAG_00092	Broad
AC	WAACGCCGRV	CNAG_04668::10:733548-733678(-)	92	101	+	7.36	8.37e-05	0.111	TAATTCCGCA	-8	CNAG_04668	Broad
AC	WAACGCCGRV	CNAG_06544::7:70492-70622(-)	11	20	+	7.14667	8.54e-05	0.111	TAATTCCGCC	-89	CNAG_06544	Broad
AC	WAACGCCGRV	CNAG_06279::13:76152-76282(+)	33	42	+	5.8	8.75e-05	0.111	TAATTCCGCT	-67	CNAG_06279	Broad
AC	WAACGCCGRV	CNAG_01884::11:1174211-1174341(+)	7	16	+	4.26667	9.33e-05	0.115	CAACGCCGAA	-93	CNAG_01884	Broad
AC	WAACGCCGRV	CNAG_03190::8:299359-299489(+)	1	10	+	3.65333	0.000119	0.138	TAACGCCGTA	-99	CNAG_03190	Broad
AC	WAACGCCGRV	CNAG_00602::1:1550111-1550241(-)	20	29	+	3.65333	0.000119	0.138	TAACGCCGTA	-80	CNAG_00602	Broad
AC	WAACGCCGRV	CNAG_04054::2:1508320-1508450(+)	24	33	+	3.64	0.00013	0.138	AATCGCCGAA	-76	CNAG_04054	Broad
AC	WAACGCCGRV	CNAG_00602::1:1550111-1550241(-)	30	39	+	3.64	0.00013	0.138	AATCGCCGAA	-70	CNAG_00602	Broad
AC	WAACGCCGRV	CNAG_06138::12:405982-406112(+)	34	43	+	3.64	0.00013	0.138	AATCGCCGAA	-66	CNAG_06138	Broad
AC	WAACGCCGRV	CNAG_00535::1:1365151-1365281(+)	85	94	+	3.64	0.00013	0.138	AACCGCCGAA	-15	CNAG_00535	Broad
AC	WAACGCCGRV	CNAG_07354::1:871166-871296(+)	14	23	+	3.42667	0.000152	0.158	ATACGCCGAC	-86	CNAG_07354	Broad
AC	WAACGCCGRV	CNAG_02686::3:1018818-1018948(-)	120	129	+	3.33333	0.000162	0.165	AAACGCCAAA	20	CNAG_02686	Broad
AC	WAACGCCGRV	CNAG_05507::14:502586-502716(+)	72	81	+	3.29333	0.000169	0.166	AAACGTCGAA	-28	CNAG_05507	Broad
AC	WAACGCCGRV	CNAG_00716::1:1866633-1866763(+)	43	52	+	3.25333	0.00017	0.166	AAACTCCGTG	-57	CNAG_00716	Broad
AC	WAACGCCGRV	CNAG_02923::3:442349-442479(-)	36	45	+	3.08	0.000199	0.19	AAACGCAGGA	-64	CNAG_02923	Broad
AC	WAACGCCGRV	CNAG_05997::12:43337-43467(-)	28	37	+	2.97333	0.000206	0.192	TATCGCCGGG	-72	CNAG_05997	Broad
AC	WAACGCCGRV	CNAG_02511::6:125905-126035(+)	9	18	+	2.86667	0.000219	0.2	AAACGTCGGC	-91	CNAG_02511	Broad
AC	WAACGCCGRV	CNAG_04082::2:1575225-1575355(+)	99	108	+	2.81333	0.000234	0.21	TAACCCCGAC	-1	CNAG_04082	Broad
AC	WAACGCCGRV	CNAG_03190::8:299359-299489(+)	9	18	+	2.62667	0.000255	0.224	TACCGCCGGA	-91	CNAG_03190	Broad
AC	WAACGCCGRV	CNAG_04900::10:79148-79278(-)	54	63	+	2.49333	0.000274	0.237	TAACGACGAA	-46	CNAG_04900	Broad
AC	WAACGCCGRV	CNAG_04668::10:733548-733678(-)	16	25	+	1.73333	0.000404	0.342	AAACGGCGAT	-84	CNAG_04668	Broad
AC	WAACGCCGRV	CNAG_05839::7:1013071-1013201(-)	11	20	+	1.46667	0.000455	0.374	TAACCCCGAT	-89	CNAG_05839	Broad
AC	WAACGCCGRV	CNAG_03000::3:237654-237784(+)	4	13	+	1.34667	0.000472	0.374	AAACTCCGTT	-96	CNAG_03000	Broad
AC	WAACGCCGRV	CNAG_03301::8:603519-603649(-)	54	63	+	1.33333	0.000475	0.374	TAACTCCAAG	-46	CNAG_03301	Broad
AC	WAACGCCGRV	CNAG_00747::1:1960138-1960268(+)	7	16	+	1.29333	0.000492	0.374	TATCTCCGAA	-93	CNAG_00747	Broad
AC	WAACGCCGRV	CNAG_05416::14:252917-253047(-)	23	32	+	1.29333	0.000492	0.374	TATCTCCGAA	-77	CNAG_05416	Broad
AC	WAACGCCGRV	CNAG_02213::6:903958-904088(-)	46	55	+	1.28	0.000497	0.374	TGACGCCGAT	-54	CNAG_02213	Broad
AC	WAACGCCGRV	CNAG_07889::14:773216-773346(+)	43	52	+	1.26667	0.000498	0.374	CAATGCCGGC	-57	CNAG_07889	Broad
TTAC	TTACGTMAYD	CNAG_06908::3:1489019-1489149(-)	9	18	+	15.7733	1.64e-06	0.0114	TTACGTAATA	-91	CNAG_06908	Broad
TTAC	TTACGTMAYD	CNAG_04227::9:349172-349302(-)	20	29	+	15.7733	1.64e-06	0.0114	TTACGTAATA	-80	CNAG_04227	Broad
TTAC	TTACGTMAYD	CNAG_04132::9:91558-91688(+)	23	32	+	15.7733	1.64e-06	0.0114	TTACGTAATA	-77	CNAG_04132	Broad
TTAC	TTACGTMAYD	CNAG_00680::1:1767534-1767664(-)	5	14	+	15.68	2.99e-06	0.0114	TTACGTAACA	-95	CNAG_00680	Broad
TTAC	TTACGTMAYD	CNAG_05507::14:502586-502716(+)	14	23	+	15.68	2.99e-06	0.0114	TTACGTAACA	-86	CNAG_05507	Broad
TTAC	TTACGTMAYD	CNAG_02501::6:149400-149530(-)	16	25	+	15.68	2.99e-06	0.0114	TTACGTAACA	-84	CNAG_02501	Broad
TTAC	TTACGTMAYD	CNAG_04082::2:1575225-1575355(+)	21	30	+	15.68	2.99e-06	0.0114	TTACGTAACA	-79	CNAG_04082	Broad
TTAC	TTACGTMAYD	CNAG_05475::14:412869-412999(+)	24	33	+	15.68	2.99e-06	0.0114	TTACGTAACA	-76	CNAG_05475	Broad
TTAC	TTACGTMAYD	CNAG_04925::10:13094-13224(-)	24	33	+	15.68	2.99e-06	0.0114	TTACGTAACA	-76	CNAG_04925	Broad
TTAC	TTACGTMAYD	CNAG_05231::4:791288-791418(+)	27	36	+	15.68	2.99e-06	0.0114	TTACGTAACA	-73	CNAG_05231	Broad
TTAC	TTACGTMAYD	CNAG_05793::7:889487-889617(-)	28	37	+	15.68	2.99e-06	0.0114	TTACGTAACA	-72	CNAG_05793	Broad
TTAC	TTACGTMAYD	CNAG_03065::3:74405-74535(-)	31	40	+	15.68	2.99e-06	0.0114	TTACGTAACA	-69	CNAG_03065	Broad
TTAC	TTACGTMAYD	CNAG_07551::3:1178499-1178629(-)	8	17	+	15.24	5.61e-06	0.0182	TTACGTCATA	-92	CNAG_07551	Broad
TTAC	TTACGTMAYD	CNAG_06048::12:171912-172042(-)	13	22	+	15.24	5.61e-06	0.0182	TTACGTAATG	-87	CNAG_06048	Broad
TTAC	TTACGTMAYD	CNAG_00473::1:1219565-1219695(-)	5	14	+	15.1867	7.16e-06	0.0182	TTACGTAATT	-95	CNAG_00473	Broad
TTAC	TTACGTMAYD	CNAG_04375::9:710228-710358(-)	24	33	+	15.1867	7.16e-06	0.0182	TTACGTAATT	-76	CNAG_04375	Broad
TTAC	TTACGTMAYD	CNAG_07957::1:1573825-1573955(-)	25	34	+	15.1867	7.16e-06	0.0182	TTACGTAATT	-75	CNAG_07957	Broad
TTAC	TTACGTMAYD	CNAG_03260::8:511412-511542(-)	46	55	+	15.1867	7.16e-06	0.0182	TTACGTAATT	-54	CNAG_03260	Broad
TTAC	TTACGTMAYD	CNAG_06899::3:1459424-1459554(+)	7	16	+	15.0933	1.06e-05	0.0256	TTACGTAACT	-93	CNAG_06899	Broad
TTAC	TTACGTMAYD	CNAG_01942::11:1330950-1331080(-)	9	18	+	14.7067	1.31e-05	0.0299	TTACGTCATG	-91	CNAG_01942	Broad
TTAC	TTACGTMAYD	CNAG_06471::13:565001-565131(-)	1	10	+	14.4933	1.91e-05	0.0379	TTACGTAAAA	-99	CNAG_06471	Broad
TTAC	TTACGTMAYD	CNAG_01789::11:935545-935675(+)	30	39	+	14.4933	1.91e-05	0.0379	TTACGTAAAA	-70	CNAG_01789	Broad
TTAC	TTACGTMAYD	CNAG_00135::1:367794-367924(+)	32	41	+	14.4933	1.91e-05	0.0379	TTACGTAAAA	-68	CNAG_00135	Broad
TTAC	TTACGTMAYD	CNAG_03873::2:1058752-1058882(-)	1	10	+	14.2	2.13e-05	0.0406	TGACGTCATA	-99	CNAG_03873	Broad
TTAC	TTACGTMAYD	CNAG_06797::2:17225-17355(-)	32	41	+	13.9067	3e-05	0.0549	TTACGTAAAT	-68	CNAG_06797	Broad
TTAC	TTACGTMAYD	CNAG_06229::12:686741-686871(+)	22	31	+	13.52	3.36e-05	0.0569	TGACGTCACT	-78	CNAG_06229	Broad
TTAC	TTACGTMAYD	CNAG_07322::1:551439-551569(-)	14	23	+	10.2533	4.8e-05	0.0785	GTACGTAATG	-86	CNAG_07322	Broad
TTAC	TTACGTMAYD	CNAG_02994::3:256957-257087(-)	15	24	+	9.72	5.44e-05	0.0859	GTACGTCATG	-85	CNAG_02994	Broad
TTAC	TTACGTMAYD	CNAG_04510::9:1051377-1051507(-)	3	12	+	8.53333	7.2e-05	0.11	GGACGTCACT	-97	CNAG_04510	Broad
TTAC	TTACGTMAYD	CNAG_00016::1:53175-53305(+)	20	29	+	4.49333	8.16e-05	0.113	TTACGTAATC	-80	CNAG_00016	Broad
TTAC	TTACGTMAYD	CNAG_03887::2:1100289-1100419(-)	27	36	+	4.42667	8.3e-05	0.113	TTACGTAAGA	-73	CNAG_03887	Broad
TTAC	TTACGTMAYD	CNAG_02720::3:913573-913703(+)	35	44	+	4.42667	8.3e-05	0.113	TTACGTAAGA	-65	CNAG_02720	Broad
TTAC	TTACGTMAYD	CNAG_01437::5:311921-312051(+)	41	50	+	4.4	8.4e-05	0.113	TTACGTAACC	-59	CNAG_01437	Broad
TTAC	TTACGTMAYD	CNAG_02239::6:825206-825336(+)	24	33	+	3.89333	9.26e-05	0.121	TTACGTAAGG	-76	CNAG_02239	Broad
TTAC	TTACGTMAYD	CNAG_07446::5:1552776-1552906(-)	10	19	+	3.36	0.00012	0.152	TTACGTGACG	-90	CNAG_07446	Broad
TTAC	TTACGTMAYD	CNAG_04173::9:194100-194230(+)	54	63	+	3.22667	0.000145	0.172	CTACGTAACA	-46	CNAG_04173	Broad
TTAC	TTACGTMAYD	CNAG_07778::9:1102874-1103004(+)	25	34	+	3.21333	0.000147	0.172	TTACGTAAAC	-75	CNAG_07778	Broad
TTAC	TTACGTMAYD	CNAG_05146::4:552197-552327(-)	37	46	+	3.21333	0.000147	0.172	TTACGTAAAC	-63	CNAG_05146	Broad
TTAC	TTACGTMAYD	CNAG_02936::3:399966-400096(+)	94	103	+	3.10667	0.00016	0.183	TCACGTAACT	-6	CNAG_02936	Broad
TTAC	TTACGTMAYD	CNAG_05999::12:46320-46450(-)	14	23	+	2.97333	0.000176	0.196	TTACATAACA	-86	CNAG_05999	Broad
TTAC	TTACGTMAYD	CNAG_01942::11:1330950-1331080(-)	49	58	+	2.77333	0.000216	0.235	TTACGTACTT	-51	CNAG_01942	Broad
TTAC	TTACGTMAYD	CNAG_07541::3:1153698-1153828(-)	2	11	+	2.48	0.000302	0.32	TTATGTCATA	-98	CNAG_07541	Broad
TTAC	TTACGTMAYD	CNAG_00677::1:1758992-1759122(+)	25	34	+	2.42667	0.000315	0.32	TTATGTAATT	-75	CNAG_00677	Broad
TTAC	TTACGTMAYD	CNAG_07310::1:283883-284013(+)	60	69	+	2.24	0.000368	0.344	TTCCGTCATT	-40	CNAG_07310	Broad
TTAC	TTACGTMAYD	CNAG_05455::14:355960-356090(-)	87	96	+	2.24	0.000368	0.344	TTTCGTCATT	-13	CNAG_05455	Broad
TTAC	TTACGTMAYD	CNAG_00135::1:367794-367924(+)	108	117	+	2.24	0.000368	0.344	TTTCGTCATT	8	CNAG_00135	Broad
TTAC	TTACGTMAYD	CNAG_00187::1:506902-507032(+)	32	41	+	2.2	0.000384	0.351	TTTCGTCACG	-68	CNAG_00187	Broad
GG	RVGGTGGAGG	CNAG_07810::4:409295-409425(+)	10	19	+	15.1143	5.67e-07	0.0259	GGGGTGGAGG	-90	CNAG_07810	Broad
GG	RVGGTGGAGG	CNAG_04132::9:91558-91688(+)	13	22	+	14.6714	3.37e-06	0.0772	AAGGTGGAGG	-87	CNAG_04132	Broad
GG	RVGGTGGAGG	CNAG_05480::14:427439-427569(-)	44	53	+	13.3429	1.15e-05	0.139	GCAGTGGAGG	-56	CNAG_05480	Broad
GG	RVGGTGGAGG	CNAG_05800::7:911602-911732(+)	44	53	+	13.1857	1.22e-05	0.139	AGGGTGGACG	-56	CNAG_05800	Broad
GG	RVGGTGGAGG	CNAG_05592::14:729910-730040(-)	35	44	+	12.8	2.22e-05	0.203	CAGGTGGAGG	-65	CNAG_05592	Broad
GG	RVGGTGGAGG	CNAG_01309::5:623320-623450(+)	29	38	+	12.1714	3.98e-05	0.304	AAGGGGGACG	-71	CNAG_01309	Broad
GG	RVGGTGGAGG	CNAG_07310::1:283883-284013(+)	21	30	+	11.8429	5.47e-05	0.317	TGGGTGGAGG	-79	CNAG_07310	Broad
GG	RVGGTGGAGG	CNAG_04021::2:1417410-1417540(+)	31	40	+	11.7429	5.84e-05	0.317	GCGAGGGAGG	-69	CNAG_04021	Broad
GG	RVGGTGGAGG	CNAG_01204::5:934710-934840(+)	39	48	+	11.5	6.57e-05	0.317	AGGGGGGGGG	-61	CNAG_01204	Broad
GG	RVGGTGGAGG	CNAG_01204::5:934710-934840(+)	42	51	+	11.4286	6.92e-05	0.317	GGGGGGGAAG	-58	CNAG_01204	Broad
GG	RVGGTGGAGG	CNAG_03666::2:484775-484905(-)	34	43	+	11.1714	8.92e-05	0.371	CCGGTGGACG	-66	CNAG_03666	Broad
GG	RVGGTGGAGG	CNAG_06646::7:378603-378733(-)	22	31	+	10.8571	0.000107	0.41	ACGGGGGATG	-78	CNAG_06646	Broad
GG	RVGGTGGAGG	CNAG_04273::9:451520-451650(-)	32	41	+	10.7429	0.000121	0.411	GAGAAGGAGG	-68	CNAG_04273	Broad
GG	RVGGTGGAGG	CNAG_00560::1:1447257-1447387(-)	24	33	+	10.6857	0.000126	0.411	ACAATGGAGG	-76	CNAG_00560	Broad
GG	RVGGTGGAGG	CNAG_06288::13:99243-99373(+)	11	20	+	10.3429	0.00015	0.458	AAAGTGGAAG	-89	CNAG_06288	Broad
GG	RVGGTGGAGG	CNAG_02128::6:1125457-1125587(-)	26	35	+	10.2	0.000172	0.491	AAGCTGGACG	-74	CNAG_02128	Broad
GG	RVGGTGGAGG	CNAG_03113::8:83346-83476(-)	24	33	+	10.1	0.000188	0.506	ACGATGGGGG	-76	CNAG_03113	Broad
GG	RVGGTGGAGG	CNAG_01322::5:597956-598086(+)	36	45	+	9.44286	0.000272	0.68	GCGGAGGTGG	-64	CNAG_01322	Broad
GG	RVGGTGGAGG	CNAG_03864::2:1040441-1040571(-)	51	60	+	9.14286	0.000317	0.68	CGGGGGGAAG	-49	CNAG_03864	Broad
GG	RVGGTGGAGG	CNAG_03983::2:1332254-1332384(-)	17	26	+	9.12857	0.000319	0.68	AGACGGGAGG	-83	CNAG_03983	Broad
GG	RVGGTGGAGG	CNAG_03793::2:829655-829785(+)	26	35	+	9.1	0.000328	0.68	AAACGGGAGG	-74	CNAG_03793	Broad
GG	RVGGTGGAGG	CNAG_06946::5:768176-768306(+)	34	43	+	9.1	0.000328	0.68	CGGGTGGGCG	-66	CNAG_06946	Broad
GG	RVGGTGGAGG	CNAG_06646::7:378603-378733(-)	39	48	+	9.01429	0.000342	0.68	GGACTGGACG	-61	CNAG_06646	Broad
GG	RVGGTGGAGG	CNAG_01204::5:934710-934840(+)	38	47	+	8.61429	0.000409	0.77	TAGGGGGGGG	-62	CNAG_01204	Broad
GG	RVGGTGGAGG	CNAG_01204::5:934710-934840(+)	46	55	+	8.55714	0.000421	0.77	GGGAAGGGGG	-54	CNAG_01204	Broad
GG	RVGGTGGAGG	CNAG_05720::7:691573-691703(+)	76	85	+	8.38571	0.000461	0.81	GCAATGGATG	-24	CNAG_05720	Broad
GG	RVGGTGGAGG	CNAG_01395::5:414188-414318(-)	46	55	+	8.27143	0.000478	0.81	TCGGTGGTGG	-54	CNAG_01395	Broad
GA	GAMGAAMGAA	CNAG_05845::7:1023359-1023489(+)	60	69	+	16.5976	1.05e-06	0.048	GACGAACGAA	-40	CNAG_05845	Broad
GA	GAMGAAMGAA	CNAG_01789::11:935545-935675(+)	120	129	+	15.0244	6.26e-06	0.0686	GAAGAAAGAA	20	CNAG_01789	Broad
GA	GAMGAAMGAA	CNAG_05391::14:186484-186614(-)	58	67	+	14.9512	7.55e-06	0.0686	AACGAACGAA	-42	CNAG_05391	Broad
GA	GAMGAAMGAA	CNAG_05647::14:872304-872434(-)	59	68	+	14.9512	7.55e-06	0.0686	AACGAACGAA	-41	CNAG_05647	Broad
GA	GAMGAAMGAA	CNAG_01985::11:1450923-1451053(+)	14	23	+	14.8171	8.63e-06	0.0686	GAGGAACGAA	-86	CNAG_01985	Broad
GA	GAMGAAMGAA	CNAG_01273::5:734138-734268(-)	58	67	+	14.6707	9.65e-06	0.0686	GACCAACGAA	-42	CNAG_01273	Broad
GA	GAMGAAMGAA	CNAG_03791::2:827513-827643(-)	20	29	+	14.6341	1.05e-05	0.0686	GACGAGCGAA	-80	CNAG_03791	Broad
GA	GAMGAAMGAA	CNAG_05755::7:783284-783414(-)	16	25	+	13.9756	1.83e-05	0.105	AACGAAAGAA	-84	CNAG_05755	Broad
GA	GAMGAAMGAA	CNAG_02084::6:1241798-1241928(-)	14	23	+	13.6585	2.21e-05	0.107	GACGAGAGAA	-86	CNAG_02084	Broad
GA	GAMGAAMGAA	CNAG_00315::1:809384-809514(+)	31	40	+	13.4878	2.34e-05	0.107	GAAGGAAGAA	-69	CNAG_00315	Broad
GA	GAMGAAMGAA	CNAG_07359::1:1126515-1126645(-)	16	25	+	13.1707	2.88e-05	0.12	AAGGAACGAA	-84	CNAG_07359	Broad
GA	GAMGAAMGAA	CNAG_04132::9:91558-91688(+)	45	54	+	12.1098	5.17e-05	0.183	GAACAGCGAA	-55	CNAG_04132	Broad
GA	GAMGAAMGAA	CNAG_03388::8:823634-823764(-)	63	72	+	11.9146	5.59e-05	0.183	GAGCAAAGAA	-37	CNAG_03388	Broad
GA	GAMGAAMGAA	CNAG_02791::3:758418-758548(+)	79	88	+	11.9146	5.59e-05	0.183	GAGCAAAGAA	-21	CNAG_02791	Broad
GA	GAMGAAMGAA	CNAG_03528::8:1198135-1198265(+)	9	18	+	5.43902	0.000134	0.407	GACGAACGGA	-91	CNAG_03528	Broad
GA	GAMGAAMGAA	CNAG_05267::4:887937-888067(+)	74	83	+	5.14634	0.000144	0.412	GACGAACCAA	-26	CNAG_05267	Broad
GA	GAMGAAMGAA	CNAG_05354::14:73867-73997(+)	15	24	+	4.46341	0.00019	0.472	GTCGAAAGAA	-85	CNAG_05354	Broad
GA	GAMGAAMGAA	CNAG_02300::6:663976-664106(+)	61	70	+	4.21951	0.000198	0.472	GAAGCAAGAA	-39	CNAG_02300	Broad
GA	GAMGAAMGAA	CNAG_01273::5:734138-734268(-)	62	71	+	4.17073	0.000206	0.472	AACGAAGGAA	-38	CNAG_01273	Broad
GA	GAMGAAMGAA	CNAG_05845::7:1023359-1023489(+)	64	73	+	4.17073	0.000206	0.472	AACGAAGGAA	-36	CNAG_05845	Broad
GA	GAMGAAMGAA	CNAG_02501::6:149400-149530(-)	46	55	+	3.79268	0.000275	0.538	AACGAACGGA	-54	CNAG_02501	Broad
GA	GAMGAAMGAA	CNAG_04080::2:1573107-1573237(+)	47	56	+	3.79268	0.000275	0.538	AACGAACGGA	-53	CNAG_04080	Broad
GA	GAMGAAMGAA	CNAG_01846::11:1069814-1069944(+)	23	32	+	3.69512	0.00028	0.538	CACCAACGAA	-77	CNAG_01846	Broad
GA	GAMGAAMGAA	CNAG_00261::1:686713-686843(+)	8	17	+	3.68293	0.000284	0.538	GATGGAAGAA	-92	CNAG_00261	Broad
GA	GAMGAAMGAA	CNAG_06775::2:71199-71329(-)	51	60	+	3.65854	0.000294	0.538	GAGGAACGAT	-49	CNAG_06775	Broad
GA	GAMGAAMGAA	CNAG_05475::14:412869-412999(+)	68	77	+	3.5122	0.000323	0.543	GTCCAACGAA	-32	CNAG_05475	Broad
GA	GAMGAAMGAA	CNAG_05391::14:186484-186614(-)	62	71	+	3.5	0.000327	0.543	AACGAACAAA	-38	CNAG_05391	Broad
GA	GAMGAAMGAA	CNAG_02967::3:320803-320933(-)	31	40	+	3.29268	0.000358	0.543	GATCAAAGAA	-69	CNAG_02967	Broad
GA	GAMGAAMGAA	CNAG_05755::7:783284-783414(-)	12	21	+	3.23171	0.00037	0.543	AAATAACGAA	-88	CNAG_05755	Broad
GA	GAMGAAMGAA	CNAG_04689::10:690026-690156(+)	15	24	+	3.23171	0.00037	0.543	AAATAACGAA	-85	CNAG_04689	Broad
GA	GAMGAAMGAA	CNAG_00811::1:2146551-2146681(-)	117	126	+	3.19512	0.00039	0.543	GAACATCGAA	17	CNAG_00811	Broad
GA	GAMGAAMGAA	CNAG_02501::6:149400-149530(-)	42	51	+	3.09756	0.000403	0.543	CAACAACGAA	-58	CNAG_02501	Broad
GA	GAMGAAMGAA	CNAG_05391::14:186484-186614(-)	54	63	+	3.09756	0.000403	0.543	CAACAACGAA	-46	CNAG_05391	Broad
GA	GAMGAAMGAA	CNAG_05871::7:1087839-1087969(-)	107	116	+	3.09756	0.000403	0.543	CAACAACGAA	7	CNAG_05871	Broad
GA	GAMGAAMGAA	CNAG_04668::10:733548-733678(-)	46	55	+	2.91463	0.000439	0.562	GAACAACGAC	-54	CNAG_04668	Broad
GA	GAMGAAMGAA	CNAG_04502::9:1030773-1030903(-)	25	34	+	2.90244	0.000444	0.562	AAAGAACTAA	-75	CNAG_04502	Broad
GA	GAMGAAMGAA	CNAG_06121::12:367280-367410(+)	55	64	+	2.87805	0.000455	0.562	GAAGAGCGAT	-45	CNAG_06121	Broad
GA	GAMGAAMGAA	CNAG_05647::14:872304-872434(-)	63	72	+	2.81707	0.000478	0.563	AACGAAAGAG	-37	CNAG_05647	Broad
GA	GAMGAAMGAA	CNAG_03954::2:1269524-1269654(+)	63	72	+	2.71951	0.000485	0.563	CACCAAAGAA	-37	CNAG_03954	Broad
TATA	TATATAAASM	CNAG_04659::10:756883-757013(-)	68	77	+	13.5833	8.47e-06	0.182	TATATATACC	-32	CNAG_04659	Broad
TATA	TATATAAASM	CNAG_05525::14:553848-553978(+)	8	17	+	13.2083	1.75e-05	0.182	CATATAAACC	-92	CNAG_05525	Broad
TATA	TATATAAASM	CNAG_01942::11:1330950-1331080(-)	66	75	+	13.0972	2.21e-05	0.182	TATATAAATA	-34	CNAG_01942	Broad
TATA	TATATAAASM	CNAG_05095::4:422006-422136(+)	119	128	+	13.0972	2.21e-05	0.182	TATATAAATA	19	CNAG_05095	Broad
TATA	TATATAAASM	CNAG_02925::3:436986-437116(-)	67	76	+	12.7639	2.75e-05	0.182	TATATAAGGC	-33	CNAG_02925	Broad
TATA	TATATAAASM	CNAG_00261::1:686713-686843(+)	117	126	+	12.7639	2.75e-05	0.182	TATAAAAACA	17	CNAG_00261	Broad
TATA	TATATAAASM	CNAG_01751::11:792257-792387(+)	48	57	+	12.2639	4.33e-05	0.182	TATATATATC	-52	CNAG_01751	Broad
TATA	TATATAAASM	CNAG_00834::1:2212731-2212861(+)	59	68	+	12.2639	4.33e-05	0.182	TATATATATC	-41	CNAG_00834	Broad
TATA	TATATAAASM	CNAG_06666::7:420889-421019(+)	59	68	+	12.1806	4.65e-05	0.182	CATATAAAGC	-41	CNAG_06666	Broad
TATA	TATATAAASM	CNAG_02280::6:712254-712384(+)	84	93	+	12.1111	5.35e-05	0.182	TACATAAACA	-16	CNAG_02280	Broad
TATA	TATATAAASM	CNAG_03873::2:1058752-1058882(-)	60	69	+	12.0833	5.56e-05	0.182	TATATATAGA	-40	CNAG_03873	Broad
TATA	TATATAAASM	CNAG_03983::2:1332254-1332384(-)	58	67	+	11.9306	6.1e-05	0.182	TATAAATACC	-42	CNAG_03983	Broad
TATA	TATATAAASM	CNAG_00436::1:1137005-1137135(-)	85	94	+	11.9306	6.1e-05	0.182	TATAAATACC	-15	CNAG_00436	Broad
TATA	TATATAAASM	CNAG_05225::4:778265-778395(+)	32	41	+	11.8889	6.79e-05	0.182	CATATAAATC	-68	CNAG_05225	Broad
TATA	TATATAAASM	CNAG_01594::11:375347-375477(+)	56	65	+	11.8889	6.79e-05	0.182	CATATAAATC	-44	CNAG_01594	Broad
TATA	TATATAAASM	CNAG_03873::2:1058752-1058882(-)	58	67	+	11.7917	7.18e-05	0.182	TATATATATA	-42	CNAG_03873	Broad
TATA	TATATAAASM	CNAG_05095::4:422006-422136(+)	115	124	+	11.7917	7.18e-05	0.182	TATATATATA	15	CNAG_05095	Broad
TATA	TATATAAASM	CNAG_06169::12:505884-506014(-)	60	69	+	11.1667	0.000111	0.24	TATATATGTC	-40	CNAG_06169	Broad
TATA	TATATAAASM	CNAG_03113::8:83346-83476(-)	68	77	+	11.1667	0.000111	0.24	TATATATGTC	-32	CNAG_03113	Broad
TATA	TATATAAASM	CNAG_03983::2:1332254-1332384(-)	56	65	+	11.125	0.000116	0.24	AATATAAATA	-44	CNAG_03983	Broad
TATA	TATATAAASM	CNAG_02503::6:145102-145232(-)	14	23	+	11.0833	0.000122	0.24	CATATAAGGC	-86	CNAG_02503	Broad
TATA	TATATAAASM	CNAG_05980::7:1392799-1392929(-)	109	118	+	11.0833	0.000122	0.24	CATAAAAACA	9	CNAG_05980	Broad
TATA	TATATAAASM	CNAG_03004::3:231236-231366(-)	32	41	+	11.0139	0.000126	0.24	TACATAAGCA	-68	CNAG_03004	Broad
TATA	TATATAAASM	CNAG_05095::4:422006-422136(+)	121	130	+	10.9028	0.000136	0.249	TATAAATAGC	21	CNAG_05095	Broad
TATA	TATATAAASM	CNAG_05095::4:422006-422136(+)	117	126	+	10.8194	0.000143	0.25	TATATATAAA	17	CNAG_05095	Broad
TATA	TATATAAASM	CNAG_02692::3:1005358-1005488(-)	58	67	+	10.7917	0.000153	0.25	TACATAAATA	-42	CNAG_02692	Broad
TATA	TATATAAASM	CNAG_06648::7:381957-382087(+)	97	106	+	10.7917	0.000153	0.25	AATAAAAACA	-3	CNAG_06648	Broad
TATA	TATATAAASM	CNAG_00315::1:809384-809514(+)	63	72	+	10.6111	0.000164	0.259	TATAAATATC	-37	CNAG_00315	Broad
TATA	TATATAAASM	CNAG_05647::14:872304-872434(-)	112	121	+	10.1389	0.000219	0.3	AACATAAACA	12	CNAG_05647	Broad
TATA	TATATAAASM	CNAG_03873::2:1058752-1058882(-)	56	65	+	10.1111	0.000223	0.3	CATATATATA	-44	CNAG_03873	Broad
TATA	TATATAAASM	CNAG_05095::4:422006-422136(+)	113	122	+	10.1111	0.000223	0.3	CATATATATA	13	CNAG_05095	Broad
TATA	TATATAAASM	CNAG_04227::9:349172-349302(-)	30	39	+	10.0556	0.000225	0.3	CATAAAAAGA	-70	CNAG_04227	Broad
TATA	TATATAAASM	CNAG_05391::14:186484-186614(-)	14	23	+	9.95833	0.000235	0.3	AATAAATACC	-86	CNAG_05391	Broad
TATA	TATATAAASM	CNAG_01834::11:1037828-1037958(-)	103	112	+	9.95833	0.000235	0.3	TACATATATC	3	CNAG_01834	Broad
TATA	TATATAAASM	CNAG_05568::14:663518-663648(-)	72	81	+	9.94444	0.000237	0.3	AATAAAAATC	-28	CNAG_05568	Broad
TATA	TATATAAASM	CNAG_02550::6:21129-21259(+)	58	67	+	9.83333	0.000243	0.3	TACAAAAGCC	-42	CNAG_02550	Broad
TATA	TATATAAASM	CNAG_04227::9:349172-349302(-)	28	37	+	9.81944	0.000251	0.302	TACATAAAAA	-72	CNAG_04227	Broad
TATA	TATATAAASM	CNAG_05498::14:483507-483637(+)	70	79	+	9.77778	0.000258	0.302	TACATATAGA	-30	CNAG_05498	Broad
TATA	TATATAAASM	CNAG_01846::11:1069814-1069944(+)	60	69	+	9.61111	0.000276	0.315	CATATATAAC	-40	CNAG_01846	Broad
TATA	TATATAAASM	CNAG_05592::14:729910-730040(-)	12	21	+	9.47222	0.000295	0.315	AATAAAAATA	-88	CNAG_05592	Broad
TATA	TATATAAASM	CNAG_01803::11:965051-965181(+)	62	71	+	9.375	0.000302	0.315	TATAAAAGAA	-38	CNAG_01803	Broad
TATA	TATATAAASM	CNAG_02692::3:1005358-1005488(-)	60	69	+	9.22222	0.000319	0.315	CATAAATAGC	-40	CNAG_02692	Broad
TATA	TATATAAASM	CNAG_01942::11:1330950-1331080(-)	68	77	+	9.16667	0.000325	0.315	TATAAATAAA	-32	CNAG_01942	Broad
TATA	TATATAAASM	CNAG_03544::8:1242177-1242307(+)	97	106	+	9.15278	0.000329	0.315	TACAAATACA	-3	CNAG_03544	Broad
TATA	TATATAAASM	CNAG_04114::9:40547-40677(+)	104	113	+	9.13889	0.000336	0.315	CATAAAAGTC	4	CNAG_04114	Broad
TATA	TATATAAASM	CNAG_00920::5:1627767-1627897(-)	118	127	+	9.125	0.000338	0.315	CACATATACA	18	CNAG_00920	Broad
TATA	TATATAAASM	CNAG_03873::2:1058752-1058882(-)	118	127	+	9.125	0.000338	0.315	CACATATACA	18	CNAG_03873	Broad
TATA	TATATAAASM	CNAG_00149::1:410390-410520(+)	103	112	+	8.95833	0.000358	0.327	AACAAAAACC	3	CNAG_00149	Broad
TATA	TATATAAASM	CNAG_00735::1:1921908-1922038(-)	121	130	+	8.84722	0.000369	0.33	AATATATAAA	21	CNAG_00735	Broad
TATA	TATATAAASM	CNAG_05013::4:226242-226372(+)	12	21	+	8.59722	0.000401	0.351	TACAAATAGC	-88	CNAG_05013	Broad
TATA	TATATAAASM	CNAG_00264::1:693577-693707(-)	62	71	+	8.51389	0.000412	0.351	CATATATGAC	-38	CNAG_00264	Broad
TATA	TATATAAASM	CNAG_05225::4:778265-778395(+)	1	10	+	8.48611	0.000422	0.351	AACAAAAACA	-99	CNAG_05225	Broad
TATA	TATATAAASM	CNAG_06386::13:356522-356652(-)	82	91	+	8.48611	0.000422	0.351	AACAAAAACA	-18	CNAG_06386	Broad
TATA	TATATAAASM	CNAG_05570::14:665555-665685(-)	39	48	+	8.30556	0.000438	0.358	CACATAAGGA	-61	CNAG_05570	Broad
TATA	TATATAAASM	CNAG_06779::2:61501-61631(-)	85	94	+	7.83333	0.000496	0.379	TACAAATATA	-15	CNAG_06779	Broad
TC	TYTCTTCTTY	CNAG_00024::1:73431-73561(+)	86	95	+	15.9403	1.07e-06	0.0129	TCTCTTCTTT	-14	CNAG_00024	Broad
TC	TYTCTTCTTY	CNAG_04566::10:1020382-1020512(-)	88	97	+	15.9403	1.07e-06	0.0129	TCTCTTCTTT	-12	CNAG_04566	Broad
TC	TYTCTTCTTY	CNAG_03290::8:578065-578195(-)	102	111	+	15.9104	1.95e-06	0.0129	TCTCTTCTTC	2	CNAG_03290	Broad
TC	TYTCTTCTTY	CNAG_03190::8:299359-299489(+)	103	112	+	15.9104	1.95e-06	0.0129	TCTCTTCTTC	3	CNAG_03190	Broad
TC	TYTCTTCTTY	CNAG_04566::10:1020382-1020512(-)	76	85	+	15.7761	3.24e-06	0.0129	TTTCTTCTTT	-24	CNAG_04566	Broad
TC	TYTCTTCTTY	CNAG_00886::5:1726856-1726986(-)	82	91	+	15.7761	3.24e-06	0.0129	TTTCTTCTTT	-18	CNAG_00886	Broad
TC	TYTCTTCTTY	CNAG_07354::1:871166-871296(+)	36	45	+	14.8507	5.93e-06	0.0129	TCTCTTCCTC	-64	CNAG_07354	Broad
TC	TYTCTTCTTY	CNAG_00717::1:1868834-1868964(+)	82	91	+	14.8507	5.93e-06	0.0129	TCTCTTCCTC	-18	CNAG_00717	Broad
TC	TYTCTTCTTY	CNAG_03316::8:633352-633482(+)	68	77	+	14.7164	7e-06	0.0129	TTTCTTCCTT	-32	CNAG_03316	Broad
TC	TYTCTTCTTY	CNAG_02079::6:1258942-1259072(-)	79	88	+	14.7164	7e-06	0.0129	TTTCTTCCTT	-21	CNAG_02079	Broad
TC	TYTCTTCTTY	CNAG_06313::13:167659-167789(-)	82	91	+	14.7164	7e-06	0.0129	TTTCTTCCTT	-18	CNAG_06313	Broad
TC	TYTCTTCTTY	CNAG_03290::8:578065-578195(-)	87	96	+	14.7164	7e-06	0.0129	TTTCTTCCTT	-13	CNAG_03290	Broad
TC	TYTCTTCTTY	CNAG_01709::11:677736-677866(-)	109	118	+	14.7164	7e-06	0.0129	TTTCTTCCTT	9	CNAG_01709	Broad
TC	TYTCTTCTTY	CNAG_02091::6:1223506-1223636(-)	113	122	+	14.7164	7e-06	0.0129	TTTCTTCCTT	13	CNAG_02091	Broad
TC	TYTCTTCTTY	CNAG_06648::7:381957-382087(+)	62	71	+	14.403	8.77e-06	0.0129	TCTCCTCTTT	-38	CNAG_06648	Broad
TC	TYTCTTCTTY	CNAG_03983::2:1332254-1332384(-)	76	85	+	14.403	8.77e-06	0.0129	TCTCCTCTTT	-24	CNAG_03983	Broad
TC	TYTCTTCTTY	CNAG_04510::9:1051377-1051507(-)	86	95	+	14.403	8.77e-06	0.0129	TCTCCTCTTT	-14	CNAG_04510	Broad
TC	TYTCTTCTTY	CNAG_02923::3:442349-442479(-)	87	96	+	14.403	8.77e-06	0.0129	TCTCCTCTTT	-13	CNAG_02923	Broad
TC	TYTCTTCTTY	CNAG_06301::13:136982-137112(-)	90	99	+	14.403	8.77e-06	0.0129	TCTCCTCTTT	-10	CNAG_06301	Broad
TC	TYTCTTCTTY	CNAG_07778::9:1102874-1103004(+)	109	118	+	14.3731	9.51e-06	0.0132	TCTCCTCTTC	9	CNAG_07778	Broad
TC	TYTCTTCTTY	CNAG_00716::1:1866633-1866763(+)	66	75	+	14.2388	1.06e-05	0.0132	TTTCCTCTTT	-34	CNAG_00716	Broad
TC	TYTCTTCTTY	CNAG_04237::9:366177-366307(-)	90	99	+	14.2388	1.06e-05	0.0132	TTTCCTCTTT	-10	CNAG_04237	Broad
TC	TYTCTTCTTY	CNAG_06847::5:81663-81793(-)	114	123	+	14.2388	1.06e-05	0.0132	TTTCCTCTTT	14	CNAG_06847	Broad
TC	TYTCTTCTTY	CNAG_05480::14:427439-427569(-)	60	69	+	14.209	1.15e-05	0.0133	TTTCCTCTTC	-40	CNAG_05480	Broad
TC	TYTCTTCTTY	CNAG_04168::9:182817-182947(+)	78	87	+	14.209	1.15e-05	0.0133	TTTCCTCTTC	-22	CNAG_04168	Broad
TC	TYTCTTCTTY	CNAG_02815::3:709417-709547(-)	73	82	+	13.8507	1.28e-05	0.0143	TCTCTTTTTT	-27	CNAG_02815	Broad
TC	TYTCTTCTTY	CNAG_00848::1:2248671-2248801(-)	73	82	+	13.6866	1.54e-05	0.0161	TTTCTTTTTT	-27	CNAG_00848	Broad
TC	TYTCTTCTTY	CNAG_04689::10:690026-690156(+)	110	119	+	13.6866	1.54e-05	0.0161	TTTCTTTTTT	10	CNAG_04689	Broad
TC	TYTCTTCTTY	CNAG_01594::11:375347-375477(+)	71	80	+	13.5224	1.79e-05	0.0171	TCTTTTCTTT	-29	CNAG_01594	Broad
TC	TYTCTTCTTY	CNAG_00149::1:410390-410520(+)	84	93	+	13.5224	1.79e-05	0.0171	TCTTTTCTTT	-16	CNAG_00149	Broad
TC	TYTCTTCTTY	CNAG_00149::1:410390-410520(+)	89	98	+	13.4925	1.9e-05	0.0171	TCTTTTCTTC	-11	CNAG_00149	Broad
TC	TYTCTTCTTY	CNAG_02994::3:256957-257087(-)	90	99	+	13.4925	1.9e-05	0.0171	TCTTTTCTTC	-10	CNAG_02994	Broad
TC	TYTCTTCTTY	CNAG_04689::10:690026-690156(+)	114	123	+	13.3582	2.06e-05	0.018	TTTTTTCTTT	14	CNAG_04689	Broad
TC	TYTCTTCTTY	CNAG_01985::11:1450923-1451053(+)	85	94	+	13.3433	2.13e-05	0.0182	TCTCCTCCTT	-15	CNAG_01985	Broad
TC	TYTCTTCTTY	CNAG_02748::3:851998-852128(+)	90	99	+	13.3284	2.26e-05	0.0183	TTTTTTCTTC	-10	CNAG_02748	Broad
TC	TYTCTTCTTY	CNAG_05720::7:691573-691703(+)	103	112	+	13.3284	2.26e-05	0.0183	TTTTTTCTTC	3	CNAG_05720	Broad
TC	TYTCTTCTTY	CNAG_01799::11:961183-961313(-)	87	96	+	13.2388	2.48e-05	0.0186	TCTCTTCTCC	-13	CNAG_01799	Broad
TC	TYTCTTCTTY	CNAG_02239::6:825206-825336(+)	112	121	+	13.1791	2.57e-05	0.0186	TTTCCTCCTT	12	CNAG_02239	Broad
TC	TYTCTTCTTY	CNAG_00149::1:410390-410520(+)	76	85	+	13.1493	2.64e-05	0.0186	TTTCCTCCTC	-24	CNAG_00149	Broad
TC	TYTCTTCTTY	CNAG_05480::14:427439-427569(-)	63	72	+	13.1194	2.73e-05	0.0186	CCTCTTCTTT	-37	CNAG_05480	Broad
TC	TYTCTTCTTY	CNAG_04168::9:182817-182947(+)	90	99	+	13.1194	2.73e-05	0.0186	CCTCTTCTTT	-10	CNAG_04168	Broad
TC	TYTCTTCTTY	CNAG_04566::10:1020382-1020512(-)	83	92	+	13.1045	2.84e-05	0.0186	TTTCTTCTCT	-17	CNAG_04566	Broad
TC	TYTCTTCTTY	CNAG_02985::3:275975-276105(-)	89	98	+	13.1045	2.84e-05	0.0186	TTTCTTCTCT	-11	CNAG_02985	Broad
TC	TYTCTTCTTY	CNAG_00741::1:1941065-1941195(+)	87	96	+	13.0896	2.91e-05	0.0186	CCTCTTCTTC	-13	CNAG_00741	Broad
TC	TYTCTTCTTY	CNAG_03322::8:648115-648245(-)	84	93	+	12.9552	3.11e-05	0.0186	CTTCTTCTTT	-16	CNAG_03322	Broad
TC	TYTCTTCTTY	CNAG_02843::3:634267-634397(+)	87	96	+	12.9552	3.11e-05	0.0186	CTTCTTCTTT	-13	CNAG_02843	Broad
TC	TYTCTTCTTY	CNAG_03290::8:578065-578195(-)	105	114	+	12.9254	3.2e-05	0.0186	CTTCTTCTTC	5	CNAG_03290	Broad
TC	TYTCTTCTTY	CNAG_05262::4:875125-875255(+)	109	118	+	12.9254	3.2e-05	0.0186	CTTCTTCTTC	9	CNAG_05262	Broad
TC	TYTCTTCTTY	CNAG_03791::2:827513-827643(-)	116	125	+	12.9254	3.2e-05	0.0186	CTTCTTCTTC	16	CNAG_03791	Broad
TC	TYTCTTCTTY	CNAG_06646::7:378603-378733(-)	87	96	+	12.7612	3.39e-05	0.0186	TCTCTTTCTC	-13	CNAG_06646	Broad
TC	TYTCTTCTTY	CNAG_04082::2:1575225-1575355(+)	86	95	+	12.6269	3.52e-05	0.0186	TTTCTTTCTT	-14	CNAG_04082	Broad
TC	TYTCTTCTTY	CNAG_04004::2:1374251-1374381(+)	86	95	+	12.597	3.63e-05	0.0186	TTTCTTTCTC	-14	CNAG_04004	Broad
TC	TYTCTTCTTY	CNAG_05013::4:226242-226372(+)	107	116	+	12.597	3.63e-05	0.0186	TTTCTTTCTC	7	CNAG_05013	Broad
TC	TYTCTTCTTY	CNAG_02985::3:275975-276105(-)	80	89	+	12.4627	3.73e-05	0.0186	TCTTTTCCTT	-20	CNAG_02985	Broad
TC	TYTCTTCTTY	CNAG_05892::7:1130816-1130946(-)	81	90	+	12.4627	3.73e-05	0.0186	TCTTTTCCTT	-19	CNAG_05892	Broad
TC	TYTCTTCTTY	CNAG_01361::5:497329-497459(+)	82	91	+	12.4627	3.73e-05	0.0186	TCTTTTCCTT	-18	CNAG_01361	Broad
TC	TYTCTTCTTY	CNAG_00187::1:506902-507032(+)	107	116	+	12.4627	3.73e-05	0.0186	TCTTTTCCTT	7	CNAG_00187	Broad
TC	TYTCTTCTTY	CNAG_00092::1:255924-256054(+)	113	122	+	12.4627	3.73e-05	0.0186	TCTTTTCCTT	13	CNAG_00092	Broad
TC	TYTCTTCTTY	CNAG_03399::8:854915-855045(-)	14	23	+	12.2836	4.15e-05	0.0186	TCTCCTTTTC	-86	CNAG_03399	Broad
TC	TYTCTTCTTY	CNAG_03359::8:744099-744229(+)	55	64	+	12.2836	4.15e-05	0.0186	TCTCCTTTTC	-45	CNAG_03359	Broad
TC	TYTCTTCTTY	CNAG_03260::8:511412-511542(-)	63	72	+	12.2836	4.15e-05	0.0186	TCTCCTTTTC	-37	CNAG_03260	Broad
TC	TYTCTTCTTY	CNAG_03322::8:648115-648245(-)	91	100	+	12.2687	4.25e-05	0.0186	TTTTTTCCTC	-9	CNAG_03322	Broad
TC	TYTCTTCTTY	CNAG_01014::5:1435778-1435908(-)	81	90	+	12.1194	4.62e-05	0.0186	TTTCCTTTTC	-19	CNAG_01014	Broad
TC	TYTCTTCTTY	CNAG_02985::3:275975-276105(-)	83	92	+	12.1194	4.62e-05	0.0186	TTTCCTTTTC	-17	CNAG_02985	Broad
TC	TYTCTTCTTY	CNAG_00261::1:686713-686843(+)	89	98	+	12.1194	4.62e-05	0.0186	TTTCCTTTTC	-11	CNAG_00261	Broad
TC	TYTCTTCTTY	CNAG_01709::11:677736-677866(-)	103	112	+	12.1194	4.62e-05	0.0186	TTTCCTTTTC	3	CNAG_01709	Broad
TC	TYTCTTCTTY	CNAG_02079::6:1258942-1259072(-)	59	68	+	12.0597	4.7e-05	0.0186	CCTCTTCCTT	-41	CNAG_02079	Broad
TC	TYTCTTCTTY	CNAG_03345::8:704183-704313(-)	77	86	+	12.0597	4.7e-05	0.0186	CCTCTTCCTT	-23	CNAG_03345	Broad
TC	TYTCTTCTTY	CNAG_00656::1:1707235-1707365(+)	89	98	+	12.0597	4.7e-05	0.0186	CCTCTTCCTT	-11	CNAG_00656	Broad
TC	TYTCTTCTTY	CNAG_05720::7:691573-691703(+)	106	115	+	12.0448	4.79e-05	0.0186	TTTCTTCCCT	6	CNAG_05720	Broad
TC	TYTCTTCTTY	CNAG_04906::10:61244-61374(-)	77	86	+	11.9851	5.03e-05	0.0186	TCTTCTCTTT	-23	CNAG_04906	Broad
TC	TYTCTTCTTY	CNAG_00138::1:374448-374578(+)	86	95	+	11.9851	5.03e-05	0.0186	TCTTCTCTTT	-14	CNAG_00138	Broad
TC	TYTCTTCTTY	CNAG_05714::7:680905-681035(-)	70	79	+	11.9552	5.12e-05	0.0186	TCTTCTCTTC	-30	CNAG_05714	Broad
TC	TYTCTTCTTY	CNAG_04566::10:1020382-1020512(-)	85	94	+	11.9552	5.12e-05	0.0186	TCTTCTCTTC	-15	CNAG_04566	Broad
TC	TYTCTTCTTY	CNAG_00626::1:1607258-1607388(+)	103	112	+	11.9552	5.12e-05	0.0186	TCTTCTCTTC	3	CNAG_00626	Broad
TC	TYTCTTCTTY	CNAG_00884::5:1732794-1732924(-)	120	129	+	11.9552	5.12e-05	0.0186	TCTTCTCTTC	20	CNAG_00884	Broad
TC	TYTCTTCTTY	CNAG_04985::4:149118-149248(+)	33	42	+	11.8955	5.21e-05	0.0186	CTTCTTCCTT	-67	CNAG_04985	Broad
TC	TYTCTTCTTY	CNAG_00741::1:1941065-1941195(+)	90	99	+	11.8955	5.21e-05	0.0186	CTTCTTCCTT	-10	CNAG_00741	Broad
TC	TYTCTTCTTY	CNAG_05480::14:427439-427569(-)	90	99	+	11.8955	5.21e-05	0.0186	CTTCTTCCTT	-10	CNAG_05480	Broad
TC	TYTCTTCTTY	CNAG_03528::8:1198135-1198265(+)	67	76	+	11.8657	5.28e-05	0.0186	CTTCTTCCTC	-33	CNAG_03528	Broad
TC	TYTCTTCTTY	CNAG_07359::1:1126515-1126645(-)	106	115	+	11.8657	5.28e-05	0.0186	CTTCTTCCTC	6	CNAG_07359	Broad
TC	TYTCTTCTTY	CNAG_03290::8:578065-578195(-)	108	117	+	11.8657	5.28e-05	0.0186	CTTCTTCCTC	8	CNAG_03290	Broad
TC	TYTCTTCTTY	CNAG_05714::7:680905-681035(-)	73	82	+	11.7463	5.61e-05	0.0191	TCTCTTCGTT	-27	CNAG_05714	Broad
TC	TYTCTTCTTY	CNAG_02022::6:1411929-1412059(-)	86	95	+	11.7463	5.61e-05	0.0191	TCTCTTCGTT	-14	CNAG_02022	Broad
TC	TYTCTTCTTY	CNAG_00626::1:1607258-1607388(+)	106	115	+	11.7463	5.61e-05	0.0191	TCTCTTCGTT	6	CNAG_00626	Broad
TC	TYTCTTCTTY	CNAG_06794::2:22810-22940(-)	31	40	+	11.7164	5.76e-05	0.0195	TCTCTTCGTC	-69	CNAG_06794	Broad
TC	TYTCTTCTTY	CNAG_00149::1:410390-410520(+)	79	88	+	11.5821	6e-05	0.0201	CCTCCTCTTT	-21	CNAG_00149	Broad
TC	TYTCTTCTTY	CNAG_02813::3:714128-714258(-)	74	83	+	11.5522	6.24e-05	0.0203	TTTCTTCGTC	-26	CNAG_02813	Broad
TC	TYTCTTCTTY	CNAG_02437::6:331014-331144(-)	90	99	+	11.5522	6.24e-05	0.0203	CCTCCTCTTC	-10	CNAG_02437	Broad
TC	TYTCTTCTTY	CNAG_03983::2:1332254-1332384(-)	71	80	+	11.5373	6.32e-05	0.0203	TTTCCTCTCC	-29	CNAG_03983	Broad
TC	TYTCTTCTTY	CNAG_04674::10:724425-724555(-)	105	114	+	11.5373	6.32e-05	0.0203	TTTCCTCTCC	5	CNAG_04674	Broad
TC	TYTCTTCTTY	CNAG_06313::13:167659-167789(-)	75	84	+	11.4179	6.56e-05	0.0209	CTTCCTCTTT	-25	CNAG_06313	Broad
TC	TYTCTTCTTY	CNAG_07354::1:871166-871296(+)	39	48	+	11.3881	6.76e-05	0.0213	CTTCCTCTTC	-61	CNAG_07354	Broad
TC	TYTCTTCTTY	CNAG_07359::1:1126515-1126645(-)	102	111	+	11.2537	7.04e-05	0.022	TCTCCTTCTT	2	CNAG_07359	Broad
TC	TYTCTTCTTY	CNAG_00441::1:1147528-1147658(-)	19	28	+	11.2388	7.19e-05	0.0222	TTTTTTTTTC	-81	CNAG_00441	Broad
TC	TYTCTTCTTY	CNAG_02091::6:1223506-1223636(-)	105	114	+	11.2239	7.38e-05	0.0222	TCTCTTCATT	5	CNAG_02091	Broad
TC	TYTCTTCTTY	CNAG_00928::5:1610615-1610745(-)	94	103	+	11.194	7.47e-05	0.0222	TCTCTTCATC	-6	CNAG_00928	Broad
TC	TYTCTTCTTY	CNAG_02503::6:145102-145232(-)	94	103	+	11.194	7.47e-05	0.0222	TCTCTTCATC	-6	CNAG_02503	Broad
TC	TYTCTTCTTY	CNAG_03448::8:973899-974029(-)	83	92	+	11.1791	7.67e-05	0.0222	TCTCGTCTTT	-17	CNAG_03448	Broad
TC	TYTCTTCTTY	CNAG_02994::3:256957-257087(-)	88	97	+	11.1791	7.67e-05	0.0222	TCTCTTTTCT	-12	CNAG_02994	Broad
TC	TYTCTTCTTY	CNAG_06998::9:1149811-1149941(+)	115	124	+	11.1791	7.67e-05	0.0222	TCTCTTTTCT	15	CNAG_06998	Broad
TC	TYTCTTCTTY	CNAG_05892::7:1130816-1130946(-)	79	88	+	11.1493	7.83e-05	0.0223	TCTCTTTTCC	-21	CNAG_05892	Broad
TC	TYTCTTCTTY	CNAG_00092::1:255924-256054(+)	111	120	+	11.1493	7.83e-05	0.0223	TCTCTTTTCC	11	CNAG_00092	Broad
TC	TYTCTTCTTY	CNAG_01655::11:537352-537482(-)	94	103	+	11.0597	8.16e-05	0.0228	TTTCTTCATT	-6	CNAG_01655	Broad
TC	TYTCTTCTTY	CNAG_02748::3:851998-852128(+)	75	84	+	11.0299	8.38e-05	0.0228	TTTCTTCATC	-25	CNAG_02748	Broad
TC	TYTCTTCTTY	CNAG_02748::3:851998-852128(+)	93	102	+	11.0299	8.38e-05	0.0228	TTTCTTCATC	-7	CNAG_02748	Broad
TC	TYTCTTCTTY	CNAG_06847::5:81663-81793(-)	121	130	+	11.0299	8.38e-05	0.0228	TTTCTTCATC	21	CNAG_06847	Broad
TC	TYTCTTCTTY	CNAG_03961::2:1282412-1282542(+)	50	59	+	11.0149	8.62e-05	0.0228	TTTCTTTTCT	-50	CNAG_03961	Broad
TC	TYTCTTCTTY	CNAG_06794::2:22810-22940(-)	60	69	+	11.0149	8.62e-05	0.0228	TTTCGTCTTT	-40	CNAG_06794	Broad
TC	TYTCTTCTTY	CNAG_00149::1:410390-410520(+)	87	96	+	11.0149	8.62e-05	0.0228	TTTCTTTTCT	-13	CNAG_00149	Broad
TC	TYTCTTCTTY	CNAG_04566::10:1020382-1020512(-)	70	79	+	11	8.71e-05	0.0228	CCTCTTTTTC	-30	CNAG_04566	Broad
TC	TYTCTTCTTY	CNAG_07004::5:247847-247977(-)	80	89	+	11	8.71e-05	0.0228	CCTCTTTTTC	-20	CNAG_07004	Broad
TC	TYTCTTCTTY	CNAG_01594::11:375347-375477(+)	74	83	+	10.9851	8.91e-05	0.0228	TTTCTTTTCC	-26	CNAG_01594	Broad
TC	TYTCTTCTTY	CNAG_01361::5:497329-497459(+)	80	89	+	10.9851	8.91e-05	0.0228	TTTCTTTTCC	-20	CNAG_01361	Broad
TC	TYTCTTCTTY	CNAG_00187::1:506902-507032(+)	105	114	+	10.9851	8.91e-05	0.0228	TTTCTTTTCC	5	CNAG_00187	Broad
TC	TYTCTTCTTY	CNAG_05480::14:427439-427569(-)	66	75	+	10.8657	9.2e-05	0.0231	CTTCTTTTTT	-34	CNAG_05480	Broad
TC	TYTCTTCTTY	CNAG_03322::8:648115-648245(-)	87	96	+	10.8657	9.2e-05	0.0231	CTTCTTTTTT	-13	CNAG_03322	Broad
TC	TYTCTTCTTY	CNAG_06998::9:1149811-1149941(+)	117	126	+	10.8507	9.31e-05	0.0232	TCTTTTCTCT	17	CNAG_06998	Broad
TC	TYTCTTCTTY	CNAG_01014::5:1435778-1435908(-)	84	93	+	10.7015	9.8e-05	0.0243	CCTTTTCTTT	-16	CNAG_01014	Broad
TC	TYTCTTCTTY	CNAG_02985::3:275975-276105(-)	86	95	+	10.6716	0.000101	0.0246	CCTTTTCTTC	-14	CNAG_02985	Broad
TC	TYTCTTCTTY	CNAG_01709::11:677736-677866(-)	106	115	+	10.6716	0.000101	0.0246	CCTTTTCTTC	6	CNAG_01709	Broad
TC	TYTCTTCTTY	CNAG_00187::1:506902-507032(+)	102	111	+	10.5373	0.000104	0.0249	CTTTTTCTTT	2	CNAG_00187	Broad
TC	TYTCTTCTTY	CNAG_04064::2:1535257-1535387(-)	115	124	+	10.5373	0.000104	0.0249	CTTTTTCTTT	15	CNAG_04064	Broad
TC	TYTCTTCTTY	CNAG_04566::10:1020382-1020512(-)	73	82	+	10.5075	0.000106	0.0249	CTTTTTCTTC	-27	CNAG_04566	Broad
TC	TYTCTTCTTY	CNAG_00747::1:1960138-1960268(+)	90	99	+	10.5075	0.000106	0.0249	TTTCCTCCCT	-10	CNAG_00747	Broad
TC	TYTCTTCTTY	CNAG_01390::5:422974-423104(+)	52	61	+	10.4925	0.000107	0.0249	CCTCCTCCTC	-48	CNAG_01390	Broad
TC	TYTCTTCTTY	CNAG_05759::7:796679-796809(-)	110	119	+	10.4776	0.000107	0.0249	TTTCCTCCCC	10	CNAG_05759	Broad
TC	TYTCTTCTTY	CNAG_04566::10:1020382-1020512(-)	72	81	+	10.3731	0.00011	0.0249	TCTTTTTCTT	-28	CNAG_04566	Broad
TC	TYTCTTCTTY	CNAG_00187::1:506902-507032(+)	101	110	+	10.3731	0.00011	0.0249	TCTTTTTCTT	1	CNAG_00187	Broad
TC	TYTCTTCTTY	CNAG_04064::2:1535257-1535387(-)	114	123	+	10.3731	0.00011	0.0249	TCTTTTTCTT	14	CNAG_04064	Broad
TC	TYTCTTCTTY	CNAG_04054::2:1508320-1508450(+)	115	124	+	10.3731	0.00011	0.0249	TCTTTTTCTT	15	CNAG_04054	Broad
TC	TYTCTTCTTY	CNAG_00717::1:1868834-1868964(+)	85	94	+	10.3582	0.000111	0.0249	CTTCCTCCTT	-15	CNAG_00717	Broad
TC	TYTCTTCTTY	CNAG_05714::7:680905-681035(-)	53	62	+	10.3284	0.000112	0.025	CTTCCTCCTC	-47	CNAG_05714	Broad
TC	TYTCTTCTTY	CNAG_07359::1:1126515-1126645(-)	109	118	+	10.3284	0.000112	0.025	CTTCCTCCTC	9	CNAG_07359	Broad
TC	TYTCTTCTTY	CNAG_05720::7:691573-691703(+)	102	111	+	10.209	0.000116	0.0255	TTTTTTTCTT	2	CNAG_05720	Broad
TC	TYTCTTCTTY	CNAG_00135::1:367794-367924(+)	54	63	+	10.1194	0.00012	0.0259	TCTCTTTCCT	-46	CNAG_00135	Broad
TC	TYTCTTCTTY	CNAG_04004::2:1374251-1374381(+)	18	27	+	10.0149	0.000123	0.0259	TTTCCTCGTC	-82	CNAG_04004	Broad
TC	TYTCTTCTTY	CNAG_00418::1:1098630-1098760(-)	94	103	+	10.0149	0.000123	0.0259	TTTCCTCGTC	-6	CNAG_00418	Broad
TC	TYTCTTCTTY	CNAG_06313::13:167659-167789(-)	78	87	+	9.97015	0.000124	0.0259	CCTCTTTCTT	-22	CNAG_06313	Broad
TC	TYTCTTCTTY	CNAG_02923::3:442349-442479(-)	90	99	+	9.97015	0.000124	0.0259	CCTCTTTCTT	-10	CNAG_02923	Broad
TC	TYTCTTCTTY	CNAG_06847::5:81663-81793(-)	117	126	+	9.97015	0.000124	0.0259	CCTCTTTCTT	17	CNAG_06847	Broad
TC	TYTCTTCTTY	CNAG_01014::5:1435778-1435908(-)	87	96	+	9.92537	0.000128	0.026	TTTCTTTCCC	-13	CNAG_01014	Broad
TC	TYTCTTCTTY	CNAG_05480::14:427439-427569(-)	65	74	+	9.89552	0.000129	0.026	TCTTCTTTTT	-35	CNAG_05480	Broad
TC	TYTCTTCTTY	CNAG_03322::8:648115-648245(-)	86	95	+	9.89552	0.000129	0.026	TCTTCTTTTT	-14	CNAG_03322	Broad
TC	TYTCTTCTTY	CNAG_01594::11:375347-375477(+)	68	77	+	9.86567	0.00013	0.026	TCTTCTTTTC	-32	CNAG_01594	Broad
TC	TYTCTTCTTY	CNAG_04566::10:1020382-1020512(-)	90	99	+	9.86567	0.00013	0.026	TCTTCTTTTC	-10	CNAG_04566	Broad
TC	TYTCTTCTTY	CNAG_04985::4:149118-149248(+)	30	39	+	9.8209	0.000132	0.026	TCCCTTCTTC	-70	CNAG_04985	Broad
TC	TYTCTTCTTY	CNAG_03322::8:648115-648245(-)	81	90	+	9.8209	0.000132	0.026	TCCCTTCTTC	-19	CNAG_03322	Broad
TC	TYTCTTCTTY	CNAG_04566::10:1020382-1020512(-)	79	88	+	9.80597	0.000133	0.026	CTTCTTTCTT	-21	CNAG_04566	Broad
TC	TYTCTTCTTY	CNAG_00886::5:1726856-1726986(-)	85	94	+	9.80597	0.000133	0.026	CTTCTTTCTT	-15	CNAG_00886	Broad
TC	TYTCTTCTTY	CNAG_01594::11:375347-375477(+)	76	85	+	9.76119	0.000136	0.026	TCTTTTCCCC	-24	CNAG_01594	Broad
TC	TYTCTTCTTY	CNAG_04689::10:690026-690156(+)	109	118	+	9.73134	0.000137	0.026	TTTTCTTTTT	9	CNAG_04689	Broad
TC	TYTCTTCTTY	CNAG_01594::11:375347-375477(+)	73	82	+	9.70149	0.000138	0.026	TTTTCTTTTC	-27	CNAG_01594	Broad
TC	TYTCTTCTTY	CNAG_01361::5:497329-497459(+)	79	88	+	9.70149	0.000138	0.026	TTTTCTTTTC	-21	CNAG_01361	Broad
TC	TYTCTTCTTY	CNAG_00149::1:410390-410520(+)	86	95	+	9.70149	0.000138	0.026	TTTTCTTTTC	-14	CNAG_00149	Broad
TC	TYTCTTCTTY	CNAG_00187::1:506902-507032(+)	104	113	+	9.70149	0.000138	0.026	TTTTCTTTTC	4	CNAG_00187	Broad
TC	TYTCTTCTTY	CNAG_01361::5:497329-497459(+)	90	99	+	9.68657	0.00014	0.026	TTCCTTCTTT	-10	CNAG_01361	Broad
TC	TYTCTTCTTY	CNAG_06881::3:1412070-1412200(+)	105	114	+	9.68657	0.00014	0.026	TCTCCTCATT	5	CNAG_06881	Broad
TC	TYTCTTCTTY	CNAG_04726::10:570598-570728(-)	63	72	+	9.65672	0.000143	0.026	TTCCTTCTTC	-37	CNAG_04726	Broad
TC	TYTCTTCTTY	CNAG_05480::14:427439-427569(-)	87	96	+	9.65672	0.000143	0.026	TTCCTTCTTC	-13	CNAG_05480	Broad
TC	TYTCTTCTTY	CNAG_03765::2:747460-747590(+)	87	96	+	9.65672	0.000143	0.026	TTCCTTCTTC	-13	CNAG_03765	Broad
TC	TYTCTTCTTY	CNAG_06313::13:167659-167789(-)	90	99	+	9.65672	0.000143	0.026	TTCCTTCTTC	-10	CNAG_06313	Broad
TC	TYTCTTCTTY	CNAG_05904::7:1171782-1171912(+)	93	102	+	9.65672	0.000143	0.026	TCTCCTCATC	-7	CNAG_05904	Broad
TC	TYTCTTCTTY	CNAG_03359::8:744099-744229(+)	58	67	+	9.64179	0.000145	0.026	CCTTTTCCTT	-42	CNAG_03359	Broad
TC	TYTCTTCTTY	CNAG_07354::1:871166-871296(+)	86	95	+	9.64179	0.000145	0.026	CCTTTTCCTT	-14	CNAG_07354	Broad
TC	TYTCTTCTTY	CNAG_00261::1:686713-686843(+)	86	95	+	9.64179	0.000145	0.026	CCTTTTCCTT	-14	CNAG_00261	Broad
TC	TYTCTTCTTY	CNAG_00761::1:2001153-2001283(-)	64	73	+	9.61194	0.000148	0.0262	TCTCCTTTCC	-36	CNAG_00761	Broad
TC	TYTCTTCTTY	CNAG_03983::2:1332254-1332384(-)	68	77	+	9.61194	0.000148	0.0262	CCTTTTCCTC	-32	CNAG_03983	Broad
TC	TYTCTTCTTY	CNAG_02079::6:1258942-1259072(-)	89	98	+	9.61194	0.000148	0.0262	CCTTTTCCTC	-11	CNAG_02079	Broad
TC	TYTCTTCTTY	CNAG_06108::12:331488-331618(-)	91	100	+	9.47761	0.000156	0.0264	CTTTTTCCTT	-9	CNAG_06108	Broad
TC	TYTCTTCTTY	CNAG_00717::1:1868834-1868964(+)	88	97	+	9.46269	0.000158	0.0264	CCTCCTTTTC	-12	CNAG_00717	Broad
TC	TYTCTTCTTY	CNAG_01014::5:1435778-1435908(-)	76	85	+	9.44776	0.000159	0.0264	TTTCCTTTCC	-24	CNAG_01014	Broad
TC	TYTCTTCTTY	CNAG_02300::6:663976-664106(+)	121	130	+	9.38806	0.00016	0.0264	CCTCTTCCCT	21	CNAG_02300	Broad
TC	TYTCTTCTTY	CNAG_01437::5:311921-312051(+)	69	78	+	9.35821	0.00016	0.0264	CCTCTTCCCC	-31	CNAG_01437	Broad
TC	TYTCTTCTTY	CNAG_04168::9:182817-182947(+)	81	90	+	9.35821	0.00016	0.0264	CCTCTTCCCC	-19	CNAG_04168	Broad
TC	TYTCTTCTTY	CNAG_02748::3:851998-852128(+)	85	94	+	9.32836	0.000163	0.0264	CTTCCTTTTT	-15	CNAG_02748	Broad
TC	TYTCTTCTTY	CNAG_05892::7:1130816-1130946(-)	88	97	+	9.32836	0.000163	0.0264	CTTCCTTTTT	-12	CNAG_05892	Broad
TC	TYTCTTCTTY	CNAG_06646::7:378603-378733(-)	103	112	+	9.32836	0.000163	0.0264	CTTCCTTTTT	3	CNAG_06646	Broad
TC	TYTCTTCTTY	CNAG_06096::12:295093-295223(+)	109	118	+	9.32836	0.000163	0.0264	CTTCCTTTTT	9	CNAG_06096	Broad
TC	TYTCTTCTTY	CNAG_00092::1:255924-256054(+)	120	129	+	9.32836	0.000163	0.0264	CTTCCTTTTT	20	CNAG_00092	Broad
TC	TYTCTTCTTY	CNAG_02985::3:275975-276105(-)	91	100	+	9.31343	0.000164	0.0264	TCTTCTCTCT	-9	CNAG_02985	Broad
TC	TYTCTTCTTY	CNAG_04985::4:149118-149248(+)	36	45	+	9.29851	0.000165	0.0264	CTTCCTTTTC	-64	CNAG_04985	Broad
TC	TYTCTTCTTY	CNAG_05095::4:422006-422136(+)	68	77	+	9.29851	0.000165	0.0264	TCTTTTCGTC	-32	CNAG_05095	Broad
TC	TYTCTTCTTY	CNAG_05455::14:355960-356090(-)	84	93	+	9.29851	0.000165	0.0264	TCTTTTCGTC	-16	CNAG_05455	Broad
TC	TYTCTTCTTY	CNAG_02079::6:1258942-1259072(-)	86	95	+	9.29851	0.000165	0.0264	CTTCCTTTTC	-14	CNAG_02079	Broad
TC	TYTCTTCTTY	CNAG_01985::11:1450923-1451053(+)	69	78	+	9.28358	0.000166	0.0264	TCTTCTCTCC	-31	CNAG_01985	Broad
TC	TYTCTTCTTY	CNAG_03015::3:204230-204360(-)	91	100	+	9.28358	0.000166	0.0264	TCTTCTCTCC	-9	CNAG_03015	Broad
TC	TYTCTTCTTY	CNAG_03765::2:747460-747590(+)	90	99	+	9.22388	0.000167	0.0264	CTTCTTCCCT	-10	CNAG_03765	Broad
TC	TYTCTTCTTY	CNAG_05711::7:672645-672775(-)	52	61	+	9.16418	0.00017	0.0267	TTTTTTCGTT	-48	CNAG_05711	Broad
TC	TYTCTTCTTY	CNAG_04004::2:1374251-1374381(+)	89	98	+	9	0.00018	0.028	CTTTCTCTTT	-11	CNAG_04004	Broad
TC	TYTCTTCTTY	CNAG_02952::3:360461-360591(-)	116	125	+	9	0.00018	0.028	CTTTCTCTTT	16	CNAG_02952	Broad
TC	TYTCTTCTTY	CNAG_01594::11:375347-375477(+)	66	75	+	8.98507	0.000182	0.028	ACTCTTCTTT	-34	CNAG_01594	Broad
TC	TYTCTTCTTY	CNAG_04739::10:533809-533939(-)	91	100	+	8.98507	0.000182	0.028	ACTCTTCTTT	-9	CNAG_04739	Broad
TC	TYTCTTCTTY	CNAG_00717::1:1868834-1868964(+)	79	88	+	8.97015	0.000184	0.028	CTTTCTCTTC	-21	CNAG_00717	Broad
TC	TYTCTTCTTY	CNAG_01799::11:961183-961313(-)	84	93	+	8.97015	0.000184	0.028	CTTTCTCTTC	-16	CNAG_01799	Broad
TC	TYTCTTCTTY	CNAG_06646::7:378603-378733(-)	90	99	+	8.97015	0.000184	0.028	CTTTCTCTTC	-10	CNAG_06646	Broad
TC	TYTCTTCTTY	CNAG_02418::6:376018-376148(-)	31	40	+	8.9403	0.000186	0.0281	TTTCTTTATC	-69	CNAG_02418	Broad
TC	TYTCTTCTTY	CNAG_02952::3:360461-360591(-)	106	115	+	8.9403	0.000186	0.0281	TTTCTTTATC	6	CNAG_02952	Broad
TC	TYTCTTCTTY	CNAG_06847::5:81663-81793(-)	69	78	+	8.92537	0.000188	0.0282	CCTCTTCGTT	-31	CNAG_06847	Broad
TC	TYTCTTCTTY	CNAG_03301::8:603519-603649(-)	85	94	+	8.92537	0.000188	0.0282	TTTCGTTTTT	-15	CNAG_03301	Broad
TC	TYTCTTCTTY	CNAG_02843::3:634267-634397(+)	86	95	+	8.83582	0.000194	0.0286	TCTTCTTCTT	-14	CNAG_02843	Broad
TC	TYTCTTCTTY	CNAG_03290::8:578065-578195(-)	104	113	+	8.83582	0.000194	0.0286	TCTTCTTCTT	4	CNAG_03290	Broad
TC	TYTCTTCTTY	CNAG_03791::2:827513-827643(-)	115	124	+	8.83582	0.000194	0.0286	TCTTCTTCTT	15	CNAG_03791	Broad
TC	TYTCTTCTTY	CNAG_03198::8:318047-318177(+)	93	102	+	8.77612	0.000201	0.0292	TCTTTTCATC	-7	CNAG_03198	Broad
TC	TYTCTTCTTY	CNAG_06800::2:5220-5350(+)	93	102	+	8.77612	0.000201	0.0292	TCTTTTCATC	-7	CNAG_06800	Broad
TC	TYTCTTCTTY	CNAG_00717::1:1868834-1868964(+)	73	82	+	8.76119	0.000204	0.0292	TCTTGTCTTT	-27	CNAG_00717	Broad
TC	TYTCTTCTTY	CNAG_02663::3:1083524-1083654(+)	81	90	+	8.76119	0.000204	0.0292	TCTTGTCTTT	-19	CNAG_02663	Broad
TC	TYTCTTCTTY	CNAG_04689::10:690026-690156(+)	112	121	+	8.76119	0.000204	0.0292	TCTTTTTTCT	12	CNAG_04689	Broad
TC	TYTCTTCTTY	CNAG_07354::1:871166-871296(+)	31	40	+	8.74627	0.000205	0.0292	CTTCCTCTCT	-69	CNAG_07354	Broad
TC	TYTCTTCTTY	CNAG_00024::1:73431-73561(+)	81	90	+	8.74627	0.000205	0.0292	CTTCCTCTCT	-19	CNAG_00024	Broad
TC	TYTCTTCTTY	CNAG_03322::8:648115-648245(-)	89	98	+	8.73134	0.000208	0.0292	TCTTTTTTCC	-11	CNAG_03322	Broad
TC	TYTCTTCTTY	CNAG_07778::9:1102874-1103004(+)	117	126	+	8.73134	0.000208	0.0292	TCTTGTCTTC	17	CNAG_07778	Broad
TC	TYTCTTCTTY	CNAG_04566::10:1020382-1020512(-)	75	84	+	8.67164	0.00021	0.0292	TTTTCTTCTT	-25	CNAG_04566	Broad
TC	TYTCTTCTTY	CNAG_02985::3:275975-276105(-)	88	97	+	8.64179	0.000213	0.0292	TTTTCTTCTC	-12	CNAG_02985	Broad
TC	TYTCTTCTTY	CNAG_03345::8:704183-704313(-)	81	90	+	8.62687	0.000213	0.0292	TTCCTTCCTT	-19	CNAG_03345	Broad
TC	TYTCTTCTTY	CNAG_02079::6:1258942-1259072(-)	83	92	+	8.62687	0.000213	0.0292	TTCCTTCCTT	-17	CNAG_02079	Broad
TC	TYTCTTCTTY	CNAG_05892::7:1130816-1130946(-)	85	94	+	8.62687	0.000213	0.0292	TTCCTTCCTT	-15	CNAG_05892	Broad
TC	TYTCTTCTTY	CNAG_01361::5:497329-497459(+)	86	95	+	8.62687	0.000213	0.0292	TTCCTTCCTT	-14	CNAG_01361	Broad
TC	TYTCTTCTTY	CNAG_06313::13:167659-167789(-)	86	95	+	8.62687	0.000213	0.0292	TTCCTTCCTT	-14	CNAG_06313	Broad
TC	TYTCTTCTTY	CNAG_00092::1:255924-256054(+)	117	126	+	8.62687	0.000213	0.0292	TTCCTTCCTT	17	CNAG_00092	Broad
TC	TYTCTTCTTY	CNAG_01713::11:686728-686858(-)	105	114	+	8.61194	0.000216	0.0292	CCTTTTTTTT	5	CNAG_01713	Broad
TC	TYTCTTCTTY	CNAG_02079::6:1258942-1259072(-)	63	72	+	8.59701	0.00022	0.0292	TTCCTTCCTC	-37	CNAG_02079	Broad
TC	TYTCTTCTTY	CNAG_06313::13:167659-167789(-)	72	81	+	8.59701	0.00022	0.0292	TTCCTTCCTC	-28	CNAG_06313	Broad
TC	TYTCTTCTTY	CNAG_00024::1:73431-73561(+)	78	87	+	8.59701	0.00022	0.0292	TTCCTTCCTC	-22	CNAG_00024	Broad
TC	TYTCTTCTTY	CNAG_06325::13:197026-197156(-)	85	94	+	8.59701	0.00022	0.0292	TTTTGTCTTT	-15	CNAG_06325	Broad
TC	TYTCTTCTTY	CNAG_07739::8:1145338-1145468(-)	89	98	+	8.59701	0.00022	0.0292	TTTTGTCTTT	-11	CNAG_07739	Broad
TC	TYTCTTCTTY	CNAG_03290::8:578065-578195(-)	91	100	+	8.59701	0.00022	0.0292	TTCCTTCCTC	-9	CNAG_03290	Broad
TC	TYTCTTCTTY	CNAG_01713::11:686728-686858(-)	107	116	+	8.56716	0.000224	0.0297	TTTTTTTTCC	7	CNAG_01713	Broad
TC	TYTCTTCTTY	CNAG_06313::13:167659-167789(-)	71	80	+	8.41791	0.000232	0.0301	TTTCCTTCCT	-29	CNAG_06313	Broad
TC	TYTCTTCTTY	CNAG_05892::7:1130816-1130946(-)	84	93	+	8.41791	0.000232	0.0301	TTTCCTTCCT	-16	CNAG_05892	Broad
TC	TYTCTTCTTY	CNAG_01361::5:497329-497459(+)	85	94	+	8.41791	0.000232	0.0301	TTTCCTTCCT	-15	CNAG_01361	Broad
TC	TYTCTTCTTY	CNAG_01713::11:686728-686858(-)	106	115	+	8.41791	0.000232	0.0301	CTTTTTTTTC	6	CNAG_01713	Broad
TC	TYTCTTCTTY	CNAG_00092::1:255924-256054(+)	116	125	+	8.41791	0.000232	0.0301	TTTCCTTCCT	16	CNAG_00092	Broad
TC	TYTCTTCTTY	CNAG_05424::14:276093-276223(+)	83	92	+	8.38806	0.000235	0.0304	TTTCCTTCCC	-17	CNAG_05424	Broad
TC	TYTCTTCTTY	CNAG_00149::1:410390-410520(+)	82	91	+	8.35821	0.000239	0.0306	CCTCTTTTCT	-18	CNAG_00149	Broad
TC	TYTCTTCTTY	CNAG_07004::5:247847-247977(-)	77	86	+	8.31343	0.000243	0.0306	TCCCCTCTTT	-23	CNAG_07004	Broad
TC	TYTCTTCTTY	CNAG_04726::10:570598-570728(-)	62	71	+	8.26866	0.000244	0.0306	CTTCCTTCTT	-38	CNAG_04726	Broad
TC	TYTCTTCTTY	CNAG_03765::2:747460-747590(+)	86	95	+	8.26866	0.000244	0.0306	CTTCCTTCTT	-14	CNAG_03765	Broad
TC	TYTCTTCTTY	CNAG_05480::14:427439-427569(-)	86	95	+	8.26866	0.000244	0.0306	CTTCCTTCTT	-14	CNAG_05480	Broad
TC	TYTCTTCTTY	CNAG_01361::5:497329-497459(+)	89	98	+	8.26866	0.000244	0.0306	CTTCCTTCTT	-11	CNAG_01361	Broad
TC	TYTCTTCTTY	CNAG_06313::13:167659-167789(-)	89	98	+	8.26866	0.000244	0.0306	CTTCCTTCTT	-11	CNAG_06313	Broad
TC	TYTCTTCTTY	CNAG_05068::4:347446-347576(-)	112	121	+	8.26866	0.000244	0.0306	CTTCCTTCTT	12	CNAG_05068	Broad
TC	TYTCTTCTTY	CNAG_01799::11:961183-961313(-)	89	98	+	8.22388	0.000247	0.0307	TCTTCTCCCC	-11	CNAG_01799	Broad
TC	TYTCTTCTTY	CNAG_03791::2:827513-827643(-)	119	128	+	8.20896	0.000248	0.0307	CTTCTTCATC	19	CNAG_03791	Broad
TC	TYTCTTCTTY	CNAG_03190::8:299359-299489(+)	63	72	+	8.19403	0.00025	0.0307	CTTCGTCTTT	-37	CNAG_03190	Broad
TC	TYTCTTCTTY	CNAG_01594::11:375347-375477(+)	69	78	+	8.19403	0.00025	0.0307	CTTCTTTTCT	-31	CNAG_01594	Broad
TC	TYTCTTCTTY	CNAG_02813::3:714128-714258(-)	77	86	+	8.19403	0.00025	0.0307	CTTCGTCTTT	-23	CNAG_02813	Broad
TC	TYTCTTCTTY	CNAG_06794::2:22810-22940(-)	34	43	+	8.16418	0.000252	0.0307	CTTCGTCTTC	-66	CNAG_06794	Broad
TC	TYTCTTCTTY	CNAG_04566::10:1020382-1020512(-)	91	100	+	8.16418	0.000252	0.0307	CTTCTTTTCC	-9	CNAG_04566	Broad
TC	TYTCTTCTTY	CNAG_02967::3:320803-320933(-)	89	98	+	8.07463	0.000257	0.0312	CCTTCTCCTC	-11	CNAG_02967	Broad
TC	TYTCTTCTTY	CNAG_05904::7:1171782-1171912(+)	90	99	+	8.07463	0.000257	0.0312	CCTTCTCCTC	-10	CNAG_05904	Broad
TC	TYTCTTCTTY	CNAG_03399::8:854915-855045(-)	17	26	+	8	0.000261	0.0315	CCTTTTCTCC	-83	CNAG_03399	Broad
TC	TYTCTTCTTY	CNAG_06108::12:331488-331618(-)	94	103	+	7.92537	0.000265	0.0318	TTTCCTTGTC	-6	CNAG_06108	Broad
TC	TYTCTTCTTY	CNAG_05568::14:663518-663648(-)	31	40	+	7.91045	0.000266	0.0318	CTTTCTCCTC	-69	CNAG_05568	Broad
TC	TYTCTTCTTY	CNAG_02257::6:772045-772175(+)	90	99	+	7.86567	0.000269	0.0321	TTTCGTTCTT	-10	CNAG_02257	Broad
TC	TYTCTTCTTY	CNAG_00024::1:73431-73561(+)	74	83	+	7.76119	0.000276	0.0326	ATTCTTCCTT	-26	CNAG_00024	Broad
TC	TYTCTTCTTY	CNAG_03765::2:747460-747590(+)	83	92	+	7.76119	0.000276	0.0326	ATTCTTCCTT	-17	CNAG_03765	Broad
TC	TYTCTTCTTY	CNAG_02704::3:959299-959429(+)	61	70	+	7.73134	0.000277	0.0327	TCCCTTTTTC	-39	CNAG_02704	Broad
TC	TYTCTTCTTY	CNAG_07004::5:247847-247977(-)	82	91	+	7.70149	0.000279	0.0327	TCTTTTTCCT	-18	CNAG_07004	Broad
TC	TYTCTTCTTY	CNAG_02079::6:1258942-1259072(-)	66	75	+	7.68657	0.00028	0.0327	CTTCCTCCCT	-34	CNAG_02079	Broad
TC	TYTCTTCTTY	CNAG_03290::8:578065-578195(-)	111	120	+	7.68657	0.00028	0.0327	CTTCCTCCCT	11	CNAG_03290	Broad
TC	TYTCTTCTTY	CNAG_02266::6:744499-744629(+)	56	65	+	7.59701	0.000287	0.0327	TCTCCTTATT	-44	CNAG_02266	Broad
TC	TYTCTTCTTY	CNAG_02748::3:851998-852128(+)	86	95	+	7.59701	0.000287	0.0327	TTCCTTTTTT	-14	CNAG_02748	Broad
TC	TYTCTTCTTY	CNAG_06096::12:295093-295223(+)	110	119	+	7.59701	0.000287	0.0327	TTCCTTTTTT	10	CNAG_06096	Broad
TC	TYTCTTCTTY	CNAG_05892::7:1130816-1130946(-)	89	98	+	7.56716	0.000289	0.0327	TTCCTTTTTC	-11	CNAG_05892	Broad
TC	TYTCTTCTTY	CNAG_06646::7:378603-378733(-)	104	113	+	7.56716	0.000289	0.0327	TTCCTTTTTC	4	CNAG_06646	Broad
TC	TYTCTTCTTY	CNAG_00092::1:255924-256054(+)	121	130	+	7.56716	0.000289	0.0327	TTCCTTTTTC	21	CNAG_00092	Broad
TC	TYTCTTCTTY	CNAG_02673::3:1060093-1060223(+)	72	81	+	7.55224	0.00029	0.0327	CCTTTTTCTT	-28	CNAG_02673	Broad
TC	TYTCTTCTTY	CNAG_05892::7:1130816-1130946(-)	91	100	+	7.55224	0.00029	0.0327	CCTTTTTCTT	-9	CNAG_05892	Broad
TC	TYTCTTCTTY	CNAG_03517::8:1171253-1171383(-)	69	78	+	7.53731	0.000293	0.0329	TTTTGTCCTT	-31	CNAG_03517	Broad
TC	TYTCTTCTTY	CNAG_02967::3:320803-320933(-)	83	92	+	7.53731	0.000293	0.0329	TTTTGTCCTT	-17	CNAG_02967	Broad
TC	TYTCTTCTTY	CNAG_02222::6:874388-874518(-)	103	112	+	7.50746	0.000296	0.033	TCTCCTCGCC	3	CNAG_02222	Broad
TC	TYTCTTCTTY	CNAG_06908::3:1489019-1489149(-)	115	124	+	7.50746	0.000296	0.033	TTTTTTTCCC	15	CNAG_06908	Broad
TC	TYTCTTCTTY	CNAG_02995::3:252304-252434(+)	82	91	+	7.43284	0.0003	0.0333	TCCTTTCTTT	-18	CNAG_02995	Broad
TC	TYTCTTCTTY	CNAG_00656::1:1707235-1707365(+)	86	95	+	7.41791	0.000301	0.0333	ACTCCTCTTC	-14	CNAG_00656	Broad
TC	TYTCTTCTTY	CNAG_04668::10:733548-733678(-)	77	86	+	7.40299	0.000303	0.0333	TTTCCTTATC	-23	CNAG_04668	Broad
TC	TYTCTTCTTY	CNAG_03765::2:747460-747590(+)	110	119	+	7.40299	0.000303	0.0333	TCCTTTCTTC	10	CNAG_03765	Broad
TC	TYTCTTCTTY	CNAG_02748::3:851998-852128(+)	89	98	+	7.38806	0.000305	0.0333	CTTTTTTCTT	-11	CNAG_02748	Broad
TC	TYTCTTCTTY	CNAG_04689::10:690026-690156(+)	113	122	+	7.38806	0.000305	0.0333	CTTTTTTCTT	13	CNAG_04689	Broad
TC	TYTCTTCTTY	CNAG_03359::8:744099-744229(+)	108	117	+	7.37313	0.000306	0.0333	TTTCCTCGCT	8	CNAG_03359	Broad
TC	TYTCTTCTTY	CNAG_06313::13:167659-167789(-)	67	76	+	7.29851	0.00031	0.0336	CCTCTTTCCT	-33	CNAG_06313	Broad
TC	TYTCTTCTTY	CNAG_00716::1:1866633-1866763(+)	69	78	+	7.26866	0.000315	0.0339	CCTCTTTCCC	-31	CNAG_00716	Broad
TC	TYTCTTCTTY	CNAG_00329::1:842987-843117(-)	20	29	+	7.25373	0.000317	0.0339	TCCCCTCCTT	-80	CNAG_00329	Broad
TC	TYTCTTCTTY	CNAG_00886::5:1726856-1726986(-)	79	88	+	7.23881	0.000321	0.0339	TTCTTTCTTC	-21	CNAG_00886	Broad
TC	TYTCTTCTTY	CNAG_04566::10:1020382-1020512(-)	80	89	+	7.23881	0.000321	0.0339	TTCTTTCTTC	-20	CNAG_04566	Broad
TC	TYTCTTCTTY	CNAG_04082::2:1575225-1575355(+)	87	96	+	7.23881	0.000321	0.0339	TTCTTTCTTC	-13	CNAG_04082	Broad
TC	TYTCTTCTTY	CNAG_04566::10:1020382-1020512(-)	78	87	+	7.22388	0.000323	0.0339	TCTTCTTTCT	-22	CNAG_04566	Broad
TC	TYTCTTCTTY	CNAG_00886::5:1726856-1726986(-)	84	93	+	7.22388	0.000323	0.0339	TCTTCTTTCT	-16	CNAG_00886	Broad
TC	TYTCTTCTTY	CNAG_02967::3:320803-320933(-)	80	89	+	7.20896	0.000324	0.0339	TCTTTTTGTC	-20	CNAG_02967	Broad
TC	TYTCTTCTTY	CNAG_00024::1:73431-73561(+)	88	97	+	7.19403	0.000325	0.0339	TCTTCTTTCC	-12	CNAG_00024	Broad
TC	TYTCTTCTTY	CNAG_03961::2:1282412-1282542(+)	36	45	+	7.13433	0.000328	0.0339	CTTCTTTCCT	-64	CNAG_03961	Broad
TC	TYTCTTCTTY	CNAG_06216::12:652017-652147(-)	88	97	+	7.13433	0.000328	0.0339	CTTCTTTCCT	-12	CNAG_06216	Broad
TC	TYTCTTCTTY	CNAG_00024::1:73431-73561(+)	89	98	+	7.13433	0.000328	0.0339	CTTCTTTCCT	-11	CNAG_00024	Broad
TC	TYTCTTCTTY	CNAG_04609::10:894399-894529(+)	88	97	+	7.08955	0.000332	0.0342	TTCCCTCCTT	-12	CNAG_04609	Broad
TC	TYTCTTCTTY	CNAG_01014::5:1435778-1435908(-)	86	95	+	7.02985	0.000342	0.0351	TTTTCTTTCC	-14	CNAG_01014	Broad
TC	TYTCTTCTTY	CNAG_05424::14:276093-276223(+)	90	99	+	7	0.000344	0.0352	CCCCTTCTTC	-10	CNAG_05424	Broad
TC	TYTCTTCTTY	CNAG_06898::3:1459306-1459436(-)	56	65	+	6.97015	0.000348	0.0354	CCTTTTCCCT	-44	CNAG_06898	Broad
TC	TYTCTTCTTY	CNAG_07028::1:593071-593201(-)	86	95	+	6.95522	0.000349	0.0354	TCTCGTCGTC	-14	CNAG_07028	Broad
TC	TYTCTTCTTY	CNAG_02550::6:21129-21259(+)	90	99	+	6.9403	0.00035	0.0354	CCTTTTCCCC	-10	CNAG_02550	Broad
TC	TYTCTTCTTY	CNAG_00848::1:2248671-2248801(-)	72	81	+	6.91045	0.000351	0.0354	CTTTCTTTTT	-28	CNAG_00848	Broad
TC	TYTCTTCTTY	CNAG_02995::3:252304-252434(+)	84	93	+	6.8806	0.000353	0.0354	CTTTCTTTTC	-16	CNAG_02995	Broad
TC	TYTCTTCTTY	CNAG_01799::11:961183-961313(-)	38	47	+	6.86567	0.000356	0.0354	CCTCCTCATT	-62	CNAG_01799	Broad
TC	TYTCTTCTTY	CNAG_07622::6:121093-121223(-)	94	103	+	6.86567	0.000356	0.0354	CCTCCTCATT	-6	CNAG_07622	Broad
TC	TYTCTTCTTY	CNAG_04064::2:1535257-1535387(-)	112	121	+	6.86567	0.000356	0.0354	ACTCTTTTTC	12	CNAG_04064	Broad
TC	TYTCTTCTTY	CNAG_04054::2:1508320-1508450(+)	113	122	+	6.86567	0.000356	0.0354	ACTCTTTTTC	13	CNAG_04054	Broad
TC	TYTCTTCTTY	CNAG_03322::8:648115-648245(-)	94	103	+	6.85075	0.000357	0.0354	TTTCCTCACT	-6	CNAG_03322	Broad
TC	TYTCTTCTTY	CNAG_07359::1:1126515-1126645(-)	103	112	+	6.83582	0.000359	0.0356	CTCCTTCTTC	3	CNAG_07359	Broad
TC	TYTCTTCTTY	CNAG_04821::10:309395-309525(+)	67	76	+	6.8209	0.000363	0.0356	TTTCTTTGCT	-33	CNAG_04821	Broad
TC	TYTCTTCTTY	CNAG_00741::1:1941065-1941195(+)	70	79	+	6.8209	0.000363	0.0356	CCTCCTTTCT	-30	CNAG_00741	Broad
TC	TYTCTTCTTY	CNAG_03983::2:1332254-1332384(-)	79	88	+	6.80597	0.000365	0.0356	CCTCTTTGTC	-21	CNAG_03983	Broad
TC	TYTCTTCTTY	CNAG_05262::4:875125-875255(+)	87	96	+	6.80597	0.000365	0.0356	CTTTTTCCCT	-13	CNAG_05262	Broad
TC	TYTCTTCTTY	CNAG_02239::6:825206-825336(+)	115	124	+	6.79104	0.000367	0.0357	CCTCCTTTCC	15	CNAG_02239	Broad
TC	TYTCTTCTTY	CNAG_04064::2:1535257-1535387(-)	118	127	+	6.79104	0.000367	0.0357	TTTCTTTGCC	18	CNAG_04064	Broad
TC	TYTCTTCTTY	CNAG_00473::1:1219565-1219695(-)	107	116	+	6.71642	0.000371	0.0359	TCTTTTTATT	7	CNAG_00473	Broad
TC	TYTCTTCTTY	CNAG_02079::6:1258942-1259072(-)	75	84	+	6.70149	0.000374	0.0361	TCCCTTTCTT	-25	CNAG_02079	Broad
TC	TYTCTTCTTY	CNAG_03448::8:973899-974029(-)	88	97	+	6.68657	0.000376	0.0362	TCTTTTTATC	-12	CNAG_03448	Broad
TC	TYTCTTCTTY	CNAG_03290::8:578065-578195(-)	94	103	+	6.67164	0.000379	0.0363	CTTCCTCATC	-6	CNAG_03290	Broad
TC	TYTCTTCTTY	CNAG_04739::10:533809-533939(-)	94	103	+	6.67164	0.000379	0.0363	CTTCTTTGTT	-6	CNAG_04739	Broad
TC	TYTCTTCTTY	CNAG_03765::2:747460-747590(+)	108	117	+	6.65672	0.000381	0.0364	CTTCCTTTCT	8	CNAG_03765	Broad
TC	TYTCTTCTTY	CNAG_06882::3:1413933-1414063(-)	79	88	+	6.64179	0.000383	0.0365	TCTTGTTTTC	-21	CNAG_06882	Broad
TC	TYTCTTCTTY	CNAG_01596::11:381349-381479(+)	76	85	+	6.55224	0.000388	0.0366	TTTTTTTATT	-24	CNAG_01596	Broad
TC	TYTCTTCTTY	CNAG_03765::2:747460-747590(+)	109	118	+	6.53731	0.00039	0.0366	TTCCTTTCTT	9	CNAG_03765	Broad
TC	TYTCTTCTTY	CNAG_00065::1:177227-177357(+)	119	128	+	6.53731	0.00039	0.0366	ACTTTTCTTC	19	CNAG_00065	Broad
TC	TYTCTTCTTY	CNAG_00510::1:1301936-1302066(+)	44	53	+	6.52239	0.000392	0.0366	TTTTTTTATC	-56	CNAG_00510	Broad
TC	TYTCTTCTTY	CNAG_07739::8:1145338-1145468(-)	12	21	+	6.50746	0.000395	0.0366	TTTTGTTTTT	-88	CNAG_07739	Broad
TC	TYTCTTCTTY	CNAG_06125::12:378133-378263(-)	77	86	+	6.50746	0.000395	0.0366	TTCCTTTCTC	-23	CNAG_06125	Broad
TC	TYTCTTCTTY	CNAG_01014::5:1435778-1435908(-)	105	114	+	6.50746	0.000395	0.0366	TTTTGTTTTT	5	CNAG_01014	Broad
TC	TYTCTTCTTY	CNAG_05826::7:975330-975460(-)	112	121	+	6.50746	0.000395	0.0366	TTCCTTTCTC	12	CNAG_05826	Broad
TC	TYTCTTCTTY	CNAG_06775::2:71199-71329(-)	87	96	+	6.47761	0.000399	0.0369	TTTTGTTTTC	-13	CNAG_06775	Broad
TC	TYTCTTCTTY	CNAG_02418::6:376018-376148(-)	28	37	+	6.40299	0.000407	0.0375	ATTTTTCTTT	-72	CNAG_02418	Broad
TC	TYTCTTCTTY	CNAG_01014::5:1435778-1435908(-)	78	87	+	6.37313	0.000411	0.0378	TCCTTTCCTT	-22	CNAG_01014	Broad
TC	TYTCTTCTTY	CNAG_05480::14:427439-427569(-)	57	66	+	6.34328	0.000413	0.0379	TCCTTTCCTC	-43	CNAG_05480	Broad
TC	TYTCTTCTTY	CNAG_04227::9:349172-349302(-)	87	96	+	6.32836	0.000414	0.0379	CTTTCTCTCT	-13	CNAG_04227	Broad
TC	TYTCTTCTTY	CNAG_00626::1:1607258-1607388(+)	101	110	+	6.31343	0.000417	0.0379	ACTCTTCTCT	1	CNAG_00626	Broad
TC	TYTCTTCTTY	CNAG_05455::14:355960-356090(-)	87	96	+	6.29851	0.000421	0.038	TTTCGTCATT	-13	CNAG_05455	Broad
TC	TYTCTTCTTY	CNAG_00135::1:367794-367924(+)	108	117	+	6.29851	0.000421	0.038	TTTCGTCATT	8	CNAG_00135	Broad
TC	TYTCTTCTTY	CNAG_03976::2:1315178-1315308(+)	66	75	+	6.26866	0.000425	0.038	TTTCGTCATC	-34	CNAG_03976	Broad
TC	TYTCTTCTTY	CNAG_05196::4:692662-692792(+)	32	41	+	6.23881	0.000428	0.038	CCTCGTTTTC	-68	CNAG_05196	Broad
TC	TYTCTTCTTY	CNAG_06248::12:734586-734716(-)	88	97	+	6.22388	0.000431	0.038	TTTCGTTTCC	-12	CNAG_06248	Broad
TC	TYTCTTCTTY	CNAG_02833::3:661650-661780(-)	55	64	+	6.19403	0.000434	0.038	ATTCCTCCTC	-45	CNAG_02833	Broad
TC	TYTCTTCTTY	CNAG_00261::1:686713-686843(+)	83	92	+	6.19403	0.000434	0.038	TCCCCTTTTC	-17	CNAG_00261	Broad
TC	TYTCTTCTTY	CNAG_03961::2:1282412-1282542(+)	37	46	+	6.1791	0.000434	0.038	TTCTTTCCTC	-63	CNAG_03961	Broad
TC	TYTCTTCTTY	CNAG_06216::12:652017-652147(-)	89	98	+	6.1791	0.000434	0.038	TTCTTTCCTC	-11	CNAG_06216	Broad
TC	TYTCTTCTTY	CNAG_00024::1:73431-73561(+)	90	99	+	6.1791	0.000434	0.038	TTCTTTCCTC	-10	CNAG_00024	Broad
TC	TYTCTTCTTY	CNAG_03528::8:1198135-1198265(+)	66	75	+	6.16418	0.000435	0.038	TCTTCTTCCT	-34	CNAG_03528	Broad
TC	TYTCTTCTTY	CNAG_00741::1:1941065-1941195(+)	89	98	+	6.16418	0.000435	0.038	TCTTCTTCCT	-11	CNAG_00741	Broad
TC	TYTCTTCTTY	CNAG_03190::8:299359-299489(+)	105	114	+	6.16418	0.000435	0.038	TCTTCTTCCT	5	CNAG_03190	Broad
TC	TYTCTTCTTY	CNAG_03290::8:578065-578195(-)	107	116	+	6.16418	0.000435	0.038	TCTTCTTCCT	7	CNAG_03290	Broad
TC	TYTCTTCTTY	CNAG_05262::4:875125-875255(+)	111	120	+	6.16418	0.000435	0.038	TCTTCTTCCT	11	CNAG_05262	Broad
TC	TYTCTTCTTY	CNAG_02813::3:714128-714258(-)	52	61	+	6.14925	0.000438	0.038	ATTCTTCTCT	-48	CNAG_02813	Broad
TC	TYTCTTCTTY	CNAG_00884::5:1732794-1732924(-)	118	127	+	6.14925	0.000438	0.038	ATTCTTCTCT	18	CNAG_00884	Broad
TC	TYTCTTCTTY	CNAG_06125::12:378133-378263(-)	94	103	+	6.1194	0.000442	0.0381	CTTCTTTATC	-6	CNAG_06125	Broad
TC	TYTCTTCTTY	CNAG_04014::2:1403639-1403769(-)	116	125	+	6.1194	0.000442	0.0381	ATTCTTCTCC	16	CNAG_04014	Broad
TC	TYTCTTCTTY	CNAG_05826::7:975330-975460(-)	70	79	+	6.10448	0.000444	0.0381	CTTCGTTTTT	-30	CNAG_05826	Broad
TC	TYTCTTCTTY	CNAG_04510::9:1051377-1051507(-)	91	100	+	6.10448	0.000444	0.0381	TCTTTTCACC	-9	CNAG_04510	Broad
TC	TYTCTTCTTY	CNAG_04156::9:152213-152343(+)	88	97	+	6.08955	0.000447	0.0381	TCTTGTCTCT	-12	CNAG_04156	Broad
TC	TYTCTTCTTY	CNAG_00261::1:686713-686843(+)	108	117	+	6.08955	0.000447	0.0381	TCTTGTCTCT	8	CNAG_00261	Broad
TC	TYTCTTCTTY	CNAG_03322::8:648115-648245(-)	83	92	+	6.01493	0.000452	0.0382	CCTTCTTCTT	-17	CNAG_03322	Broad
TC	TYTCTTCTTY	CNAG_05262::4:875125-875255(+)	108	117	+	6.01493	0.000452	0.0382	CCTTCTTCTT	8	CNAG_05262	Broad
TC	TYTCTTCTTY	CNAG_03316::8:633352-633482(+)	67	76	+	6	0.000453	0.0382	TTTTCTTCCT	-33	CNAG_03316	Broad
TC	TYTCTTCTTY	CNAG_01709::11:677736-677866(-)	108	117	+	6	0.000453	0.0382	TTTTCTTCCT	8	CNAG_01709	Broad
TC	TYTCTTCTTY	CNAG_02880::3:542609-542739(+)	80	89	+	5.97015	0.000457	0.0382	TTTTTTCACT	-20	CNAG_02880	Broad
TC	TYTCTTCTTY	CNAG_05720::7:691573-691703(+)	105	114	+	5.97015	0.000457	0.0382	TTTTCTTCCC	5	CNAG_05720	Broad
TC	TYTCTTCTTY	CNAG_02748::3:851998-852128(+)	88	97	+	5.9403	0.000463	0.0382	CCTTTTTTCT	-12	CNAG_02748	Broad
TC	TYTCTTCTTY	CNAG_01713::11:686728-686858(-)	94	103	+	5.9403	0.000463	0.0382	TTTTTTCACC	-6	CNAG_01713	Broad
TC	TYTCTTCTTY	CNAG_05424::14:276093-276223(+)	84	93	+	5.92537	0.000464	0.0382	TTCCTTCCCC	-16	CNAG_05424	Broad
TC	TYTCTTCTTY	CNAG_05507::14:502586-502716(+)	38	47	+	5.91045	0.000466	0.0382	CCTTGTCTTC	-62	CNAG_05507	Broad
TC	TYTCTTCTTY	CNAG_00418::1:1098630-1098760(-)	120	129	+	5.89552	0.000468	0.0382	TCCTCTCTTT	20	CNAG_00418	Broad
TC	TYTCTTCTTY	CNAG_07354::1:871166-871296(+)	33	42	+	5.86567	0.000469	0.0382	TCCTCTCTTC	-67	CNAG_07354	Broad
TC	TYTCTTCTTY	CNAG_00024::1:73431-73561(+)	83	92	+	5.86567	0.000469	0.0382	TCCTCTCTTC	-17	CNAG_00024	Broad
TC	TYTCTTCTTY	CNAG_00886::5:1726856-1726986(-)	81	90	+	5.85075	0.00047	0.0382	CTTTCTTCTT	-19	CNAG_00886	Broad
TC	TYTCTTCTTY	CNAG_04566::10:1020382-1020512(-)	82	91	+	5.8209	0.000473	0.0382	CTTTCTTCTC	-18	CNAG_04566	Broad
TC	TYTCTTCTTY	CNAG_06646::7:378603-378733(-)	107	116	+	5.8209	0.000473	0.0382	CTTTTTCATT	7	CNAG_06646	Broad
TC	TYTCTTCTTY	CNAG_01985::11:1450923-1451053(+)	89	98	+	5.80597	0.000475	0.0382	CTCCTTCCTT	-11	CNAG_01985	Broad
TC	TYTCTTCTTY	CNAG_02985::3:275975-276105(-)	75	84	+	5.77612	0.000479	0.0382	CTTTGTCTTT	-25	CNAG_02985	Broad
TC	TYTCTTCTTY	CNAG_01985::11:1450923-1451053(+)	88	97	+	5.76119	0.00048	0.0382	CCTCCTTCCT	-12	CNAG_01985	Broad
TC	TYTCTTCTTY	CNAG_07778::9:1102874-1103004(+)	76	85	+	5.74627	0.000482	0.0382	CTTTGTCTTC	-24	CNAG_07778	Broad
TC	TYTCTTCTTY	CNAG_03983::2:1332254-1332384(-)	82	91	+	5.74627	0.000482	0.0382	CTTTGTCTTC	-18	CNAG_03983	Broad
TC	TYTCTTCTTY	CNAG_07778::9:1102874-1103004(+)	114	123	+	5.67164	0.000489	0.0382	TCTTCTTGTC	14	CNAG_07778	Broad
TC	TYTCTTCTTY	CNAG_05267::4:887937-888067(+)	58	67	+	5.65672	0.000491	0.0382	CCTCGTCTCC	-42	CNAG_05267	Broad
TC	TYTCTTCTTY	CNAG_02326::6:606060-606190(-)	116	125	+	5.65672	0.000491	0.0382	CCTCGTCTCC	16	CNAG_02326	Broad
TC	TYTCTTCTTY	CNAG_04021::2:1417410-1417540(+)	109	118	+	5.64179	0.000492	0.0382	ATTCTTTCTC	9	CNAG_04021	Broad
TC	TYTCTTCTTY	CNAG_03359::8:744099-744229(+)	50	59	+	5.61194	0.000495	0.0382	TCCCCTCTCC	-50	CNAG_03359	Broad
TC	TYTCTTCTTY	CNAG_01309::5:623320-623450(+)	86	95	+	5.61194	0.000495	0.0382	TCTTGTTCTT	-14	CNAG_01309	Broad
TC	TYTCTTCTTY	CNAG_02079::6:1258942-1259072(-)	62	71	+	5.59701	0.000495	0.0382	CTTCCTTCCT	-38	CNAG_02079	Broad
TC	TYTCTTCTTY	CNAG_03316::8:633352-633482(+)	71	80	+	5.59701	0.000495	0.0382	CTTCCTTCCT	-29	CNAG_03316	Broad
TC	TYTCTTCTTY	CNAG_00024::1:73431-73561(+)	77	86	+	5.59701	0.000495	0.0382	CTTCCTTCCT	-23	CNAG_00024	Broad
TC	TYTCTTCTTY	CNAG_03345::8:704183-704313(-)	80	89	+	5.59701	0.000495	0.0382	CTTCCTTCCT	-20	CNAG_03345	Broad
TC	TYTCTTCTTY	CNAG_02079::6:1258942-1259072(-)	82	91	+	5.59701	0.000495	0.0382	CTTCCTTCCT	-18	CNAG_02079	Broad
TC	TYTCTTCTTY	CNAG_06313::13:167659-167789(-)	85	94	+	5.59701	0.000495	0.0382	CTTCCTTCCT	-15	CNAG_06313	Broad
TC	TYTCTTCTTY	CNAG_03290::8:578065-578195(-)	90	99	+	5.59701	0.000495	0.0382	CTTCCTTCCT	-10	CNAG_03290	Broad
TC	TYTCTTCTTY	CNAG_07361::1:1229370-1229500(-)	116	125	+	5.59701	0.000495	0.0382	CTTCCTTCCT	16	CNAG_07361	Broad

## Sheet: Figure 1C bottom panel
Cluster_Shape	nTC	nGG	nTATA	nAC	nTTAC	nGA	Motif	Percentage
Broad	154	23	44	53	48	32	perAC	14.0212
Sharp	64	15	31	9	11	11	perAC	7.08661
Broad	154	23	44	53	48	32	perTTAC	12.6984
Sharp	64	15	31	9	11	11	perTTAC	8.66142
Broad	154	23	44	53	48	32	perGG	6.08466
Sharp	64	15	31	9	11	11	perGG	11.811
Broad	154	23	44	53	48	32	perGA	8.46561
Sharp	64	15	31	9	11	11	perGA	8.66142
Broad	154	23	44	53	48	32	perTATA	11.6402
Sharp	64	15	31	9	11	11	perTATA	24.4094
Broad	154	23	44	53	48	32	perTC	40.7407
Sharp	64	15	31	9	11	11	perTC	50.3937

## Sheet: Figure 1D
Chr	start	end	Gene	strand	condition	Cluster_Shape	TC_box	GG_box	TATA_box	AC_box	TTAC_box	GA_box	Fluconazol	SDS	STAT	t37	Nb_of_change
1	53175	53305	CNAG_00016	+	EXPO 30	Broad	no TC box	no GG box	no TATA box	no AC box	TTAC box	no GA box	FALSE	TRUE	TRUE	FALSE	2
1	73431	73561	CNAG_00024	+	EXPO 30	Broad	TC box	no GG box	no TATA box	no AC box	no TTAC box	no GA box	TRUE	FALSE	TRUE	FALSE	2
1	177227	177357	CNAG_00065	+	EXPO 30	Broad	TC box	no GG box	no TATA box	no AC box	no TTAC box	no GA box	FALSE	FALSE	TRUE	FALSE	1
1	255924	256054	CNAG_00092	+	EXPO 30	Broad	TC box	no GG box	no TATA box	AC box	no TTAC box	no GA box	FALSE	FALSE	FALSE	FALSE	0
1	259681	259811	CNAG_00093	-	EXPO 30	Broad	no TC box	no GG box	no TATA box	no AC box	no TTAC box	no GA box	FALSE	TRUE	FALSE	FALSE	1
1	301034	301164	CNAG_00109	+	EXPO 30	Broad	no TC box	no GG box	no TATA box	no AC box	no TTAC box	no GA box	FALSE	FALSE	FALSE	FALSE	0
1	367794	367924	CNAG_00135	+	EXPO 30	Broad	TC box	no GG box	no TATA box	no AC box	TTAC box	no GA box	FALSE	FALSE	TRUE	FALSE	1
1	374448	374578	CNAG_00138	+	EXPO 30	Broad	TC box	no GG box	no TATA box	no AC box	no TTAC box	no GA box	FALSE	FALSE	TRUE	FALSE	1
1	410390	410520	CNAG_00149	+	EXPO 30	Broad	TC box	no GG box	TATA box	no AC box	no TTAC box	no GA box	FALSE	TRUE	TRUE	FALSE	2
1	506902	507032	CNAG_00187	+	EXPO 30	Broad	TC box	no GG box	no TATA box	no AC box	TTAC box	no GA box	FALSE	FALSE	FALSE	FALSE	0
1	662138	662268	CNAG_00253	+	EXPO 30	Broad	no TC box	no GG box	no TATA box	no AC box	no TTAC box	no GA box	FALSE	TRUE	TRUE	FALSE	2
1	686713	686843	CNAG_00261	+	EXPO 30	Broad	TC box	no GG box	TATA box	no AC box	no TTAC box	GA box	FALSE	TRUE	TRUE	FALSE	2
1	693577	693707	CNAG_00264	-	EXPO 30	Broad	no TC box	no GG box	TATA box	no AC box	no TTAC box	no GA box	FALSE	FALSE	TRUE	FALSE	1
1	757166	757296	CNAG_00294	+	EXPO 30	Broad	no TC box	no GG box	no TATA box	no AC box	no TTAC box	no GA box	FALSE	TRUE	TRUE	FALSE	2
1	809384	809514	CNAG_00315	+	EXPO 30	Broad	no TC box	no GG box	TATA box	no AC box	no TTAC box	GA box	FALSE	TRUE	FALSE	FALSE	1
1	815984	816114	CNAG_00317	-	EXPO 30	Broad	no TC box	no GG box	no TATA box	no AC box	no TTAC box	no GA box	FALSE	FALSE	FALSE	FALSE	0
1	842987	843117	CNAG_00329	-	EXPO 30	Broad	TC box	no GG box	no TATA box	no AC box	no TTAC box	no GA box	FALSE	FALSE	FALSE	FALSE	0
1	904433	904563	CNAG_00355	+	EXPO 30	Broad	no TC box	no GG box	no TATA box	no AC box	no TTAC box	no GA box	FALSE	TRUE	TRUE	FALSE	2
1	943161	943291	CNAG_00370	-	EXPO 30	Broad	no TC box	no GG box	no TATA box	no AC box	no TTAC box	no GA box	FALSE	FALSE	TRUE	FALSE	1
1	1081133	1081263	CNAG_00410	-	EXPO 30	Broad	no TC box	no GG box	no TATA box	no AC box	no TTAC box	no GA box	FALSE	FALSE	TRUE	FALSE	1
1	1098630	1098760	CNAG_00418	-	EXPO 30	Broad	TC box	no GG box	no TATA box	no AC box	no TTAC box	no GA box	FALSE	TRUE	TRUE	FALSE	2
1	1137005	1137135	CNAG_00436	-	EXPO 30	Broad	no TC box	no GG box	TATA box	no AC box	no TTAC box	no GA box	TRUE	FALSE	FALSE	FALSE	1
1	1147528	1147658	CNAG_00441	-	EXPO 30	Broad	TC box	no GG box	no TATA box	no AC box	no TTAC box	no GA box	FALSE	FALSE	TRUE	FALSE	1
1	1219565	1219695	CNAG_00473	-	EXPO 30	Broad	TC box	no GG box	no TATA box	no AC box	TTAC box	no GA box	FALSE	FALSE	TRUE	FALSE	1
1	1242397	1242527	CNAG_00483	+	EXPO 30	Broad	no TC box	no GG box	no TATA box	AC box	no TTAC box	no GA box	FALSE	FALSE	TRUE	FALSE	1
1	1301936	1302066	CNAG_00510	+	EXPO 30	Broad	TC box	no GG box	no TATA box	no AC box	no TTAC box	no GA box	FALSE	FALSE	TRUE	FALSE	1
1	1365151	1365281	CNAG_00535	+	EXPO 30	Broad	no TC box	no GG box	no TATA box	AC box	no TTAC box	no GA box	FALSE	FALSE	FALSE	FALSE	0
1	1367550	1367680	CNAG_00536	-	EXPO 30	Broad	no TC box	no GG box	no TATA box	no AC box	no TTAC box	no GA box	FALSE	FALSE	TRUE	FALSE	1
1	1447257	1447387	CNAG_00560	-	EXPO 30	Broad	no TC box	GG box	no TATA box	no AC box	no TTAC box	no GA box	FALSE	FALSE	TRUE	FALSE	1
1	1550111	1550241	CNAG_00602	-	EXPO 30	Broad	no TC box	no GG box	no TATA box	AC box	no TTAC box	no GA box	FALSE	FALSE	TRUE	FALSE	1
1	1607258	1607388	CNAG_00626	+	EXPO 30	Broad	TC box	no GG box	no TATA box	no AC box	no TTAC box	no GA box	FALSE	FALSE	TRUE	FALSE	1
1	1707235	1707365	CNAG_00656	+	EXPO 30	Broad	TC box	no GG box	no TATA box	no AC box	no TTAC box	no GA box	FALSE	FALSE	TRUE	FALSE	1
1	1739506	1739636	CNAG_00668	-	EXPO 30	Broad	no TC box	no GG box	no TATA box	no AC box	no TTAC box	no GA box	TRUE	TRUE	TRUE	FALSE	3
1	1758992	1759122	CNAG_00677	+	EXPO 30	Broad	no TC box	no GG box	no TATA box	no AC box	TTAC box	no GA box	FALSE	FALSE	TRUE	FALSE	1
1	1767534	1767664	CNAG_00680	-	EXPO 30	Broad	no TC box	no GG box	no TATA box	no AC box	TTAC box	no GA box	FALSE	FALSE	TRUE	FALSE	1
1	1806810	1806940	CNAG_00694	+	EXPO 30	Broad	no TC box	no GG box	no TATA box	AC box	no TTAC box	no GA box	FALSE	FALSE	TRUE	FALSE	1
1	1866462	1866592	CNAG_00715	-	EXPO 30	Broad	no TC box	no GG box	no TATA box	no AC box	no TTAC box	no GA box	FALSE	FALSE	TRUE	FALSE	1
1	1866633	1866763	CNAG_00716	+	EXPO 30	Broad	TC box	no GG box	no TATA box	AC box	no TTAC box	no GA box	FALSE	FALSE	FALSE	FALSE	0
1	1868834	1868964	CNAG_00717	+	EXPO 30	Broad	TC box	no GG box	no TATA box	no AC box	no TTAC box	no GA box	FALSE	FALSE	FALSE	FALSE	0
1	1895001	1895131	CNAG_00727	-	EXPO 30	Broad	no TC box	no GG box	no TATA box	no AC box	no TTAC box	no GA box	FALSE	TRUE	TRUE	FALSE	2
1	1921908	1922038	CNAG_00735	-	EXPO 30	Broad	no TC box	no GG box	TATA box	no AC box	no TTAC box	no GA box	TRUE	TRUE	TRUE	TRUE	4
1	1941065	1941195	CNAG_00741	+	EXPO 30	Broad	TC box	no GG box	no TATA box	AC box	no TTAC box	no GA box	FALSE	FALSE	TRUE	FALSE	1
1	1960138	1960268	CNAG_00747	+	EXPO 30	Broad	TC box	no GG box	no TATA box	AC box	no TTAC box	no GA box	FALSE	FALSE	FALSE	FALSE	0
1	2001153	2001283	CNAG_00761	-	EXPO 30	Broad	TC box	no GG box	no TATA box	no AC box	no TTAC box	no GA box	FALSE	FALSE	TRUE	FALSE	1
1	2146551	2146681	CNAG_00811	-	EXPO 30	Broad	no TC box	no GG box	no TATA box	no AC box	no TTAC box	GA box	FALSE	FALSE	FALSE	FALSE	0
1	2174647	2174777	CNAG_00821	-	EXPO 30	Broad	no TC box	no GG box	no TATA box	no AC box	no TTAC box	no GA box	TRUE	FALSE	TRUE	FALSE	2
1	2212731	2212861	CNAG_00834	+	EXPO 30	Broad	no TC box	no GG box	TATA box	no AC box	no TTAC box	no GA box	FALSE	TRUE	TRUE	FALSE	2
1	2248671	2248801	CNAG_00848	-	EXPO 30	Broad	TC box	no GG box	no TATA box	no AC box	no TTAC box	no GA box	FALSE	TRUE	TRUE	FALSE	2
5	1732794	1732924	CNAG_00884	-	EXPO 30	Broad	TC box	no GG box	no TATA box	no AC box	no TTAC box	no GA box	FALSE	FALSE	FALSE	FALSE	0
5	1726856	1726986	CNAG_00886	-	EXPO 30	Broad	TC box	no GG box	no TATA box	no AC box	no TTAC box	no GA box	FALSE	TRUE	TRUE	FALSE	2
5	1627767	1627897	CNAG_00920	-	EXPO 30	Broad	no TC box	no GG box	TATA box	no AC box	no TTAC box	no GA box	FALSE	TRUE	FALSE	FALSE	1
5	1610615	1610745	CNAG_00928	-	EXPO 30	Broad	TC box	no GG box	no TATA box	no AC box	no TTAC box	no GA box	FALSE	FALSE	TRUE	FALSE	1
5	1435778	1435908	CNAG_01014	-	EXPO 30	Broad	TC box	no GG box	no TATA box	no AC box	no TTAC box	no GA box	FALSE	FALSE	FALSE	FALSE	0
5	1314271	1314401	CNAG_01060	-	EXPO 30	Broad	no TC box	no GG box	no TATA box	no AC box	no TTAC box	no GA box	FALSE	FALSE	TRUE	FALSE	1
5	1017263	1017393	CNAG_01170	-	EXPO 30	Broad	no TC box	no GG box	no TATA box	AC box	no TTAC box	no GA box	TRUE	FALSE	TRUE	FALSE	2
5	988655	988785	CNAG_01181	+	EXPO 30	Broad	no TC box	no GG box	no TATA box	no AC box	no TTAC box	no GA box	FALSE	FALSE	TRUE	FALSE	1
5	978509	978639	CNAG_01185	+	EXPO 30	Broad	no TC box	no GG box	no TATA box	no AC box	no TTAC box	no GA box	FALSE	FALSE	TRUE	FALSE	1
5	934710	934840	CNAG_01204	+	EXPO 30	Broad	no TC box	GG box	no TATA box	no AC box	no TTAC box	no GA box	FALSE	FALSE	TRUE	FALSE	1
5	795047	795177	CNAG_01253	-	EXPO 30	Broad	no TC box	no GG box	no TATA box	no AC box	no TTAC box	no GA box	FALSE	FALSE	TRUE	FALSE	1
5	734138	734268	CNAG_01273	-	EXPO 30	Broad	no TC box	no GG box	no TATA box	no AC box	no TTAC box	GA box	TRUE	FALSE	TRUE	FALSE	2
5	623320	623450	CNAG_01309	+	EXPO 30	Broad	TC box	GG box	no TATA box	no AC box	no TTAC box	no GA box	FALSE	FALSE	FALSE	FALSE	0
5	597956	598086	CNAG_01322	+	EXPO 30	Broad	no TC box	GG box	no TATA box	no AC box	no TTAC box	no GA box	FALSE	FALSE	FALSE	FALSE	0
5	497329	497459	CNAG_01361	+	EXPO 30	Broad	TC box	no GG box	no TATA box	no AC box	no TTAC box	no GA box	FALSE	FALSE	TRUE	FALSE	1
5	422974	423104	CNAG_01390	+	EXPO 30	Broad	TC box	no GG box	no TATA box	no AC box	no TTAC box	no GA box	FALSE	FALSE	TRUE	FALSE	1
5	414188	414318	CNAG_01395	-	EXPO 30	Broad	no TC box	GG box	no TATA box	no AC box	no TTAC box	no GA box	FALSE	FALSE	TRUE	FALSE	1
5	403849	403979	CNAG_01399	+	EXPO 30	Broad	no TC box	no GG box	no TATA box	no AC box	no TTAC box	no GA box	FALSE	FALSE	FALSE	FALSE	0
5	403704	403834	CNAG_01400	-	EXPO 30	Broad	no TC box	no GG box	no TATA box	no AC box	no TTAC box	no GA box	FALSE	FALSE	TRUE	FALSE	1
5	311921	312051	CNAG_01437	+	EXPO 30	Broad	TC box	no GG box	no TATA box	no AC box	TTAC box	no GA box	FALSE	FALSE	TRUE	FALSE	1
5	270425	270555	CNAG_01455	+	EXPO 30	Broad	no TC box	no GG box	no TATA box	no AC box	no TTAC box	no GA box	FALSE	FALSE	TRUE	FALSE	1
11	100773	100903	CNAG_01492	+	EXPO 30	Broad	no TC box	no GG box	no TATA box	no AC box	no TTAC box	no GA box	FALSE	TRUE	TRUE	FALSE	2
11	361050	361180	CNAG_01586	-	EXPO 30	Broad	no TC box	no GG box	no TATA box	no AC box	no TTAC box	no GA box	TRUE	FALSE	TRUE	FALSE	2
11	361157	361287	CNAG_01587	+	EXPO 30	Broad	no TC box	no GG box	no TATA box	AC box	no TTAC box	no GA box	FALSE	FALSE	TRUE	FALSE	1
11	374433	374563	CNAG_01593	-	EXPO 30	Broad	no TC box	no GG box	no TATA box	no AC box	no TTAC box	no GA box	FALSE	FALSE	TRUE	FALSE	1
11	375347	375477	CNAG_01594	+	EXPO 30	Broad	TC box	no GG box	TATA box	no AC box	no TTAC box	no GA box	FALSE	TRUE	FALSE	FALSE	1
11	381349	381479	CNAG_01596	+	EXPO 30	Broad	TC box	no GG box	no TATA box	no AC box	no TTAC box	no GA box	FALSE	FALSE	TRUE	FALSE	1
11	533890	534020	CNAG_01654	-	EXPO 30	Broad	no TC box	no GG box	no TATA box	no AC box	no TTAC box	no GA box	FALSE	FALSE	TRUE	FALSE	1
11	537352	537482	CNAG_01655	-	EXPO 30	Broad	TC box	no GG box	no TATA box	no AC box	no TTAC box	no GA box	FALSE	FALSE	TRUE	FALSE	1
11	677736	677866	CNAG_01709	-	EXPO 30	Broad	TC box	no GG box	no TATA box	no AC box	no TTAC box	no GA box	FALSE	FALSE	TRUE	FALSE	1
11	686728	686858	CNAG_01713	-	EXPO 30	Broad	TC box	no GG box	no TATA box	no AC box	no TTAC box	no GA box	FALSE	FALSE	TRUE	FALSE	1
11	792257	792387	CNAG_01751	+	EXPO 30	Broad	no TC box	no GG box	TATA box	no AC box	no TTAC box	no GA box	FALSE	TRUE	FALSE	FALSE	1
11	862555	862685	CNAG_01777	-	EXPO 30	Broad	no TC box	no GG box	no TATA box	no AC box	no TTAC box	no GA box	FALSE	TRUE	TRUE	FALSE	2
11	935545	935675	CNAG_01789	+	EXPO 30	Broad	no TC box	no GG box	no TATA box	no AC box	TTAC box	GA box	FALSE	FALSE	TRUE	FALSE	1
11	961183	961313	CNAG_01799	-	EXPO 30	Broad	TC box	no GG box	no TATA box	AC box	no TTAC box	no GA box	FALSE	FALSE	TRUE	FALSE	1
11	965051	965181	CNAG_01803	+	EXPO 30	Broad	no TC box	no GG box	TATA box	no AC box	no TTAC box	no GA box	FALSE	TRUE	FALSE	TRUE	2
11	1037828	1037958	CNAG_01834	-	EXPO 30	Broad	no TC box	no GG box	TATA box	no AC box	no TTAC box	no GA box	FALSE	TRUE	FALSE	FALSE	1
11	1069814	1069944	CNAG_01846	+	EXPO 30	Broad	no TC box	no GG box	TATA box	no AC box	no TTAC box	GA box	FALSE	TRUE	FALSE	FALSE	1
11	1114371	1114501	CNAG_01861	+	EXPO 30	Broad	no TC box	no GG box	no TATA box	no AC box	no TTAC box	no GA box	FALSE	FALSE	FALSE	FALSE	0
11	1174211	1174341	CNAG_01884	+	EXPO 30	Broad	no TC box	no GG box	no TATA box	AC box	no TTAC box	no GA box	FALSE	FALSE	TRUE	FALSE	1
11	1277344	1277474	CNAG_01924	-	EXPO 30	Broad	no TC box	no GG box	no TATA box	no AC box	no TTAC box	no GA box	FALSE	TRUE	TRUE	FALSE	2
11	1330950	1331080	CNAG_01942	-	EXPO 30	Broad	no TC box	no GG box	TATA box	no AC box	TTAC box	no GA box	FALSE	TRUE	TRUE	FALSE	2
11	1450923	1451053	CNAG_01985	+	EXPO 30	Broad	TC box	no GG box	no TATA box	no AC box	no TTAC box	GA box	FALSE	FALSE	TRUE	FALSE	1
11	1473550	1473680	CNAG_01991	+	EXPO 30	Broad	no TC box	no GG box	no TATA box	AC box	no TTAC box	no GA box	FALSE	FALSE	FALSE	FALSE	0
6	1411929	1412059	CNAG_02022	-	EXPO 30	Broad	TC box	no GG box	no TATA box	no AC box	no TTAC box	no GA box	FALSE	TRUE	TRUE	FALSE	2
6	1258942	1259072	CNAG_02079	-	EXPO 30	Broad	TC box	no GG box	no TATA box	no AC box	no TTAC box	no GA box	FALSE	TRUE	TRUE	FALSE	2
6	1241798	1241928	CNAG_02084	-	EXPO 30	Broad	no TC box	no GG box	no TATA box	no AC box	no TTAC box	GA box	TRUE	FALSE	TRUE	FALSE	2
6	1223506	1223636	CNAG_02091	-	EXPO 30	Broad	TC box	no GG box	no TATA box	no AC box	no TTAC box	no GA box	FALSE	FALSE	FALSE	FALSE	0
6	1173961	1174091	CNAG_02106	-	EXPO 30	Broad	no TC box	no GG box	no TATA box	no AC box	no TTAC box	no GA box	FALSE	FALSE	FALSE	FALSE	0
6	1125457	1125587	CNAG_02128	-	EXPO 30	Broad	no TC box	GG box	no TATA box	no AC box	no TTAC box	no GA box	FALSE	FALSE	TRUE	FALSE	1
6	1110516	1110646	CNAG_02133	+	EXPO 30	Broad	no TC box	no GG box	no TATA box	no AC box	TTAC box	no GA box	FALSE	TRUE	FALSE	FALSE	1
6	911622	911752	CNAG_02209	+	EXPO 30	Broad	no TC box	no GG box	no TATA box	no AC box	no TTAC box	no GA box	FALSE	FALSE	TRUE	FALSE	1
6	904135	904265	CNAG_02212	+	EXPO 30	Broad	no TC box	no GG box	no TATA box	no AC box	no TTAC box	no GA box	FALSE	FALSE	TRUE	FALSE	1
6	903958	904088	CNAG_02213	-	EXPO 30	Broad	no TC box	no GG box	no TATA box	AC box	no TTAC box	no GA box	FALSE	TRUE	TRUE	FALSE	2
6	874388	874518	CNAG_02222	-	EXPO 30	Broad	TC box	no GG box	no TATA box	no AC box	no TTAC box	no GA box	TRUE	TRUE	TRUE	FALSE	3
6	825206	825336	CNAG_02239	+	EXPO 30	Broad	TC box	no GG box	no TATA box	no AC box	TTAC box	no GA box	FALSE	FALSE	TRUE	FALSE	1
6	772045	772175	CNAG_02257	+	EXPO 30	Broad	TC box	no GG box	no TATA box	no AC box	no TTAC box	no GA box	FALSE	FALSE	TRUE	FALSE	1
6	744499	744629	CNAG_02266	+	EXPO 30	Broad	TC box	no GG box	no TATA box	no AC box	no TTAC box	no GA box	FALSE	FALSE	FALSE	FALSE	0
6	712254	712384	CNAG_02280	+	EXPO 30	Broad	no TC box	no GG box	TATA box	AC box	no TTAC box	no GA box	FALSE	TRUE	TRUE	FALSE	2
6	663976	664106	CNAG_02300	+	EXPO 30	Broad	TC box	no GG box	no TATA box	no AC box	no TTAC box	GA box	FALSE	TRUE	TRUE	FALSE	2
6	606060	606190	CNAG_02326	-	EXPO 30	Broad	TC box	no GG box	no TATA box	no AC box	no TTAC box	no GA box	FALSE	FALSE	FALSE	FALSE	0
6	376018	376148	CNAG_02418	-	EXPO 30	Broad	TC box	no GG box	no TATA box	no AC box	no TTAC box	no GA box	FALSE	TRUE	TRUE	FALSE	2
6	335974	336104	CNAG_02434	+	EXPO 30	Broad	no TC box	no GG box	no TATA box	no AC box	no TTAC box	no GA box	FALSE	FALSE	TRUE	FALSE	1
6	331014	331144	CNAG_02437	-	EXPO 30	Broad	TC box	no GG box	no TATA box	no AC box	no TTAC box	no GA box	FALSE	TRUE	TRUE	FALSE	2
6	199616	199746	CNAG_02482	-	EXPO 30	Broad	no TC box	no GG box	no TATA box	no AC box	no TTAC box	no GA box	FALSE	FALSE	TRUE	FALSE	1
6	163893	164023	CNAG_02495	-	EXPO 30	Broad	no TC box	no GG box	no TATA box	no AC box	no TTAC box	no GA box	FALSE	FALSE	FALSE	FALSE	0
6	149400	149530	CNAG_02501	-	EXPO 30	Broad	no TC box	no GG box	no TATA box	no AC box	TTAC box	GA box	FALSE	TRUE	TRUE	FALSE	2
6	145102	145232	CNAG_02503	-	EXPO 30	Broad	TC box	no GG box	TATA box	no AC box	no TTAC box	no GA box	TRUE	FALSE	TRUE	FALSE	2
6	125905	126035	CNAG_02511	+	EXPO 30	Broad	no TC box	no GG box	no TATA box	AC box	no TTAC box	no GA box	FALSE	FALSE	FALSE	FALSE	0
6	106370	106500	CNAG_02519	+	EXPO 30	Broad	no TC box	no GG box	no TATA box	no AC box	no TTAC box	no GA box	FALSE	FALSE	TRUE	FALSE	1
6	37044	37174	CNAG_02545	+	EXPO 30	Broad	TC box	no GG box	no TATA box	no AC box	no TTAC box	no GA box	FALSE	FALSE	TRUE	FALSE	1
6	21129	21259	CNAG_02550	+	EXPO 30	Broad	TC box	no GG box	TATA box	no AC box	no TTAC box	no GA box	FALSE	FALSE	FALSE	FALSE	0
3	1083524	1083654	CNAG_02663	+	EXPO 30	Broad	TC box	no GG box	no TATA box	no AC box	no TTAC box	no GA box	FALSE	FALSE	TRUE	FALSE	1
3	1060093	1060223	CNAG_02673	+	EXPO 30	Broad	TC box	no GG box	no TATA box	no AC box	no TTAC box	no GA box	FALSE	TRUE	FALSE	FALSE	1
3	1018818	1018948	CNAG_02686	-	EXPO 30	Broad	no TC box	no GG box	no TATA box	AC box	no TTAC box	no GA box	FALSE	TRUE	FALSE	FALSE	1
3	1005358	1005488	CNAG_02692	-	EXPO 30	Broad	no TC box	no GG box	TATA box	no AC box	no TTAC box	no GA box	FALSE	TRUE	TRUE	FALSE	2
3	959299	959429	CNAG_02704	+	EXPO 30	Broad	TC box	no GG box	no TATA box	no AC box	no TTAC box	no GA box	FALSE	FALSE	TRUE	FALSE	1
3	913573	913703	CNAG_02720	+	EXPO 30	Broad	no TC box	no GG box	no TATA box	no AC box	TTAC box	no GA box	FALSE	FALSE	TRUE	FALSE	1
3	851998	852128	CNAG_02748	+	EXPO 30	Broad	TC box	no GG box	no TATA box	no AC box	no TTAC box	no GA box	FALSE	TRUE	TRUE	FALSE	2
3	758418	758548	CNAG_02791	+	EXPO 30	Broad	no TC box	no GG box	no TATA box	no AC box	no TTAC box	GA box	FALSE	FALSE	TRUE	FALSE	1
3	714128	714258	CNAG_02813	-	EXPO 30	Broad	TC box	no GG box	no TATA box	no AC box	no TTAC box	no GA box	FALSE	FALSE	FALSE	FALSE	0
3	709417	709547	CNAG_02815	-	EXPO 30	Broad	TC box	no GG box	no TATA box	no AC box	no TTAC box	no GA box	FALSE	FALSE	TRUE	FALSE	1
3	661650	661780	CNAG_02833	-	EXPO 30	Broad	TC box	no GG box	no TATA box	no AC box	no TTAC box	no GA box	FALSE	FALSE	TRUE	FALSE	1
3	634267	634397	CNAG_02843	+	EXPO 30	Broad	TC box	no GG box	no TATA box	no AC box	no TTAC box	no GA box	FALSE	TRUE	FALSE	FALSE	1
3	551330	551460	CNAG_02877	-	EXPO 30	Broad	no TC box	no GG box	no TATA box	no AC box	no TTAC box	no GA box	FALSE	FALSE	FALSE	FALSE	0
3	542609	542739	CNAG_02880	+	EXPO 30	Broad	TC box	no GG box	no TATA box	no AC box	no TTAC box	no GA box	FALSE	FALSE	TRUE	FALSE	1
3	442349	442479	CNAG_02923	-	EXPO 30	Broad	TC box	no GG box	no TATA box	AC box	no TTAC box	no GA box	FALSE	FALSE	TRUE	FALSE	1
3	436986	437116	CNAG_02925	-	EXPO 30	Broad	no TC box	no GG box	TATA box	no AC box	no TTAC box	no GA box	FALSE	TRUE	TRUE	FALSE	2
3	399966	400096	CNAG_02936	+	EXPO 30	Broad	no TC box	no GG box	no TATA box	AC box	TTAC box	no GA box	FALSE	FALSE	FALSE	FALSE	0
3	396890	397020	CNAG_02938	-	EXPO 30	Broad	no TC box	no GG box	no TATA box	no AC box	no TTAC box	no GA box	FALSE	FALSE	FALSE	FALSE	0
3	387778	387908	CNAG_02941	-	EXPO 30	Broad	no TC box	no GG box	no TATA box	no AC box	no TTAC box	no GA box	FALSE	FALSE	FALSE	FALSE	0
3	360461	360591	CNAG_02952	-	EXPO 30	Broad	TC box	no GG box	no TATA box	no AC box	no TTAC box	no GA box	FALSE	TRUE	FALSE	FALSE	1
3	320803	320933	CNAG_02967	-	EXPO 30	Broad	TC box	no GG box	no TATA box	no AC box	no TTAC box	GA box	FALSE	TRUE	TRUE	FALSE	2
3	303392	303522	CNAG_02974	+	EXPO 30	Broad	no TC box	no GG box	no TATA box	no AC box	no TTAC box	no GA box	FALSE	FALSE	TRUE	FALSE	1
3	275975	276105	CNAG_02985	-	EXPO 30	Broad	TC box	no GG box	no TATA box	no AC box	no TTAC box	no GA box	FALSE	FALSE	FALSE	FALSE	0
3	256957	257087	CNAG_02994	-	EXPO 30	Broad	TC box	no GG box	no TATA box	no AC box	TTAC box	no GA box	FALSE	TRUE	TRUE	FALSE	2
3	252304	252434	CNAG_02995	+	EXPO 30	Broad	TC box	no GG box	no TATA box	AC box	no TTAC box	no GA box	FALSE	FALSE	TRUE	FALSE	1
3	237654	237784	CNAG_03000	+	EXPO 30	Broad	no TC box	no GG box	no TATA box	AC box	no TTAC box	no GA box	FALSE	FALSE	TRUE	FALSE	1
3	234047	234177	CNAG_03002	+	EXPO 30	Broad	no TC box	no GG box	no TATA box	no AC box	no TTAC box	no GA box	FALSE	FALSE	FALSE	FALSE	0
3	231236	231366	CNAG_03004	-	EXPO 30	Broad	no TC box	no GG box	TATA box	no AC box	no TTAC box	no GA box	FALSE	FALSE	FALSE	FALSE	0
3	204230	204360	CNAG_03015	-	EXPO 30	Broad	TC box	no GG box	no TATA box	AC box	no TTAC box	no GA box	FALSE	FALSE	TRUE	FALSE	1
3	74405	74535	CNAG_03065	-	EXPO 30	Broad	no TC box	no GG box	no TATA box	no AC box	TTAC box	no GA box	FALSE	FALSE	TRUE	FALSE	1
8	83346	83476	CNAG_03113	-	EXPO 30	Broad	no TC box	GG box	TATA box	no AC box	no TTAC box	no GA box	FALSE	FALSE	FALSE	FALSE	0
8	299359	299489	CNAG_03190	+	EXPO 30	Broad	TC box	no GG box	no TATA box	AC box	no TTAC box	no GA box	FALSE	FALSE	TRUE	FALSE	1
8	318047	318177	CNAG_03198	+	EXPO 30	Broad	TC box	no GG box	no TATA box	no AC box	no TTAC box	no GA box	FALSE	FALSE	TRUE	FALSE	1
8	343806	343936	CNAG_03205	-	EXPO 30	Broad	no TC box	no GG box	no TATA box	no AC box	no TTAC box	no GA box	FALSE	FALSE	TRUE	FALSE	1
8	446668	446798	CNAG_03249	+	EXPO 30	Broad	no TC box	no GG box	no TATA box	AC box	no TTAC box	no GA box	FALSE	TRUE	TRUE	FALSE	2
8	511412	511542	CNAG_03260	-	EXPO 30	Broad	TC box	no GG box	no TATA box	no AC box	TTAC box	no GA box	FALSE	FALSE	TRUE	FALSE	1
8	524379	524509	CNAG_03266	-	EXPO 30	Broad	no TC box	no GG box	no TATA box	no AC box	no TTAC box	no GA box	FALSE	TRUE	TRUE	FALSE	2
8	578065	578195	CNAG_03290	-	EXPO 30	Broad	TC box	no GG box	no TATA box	no AC box	no TTAC box	no GA box	FALSE	FALSE	FALSE	FALSE	0
8	603519	603649	CNAG_03301	-	EXPO 30	Broad	TC box	no GG box	no TATA box	AC box	no TTAC box	no GA box	FALSE	FALSE	TRUE	FALSE	1
8	633176	633306	CNAG_03315	-	EXPO 30	Broad	no TC box	no GG box	no TATA box	AC box	no TTAC box	no GA box	FALSE	FALSE	FALSE	FALSE	0
8	633352	633482	CNAG_03316	+	EXPO 30	Broad	TC box	no GG box	no TATA box	no AC box	no TTAC box	no GA box	FALSE	FALSE	FALSE	FALSE	0
8	648115	648245	CNAG_03322	-	EXPO 30	Broad	TC box	no GG box	no TATA box	no AC box	no TTAC box	no GA box	FALSE	FALSE	TRUE	FALSE	1
8	704183	704313	CNAG_03345	-	EXPO 30	Broad	TC box	no GG box	no TATA box	no AC box	no TTAC box	no GA box	FALSE	FALSE	FALSE	FALSE	0
8	744099	744229	CNAG_03359	+	EXPO 30	Broad	TC box	no GG box	no TATA box	no AC box	no TTAC box	no GA box	FALSE	FALSE	FALSE	FALSE	0
8	823634	823764	CNAG_03388	-	EXPO 30	Broad	no TC box	no GG box	no TATA box	no AC box	no TTAC box	GA box	FALSE	FALSE	FALSE	FALSE	0
8	854915	855045	CNAG_03399	-	EXPO 30	Broad	TC box	no GG box	no TATA box	no AC box	no TTAC box	no GA box	FALSE	FALSE	TRUE	FALSE	1
8	973899	974029	CNAG_03448	-	EXPO 30	Broad	TC box	no GG box	no TATA box	no AC box	no TTAC box	no GA box	FALSE	FALSE	FALSE	FALSE	0
8	1171253	1171383	CNAG_03517	-	EXPO 30	Broad	TC box	no GG box	no TATA box	no AC box	no TTAC box	no GA box	FALSE	FALSE	FALSE	FALSE	0
8	1198135	1198265	CNAG_03528	+	EXPO 30	Broad	TC box	no GG box	no TATA box	no AC box	no TTAC box	GA box	FALSE	FALSE	TRUE	FALSE	1
8	1238022	1238152	CNAG_03543	+	EXPO 30	Broad	no TC box	no GG box	no TATA box	no AC box	no TTAC box	no GA box	FALSE	FALSE	FALSE	FALSE	0
8	1242177	1242307	CNAG_03544	+	EXPO 30	Broad	no TC box	no GG box	TATA box	AC box	no TTAC box	no GA box	FALSE	FALSE	TRUE	FALSE	1
2	319198	319328	CNAG_03606	+	EXPO 30	Broad	no TC box	no GG box	no TATA box	no AC box	no TTAC box	no GA box	FALSE	FALSE	TRUE	FALSE	1
2	392276	392406	CNAG_03631	-	EXPO 30	Broad	no TC box	no GG box	no TATA box	no AC box	no TTAC box	no GA box	FALSE	FALSE	FALSE	FALSE	0
2	484775	484905	CNAG_03666	-	EXPO 30	Broad	no TC box	GG box	no TATA box	no AC box	no TTAC box	no GA box	FALSE	FALSE	FALSE	FALSE	0
2	622875	623005	CNAG_03722	+	EXPO 30	Broad	no TC box	no GG box	no TATA box	AC box	no TTAC box	no GA box	FALSE	FALSE	TRUE	FALSE	1
2	632240	632370	CNAG_03726	+	EXPO 30	Broad	no TC box	no GG box	no TATA box	no AC box	no TTAC box	no GA box	FALSE	FALSE	FALSE	FALSE	0
2	747460	747590	CNAG_03765	+	EXPO 30	Broad	TC box	no GG box	no TATA box	no AC box	no TTAC box	no GA box	FALSE	TRUE	FALSE	FALSE	1
2	786891	787021	CNAG_03775	-	EXPO 30	Broad	no TC box	no GG box	no TATA box	no AC box	no TTAC box	no GA box	FALSE	FALSE	TRUE	FALSE	1
2	827513	827643	CNAG_03791	-	EXPO 30	Broad	TC box	no GG box	no TATA box	no AC box	no TTAC box	GA box	FALSE	TRUE	FALSE	FALSE	1
2	829655	829785	CNAG_03793	+	EXPO 30	Broad	no TC box	GG box	no TATA box	no AC box	no TTAC box	no GA box	FALSE	FALSE	TRUE	FALSE	1
2	913251	913381	CNAG_03814	-	EXPO 30	Broad	no TC box	no GG box	no TATA box	no AC box	no TTAC box	no GA box	FALSE	FALSE	TRUE	FALSE	1
2	927570	927700	CNAG_03820	-	EXPO 30	Broad	no TC box	no GG box	no TATA box	no AC box	no TTAC box	no GA box	FALSE	FALSE	TRUE	FALSE	1
2	1040441	1040571	CNAG_03864	-	EXPO 30	Broad	no TC box	GG box	no TATA box	no AC box	no TTAC box	no GA box	FALSE	TRUE	FALSE	FALSE	1
2	1058752	1058882	CNAG_03873	-	EXPO 30	Broad	no TC box	no GG box	TATA box	no AC box	TTAC box	no GA box	FALSE	TRUE	TRUE	FALSE	2
2	1100289	1100419	CNAG_03887	-	EXPO 30	Broad	no TC box	no GG box	no TATA box	no AC box	TTAC box	no GA box	FALSE	FALSE	TRUE	FALSE	1
2	1111482	1111612	CNAG_03891	-	EXPO 30	Broad	no TC box	no GG box	no TATA box	no AC box	no TTAC box	no GA box	FALSE	FALSE	TRUE	FALSE	1
2	1146994	1147124	CNAG_03904	-	EXPO 30	Broad	no TC box	no GG box	no TATA box	no AC box	no TTAC box	no GA box	FALSE	TRUE	TRUE	FALSE	2
2	1269524	1269654	CNAG_03954	+	EXPO 30	Broad	no TC box	no GG box	no TATA box	no AC box	no TTAC box	GA box	FALSE	FALSE	FALSE	FALSE	0
2	1282412	1282542	CNAG_03961	+	EXPO 30	Broad	TC box	no GG box	no TATA box	no AC box	no TTAC box	no GA box	FALSE	FALSE	TRUE	FALSE	1
2	1299247	1299377	CNAG_03968	-	EXPO 30	Broad	no TC box	no GG box	no TATA box	no AC box	no TTAC box	no GA box	FALSE	FALSE	TRUE	FALSE	1
2	1315178	1315308	CNAG_03976	+	EXPO 30	Broad	TC box	no GG box	no TATA box	no AC box	no TTAC box	no GA box	FALSE	FALSE	TRUE	FALSE	1
2	1332254	1332384	CNAG_03983	-	EXPO 30	Broad	TC box	GG box	TATA box	no AC box	no TTAC box	no GA box	FALSE	TRUE	TRUE	FALSE	2
2	1374251	1374381	CNAG_04004	+	EXPO 30	Broad	TC box	no GG box	no TATA box	no AC box	no TTAC box	no GA box	FALSE	FALSE	TRUE	FALSE	1
2	1403639	1403769	CNAG_04014	-	EXPO 30	Broad	TC box	no GG box	no TATA box	no AC box	no TTAC box	no GA box	FALSE	FALSE	TRUE	FALSE	1
2	1417410	1417540	CNAG_04021	+	EXPO 30	Broad	TC box	GG box	no TATA box	no AC box	no TTAC box	no GA box	FALSE	FALSE	TRUE	FALSE	1
2	1498426	1498556	CNAG_04050	-	EXPO 30	Broad	no TC box	no GG box	no TATA box	no AC box	no TTAC box	no GA box	FALSE	FALSE	TRUE	FALSE	1
2	1508320	1508450	CNAG_04054	+	EXPO 30	Broad	TC box	no GG box	no TATA box	AC box	no TTAC box	no GA box	FALSE	FALSE	FALSE	FALSE	0
2	1535257	1535387	CNAG_04064	-	EXPO 30	Broad	TC box	no GG box	no TATA box	no AC box	no TTAC box	no GA box	FALSE	FALSE	TRUE	FALSE	1
2	1573107	1573237	CNAG_04080	+	EXPO 30	Broad	no TC box	no GG box	no TATA box	no AC box	no TTAC box	GA box	FALSE	TRUE	TRUE	FALSE	2
2	1575225	1575355	CNAG_04082	+	EXPO 30	Broad	TC box	no GG box	no TATA box	AC box	TTAC box	no GA box	FALSE	FALSE	TRUE	FALSE	1
9	21741	21871	CNAG_04106	-	EXPO 30	Broad	no TC box	no GG box	TATA box	no AC box	TTAC box	no GA box	FALSE	FALSE	FALSE	FALSE	0
9	40547	40677	CNAG_04114	+	EXPO 30	Broad	no TC box	no GG box	TATA box	AC box	no TTAC box	no GA box	TRUE	TRUE	TRUE	FALSE	3
9	91558	91688	CNAG_04132	+	EXPO 30	Broad	no TC box	GG box	no TATA box	no AC box	TTAC box	GA box	FALSE	FALSE	TRUE	FALSE	1
9	152213	152343	CNAG_04156	+	EXPO 30	Broad	TC box	no GG box	no TATA box	no AC box	no TTAC box	no GA box	FALSE	FALSE	FALSE	FALSE	0
9	182817	182947	CNAG_04168	+	EXPO 30	Broad	TC box	no GG box	no TATA box	no AC box	no TTAC box	no GA box	TRUE	TRUE	TRUE	FALSE	3
9	194100	194230	CNAG_04173	+	EXPO 30	Broad	no TC box	no GG box	no TATA box	no AC box	TTAC box	no GA box	FALSE	FALSE	FALSE	FALSE	0
9	306394	306524	CNAG_04212	+	EXPO 30	Broad	no TC box	no GG box	no TATA box	no AC box	no TTAC box	no GA box	FALSE	FALSE	TRUE	FALSE	1
9	349172	349302	CNAG_04227	-	EXPO 30	Broad	TC box	no GG box	TATA box	no AC box	TTAC box	no GA box	FALSE	FALSE	TRUE	FALSE	1
9	363216	363346	CNAG_04235	+	EXPO 30	Broad	no TC box	no GG box	no TATA box	no AC box	no TTAC box	no GA box	FALSE	FALSE	TRUE	FALSE	1
9	366177	366307	CNAG_04237	-	EXPO 30	Broad	TC box	no GG box	no TATA box	no AC box	no TTAC box	no GA box	FALSE	FALSE	TRUE	FALSE	1
9	451520	451650	CNAG_04273	-	EXPO 30	Broad	no TC box	GG box	no TATA box	no AC box	no TTAC box	no GA box	FALSE	FALSE	FALSE	FALSE	0
9	492557	492687	CNAG_04290	+	EXPO 30	Broad	no TC box	no GG box	no TATA box	no AC box	no TTAC box	no GA box	FALSE	FALSE	FALSE	FALSE	0
9	591243	591373	CNAG_04332	-	EXPO 30	Broad	no TC box	no GG box	no TATA box	no AC box	no TTAC box	no GA box	FALSE	FALSE	TRUE	FALSE	1
9	691199	691329	CNAG_04369	-	EXPO 30	Broad	no TC box	no GG box	no TATA box	no AC box	no TTAC box	no GA box	FALSE	FALSE	TRUE	FALSE	1
9	700149	700279	CNAG_04371	-	EXPO 30	Broad	no TC box	no GG box	no TATA box	no AC box	no TTAC box	no GA box	FALSE	FALSE	FALSE	FALSE	0
9	710228	710358	CNAG_04375	-	EXPO 30	Broad	no TC box	no GG box	no TATA box	no AC box	TTAC box	no GA box	FALSE	FALSE	TRUE	FALSE	1
9	1030773	1030903	CNAG_04502	-	EXPO 30	Broad	no TC box	no GG box	no TATA box	no AC box	no TTAC box	GA box	FALSE	TRUE	TRUE	FALSE	2
9	1051377	1051507	CNAG_04510	-	EXPO 30	Broad	TC box	no GG box	no TATA box	no AC box	TTAC box	no GA box	FALSE	TRUE	TRUE	FALSE	2
10	1020382	1020512	CNAG_04566	-	EXPO 30	Broad	TC box	no GG box	no TATA box	no AC box	no TTAC box	no GA box	FALSE	FALSE	FALSE	FALSE	0
10	894399	894529	CNAG_04609	+	EXPO 30	Broad	TC box	no GG box	no TATA box	no AC box	no TTAC box	no GA box	FALSE	FALSE	FALSE	FALSE	0
10	756883	757013	CNAG_04659	-	EXPO 30	Broad	no TC box	no GG box	TATA box	no AC box	no TTAC box	no GA box	FALSE	TRUE	TRUE	FALSE	2
10	733611	733741	CNAG_04667	+	EXPO 30	Broad	no TC box	no GG box	no TATA box	no AC box	no TTAC box	no GA box	FALSE	FALSE	FALSE	FALSE	0
10	733548	733678	CNAG_04668	-	EXPO 30	Broad	TC box	no GG box	no TATA box	AC box	no TTAC box	GA box	FALSE	FALSE	FALSE	FALSE	0
10	724425	724555	CNAG_04674	-	EXPO 30	Broad	TC box	no GG box	no TATA box	no AC box	no TTAC box	no GA box	FALSE	FALSE	TRUE	FALSE	1
10	690026	690156	CNAG_04689	+	EXPO 30	Broad	TC box	no GG box	no TATA box	no AC box	no TTAC box	GA box	FALSE	FALSE	TRUE	FALSE	1
10	665602	665732	CNAG_04698	-	EXPO 30	Broad	no TC box	no GG box	no TATA box	no AC box	no TTAC box	no GA box	FALSE	TRUE	TRUE	FALSE	2
10	570598	570728	CNAG_04726	-	EXPO 30	Broad	TC box	no GG box	no TATA box	no AC box	no TTAC box	no GA box	FALSE	FALSE	TRUE	FALSE	1
10	533809	533939	CNAG_04739	-	EXPO 30	Broad	TC box	no GG box	no TATA box	no AC box	no TTAC box	no GA box	FALSE	FALSE	TRUE	FALSE	1
10	468606	468736	CNAG_04762	+	EXPO 30	Broad	no TC box	no GG box	no TATA box	AC box	no TTAC box	no GA box	TRUE	FALSE	TRUE	FALSE	2
10	464284	464414	CNAG_04765	-	EXPO 30	Broad	no TC box	no GG box	no TATA box	no AC box	no TTAC box	no GA box	FALSE	TRUE	TRUE	FALSE	2
10	362046	362176	CNAG_04802	+	EXPO 30	Broad	no TC box	no GG box	no TATA box	no AC box	no TTAC box	no GA box	FALSE	FALSE	FALSE	FALSE	0
10	309395	309525	CNAG_04821	+	EXPO 30	Broad	TC box	no GG box	no TATA box	no AC box	no TTAC box	no GA box	FALSE	FALSE	FALSE	FALSE	0
10	298327	298457	CNAG_04828	+	EXPO 30	Broad	no TC box	no GG box	no TATA box	no AC box	no TTAC box	no GA box	FALSE	FALSE	FALSE	FALSE	0
10	271806	271936	CNAG_04838	-	EXPO 30	Broad	no TC box	no GG box	no TATA box	no AC box	no TTAC box	no GA box	FALSE	FALSE	TRUE	FALSE	1
10	267046	267176	CNAG_04840	-	EXPO 30	Broad	no TC box	no GG box	no TATA box	AC box	no TTAC box	no GA box	FALSE	FALSE	TRUE	FALSE	1
10	114885	115015	CNAG_04883	+	EXPO 30	Broad	no TC box	no GG box	no TATA box	no AC box	no TTAC box	no GA box	FALSE	FALSE	TRUE	FALSE	1
10	79148	79278	CNAG_04900	-	EXPO 30	Broad	no TC box	no GG box	no TATA box	AC box	no TTAC box	no GA box	FALSE	FALSE	FALSE	FALSE	0
10	61244	61374	CNAG_04906	-	EXPO 30	Broad	TC box	no GG box	no TATA box	no AC box	no TTAC box	no GA box	FALSE	TRUE	TRUE	FALSE	2
10	13094	13224	CNAG_04925	-	EXPO 30	Broad	no TC box	no GG box	no TATA box	no AC box	TTAC box	no GA box	FALSE	FALSE	FALSE	FALSE	0
4	26251	26381	CNAG_04938	-	EXPO 30	Broad	no TC box	no GG box	no TATA box	no AC box	no TTAC box	no GA box	FALSE	FALSE	FALSE	FALSE	0
4	66708	66838	CNAG_04953	+	EXPO 30	Broad	no TC box	no GG box	no TATA box	no AC box	no TTAC box	no GA box	FALSE	FALSE	FALSE	FALSE	0
4	149118	149248	CNAG_04985	+	EXPO 30	Broad	TC box	no GG box	no TATA box	no AC box	no TTAC box	no GA box	FALSE	FALSE	TRUE	FALSE	1
4	222646	222776	CNAG_05011	-	EXPO 30	Broad	no TC box	no GG box	no TATA box	no AC box	no TTAC box	no GA box	FALSE	TRUE	TRUE	FALSE	2
4	226242	226372	CNAG_05013	+	EXPO 30	Broad	TC box	no GG box	TATA box	no AC box	no TTAC box	no GA box	FALSE	FALSE	TRUE	FALSE	1
4	285983	286113	CNAG_05041	-	EXPO 30	Broad	no TC box	no GG box	no TATA box	AC box	no TTAC box	no GA box	FALSE	FALSE	FALSE	FALSE	0
4	347446	347576	CNAG_05068	-	EXPO 30	Broad	TC box	no GG box	no TATA box	no AC box	no TTAC box	no GA box	FALSE	FALSE	FALSE	FALSE	0
4	368843	368973	CNAG_05074	-	EXPO 30	Broad	no TC box	no GG box	no TATA box	no AC box	no TTAC box	no GA box	FALSE	FALSE	TRUE	FALSE	1
4	422006	422136	CNAG_05095	+	EXPO 30	Broad	TC box	no GG box	TATA box	no AC box	no TTAC box	no GA box	FALSE	FALSE	FALSE	FALSE	0
4	552197	552327	CNAG_05146	-	EXPO 30	Broad	no TC box	no GG box	no TATA box	no AC box	TTAC box	no GA box	FALSE	FALSE	FALSE	FALSE	0
4	621211	621341	CNAG_05171	-	EXPO 30	Broad	no TC box	no GG box	no TATA box	no AC box	no TTAC box	no GA box	FALSE	TRUE	TRUE	FALSE	2
4	692662	692792	CNAG_05196	+	EXPO 30	Broad	TC box	no GG box	no TATA box	no AC box	no TTAC box	no GA box	FALSE	TRUE	TRUE	FALSE	2
4	694451	694581	CNAG_05197	-	EXPO 30	Broad	no TC box	no GG box	no TATA box	no AC box	no TTAC box	no GA box	FALSE	TRUE	TRUE	FALSE	2
4	778265	778395	CNAG_05225	+	EXPO 30	Broad	no TC box	no GG box	TATA box	no AC box	no TTAC box	no GA box	FALSE	FALSE	TRUE	FALSE	1
4	791288	791418	CNAG_05231	+	EXPO 30	Broad	no TC box	no GG box	no TATA box	no AC box	TTAC box	no GA box	FALSE	TRUE	TRUE	FALSE	2
4	804865	804995	CNAG_05236	+	EXPO 30	Broad	no TC box	no GG box	no TATA box	no AC box	no TTAC box	no GA box	FALSE	TRUE	TRUE	FALSE	2
4	875125	875255	CNAG_05262	+	EXPO 30	Broad	TC box	no GG box	no TATA box	no AC box	no TTAC box	no GA box	FALSE	TRUE	TRUE	FALSE	2
4	887937	888067	CNAG_05267	+	EXPO 30	Broad	TC box	no GG box	no TATA box	no AC box	no TTAC box	GA box	FALSE	FALSE	FALSE	FALSE	0
4	900252	900382	CNAG_05273	-	EXPO 30	Broad	no TC box	no GG box	no TATA box	no AC box	no TTAC box	no GA box	FALSE	FALSE	FALSE	FALSE	0
4	930023	930153	CNAG_05282	-	EXPO 30	Broad	no TC box	no GG box	no TATA box	no AC box	no TTAC box	no GA box	FALSE	FALSE	FALSE	FALSE	0
14	73867	73997	CNAG_05354	+	EXPO 30	Broad	no TC box	no GG box	no TATA box	no AC box	no TTAC box	GA box	FALSE	FALSE	TRUE	FALSE	1
14	186484	186614	CNAG_05391	-	EXPO 30	Broad	no TC box	no GG box	TATA box	no AC box	no TTAC box	GA box	FALSE	FALSE	TRUE	FALSE	1
14	252917	253047	CNAG_05416	-	EXPO 30	Broad	no TC box	no GG box	no TATA box	AC box	no TTAC box	no GA box	FALSE	TRUE	TRUE	FALSE	2
14	276093	276223	CNAG_05424	+	EXPO 30	Broad	TC box	no GG box	no TATA box	no AC box	no TTAC box	no GA box	FALSE	TRUE	TRUE	FALSE	2
14	355960	356090	CNAG_05455	-	EXPO 30	Broad	TC box	no GG box	no TATA box	no AC box	TTAC box	no GA box	FALSE	FALSE	TRUE	FALSE	1
14	380468	380598	CNAG_05465	-	EXPO 30	Broad	no TC box	no GG box	no TATA box	no AC box	no TTAC box	no GA box	FALSE	FALSE	TRUE	FALSE	1
14	412869	412999	CNAG_05475	+	EXPO 30	Broad	no TC box	no GG box	no TATA box	no AC box	TTAC box	GA box	FALSE	FALSE	TRUE	FALSE	1
14	427439	427569	CNAG_05480	-	EXPO 30	Broad	TC box	GG box	no TATA box	no AC box	no TTAC box	no GA box	FALSE	FALSE	TRUE	FALSE	1
14	483507	483637	CNAG_05498	+	EXPO 30	Broad	no TC box	no GG box	TATA box	no AC box	no TTAC box	no GA box	FALSE	FALSE	FALSE	FALSE	0
14	502586	502716	CNAG_05507	+	EXPO 30	Broad	TC box	no GG box	no TATA box	AC box	TTAC box	no GA box	FALSE	FALSE	TRUE	FALSE	1
14	553848	553978	CNAG_05525	+	EXPO 30	Broad	no TC box	no GG box	TATA box	no AC box	no TTAC box	no GA box	FALSE	FALSE	TRUE	FALSE	1
14	632649	632779	CNAG_05556	+	EXPO 30	Broad	no TC box	no GG box	no TATA box	AC box	no TTAC box	no GA box	FALSE	FALSE	TRUE	FALSE	1
14	663518	663648	CNAG_05568	-	EXPO 30	Broad	TC box	no GG box	TATA box	no AC box	no TTAC box	no GA box	FALSE	FALSE	TRUE	FALSE	1
14	665555	665685	CNAG_05570	-	EXPO 30	Broad	no TC box	no GG box	TATA box	no AC box	no TTAC box	no GA box	FALSE	TRUE	TRUE	FALSE	2
14	665637	665767	CNAG_05571	+	EXPO 30	Broad	no TC box	no GG box	no TATA box	no AC box	no TTAC box	no GA box	FALSE	TRUE	FALSE	FALSE	1
14	729910	730040	CNAG_05592	-	EXPO 30	Broad	no TC box	GG box	TATA box	no AC box	no TTAC box	no GA box	TRUE	TRUE	TRUE	FALSE	3
14	843600	843730	CNAG_05638	-	EXPO 30	Broad	TC box	no GG box	no TATA box	no AC box	no TTAC box	no GA box	FALSE	FALSE	TRUE	FALSE	1
14	872304	872434	CNAG_05647	-	EXPO 30	Broad	no TC box	no GG box	TATA box	no AC box	no TTAC box	GA box	FALSE	FALSE	TRUE	FALSE	1
7	672645	672775	CNAG_05711	-	EXPO 30	Broad	TC box	no GG box	no TATA box	no AC box	no TTAC box	no GA box	FALSE	FALSE	FALSE	FALSE	0
7	680905	681035	CNAG_05714	-	EXPO 30	Broad	TC box	no GG box	no TATA box	no AC box	no TTAC box	no GA box	FALSE	FALSE	FALSE	FALSE	0
7	691573	691703	CNAG_05720	+	EXPO 30	Broad	TC box	GG box	no TATA box	no AC box	no TTAC box	no GA box	FALSE	TRUE	TRUE	FALSE	2
7	769595	769725	CNAG_05750	-	EXPO 30	Broad	TC box	no GG box	no TATA box	no AC box	no TTAC box	no GA box	FALSE	FALSE	TRUE	FALSE	1
7	783284	783414	CNAG_05755	-	EXPO 30	Broad	no TC box	no GG box	no TATA box	no AC box	no TTAC box	GA box	FALSE	FALSE	FALSE	FALSE	0
7	796679	796809	CNAG_05759	-	EXPO 30	Broad	TC box	no GG box	no TATA box	no AC box	no TTAC box	no GA box	FALSE	FALSE	TRUE	FALSE	1
7	804208	804338	CNAG_05762	-	EXPO 30	Broad	no TC box	no GG box	no TATA box	no AC box	no TTAC box	no GA box	FALSE	FALSE	TRUE	FALSE	1
7	889487	889617	CNAG_05793	-	EXPO 30	Broad	no TC box	no GG box	no TATA box	no AC box	TTAC box	no GA box	FALSE	TRUE	TRUE	FALSE	2
7	911602	911732	CNAG_05800	+	EXPO 30	Broad	no TC box	GG box	no TATA box	no AC box	no TTAC box	no GA box	TRUE	FALSE	TRUE	FALSE	2
7	943021	943151	CNAG_05814	-	EXPO 30	Broad	no TC box	no GG box	no TATA box	AC box	no TTAC box	no GA box	FALSE	FALSE	TRUE	FALSE	1
7	966033	966163	CNAG_05822	-	EXPO 30	Broad	no TC box	no GG box	no TATA box	no AC box	no TTAC box	no GA box	FALSE	FALSE	FALSE	FALSE	0
7	975330	975460	CNAG_05826	-	EXPO 30	Broad	TC box	no GG box	no TATA box	no AC box	no TTAC box	no GA box	FALSE	FALSE	TRUE	FALSE	1
7	1013071	1013201	CNAG_05839	-	EXPO 30	Broad	no TC box	no GG box	no TATA box	AC box	no TTAC box	no GA box	FALSE	FALSE	FALSE	FALSE	0
7	1023359	1023489	CNAG_05845	+	EXPO 30	Broad	no TC box	no GG box	no TATA box	no AC box	no TTAC box	GA box	FALSE	TRUE	TRUE	FALSE	2
7	1033547	1033677	CNAG_05848	-	EXPO 30	Broad	no TC box	no GG box	no TATA box	no AC box	no TTAC box	no GA box	FALSE	FALSE	TRUE	FALSE	1
7	1074931	1075061	CNAG_05865	-	EXPO 30	Broad	no TC box	no GG box	no TATA box	no AC box	no TTAC box	no GA box	FALSE	FALSE	TRUE	FALSE	1
7	1087839	1087969	CNAG_05871	-	EXPO 30	Broad	no TC box	no GG box	no TATA box	no AC box	no TTAC box	GA box	FALSE	FALSE	TRUE	FALSE	1
7	1130816	1130946	CNAG_05892	-	EXPO 30	Broad	TC box	no GG box	no TATA box	no AC box	no TTAC box	no GA box	FALSE	FALSE	TRUE	FALSE	1
7	1171782	1171912	CNAG_05904	+	EXPO 30	Broad	TC box	no GG box	no TATA box	AC box	no TTAC box	no GA box	FALSE	FALSE	TRUE	FALSE	1
7	1233334	1233464	CNAG_05926	+	EXPO 30	Broad	no TC box	no GG box	no TATA box	no AC box	no TTAC box	no GA box	FALSE	FALSE	TRUE	FALSE	1
7	1392799	1392929	CNAG_05980	-	EXPO 30	Broad	no TC box	no GG box	TATA box	no AC box	no TTAC box	no GA box	FALSE	FALSE	TRUE	FALSE	1
12	43337	43467	CNAG_05997	-	EXPO 30	Broad	no TC box	no GG box	no TATA box	AC box	no TTAC box	no GA box	FALSE	FALSE	FALSE	FALSE	0
12	46320	46450	CNAG_05999	-	EXPO 30	Broad	no TC box	no GG box	no TATA box	no AC box	TTAC box	no GA box	FALSE	FALSE	FALSE	FALSE	0
12	171912	172042	CNAG_06048	-	EXPO 30	Broad	no TC box	no GG box	no TATA box	no AC box	TTAC box	no GA box	FALSE	FALSE	FALSE	FALSE	0
12	250227	250357	CNAG_06081	+	EXPO 30	Broad	TC box	no GG box	no TATA box	no AC box	no TTAC box	no GA box	FALSE	TRUE	FALSE	FALSE	1
12	295093	295223	CNAG_06096	+	EXPO 30	Broad	TC box	no GG box	no TATA box	no AC box	no TTAC box	no GA box	FALSE	FALSE	TRUE	FALSE	1
12	331488	331618	CNAG_06108	-	EXPO 30	Broad	TC box	no GG box	no TATA box	no AC box	no TTAC box	no GA box	FALSE	FALSE	FALSE	FALSE	0
12	367280	367410	CNAG_06121	+	EXPO 30	Broad	no TC box	no GG box	no TATA box	no AC box	no TTAC box	GA box	FALSE	TRUE	FALSE	FALSE	1
12	378133	378263	CNAG_06125	-	EXPO 30	Broad	TC box	no GG box	no TATA box	no AC box	no TTAC box	no GA box	TRUE	FALSE	TRUE	FALSE	2
12	405982	406112	CNAG_06138	+	EXPO 30	Broad	no TC box	no GG box	no TATA box	AC box	no TTAC box	no GA box	FALSE	FALSE	FALSE	FALSE	0
12	410725	410855	CNAG_06140	-	EXPO 30	Broad	TC box	no GG box	no TATA box	no AC box	no TTAC box	no GA box	FALSE	TRUE	TRUE	FALSE	2
12	441984	442114	CNAG_06153	+	EXPO 30	Broad	no TC box	no GG box	no TATA box	no AC box	no TTAC box	no GA box	FALSE	TRUE	TRUE	FALSE	2
12	505884	506014	CNAG_06169	-	EXPO 30	Broad	no TC box	no GG box	TATA box	no AC box	no TTAC box	no GA box	FALSE	TRUE	TRUE	FALSE	2
12	538593	538723	CNAG_06180	-	EXPO 30	Broad	no TC box	no GG box	no TATA box	no AC box	no TTAC box	no GA box	TRUE	FALSE	FALSE	FALSE	1
12	652017	652147	CNAG_06216	-	EXPO 30	Broad	TC box	no GG box	no TATA box	no AC box	no TTAC box	no GA box	FALSE	FALSE	TRUE	FALSE	1
12	686741	686871	CNAG_06229	+	EXPO 30	Broad	no TC box	no GG box	no TATA box	no AC box	TTAC box	no GA box	FALSE	FALSE	TRUE	FALSE	1
12	713881	714011	CNAG_06242	+	EXPO 30	Broad	no TC box	no GG box	no TATA box	no AC box	no TTAC box	no GA box	TRUE	TRUE	TRUE	FALSE	3
12	734586	734716	CNAG_06248	-	EXPO 30	Broad	TC box	no GG box	no TATA box	no AC box	no TTAC box	no GA box	FALSE	TRUE	TRUE	FALSE	2
13	55571	55701	CNAG_06274	+	EXPO 30	Broad	no TC box	no GG box	no TATA box	no AC box	no TTAC box	no GA box	FALSE	FALSE	FALSE	FALSE	0
13	76152	76282	CNAG_06279	+	EXPO 30	Broad	no TC box	no GG box	no TATA box	AC box	no TTAC box	no GA box	FALSE	FALSE	TRUE	FALSE	1
13	99243	99373	CNAG_06288	+	EXPO 30	Broad	no TC box	GG box	no TATA box	no AC box	no TTAC box	no GA box	FALSE	TRUE	TRUE	FALSE	2
13	123165	123295	CNAG_06297	-	EXPO 30	Broad	no TC box	no GG box	no TATA box	no AC box	no TTAC box	no GA box	FALSE	TRUE	FALSE	FALSE	1
13	136982	137112	CNAG_06301	-	EXPO 30	Broad	TC box	no GG box	no TATA box	no AC box	no TTAC box	no GA box	FALSE	TRUE	FALSE	FALSE	1
13	167659	167789	CNAG_06313	-	EXPO 30	Broad	TC box	no GG box	no TATA box	no AC box	no TTAC box	no GA box	FALSE	FALSE	TRUE	FALSE	1
13	197026	197156	CNAG_06325	-	EXPO 30	Broad	TC box	no GG box	no TATA box	no AC box	no TTAC box	no GA box	FALSE	FALSE	FALSE	FALSE	0
13	276051	276181	CNAG_06353	+	EXPO 30	Broad	no TC box	no GG box	no TATA box	no AC box	no TTAC box	no GA box	FALSE	FALSE	TRUE	FALSE	1
13	310927	311057	CNAG_06367	+	EXPO 30	Broad	no TC box	no GG box	no TATA box	no AC box	no TTAC box	no GA box	FALSE	FALSE	FALSE	FALSE	0
13	356522	356652	CNAG_06386	-	EXPO 30	Broad	no TC box	no GG box	TATA box	no AC box	no TTAC box	no GA box	FALSE	FALSE	TRUE	FALSE	1
13	565001	565131	CNAG_06471	-	EXPO 30	Broad	no TC box	no GG box	no TATA box	no AC box	TTAC box	no GA box	FALSE	FALSE	TRUE	FALSE	1
13	644787	644917	CNAG_06486	-	EXPO 30	Broad	no TC box	no GG box	no TATA box	no AC box	no TTAC box	no GA box	FALSE	FALSE	TRUE	FALSE	1
7	70492	70622	CNAG_06544	-	EXPO 30	Broad	no TC box	no GG box	no TATA box	AC box	no TTAC box	no GA box	FALSE	TRUE	TRUE	FALSE	2
7	228660	228790	CNAG_06597	+	EXPO 30	Broad	no TC box	no GG box	no TATA box	no AC box	no TTAC box	no GA box	FALSE	FALSE	TRUE	FALSE	1
7	242435	242565	CNAG_06602	+	EXPO 30	Broad	no TC box	no GG box	no TATA box	no AC box	TTAC box	no GA box	FALSE	FALSE	TRUE	FALSE	1
7	279846	279976	CNAG_06613	+	EXPO 30	Broad	no TC box	no GG box	no TATA box	no AC box	no TTAC box	no GA box	TRUE	FALSE	FALSE	FALSE	1
7	326389	326519	CNAG_06631	+	EXPO 30	Broad	no TC box	no GG box	no TATA box	no AC box	no TTAC box	no GA box	FALSE	FALSE	TRUE	FALSE	1
7	378603	378733	CNAG_06646	-	EXPO 30	Broad	TC box	GG box	no TATA box	no AC box	no TTAC box	no GA box	FALSE	FALSE	TRUE	FALSE	1
7	381957	382087	CNAG_06648	+	EXPO 30	Broad	TC box	no GG box	TATA box	no AC box	no TTAC box	no GA box	FALSE	FALSE	TRUE	FALSE	1
7	420889	421019	CNAG_06666	+	EXPO 30	Broad	no TC box	no GG box	TATA box	no AC box	no TTAC box	no GA box	FALSE	TRUE	TRUE	FALSE	2
2	246065	246195	CNAG_06714	-	EXPO 30	Broad	no TC box	no GG box	no TATA box	no AC box	no TTAC box	no GA box	FALSE	FALSE	TRUE	FALSE	1
2	91001	91131	CNAG_06767	-	EXPO 30	Broad	no TC box	no GG box	no TATA box	no AC box	no TTAC box	no GA box	FALSE	FALSE	TRUE	FALSE	1
2	71199	71329	CNAG_06775	-	EXPO 30	Broad	TC box	no GG box	no TATA box	no AC box	no TTAC box	GA box	FALSE	FALSE	TRUE	FALSE	1
2	61501	61631	CNAG_06779	-	EXPO 30	Broad	no TC box	no GG box	TATA box	AC box	no TTAC box	no GA box	FALSE	TRUE	TRUE	FALSE	2
2	31099	31229	CNAG_06791	-	EXPO 30	Broad	no TC box	no GG box	no TATA box	no AC box	no TTAC box	no GA box	FALSE	TRUE	FALSE	FALSE	1
2	22810	22940	CNAG_06794	-	EXPO 30	Broad	TC box	no GG box	no TATA box	no AC box	no TTAC box	no GA box	FALSE	FALSE	TRUE	FALSE	1
2	17225	17355	CNAG_06797	-	EXPO 30	Broad	no TC box	no GG box	no TATA box	no AC box	TTAC box	no GA box	FALSE	TRUE	TRUE	FALSE	2
2	5220	5350	CNAG_06800	+	EXPO 30	Broad	TC box	no GG box	no TATA box	no AC box	no TTAC box	no GA box	FALSE	TRUE	FALSE	FALSE	1
5	200988	201118	CNAG_06811	+	EXPO 30	Broad	no TC box	no GG box	no TATA box	AC box	no TTAC box	no GA box	FALSE	TRUE	TRUE	FALSE	2
5	125920	126050	CNAG_06834	-	EXPO 30	Broad	no TC box	no GG box	no TATA box	no AC box	no TTAC box	no GA box	FALSE	FALSE	FALSE	FALSE	0
5	81663	81793	CNAG_06847	-	EXPO 30	Broad	TC box	no GG box	no TATA box	no AC box	no TTAC box	no GA box	FALSE	FALSE	TRUE	FALSE	1
3	1412070	1412200	CNAG_06881	+	EXPO 30	Broad	TC box	no GG box	no TATA box	no AC box	no TTAC box	no GA box	FALSE	FALSE	TRUE	FALSE	1
3	1413933	1414063	CNAG_06882	-	EXPO 30	Broad	TC box	no GG box	no TATA box	no AC box	no TTAC box	no GA box	FALSE	FALSE	FALSE	FALSE	0
3	1459306	1459436	CNAG_06898	-	EXPO 30	Broad	TC box	no GG box	no TATA box	no AC box	no TTAC box	no GA box	FALSE	TRUE	TRUE	FALSE	2
3	1459424	1459554	CNAG_06899	+	EXPO 30	Broad	no TC box	no GG box	no TATA box	no AC box	TTAC box	no GA box	TRUE	FALSE	TRUE	FALSE	2
3	1484539	1484669	CNAG_06906	-	EXPO 30	Broad	no TC box	no GG box	no TATA box	AC box	no TTAC box	no GA box	FALSE	FALSE	TRUE	FALSE	1
3	1489019	1489149	CNAG_06908	-	EXPO 30	Broad	TC box	no GG box	no TATA box	AC box	TTAC box	no GA box	FALSE	FALSE	TRUE	FALSE	1
5	768176	768306	CNAG_06946	+	EXPO 30	Broad	no TC box	GG box	no TATA box	no AC box	no TTAC box	no GA box	FALSE	TRUE	FALSE	FALSE	1
9	1149811	1149941	CNAG_06998	+	EXPO 30	Broad	TC box	no GG box	no TATA box	no AC box	no TTAC box	no GA box	FALSE	TRUE	TRUE	FALSE	2
5	247847	247977	CNAG_07004	-	EXPO 30	Broad	TC box	no GG box	no TATA box	no AC box	no TTAC box	no GA box	FALSE	FALSE	TRUE	FALSE	1
1	593071	593201	CNAG_07028	-	EXPO 30	Broad	TC box	no GG box	no TATA box	no AC box	no TTAC box	no GA box	FALSE	TRUE	TRUE	FALSE	2
1	590402	590532	CNAG_07029	+	EXPO 30	Broad	no TC box	no GG box	no TATA box	no AC box	no TTAC box	no GA box	FALSE	FALSE	TRUE	FALSE	1
1	128626	128756	CNAG_07308	-	EXPO 30	Broad	no TC box	no GG box	no TATA box	no AC box	no TTAC box	no GA box	FALSE	FALSE	FALSE	FALSE	0
1	283794	283924	CNAG_07309	-	EXPO 30	Broad	no TC box	no GG box	no TATA box	no AC box	no TTAC box	no GA box	FALSE	TRUE	TRUE	FALSE	2
1	283883	284013	CNAG_07310	+	EXPO 30	Broad	no TC box	GG box	no TATA box	no AC box	TTAC box	no GA box	FALSE	FALSE	FALSE	FALSE	0
1	551439	551569	CNAG_07322	-	EXPO 30	Broad	no TC box	no GG box	no TATA box	no AC box	TTAC box	no GA box	FALSE	FALSE	TRUE	FALSE	1
1	871166	871296	CNAG_07354	+	EXPO 30	Broad	TC box	no GG box	no TATA box	AC box	no TTAC box	no GA box	FALSE	FALSE	TRUE	FALSE	1
1	895339	895469	CNAG_07356	+	EXPO 30	Broad	no TC box	no GG box	no TATA box	no AC box	no TTAC box	no GA box	FALSE	FALSE	TRUE	FALSE	1
1	1126515	1126645	CNAG_07359	-	EXPO 30	Broad	TC box	no GG box	no TATA box	no AC box	no TTAC box	GA box	FALSE	FALSE	TRUE	FALSE	1
1	1229370	1229500	CNAG_07361	-	EXPO 30	Broad	TC box	no GG box	no TATA box	no AC box	no TTAC box	no GA box	FALSE	FALSE	FALSE	FALSE	0
1	1426190	1426320	CNAG_07368	+	EXPO 30	Broad	no TC box	no GG box	no TATA box	no AC box	no TTAC box	no GA box	FALSE	FALSE	TRUE	FALSE	1
5	1552776	1552906	CNAG_07446	-	EXPO 30	Broad	no TC box	no GG box	no TATA box	no AC box	TTAC box	no GA box	FALSE	FALSE	TRUE	FALSE	1
2	545225	545355	CNAG_07473	-	EXPO 30	Broad	no TC box	no GG box	no TATA box	no AC box	no TTAC box	no GA box	FALSE	FALSE	TRUE	FALSE	1
3	1153698	1153828	CNAG_07541	-	EXPO 30	Broad	no TC box	no GG box	no TATA box	no AC box	TTAC box	no GA box	FALSE	FALSE	FALSE	FALSE	0
3	1178499	1178629	CNAG_07551	-	EXPO 30	Broad	no TC box	no GG box	no TATA box	no AC box	TTAC box	no GA box	FALSE	FALSE	TRUE	FALSE	1
6	121093	121223	CNAG_07622	-	EXPO 30	Broad	TC box	no GG box	no TATA box	no AC box	no TTAC box	no GA box	FALSE	FALSE	TRUE	FALSE	1
8	1145338	1145468	CNAG_07739	-	EXPO 30	Broad	TC box	no GG box	no TATA box	no AC box	no TTAC box	no GA box	FALSE	TRUE	TRUE	FALSE	2
9	1102874	1103004	CNAG_07778	+	EXPO 30	Broad	TC box	no GG box	no TATA box	no AC box	TTAC box	no GA box	FALSE	FALSE	TRUE	FALSE	1
4	409295	409425	CNAG_07810	+	EXPO 30	Broad	no TC box	GG box	no TATA box	AC box	no TTAC box	no GA box	FALSE	FALSE	TRUE	FALSE	1
14	773216	773346	CNAG_07889	+	EXPO 30	Broad	no TC box	no GG box	no TATA box	AC box	no TTAC box	no GA box	FALSE	FALSE	TRUE	FALSE	1
13	651217	651347	CNAG_07943	-	EXPO 30	Broad	no TC box	no GG box	no TATA box	no AC box	no TTAC box	no GA box	TRUE	TRUE	TRUE	FALSE	3
1	1573825	1573955	CNAG_07957	-	EXPO 30	Broad	no TC box	no GG box	no TATA box	no AC box	TTAC box	no GA box	FALSE	TRUE	FALSE	FALSE	1
14	380676	380806	CNAG_08025	+	EXPO 30	Broad	no TC box	no GG box	no TATA box	no AC box	no TTAC box	no GA box	FALSE	FALSE	FALSE	FALSE	0
1	163172	163302	CNAG_00057	-	EXPO 30	Sharp	no TC box	no GG box	no TATA box	no AC box	no TTAC box	no GA box	FALSE	TRUE	FALSE	FALSE	1
1	169011	169141	CNAG_00060	-	EXPO 30	Sharp	no TC box	no GG box	no TATA box	no AC box	no TTAC box	no GA box	FALSE	FALSE	FALSE	FALSE	0
1	787787	787917	CNAG_00306	+	EXPO 30	Sharp	no TC box	no GG box	TATA box	no AC box	no TTAC box	no GA box	FALSE	TRUE	TRUE	FALSE	2
1	904360	904490	CNAG_00354	-	EXPO 30	Sharp	no TC box	no GG box	no TATA box	AC box	no TTAC box	no GA box	FALSE	FALSE	TRUE	FALSE	1
1	916131	916261	CNAG_00360	-	EXPO 30	Sharp	no TC box	no GG box	no TATA box	no AC box	no TTAC box	no GA box	FALSE	TRUE	FALSE	FALSE	1
1	1242302	1242432	CNAG_00482	-	EXPO 30	Sharp	no TC box	no GG box	no TATA box	no AC box	no TTAC box	no GA box	FALSE	TRUE	TRUE	FALSE	2
1	1248863	1248993	CNAG_00485	-	EXPO 30	Sharp	no TC box	no GG box	TATA box	no AC box	no TTAC box	no GA box	FALSE	TRUE	TRUE	FALSE	2
1	1374419	1374549	CNAG_00539	-	EXPO 30	Sharp	no TC box	no GG box	no TATA box	no AC box	no TTAC box	no GA box	FALSE	TRUE	TRUE	FALSE	2
1	1554039	1554169	CNAG_00605	+	EXPO 30	Sharp	no TC box	no GG box	TATA box	no AC box	no TTAC box	GA box	FALSE	TRUE	TRUE	FALSE	2
1	1840750	1840880	CNAG_00703	-	EXPO 30	Sharp	no TC box	no GG box	no TATA box	no AC box	no TTAC box	no GA box	FALSE	FALSE	TRUE	FALSE	1
1	2033150	2033280	CNAG_00774	-	EXPO 30	Sharp	no TC box	no GG box	TATA box	no AC box	no TTAC box	no GA box	FALSE	FALSE	TRUE	FALSE	1
1	2075073	2075203	CNAG_00788	-	EXPO 30	Sharp	TC box	no GG box	no TATA box	AC box	no TTAC box	no GA box	FALSE	FALSE	TRUE	FALSE	1
1	2144393	2144523	CNAG_00810	-	EXPO 30	Sharp	TC box	no GG box	no TATA box	no AC box	no TTAC box	no GA box	FALSE	TRUE	TRUE	FALSE	2
1	2241425	2241555	CNAG_00846	-	EXPO 30	Sharp	no TC box	GG box	no TATA box	no AC box	no TTAC box	no GA box	FALSE	FALSE	TRUE	FALSE	1
5	1694518	1694648	CNAG_00897	-	EXPO 30	Sharp	TC box	no GG box	no TATA box	no AC box	no TTAC box	no GA box	FALSE	FALSE	TRUE	FALSE	1
5	1485943	1486073	CNAG_00994	+	EXPO 30	Sharp	TC box	no GG box	no TATA box	no AC box	no TTAC box	no GA box	FALSE	FALSE	TRUE	FALSE	1
5	1482431	1482561	CNAG_00996	-	EXPO 30	Sharp	TC box	no GG box	no TATA box	no AC box	no TTAC box	no GA box	FALSE	FALSE	TRUE	FALSE	1
5	1392957	1393087	CNAG_01031	+	EXPO 30	Sharp	no TC box	no GG box	no TATA box	no AC box	no TTAC box	no GA box	FALSE	TRUE	FALSE	FALSE	1
5	1342901	1343031	CNAG_01051	-	EXPO 30	Sharp	TC box	no GG box	no TATA box	no AC box	no TTAC box	no GA box	FALSE	FALSE	TRUE	FALSE	1
5	1337339	1337469	CNAG_01052	-	EXPO 30	Sharp	no TC box	no GG box	no TATA box	no AC box	no TTAC box	no GA box	FALSE	TRUE	FALSE	FALSE	1
5	1104621	1104751	CNAG_01137	+	EXPO 30	Sharp	TC box	no GG box	no TATA box	no AC box	no TTAC box	no GA box	FALSE	FALSE	TRUE	FALSE	1
5	1049087	1049217	CNAG_01159	-	EXPO 30	Sharp	TC box	no GG box	no TATA box	no AC box	no TTAC box	no GA box	FALSE	FALSE	FALSE	FALSE	0
5	1033643	1033773	CNAG_01164	-	EXPO 30	Sharp	no TC box	no GG box	TATA box	no AC box	no TTAC box	no GA box	FALSE	FALSE	FALSE	FALSE	0
5	883939	884069	CNAG_01224	+	EXPO 30	Sharp	TC box	no GG box	no TATA box	no AC box	no TTAC box	no GA box	FALSE	FALSE	TRUE	FALSE	1
5	536120	536250	CNAG_01348	-	EXPO 30	Sharp	no TC box	no GG box	TATA box	no AC box	no TTAC box	no GA box	FALSE	FALSE	TRUE	FALSE	1
5	281476	281606	CNAG_01451	-	EXPO 30	Sharp	no TC box	no GG box	no TATA box	no AC box	TTAC box	no GA box	FALSE	FALSE	FALSE	FALSE	0
11	237164	237294	CNAG_01539	-	EXPO 30	Sharp	no TC box	no GG box	TATA box	no AC box	no TTAC box	no GA box	TRUE	TRUE	TRUE	FALSE	3
11	273710	273840	CNAG_01558	+	EXPO 30	Sharp	TC box	no GG box	TATA box	no AC box	no TTAC box	no GA box	FALSE	TRUE	FALSE	FALSE	1
11	294698	294828	CNAG_01563	-	EXPO 30	Sharp	no TC box	no GG box	no TATA box	no AC box	no TTAC box	no GA box	FALSE	FALSE	TRUE	FALSE	1
11	514829	514959	CNAG_01648	-	EXPO 30	Sharp	TC box	no GG box	no TATA box	no AC box	no TTAC box	no GA box	FALSE	FALSE	TRUE	FALSE	1
11	539582	539712	CNAG_01657	+	EXPO 30	Sharp	TC box	GG box	no TATA box	no AC box	no TTAC box	no GA box	FALSE	FALSE	TRUE	FALSE	1
11	755522	755652	CNAG_01737	+	EXPO 30	Sharp	TC box	no GG box	no TATA box	no AC box	no TTAC box	no GA box	TRUE	TRUE	TRUE	FALSE	3
11	790183	790313	CNAG_01750	-	EXPO 30	Sharp	no TC box	no GG box	TATA box	no AC box	no TTAC box	no GA box	FALSE	FALSE	TRUE	FALSE	1
11	1059348	1059478	CNAG_01842	-	EXPO 30	Sharp	no TC box	no GG box	no TATA box	no AC box	no TTAC box	no GA box	FALSE	FALSE	FALSE	FALSE	0
11	1166283	1166413	CNAG_01881	+	EXPO 30	Sharp	no TC box	no GG box	no TATA box	no AC box	no TTAC box	no GA box	FALSE	FALSE	FALSE	FALSE	0
11	1256308	1256438	CNAG_01915	-	EXPO 30	Sharp	TC box	no GG box	no TATA box	no AC box	no TTAC box	no GA box	FALSE	TRUE	TRUE	FALSE	2
11	1517147	1517277	CNAG_02007	-	EXPO 30	Sharp	TC box	no GG box	no TATA box	no AC box	no TTAC box	no GA box	FALSE	FALSE	TRUE	FALSE	1
6	1371636	1371766	CNAG_02033	-	EXPO 30	Sharp	TC box	no GG box	no TATA box	no AC box	no TTAC box	no GA box	FALSE	FALSE	FALSE	FALSE	0
6	1260795	1260925	CNAG_02078	-	EXPO 30	Sharp	no TC box	GG box	no TATA box	no AC box	no TTAC box	no GA box	FALSE	FALSE	FALSE	FALSE	0
6	1092598	1092728	CNAG_02140	-	EXPO 30	Sharp	TC box	no GG box	no TATA box	no AC box	no TTAC box	GA box	FALSE	FALSE	TRUE	FALSE	1
6	970264	970394	CNAG_02182	+	EXPO 30	Sharp	no TC box	no GG box	TATA box	no AC box	no TTAC box	no GA box	FALSE	TRUE	TRUE	FALSE	2
6	959181	959311	CNAG_02186	-	EXPO 30	Sharp	no TC box	GG box	no TATA box	no AC box	TTAC box	GA box	FALSE	FALSE	FALSE	FALSE	0
6	522748	522878	CNAG_02359	+	EXPO 30	Sharp	no TC box	no GG box	no TATA box	AC box	no TTAC box	no GA box	FALSE	FALSE	TRUE	FALSE	1
6	367339	367469	CNAG_02421	+	EXPO 30	Sharp	TC box	no GG box	TATA box	no AC box	no TTAC box	no GA box	FALSE	FALSE	FALSE	FALSE	0
6	333810	333940	CNAG_02435	+	EXPO 30	Sharp	no TC box	no GG box	no TATA box	no AC box	no TTAC box	no GA box	FALSE	FALSE	FALSE	FALSE	0
6	307343	307473	CNAG_02447	-	EXPO 30	Sharp	TC box	no GG box	no TATA box	no AC box	no TTAC box	no GA box	FALSE	FALSE	TRUE	FALSE	1
3	1368233	1368363	CNAG_02561	+	EXPO 30	Sharp	TC box	no GG box	TATA box	no AC box	no TTAC box	no GA box	FALSE	TRUE	FALSE	TRUE	2
3	1357196	1357326	CNAG_02565	-	EXPO 30	Sharp	TC box	GG box	no TATA box	no AC box	no TTAC box	no GA box	FALSE	FALSE	FALSE	FALSE	0
3	977555	977685	CNAG_02699	+	EXPO 30	Sharp	no TC box	no GG box	no TATA box	no AC box	no TTAC box	no GA box	FALSE	FALSE	TRUE	FALSE	1
3	970353	970483	CNAG_02701	-	EXPO 30	Sharp	no TC box	no GG box	no TATA box	no AC box	no TTAC box	no GA box	FALSE	FALSE	TRUE	TRUE	2
3	964382	964512	CNAG_02702	+	EXPO 30	Sharp	no TC box	GG box	no TATA box	no AC box	no TTAC box	no GA box	FALSE	FALSE	TRUE	FALSE	1
3	946721	946851	CNAG_02710	-	EXPO 30	Sharp	no TC box	no GG box	no TATA box	no AC box	no TTAC box	GA box	FALSE	TRUE	TRUE	FALSE	2
3	845511	845641	CNAG_02751	-	EXPO 30	Sharp	TC box	no GG box	no TATA box	no AC box	no TTAC box	no GA box	FALSE	TRUE	TRUE	FALSE	2
3	609074	609204	CNAG_02854	-	EXPO 30	Sharp	TC box	no GG box	no TATA box	no AC box	no TTAC box	no GA box	FALSE	FALSE	FALSE	FALSE	0
3	580237	580367	CNAG_02864	+	EXPO 30	Sharp	no TC box	no GG box	TATA box	no AC box	no TTAC box	no GA box	FALSE	FALSE	TRUE	FALSE	1
3	439670	439800	CNAG_02924	-	EXPO 30	Sharp	TC box	no GG box	no TATA box	no AC box	no TTAC box	no GA box	FALSE	FALSE	TRUE	FALSE	1
3	354566	354696	CNAG_02953	+	EXPO 30	Sharp	TC box	no GG box	no TATA box	no AC box	no TTAC box	no GA box	FALSE	TRUE	FALSE	FALSE	1
3	225750	225880	CNAG_03007	-	EXPO 30	Sharp	TC box	GG box	TATA box	no AC box	no TTAC box	no GA box	FALSE	FALSE	FALSE	FALSE	0
3	60263	60393	CNAG_03072	-	EXPO 30	Sharp	TC box	no GG box	TATA box	no AC box	no TTAC box	no GA box	FALSE	FALSE	TRUE	FALSE	1
8	131668	131798	CNAG_03127	+	EXPO 30	Sharp	TC box	no GG box	no TATA box	AC box	no TTAC box	no GA box	FALSE	FALSE	TRUE	FALSE	1
8	171296	171426	CNAG_03140	-	EXPO 30	Sharp	no TC box	no GG box	TATA box	no AC box	no TTAC box	no GA box	TRUE	TRUE	TRUE	FALSE	3
8	173594	173724	CNAG_03142	-	EXPO 30	Sharp	no TC box	no GG box	no TATA box	no AC box	TTAC box	no GA box	FALSE	TRUE	FALSE	FALSE	1
8	174125	174255	CNAG_03143	+	EXPO 30	Sharp	TC box	no GG box	TATA box	no AC box	no TTAC box	no GA box	FALSE	TRUE	TRUE	FALSE	2
8	343879	344009	CNAG_03206	+	EXPO 30	Sharp	no TC box	GG box	no TATA box	no AC box	no TTAC box	no GA box	FALSE	FALSE	FALSE	FALSE	0
8	362187	362317	CNAG_03213	-	EXPO 30	Sharp	no TC box	no GG box	no TATA box	no AC box	no TTAC box	no GA box	FALSE	FALSE	TRUE	FALSE	1
8	388909	389039	CNAG_03225	-	EXPO 30	Sharp	TC box	no GG box	no TATA box	no AC box	no TTAC box	no GA box	FALSE	FALSE	TRUE	FALSE	1
8	561195	561325	CNAG_03281	-	EXPO 30	Sharp	TC box	no GG box	no TATA box	no AC box	no TTAC box	no GA box	FALSE	FALSE	TRUE	FALSE	1
8	573362	573492	CNAG_03289	+	EXPO 30	Sharp	TC box	no GG box	no TATA box	no AC box	no TTAC box	no GA box	FALSE	TRUE	TRUE	FALSE	2
8	744972	745102	CNAG_03360	+	EXPO 30	Sharp	TC box	no GG box	no TATA box	no AC box	no TTAC box	no GA box	FALSE	FALSE	TRUE	FALSE	1
8	879514	879644	CNAG_03408	+	EXPO 30	Sharp	TC box	GG box	no TATA box	no AC box	no TTAC box	no GA box	FALSE	TRUE	FALSE	FALSE	1
8	1352874	1353004	CNAG_03589	-	EXPO 30	Sharp	TC box	no GG box	no TATA box	no AC box	no TTAC box	no GA box	FALSE	FALSE	FALSE	FALSE	0
2	726247	726377	CNAG_03759	-	EXPO 30	Sharp	TC box	no GG box	TATA box	no AC box	no TTAC box	no GA box	FALSE	TRUE	TRUE	FALSE	2
2	797532	797662	CNAG_03780	+	EXPO 30	Sharp	no TC box	no GG box	no TATA box	AC box	no TTAC box	no GA box	FALSE	FALSE	TRUE	FALSE	1
2	977431	977561	CNAG_03839	-	EXPO 30	Sharp	no TC box	GG box	no TATA box	no AC box	no TTAC box	no GA box	FALSE	FALSE	FALSE	FALSE	0
2	1394812	1394942	CNAG_04011	+	EXPO 30	Sharp	no TC box	GG box	no TATA box	no AC box	no TTAC box	no GA box	FALSE	FALSE	TRUE	FALSE	1
2	1438757	1438887	CNAG_04027	-	EXPO 30	Sharp	no TC box	no GG box	no TATA box	no AC box	no TTAC box	no GA box	FALSE	TRUE	FALSE	FALSE	1
9	286237	286367	CNAG_04204	-	EXPO 30	Sharp	TC box	no GG box	no TATA box	no AC box	TTAC box	no GA box	FALSE	FALSE	TRUE	FALSE	1
9	416893	417023	CNAG_04257	+	EXPO 30	Sharp	TC box	no GG box	TATA box	no AC box	no TTAC box	no GA box	FALSE	FALSE	FALSE	FALSE	0
9	562233	562363	CNAG_04322	+	EXPO 30	Sharp	no TC box	no GG box	TATA box	no AC box	no TTAC box	no GA box	FALSE	TRUE	TRUE	FALSE	2
9	581105	581235	CNAG_04328	-	EXPO 30	Sharp	no TC box	no GG box	no TATA box	no AC box	no TTAC box	GA box	FALSE	FALSE	FALSE	FALSE	0
9	904484	904614	CNAG_04452	+	EXPO 30	Sharp	TC box	no GG box	no TATA box	no AC box	TTAC box	no GA box	FALSE	FALSE	TRUE	FALSE	1
9	989554	989684	CNAG_04485	-	EXPO 30	Sharp	TC box	no GG box	no TATA box	no AC box	no TTAC box	no GA box	FALSE	TRUE	TRUE	FALSE	2
10	797517	797647	CNAG_04640	+	EXPO 30	Sharp	TC box	no GG box	no TATA box	no AC box	no TTAC box	no GA box	FALSE	TRUE	FALSE	FALSE	1
10	777857	777987	CNAG_04649	+	EXPO 30	Sharp	no TC box	no GG box	no TATA box	no AC box	no TTAC box	no GA box	FALSE	FALSE	FALSE	FALSE	0
10	736173	736303	CNAG_04666	-	EXPO 30	Sharp	no TC box	no GG box	no TATA box	no AC box	TTAC box	no GA box	FALSE	TRUE	TRUE	FALSE	2
10	679530	679660	CNAG_04694	-	EXPO 30	Sharp	no TC box	no GG box	no TATA box	AC box	no TTAC box	no GA box	FALSE	FALSE	FALSE	FALSE	0
10	260482	260612	CNAG_04842	-	EXPO 30	Sharp	TC box	no GG box	no TATA box	no AC box	no TTAC box	no GA box	FALSE	TRUE	TRUE	FALSE	2
10	253488	253618	CNAG_04844	+	EXPO 30	Sharp	TC box	no GG box	no TATA box	no AC box	no TTAC box	no GA box	FALSE	FALSE	TRUE	FALSE	1
10	122581	122711	CNAG_04879	+	EXPO 30	Sharp	TC box	no GG box	no TATA box	no AC box	no TTAC box	GA box	FALSE	TRUE	FALSE	FALSE	1
10	71696	71826	CNAG_04903	+	EXPO 30	Sharp	no TC box	no GG box	TATA box	no AC box	no TTAC box	no GA box	FALSE	TRUE	FALSE	FALSE	1
4	608557	608687	CNAG_05167	+	EXPO 30	Sharp	TC box	no GG box	no TATA box	no AC box	no TTAC box	GA box	FALSE	TRUE	TRUE	FALSE	2
4	684094	684224	CNAG_05193	+	EXPO 30	Sharp	no TC box	no GG box	no TATA box	no AC box	no TTAC box	no GA box	FALSE	FALSE	TRUE	FALSE	1
4	779683	779813	CNAG_05226	+	EXPO 30	Sharp	TC box	no GG box	no TATA box	no AC box	no TTAC box	GA box	FALSE	FALSE	TRUE	FALSE	1
4	787180	787310	CNAG_05229	-	EXPO 30	Sharp	no TC box	no GG box	TATA box	no AC box	no TTAC box	no GA box	FALSE	TRUE	TRUE	FALSE	2
14	174972	175102	CNAG_05387	-	EXPO 30	Sharp	TC box	no GG box	no TATA box	no AC box	no TTAC box	no GA box	FALSE	TRUE	TRUE	FALSE	2
14	341169	341299	CNAG_05449	+	EXPO 30	Sharp	no TC box	no GG box	TATA box	no AC box	no TTAC box	no GA box	FALSE	TRUE	TRUE	FALSE	2
14	584404	584534	CNAG_05535	-	EXPO 30	Sharp	no TC box	GG box	no TATA box	no AC box	no TTAC box	no GA box	FALSE	TRUE	FALSE	FALSE	1
7	652442	652572	CNAG_05701	+	EXPO 30	Sharp	no TC box	no GG box	no TATA box	no AC box	no TTAC box	no GA box	FALSE	FALSE	TRUE	FALSE	1
7	855142	855272	CNAG_05782	-	EXPO 30	Sharp	no TC box	GG box	no TATA box	no AC box	no TTAC box	no GA box	FALSE	FALSE	FALSE	FALSE	0
7	1090503	1090633	CNAG_05872	-	EXPO 30	Sharp	TC box	no GG box	no TATA box	no AC box	no TTAC box	no GA box	FALSE	FALSE	FALSE	FALSE	0
7	1093014	1093144	CNAG_05874	+	EXPO 30	Sharp	no TC box	no GG box	TATA box	no AC box	no TTAC box	no GA box	FALSE	TRUE	TRUE	FALSE	2
7	1267285	1267415	CNAG_05939	-	EXPO 30	Sharp	no TC box	no GG box	TATA box	no AC box	no TTAC box	GA box	FALSE	TRUE	TRUE	FALSE	2
12	234865	234995	CNAG_06074	-	EXPO 30	Sharp	no TC box	no GG box	TATA box	no AC box	no TTAC box	no GA box	FALSE	FALSE	TRUE	FALSE	1
12	293435	293565	CNAG_06095	+	EXPO 30	Sharp	no TC box	no GG box	no TATA box	no AC box	no TTAC box	no GA box	FALSE	FALSE	TRUE	FALSE	1
12	332295	332425	CNAG_06109	+	EXPO 30	Sharp	no TC box	no GG box	no TATA box	no AC box	no TTAC box	no GA box	FALSE	TRUE	FALSE	FALSE	1
12	628292	628422	CNAG_06207	+	EXPO 30	Sharp	no TC box	no GG box	TATA box	no AC box	no TTAC box	no GA box	FALSE	TRUE	TRUE	FALSE	2
12	668852	668982	CNAG_06222	+	EXPO 30	Sharp	TC box	no GG box	no TATA box	AC box	no TTAC box	no GA box	FALSE	FALSE	TRUE	FALSE	1
13	123854	123984	CNAG_06298	+	EXPO 30	Sharp	no TC box	GG box	TATA box	no AC box	no TTAC box	no GA box	FALSE	TRUE	FALSE	FALSE	1
13	332489	332619	CNAG_06377	+	EXPO 30	Sharp	TC box	no GG box	no TATA box	no AC box	TTAC box	no GA box	FALSE	FALSE	FALSE	FALSE	0
7	337982	338112	CNAG_06635	+	EXPO 30	Sharp	TC box	no GG box	no TATA box	no AC box	no TTAC box	no GA box	FALSE	FALSE	TRUE	FALSE	1
2	267019	267149	CNAG_06704	-	EXPO 30	Sharp	TC box	no GG box	no TATA box	no AC box	TTAC box	no GA box	FALSE	FALSE	TRUE	FALSE	1
2	228410	228540	CNAG_06723	-	EXPO 30	Sharp	TC box	no GG box	no TATA box	AC box	no TTAC box	no GA box	FALSE	FALSE	TRUE	FALSE	1
2	160325	160455	CNAG_06745	+	EXPO 30	Sharp	no TC box	no GG box	TATA box	no AC box	no TTAC box	no GA box	FALSE	TRUE	TRUE	FALSE	2
2	157987	158117	CNAG_06746	+	EXPO 30	Sharp	TC box	no GG box	no TATA box	no AC box	no TTAC box	no GA box	FALSE	TRUE	TRUE	FALSE	2
2	157704	157834	CNAG_06747	-	EXPO 30	Sharp	TC box	no GG box	no TATA box	AC box	no TTAC box	no GA box	FALSE	FALSE	TRUE	FALSE	1
2	136002	136132	CNAG_06753	+	EXPO 30	Sharp	no TC box	no GG box	no TATA box	no AC box	no TTAC box	no GA box	FALSE	FALSE	TRUE	FALSE	1
2	81696	81826	CNAG_06770	+	EXPO 30	Sharp	TC box	no GG box	no TATA box	no AC box	no TTAC box	no GA box	FALSE	TRUE	FALSE	FALSE	1
3	1501974	1502104	CNAG_06914	-	EXPO 30	Sharp	TC box	no GG box	no TATA box	no AC box	TTAC box	no GA box	FALSE	TRUE	TRUE	FALSE	2
5	774764	774894	CNAG_06949	+	EXPO 30	Sharp	TC box	no GG box	TATA box	no AC box	no TTAC box	no GA box	FALSE	FALSE	FALSE	FALSE	0
1	590318	590448	CNAG_07030	-	EXPO 30	Sharp	TC box	no GG box	no TATA box	no AC box	no TTAC box	no GA box	FALSE	FALSE	TRUE	FALSE	1
1	764283	764413	CNAG_07347	-	EXPO 30	Sharp	TC box	GG box	no TATA box	no AC box	no TTAC box	no GA box	FALSE	TRUE	TRUE	FALSE	2
3	727113	727243	CNAG_07522	-	EXPO 30	Sharp	TC box	no GG box	no TATA box	no AC box	TTAC box	GA box	FALSE	TRUE	TRUE	FALSE	2
8	1219507	1219637	CNAG_07745	+	EXPO 30	Sharp	TC box	no GG box	no TATA box	no AC box	no TTAC box	no GA box	FALSE	TRUE	FALSE	FALSE	1
9	996670	996800	CNAG_07775	-	EXPO 30	Sharp	no TC box	no GG box	no TATA box	no AC box	TTAC box	no GA box	FALSE	TRUE	FALSE	FALSE	1
4	310592	310722	CNAG_07807	+	EXPO 30	Sharp	TC box	no GG box	TATA box	no AC box	no TTAC box	no GA box	FALSE	TRUE	TRUE	FALSE	2
12	224481	224611	CNAG_07902	+	EXPO 30	Sharp	TC box	no GG box	no TATA box	no AC box	no TTAC box	no GA box	FALSE	FALSE	TRUE	FALSE	1
13	472426	472556	CNAG_07939	-	EXPO 30	Sharp	no TC box	no GG box	no TATA box	no AC box	no TTAC box	GA box	FALSE	TRUE	FALSE	FALSE	1

## Sheet: Figure 1E & 2ABC
Gene	WTa	Fluco	Fluconazol_abs_norm_LFC	WTb	SDS	SDS_abs_norm_LFC	WTc	WTST30	STAT_abs_norm_LFC	WTd	WT37	temp_abs_norm_LFC	log_expression_mean	avg_norm_LFC	mean_log_expression_WT	Cluster_Shape	TATA_box	TC_box	GG_box	TTAC_box	AC_box	GA_box
CNAG_00016	111.117	2927	0.428182	111.105	2609	0.646697	111.15	1025	0.92263	110.304	2565	0.558339	7.08691	0.639	6.796	Broad	no TATA box	no TC box	no GG box	TTAC box	no AC box	no GA box
CNAG_00024	1019.71	15778	1.58162	1019.63	25317	0.469823	1019.93	8055	1.16379	996.46	31286	0.202938	9.26497	0.855	9.994	Broad	no TATA box	TC box	no GG box	no TTAC box	no AC box	no GA box
CNAG_00057	684.559	24066	1.52229	684.858	11138	1.81849	684.448	13796	0.298297	715.132	24029	0.375236	9.15639	1.004	9.419	Sharp	no TATA box	no TC box	no GG box	no TTAC box	no AC box	no GA box
CNAG_00060	38.3943	1037	0.525261	38.3981	1454	0.874417	38.3428	698	0.137165	40.5569	1253	0.162501	6.35387	0.425	5.262	Sharp	no TATA box	no TC box	no GG box	no TTAC box	no AC box	no GA box
CNAG_00065	412.068	7659	0.888945	412.052	10535	0.376965	411.979	4356	0.708508	415.782	10623	0.319231	8.37865	0.573	8.687	Broad	no TATA box	TC box	no GG box	no TTAC box	no AC box	no GA box
CNAG_00092	169.463	4373	0.352093	169.43	6036	0.679856	169.395	2205	0.385162	171.98	4686	0.157482	7.71759	0.394	7.404	Broad	no TATA box	TC box	no GG box	no TTAC box	AC box	no GA box
CNAG_00093	526.413	14007	0.467538	526.622	9189	1.59518	526.244	8964	0.0355114	551.29	16630	0.100966	8.75858	0.55	9.04	Broad	no TATA box	no TC box	no GG box	no TTAC box	no AC box	no GA box
CNAG_00109	82.7406	1752	0.395678	82.7222	2167	0.299582	82.6628	989	0.516015	86.0886	1965	0.605809	6.8034	0.454	6.37	Broad	no TATA box	no TC box	no GG box	no TTAC box	no AC box	no GA box
CNAG_00135	44.7654	944	0.416668	44.7747	1032	0.70197	44.8287	377	1.06213	42.1712	779	1.1438	6.02482	0.831	5.485	Broad	no TATA box	TC box	no GG box	TTAC box	no AC box	no GA box
CNAG_00138	147.08	3671	0.226153	147.077	4451	0.160289	147.076	1653	0.614424	147.632	4061	0.132868	7.49727	0.283	7.2	Broad	no TATA box	TC box	no GG box	no TTAC box	no AC box	no GA box
CNAG_00149	136.057	2199	1.41632	135.953	6826	1.77647	136.012	478	2.42689	131.126	3943	0.093933	7.46631	1.428	7.088	Broad	TATA box	TC box	no GG box	no TTAC box	no AC box	no GA box
CNAG_00187	77.082	1907	0.18942	77.0734	2348	0.182399	77.0671	1077	0.273776	76.2047	2452	0.264473	6.91912	0.228	6.268	Broad	no TATA box	TC box	no GG box	TTAC box	no AC box	no GA box
CNAG_00253	67.4834	1940	0.756152	67.4739	1436	0.962859	67.4655	839	0.456536	66.9139	1308	0.999634	6.58485	0.794	6.076	Broad	no TATA box	no TC box	no GG box	no TTAC box	no AC box	no GA box
CNAG_00261	863.075	19642	0.122807	863.021	51061	2.30046	863.127	59829	2.22539	855.153	28772	0.378753	9.92052	1.257	9.753	Broad	TATA box	TC box	no GG box	no TTAC box	no AC box	GA box
CNAG_00264	201.654	5962	0.86635	201.625	5011	0.467612	201.697	5755	0.841172	197.414	6096	0.160743	7.99068	0.584	7.656	Broad	TATA box	no TC box	no GG box	no TTAC box	no AC box	no GA box
CNAG_00294	124.111	2590	0.450777	124.101	2993	0.562682	124.121	1403	0.604691	122.461	2765	0.633939	7.15518	0.563	6.956	Broad	no TATA box	no TC box	no GG box	no TTAC box	no AC box	no GA box
CNAG_00306	80.9801	1597	0.668549	80.9895	1208	2.09264	81.0095	827	0.761498	77.9509	1900	0.440543	6.59526	0.991	6.34	Sharp	TATA box	no TC box	no GG box	no TTAC box	no AC box	no GA box
CNAG_00315	891.871	22617	0.286499	892.305	9944	3.02565	891.741	17137	0.223679	929.875	22064	0.507353	9.15069	1.011	9.801	Broad	TATA box	no TC box	no GG box	no TTAC box	no AC box	GA box
CNAG_00317	28.167	603	0.337956	28.1748	693	0.491932	28.1689	427	0.144005	27.3454	858	0.202938	5.81892	0.294	4.816	Broad	no TATA box	no TC box	no GG box	no TTAC box	no AC box	no GA box
CNAG_00329	125.452	2572	0.516371	125.452	3940	0.277468	125.457	1648	0.370022	125.558	3923	0.190631	7.36081	0.339	6.971	Broad	no TATA box	TC box	no GG box	no TTAC box	no AC box	no GA box
CNAG_00354	253.168	6598	0.388826	253.157	7237	0.0187953	253.202	3244	0.408954	248.975	5706	0.59526	7.99773	0.353	7.984	Sharp	no TATA box	no TC box	no GG box	no TTAC box	AC box	no GA box
CNAG_00355	118.117	2740	0.0519658	118.071	2610	0.839047	118.144	1135	0.857744	113.401	2643	0.553065	7.08963	0.575	6.884	Broad	no TATA box	no TC box	no GG box	no TTAC box	no AC box	no GA box
CNAG_00360	89.3212	2221	0.207786	89.3067	1974	0.839047	89.3394	1413	0.0791195	87.6371	2251	0.306924	6.93423	0.358	6.481	Sharp	no TATA box	no TC box	no GG box	no TTAC box	no AC box	no GA box
CNAG_00370	1620.69	29201	1.00701	1620.55	42113	0.323902	1621.02	6730	2.16735	1588.11	46846	0.0447049	9.70611	0.886	10.663	Broad	no TATA box	no TC box	no GG box	no TTAC box	no AC box	no GA box
CNAG_00410	203.121	4623	0.122807	203.149	5453	0.2222	203.096	2070	0.765823	206.178	6167	0.0798678	7.7795	0.298	7.666	Broad	no TATA box	no TC box	no GG box	no TTAC box	no AC box	no GA box
CNAG_00418	684.181	17815	0.386202	684.096	15085	0.847891	684.384	3484	1.84833	662.747	16445	0.394832	8.8455	0.869	9.418	Broad	no TATA box	TC box	no GG box	no TTAC box	no AC box	no GA box
CNAG_00436	72.5132	2321	1.16546	72.5336	2388	0.432233	72.5525	1210	0.00306871	71.9876	1907	0.227808	6.9221	0.457	6.181	Broad	TATA box	no TC box	no GG box	no TTAC box	no AC box	no GA box
CNAG_00441	519.874	9686	0.87845	519.795	15908	0.197875	519.822	5089	0.828546	520.65	19240	0.616102	8.77962	0.63	9.022	Broad	no TATA box	TC box	no GG box	no TTAC box	no AC box	no GA box
CNAG_00473	56.7951	1821	1.16808	56.8	1651	0.029845	56.783	695	0.481409	56.7664	1208	0.78514	6.55146	0.616	5.828	Broad	no TATA box	TC box	no GG box	TTAC box	no AC box	no GA box
CNAG_00482	208.528	5834	0.656449	208.556	4400	0.98939	208.565	1567	1.24165	207.825	4358	0.820303	7.66108	0.927	7.704	Sharp	no TATA box	no TC box	no GG box	no TTAC box	no AC box	no GA box
CNAG_00483	1872.27	49019	0.407192	1872.46	51182	0.162505	1871.68	22543	0.5052	1930.39	51052	0.233082	10.0287	0.327	10.87	Broad	no TATA box	no TC box	no GG box	no TTAC box	AC box	no GA box
CNAG_00485	418.397	12661	0.955558	418.497	5593	2.44639	418.528	9858	0.541618	414.695	12747	0.148436	8.5785	1.023	8.709	Sharp	TATA box	no TC box	no GG box	no TTAC box	no AC box	no GA box
CNAG_00510	43.969	1062	0.108083	43.9083	1304	0.100594	43.9384	494	0.61118	42.5336	1148	0.180338	6.25919	0.25	5.457	Broad	no TATA box	TC box	no GG box	no TTAC box	no AC box	no GA box
CNAG_00535	80.1837	1867	0.0362233	80.1577	2660	0.454342	80.1193	1100	0.302974	84.0789	2364	0.0783653	6.94644	0.218	6.325	Broad	no TATA box	no TC box	no GG box	no TTAC box	AC box	no GA box
CNAG_00536	155.421	3802	0.152687	155.36	5024	0.372538	155.342	1867	0.509526	155.111	5066	0.303152	7.62439	0.334	7.28	Broad	no TATA box	no TC box	no GG box	no TTAC box	no AC box	no GA box
CNAG_00539	537.688	15116	0.677439	537.816	6883	2.58346	537.88	30969	1.93557	534.586	13496	0.350878	9.05678	1.387	9.071	Sharp	no TATA box	no TC box	no GG box	no TTAC box	no AC box	no GA box
CNAG_00560	237.324	6335	0.478033	237.285	6087	0.36591	237.369	3049	0.404628	230.426	6083	0.236598	7.94167	0.371	7.891	Broad	no TATA box	no TC box	GG box	no TTAC box	no AC box	no GA box
CNAG_00602	256.186	5148	0.59246	256.137	7079	0.12713	256.191	2411	0.889106	250.326	6908	0.124077	7.94471	0.433	8.001	Broad	no TATA box	no TC box	no GG box	no TTAC box	AC box	no GA box
CNAG_00605	216.701	6398	0.861102	1900-08-03 17:37:22	20332	3.77072	216.767	6442	0.903895	218.236	7842	0.545776	8.56318	1.52	7.76	Sharp	TATA box	no TC box	no GG box	no TTAC box	no AC box	GA box
CNAG_00626	730.498	18764	0.333727	730.534	16881	0.699759	730.421	7615	0.730136	738.524	15212	0.866015	8.94576	0.657	9.513	Broad	no TATA box	TC box	no GG box	no TTAC box	no AC box	no GA box
CNAG_00656	2634.16	51568	0.692163	2634.01	69692	0.266418	2633.76	11341	2.11003	2649.34	88296	0.354139	10.2727	0.856	11.363	Broad	no TATA box	TC box	no GG box	no TTAC box	no AC box	no GA box
CNAG_00668	261.467	8728	1.32813	261.474	9268	0.66659	261.469	12997	1.70631	260.44	7834	0.093933	8.51398	0.949	8.03	Broad	no TATA box	no TC box	no GG box	no TTAC box	no AC box	no GA box
CNAG_00677	36.0051	842	0.0152332	35.9722	1079	0.135969	35.9901	265	1.27193	33.9017	854	0.356152	5.98578	0.445	5.169	Broad	no TATA box	no TC box	no GG box	TTAC box	no AC box	no GA box
CNAG_00680	56.9208	1191	0.435035	56.904	1314	0.699759	56.9737	412	1.29572	53.5706	1450	0.173305	6.35249	0.651	5.831	Broad	no TATA box	no TC box	no GG box	TTAC box	no AC box	no GA box
CNAG_00694	290.975	7535	0.365212	291.001	7135	0.50962	291.037	3211	0.642541	286.764	7096	0.401864	8.09166	0.48	8.185	Broad	no TATA box	no TC box	no GG box	no TTAC box	AC box	no GA box
CNAG_00703	974.36	20804	0.364193	974.299	28103	0.00773578	973.767	3888	2.22791	1011.38	33454	0.334799	9.33015	0.734	9.928	Sharp	no TATA box	no TC box	no GG box	no TTAC box	no AC box	no GA box
CNAG_00715	86.4291	1755	0.558351	86.3957	2306	0.237677	86.4144	827	0.865314	85.7921	2169	0.345603	6.83007	0.502	6.433	Broad	no TATA box	no TC box	no GG box	no TTAC box	no AC box	no GA box
CNAG_00716	1001.86	20812	0.469143	1001.78	26262	0.297371	1001.68	12969	0.392732	1010.92	24254	0.479223	9.3092	0.41	9.968	Broad	no TATA box	TC box	no GG box	no TTAC box	AC box	no GA box
CNAG_00717	55.8729	1518	0.541004	55.8644	1438	0.359277	55.8928	977	0.0744427	56.9641	1199	0.811512	6.50664	0.447	5.804	Broad	no TATA box	TC box	no GG box	no TTAC box	no AC box	no GA box
CNAG_00727	205.51	5780	0.677439	205.575	3733	1.46695	205.512	5240	0.6649	208.715	3649	1.2827	7.78465	1.023	7.683	Broad	no TATA box	no TC box	no GG box	no TTAC box	no AC box	no GA box
CNAG_00735	95.1894	3908	2.11001	95.1981	1024	3.13398	95.253	843	0.986434	92.5461	426	4.66537	6.71222	2.724	6.573	Broad	TATA box	no TC box	no GG box	no TTAC box	no AC box	no GA box
CNAG_00741	707.947	12892	0.965034	707.939	18133	0.370332	708.038	4955	1.35196	702.217	16354	0.554823	8.83855	0.811	9.468	Broad	no TATA box	TC box	no GG box	no TTAC box	AC box	no GA box
CNAG_00747	436.63	8500	0.715777	436.692	14623	0.485295	436.523	5569	0.415442	447.279	10169	0.616358	8.53253	0.558	8.77	Broad	no TATA box	TC box	no GG box	no TTAC box	AC box	no GA box
CNAG_00761	69.7888	1640	0.000509359	69.7265	1718	0.491932	69.7547	731	0.722567	67.3751	1669	0.398348	6.62583	0.403	6.124	Broad	no TATA box	TC box	no GG box	no TTAC box	no AC box	no GA box
CNAG_00774	233.09	4175	1.028	233.022	5999	0.354855	233.045	2411	0.742032	230.69	7813	0.394576	7.88833	0.63	7.865	Sharp	TATA box	no TC box	no GG box	no TTAC box	no AC box	no GA box
CNAG_00788	577.423	8403	1.81513	577.392	16834	0.0431105	577.368	3757	1.46659	578.174	16604	0.0238628	8.6976	0.837	9.173	Sharp	no TATA box	TC box	no GG box	no TTAC box	AC box	no GA box
CNAG_00810	67.1062	1398	0.456025	67.0927	1516	0.770509	67.084	781	0.55819	66.5844	1760	0.233082	6.57278	0.504	6.068	Sharp	no TATA box	TC box	no GG box	no TTAC box	no AC box	no GA box
CNAG_00811	81.5669	1539	0.825975	81.5093	2057	0.418972	81.5182	1066	0.377592	81.6738	2049	0.366701	6.77953	0.497	6.349	Broad	no TATA box	no TC box	no GG box	no TTAC box	no AC box	GA box
CNAG_00821	1176.48	16713	1.90696	1176.13	26945	0.72629	1176.48	4703	2.22575	1151.18	29263	0.333296	9.23874	1.298	10.2	Broad	no TATA box	no TC box	no GG box	no TTAC box	no AC box	no GA box
CNAG_00834	443.211	13045	0.850607	443.345	7259	1.79859	443.2	9868	0.452941	451.397	19057	0.953666	8.76034	1.014	8.792	Broad	TATA box	no TC box	no GG box	no TTAC box	no AC box	no GA box
CNAG_00846	16.8499	342	0.539985	16.8425	562	0.480873	16.8505	365	0.412928	16.2096	599	0.614344	5.48829	0.512	4.075	Sharp	no TATA box	no TC box	GG box	no TTAC box	no AC box	no GA box
CNAG_00848	1719.65	51592	0.924072	1720.81	16966	3.41477	1718.81	70286	1.40243	1860.18	88969	1.27013	10.2872	1.753	10.748	Broad	no TATA box	TC box	no GG box	no TTAC box	no AC box	no GA box
CNAG_00884	91.7104	2207	0.0870934	91.7326	2227	0.540573	91.7557	1285	0.26945	89.9763	1893	0.81327	6.9049	0.428	6.519	Broad	no TATA box	TC box	no GG box	no TTAC box	no AC box	no GA box
CNAG_00886	898.074	21799	0.121202	897.988	20249	0.777141	898.354	4160	1.9954	873.768	19619	0.648005	9.06813	0.885	9.811	Broad	no TATA box	TC box	no GG box	no TTAC box	no AC box	no GA box
CNAG_00897	176.756	4905	0.630211	176.707	6184	0.624583	176.771	5489	0.973106	172.968	5074	0.0306397	7.93537	0.565	7.466	Sharp	no TATA box	TC box	no GG box	no TTAC box	no AC box	no GA box
CNAG_00920	99.5485	2736	0.588231	99.53	1772	1.53107	99.5768	1580	0.0737124	95.9066	2332	0.445818	7.00472	0.66	6.637	Broad	TATA box	no TC box	no GG box	no TTAC box	no AC box	no GA box
CNAG_00928	68.2798	1771	0.370459	68.271	2003	0.0607979	68.2922	875	0.410035	68.0999	2092	0.148436	6.77621	0.247	6.093	Broad	no TATA box	TC box	no GG box	no TTAC box	no AC box	no GA box
CNAG_00994	98.9198	2259	0.109689	98.9062	2836	0.00774067	99.0046	1065	0.680391	91.2282	2432	0.211984	7.02332	0.252	6.629	Sharp	no TATA box	TC box	no GG box	no TTAC box	no AC box	no GA box
CNAG_00996	334.86	8880	0.45442	334.944	7621	0.748399	334.911	8115	0.585956	339.083	8345	0.415929	8.3636	0.551	8.388	Sharp	no TATA box	TC box	no GG box	no TTAC box	no AC box	no GA box
CNAG_01014	287.496	7153	0.213034	287.466	7744	0.208935	287.539	4443	0.115888	280.966	6475	0.581195	8.12261	0.28	8.167	Broad	no TATA box	TC box	no GG box	no TTAC box	no AC box	no GA box
CNAG_01031	705.6	17577	0.218281	705.894	10634	2.0639	705.622	11988	0.0311857	726.169	24384	0.373478	9.03935	0.672	9.463	Sharp	no TATA box	no TC box	no GG box	no TTAC box	no AC box	no GA box
CNAG_01051	87.6027	2192	0.239271	87.6086	2677	0.193453	87.6225	1117	0.415442	84.5072	2664	0.213487	7.02524	0.265	6.453	Sharp	no TATA box	TC box	no GG box	no TTAC box	no AC box	no GA box
CNAG_01052	1070.64	37780	1.53803	1071.09	17297	1.84281	1070.42	12916	0.501956	1119.58	37226	0.348864	9.5247	1.058	10.064	Sharp	no TATA box	no TC box	no GG box	no TTAC box	no AC box	no GA box
CNAG_01060	569.753	12841	0.15954	569.595	15755	0.12492	569.801	4493	1.16595	555.705	15413	0.11177	8.75556	0.391	9.154	Broad	no TATA box	no TC box	no GG box	no TTAC box	no AC box	no GA box
CNAG_01137	1305.11	27425	0.42454	1305.26	42292	0.379171	1305.5	26590	0.314519	1287.41	34438	0.203194	9.74059	0.33	10.35	Sharp	no TATA box	TC box	no GG box	no TTAC box	no AC box	no GA box
CNAG_01159	50.885	1164	0.0991935	50.874	1638	0.361483	50.933	925	0.138247	48.9911	1428	0.0148164	6.50666	0.153	5.67	Sharp	no TATA box	TC box	no GG box	no TTAC box	no AC box	no GA box
CNAG_01164	919.367	20626	0.177906	919.371	26743	0.0364778	919.528	13059	0.247822	905.298	22743	0.363185	9.29232	0.206	9.845	Sharp	TATA box	no TC box	no GG box	no TTAC box	no AC box	no GA box
CNAG_01170	2061.93	31469	1.63409	2061.68	49800	0.55826	2062.05	7921	2.28847	2033.28	55887	0.134626	9.86068	1.154	11.01	Broad	no TATA box	no TC box	no GG box	no TTAC box	AC box	no GA box
CNAG_01181	2218.49	36427	1.3586	2218.56	56367	0.396863	2217.4	10574	1.95106	2300.57	62257	0.175063	9.9907	0.97	11.115	Broad	no TATA box	no TC box	no GG box	no TTAC box	no AC box	no GA box
CNAG_01185	166.655	5185	1.06051	166.623	4057	0.531729	166.597	1408	1.05781	164.633	3562	0.742944	7.5281	0.848	7.38	Broad	no TATA box	no TC box	no GG box	no TTAC box	no AC box	no GA box
CNAG_01204	623.195	12010	0.752509	623.276	18014	0.0143685	622.896	6449	0.740951	645.286	15921	0.408897	8.83398	0.479	9.283	Broad	no TATA box	no TC box	GG box	no TTAC box	no AC box	no GA box
CNAG_01224	2658.47	51063	0.765628	2658.03	69294	0.315059	2657.86	10872	2.19006	2668.58	77202	0.00452317	10.2177	0.819	11.376	Sharp	no TATA box	TC box	no GG box	no TTAC box	no AC box	no GA box
CNAG_01253	167.283	3586	0.348451	167.247	4788	0.0143734	167.297	1602	0.863152	164.171	4577	0.099463	7.55086	0.331	7.386	Broad	no TATA box	no TC box	no GG box	no TTAC box	no AC box	no GA box
CNAG_01273	226.426	3672	1.40583	226.368	7559	0.476451	226.432	1520	1.41792	220.707	6760	0.139645	7.84438	0.86	7.823	Broad	no TATA box	no TC box	no GG box	no TTAC box	no AC box	GA box
CNAG_01309	81.5669	2271	0.638083	81.5439	2387	0.0541651	81.5182	1086	0.349475	83.1893	2422	0.0113001	6.96765	0.263	6.349	Broad	no TATA box	TC box	GG box	no TTAC box	no AC box	no GA box
CNAG_01322	120.003	2823	0.000509359	120.011	3401	0.0497482	119.988	1970	0.0228855	120.946	2692	0.669102	7.25902	0.186	6.907	Broad	no TATA box	no TC box	GG box	no TTAC box	no AC box	no GA box
CNAG_01348	190.756	7505	1.94734	190.777	5200	0.17356	190.697	6758	1.17858	195.701	7808	0.811256	8.16191	1.028	7.575	Sharp	TATA box	no TC box	no GG box	no TTAC box	no AC box	no GA box
CNAG_01361	507.635	9562	0.839093	507.631	13557	0.235466	507.867	5157	0.771231	488.461	13732	0.0783653	8.61295	0.481	8.988	Broad	no TATA box	TC box	no GG box	no TTAC box	no AC box	no GA box
CNAG_01390	125.913	1899	1.67607	125.937	3413	0.191247	125.902	587	1.98675	128.523	4345	0.39106	7.20325	1.061	6.976	Broad	no TATA box	TC box	no GG box	no TTAC box	no AC box	no GA box
CNAG_01395	167.87	4635	0.609221	167.836	4363	0.323902	167.869	1890	0.61118	166.807	4256	0.322748	7.58923	0.467	7.391	Broad	no TATA box	no TC box	GG box	no TTAC box	no AC box	no GA box
CNAG_01399	45.7295	1291	0.687934	45.7104	1431	0.264203	45.7189	697	0.139679	46.7178	1160	0.393073	6.38917	0.371	5.515	Broad	no TATA box	no TC box	no GG box	no TTAC box	no AC box	no GA box
CNAG_01400	289.592	4970	1.19068	289.58	7799	0.211145	289.51	2210	1.21678	293.288	9910	0.389301	8.08837	0.752	8.178	Broad	no TATA box	no TC box	no GG box	no TTAC box	no AC box	no GA box
CNAG_01437	85.1716	1780	0.437658	85.1481	2589	0.177977	85.2062	879	0.746358	82.7281	2834	0.424464	6.95895	0.447	6.412	Broad	no TATA box	TC box	no GG box	TTAC box	no AC box	no GA box
CNAG_01451	69.5792	1558	0.185778	69.5879	2141	0.211141	69.5003	844	0.494386	76.007	2139	0.074849	6.76945	0.242	6.12	Sharp	no TATA box	no TC box	no GG box	TTAC box	no AC box	no GA box
CNAG_01455	701.325	13805	0.671173	700.938	20535	0.058587	701.362	4153	1.61258	672.532	22232	0.333041	8.97937	0.669	9.454	Broad	no TATA box	no TC box	no GG box	no TTAC box	no AC box	no GA box
CNAG_01492	686.445	23656	1.4462	686.452	15814	0.708603	686.546	9018	0.370022	681.131	14510	0.781624	9.014	0.827	9.423	Broad	no TATA box	no TC box	no GG box	no TTAC box	no AC box	no GA box
CNAG_01539	497.785	20408	2.10476	497.685	19013	0.90537	497.884	11509	0.512419	484.771	6244	2.05804	8.90843	1.395	8.959	Sharp	TATA box	no TC box	no GG box	no TTAC box	no AC box	no GA box
CNAG_01558	2515.83	78416	1.06838	2517.12	38894	1.98209	2514.22	23487	0.901001	2716.09	61267	0.635697	10.1864	1.147	11.297	Sharp	TATA box	TC box	no GG box	no TTAC box	no AC box	no GA box
CNAG_01563	45.5199	985	0.322213	45.5024	1181	0.330535	45.5281	924	0.30803	45.6965	1436	0.204696	6.37763	0.291	5.508	Sharp	no TATA box	no TC box	no GG box	no TTAC box	no AC box	no GA box
CNAG_01586	785.323	13519	1.18018	785.289	20852	0.255364	785.36	6622	1.06105	779.212	16761	0.75701	8.93737	0.813	9.617	Broad	no TATA box	no TC box	no GG box	no TTAC box	no AC box	no GA box
CNAG_01587	110.949	2799	0.265509	110.932	2902	0.301793	110.959	1203	0.669577	109.678	2943	0.196161	7.15944	0.358	6.794	Broad	no TATA box	no TC box	no GG box	no TTAC box	AC box	no GA box
CNAG_01593	53.9867	763	1.91483	53.9583	1375	0.383597	53.9852	608	0.607936	51.8904	1605	0.166017	6.34669	0.768	5.754	Broad	no TATA box	no TC box	no GG box	no TTAC box	no AC box	no GA box
CNAG_01594	212.384	3632	1.2038	212.402	4011	1.34314	212.443	3065	0.222949	209.538	7836	0.645991	7.79311	0.854	7.731	Broad	TATA box	TC box	no GG box	no TTAC box	no AC box	no GA box
CNAG_01596	37.053	586	1.48454	37.0465	1008	0.177982	37.0711	421	0.592796	36.5374	1089	0.069319	6.00749	0.581	5.212	Broad	no TATA box	TC box	no GG box	no TTAC box	no AC box	no GA box
CNAG_01648	635.392	12547	0.660678	635.232	14637	0.708603	635.422	6420	0.779882	620.872	16548	0.211984	8.79253	0.59	9.311	Sharp	no TATA box	TC box	no GG box	no TTAC box	no AC box	no GA box
CNAG_01654	52.3521	1216	0.0414708	52.3642	1817	0.595841	52.3319	1440	0.780612	52.7799	1456	0.125835	6.64295	0.386	5.71	Broad	no TATA box	no TC box	no GG box	no TTAC box	no AC box	no GA box
CNAG_01655	368.267	7856	0.366817	368.282	8888	0.560471	368.358	3936	0.692287	361.058	8701	0.468674	8.25735	0.522	8.525	Broad	no TATA box	TC box	no GG box	no TTAC box	no AC box	no GA box
CNAG_01657	296.592	5435	0.94142	296.58	9739	0.421178	296.569	3560	0.510607	298.625	8840	0.0534956	8.18738	0.482	8.212	Sharp	no TATA box	TC box	GG box	no TTAC box	no AC box	no GA box
CNAG_01709	213.851	5614	0.415063	213.823	6422	0.135969	213.779	4566	0.388056	215.04	7631	0.512372	8.05076	0.363	7.74	Broad	no TATA box	TC box	no GG box	no TTAC box	no AC box	no GA box
CNAG_01713	82.5729	2992	1.63249	82.5836	3014	0.757238	82.5356	5995	2.29677	85.0673	4653	1.61121	7.66075	1.574	6.367	Broad	no TATA box	TC box	no GG box	no TTAC box	no AC box	no GA box
CNAG_01737	666.074	39926	3.54258	666.318	7430	3.02344	666.326	32807	1.69225	664.757	8376	2.11254	9.3414	2.593	9.38	Sharp	no TATA box	TC box	no GG box	no TTAC box	no AC box	no GA box
CNAG_01750	1004.16	28580	0.724667	1902-09-29 23:58:25	22171	0.843469	1004.61	8684	1.02212	960.812	15472	1.49016	9.19625	1.02	9.972	Sharp	TATA box	no TC box	no GG box	no TTAC box	no AC box	no GA box
CNAG_01751	187.067	5926	1.1261	187.173	2577	2.35132	186.945	4640	0.622724	201.499	11080	1.62352	8.04662	1.431	7.547	Broad	TATA box	no TC box	no GG box	no TTAC box	no AC box	no GA box
CNAG_01777	250.275	7023	0.669568	250.315	4352	1.60624	250.405	2776	0.63389	246.142	4378	1.23874	7.80007	1.037	7.968	Broad	no TATA box	no TC box	no GG box	no TTAC box	no AC box	no GA box
CNAG_01789	124.153	2598	0.437658	124.101	3514	0.0497482	124.121	1137	0.931281	123.12	3591	0.0165746	7.25625	0.359	6.956	Broad	no TATA box	no TC box	no GG box	TTAC box	no AC box	GA box
CNAG_01799	362.524	7760	0.353698	362.495	10195	0.0718574	362.572	4473	0.467351	354.469	10531	0.0622864	8.3664	0.239	8.502	Broad	no TATA box	TC box	no GG box	no TTAC box	AC box	no GA box
CNAG_01803	340.058	12337	1.64298	340.142	2751	4.04709	340.189	4321	0.421931	336.744	2055	3.95156	7.956	2.516	8.41	Broad	TATA box	no TC box	no GG box	no TTAC box	no AC box	no GA box
CNAG_01834	108.602	2854	0.420311	108.575	2415	0.819149	108.606	1471	0.32244	105.79	2394	0.628665	7.08648	0.548	6.763	Broad	TATA box	no TC box	no GG box	no TTAC box	no AC box	no GA box
CNAG_01842	64.256	1279	0.623945	64.2163	2361	0.781558	64.2226	1058	0.0163969	62.9933	2295	0.579181	6.80913	0.5	6.005	Sharp	no TATA box	no TC box	no GG box	no TTAC box	no AC box	no GA box
CNAG_01846	703.42	20835	0.874221	703.641	10260	2.16781	703.524	14588	0.342636	711.112	20772	0.0200909	9.06642	0.851	9.458	Broad	TATA box	no TC box	no GG box	no TTAC box	no AC box	GA box
CNAG_01861	65.3877	1843	0.68531	65.3253	1698	0.321692	65.3672	856	0.373267	62.4991	1604	0.308682	6.66243	0.422	6.03	Broad	no TATA box	no TC box	no GG box	no TTAC box	no AC box	no GA box
CNAG_01881	153.032	3056	0.618698	153.038	3649	0.600268	152.99	2049	0.340824	155.408	3761	0.458125	7.40317	0.504	7.258	Sharp	no TATA box	no TC box	no GG box	no TTAC box	no AC box	no GA box
CNAG_01884	3093.3	49581	1.45043	3093.23	82610	0.237677	3093.05	13050	2.14139	3107.26	90095	0.000751271	10.3406	0.958	11.595	Broad	no TATA box	no TC box	no GG box	no TTAC box	AC box	no GA box
CNAG_01915	327.525	7587	0.0572133	327.527	11523	0.64227	327.535	6890	0.364264	325.377	10286	0.220519	8.45516	0.321	8.355	Sharp	no TATA box	TC box	no GG box	no TTAC box	no AC box	no GA box
CNAG_01924	163.092	4435	0.548875	163.123	2606	1.87597	163.164	1948	0.519259	160.811	3611	0.648005	7.41233	0.898	7.35	Broad	no TATA box	no TC box	no GG box	no TTAC box	no AC box	no GA box
CNAG_01942	46.6516	1358	0.80338	46.646	950	1.10436	46.6727	1417	0.9385	46.0589	1318	0.0326535	6.48254	0.72	5.544	Broad	TATA box	no TC box	no GG box	TTAC box	no AC box	no GA box
CNAG_01985	375.644	8054	0.348451	375.664	12381	0.434444	375.671	10706	0.839009	375.027	10234	0.152207	8.58665	0.444	8.553	Broad	no TATA box	TC box	no GG box	no TTAC box	no AC box	GA box
CNAG_01991	456.666	10501	0.0834509	456.757	13462	0.0762744	456.426	8050	0.0895826	477.787	12123	0.338571	8.6566	0.147	8.835	Broad	no TATA box	no TC box	no GG box	no TTAC box	AC box	no GA box
CNAG_02007	445.977	9441	0.395678	445.979	13219	0.0939617	445.87	4061	0.941014	452.814	11808	0.268245	8.52515	0.425	8.801	Sharp	no TATA box	TC box	no GG box	no TTAC box	no AC box	no GA box
CNAG_02022	116.231	2579	0.217263	116.199	2729	0.644486	116.237	1042	0.964805	112.808	2330	0.858982	7.04114	0.671	6.861	Broad	no TATA box	TC box	no GG box	no TTAC box	no AC box	no GA box
CNAG_02033	33.6998	520	1.58162	33.685	870	0.350434	33.701	557	0.0120712	34.2971	878	0.313957	5.91363	0.565	5.075	Sharp	no TATA box	TC box	no GG box	no TTAC box	no AC box	no GA box
CNAG_02078	95.1894	2461	0.359964	95.1635	2610	0.153661	95.1258	1582	0.00233841	94.5887	2420	0.317473	7.07465	0.208	6.572	Sharp	no TATA box	no TC box	GG box	no TTAC box	no AC box	no GA box
CNAG_02079	483.785	15496	1.17071	483.927	9831	1.10878	483.704	4350	0.961561	497.093	10306	0.850191	8.56435	1.023	8.918	Broad	no TATA box	TC box	no GG box	no TTAC box	no AC box	no GA box
CNAG_02084	193.271	7085	1.68234	1900-07-11 05:42:42	4704	0.531729	193.304	1445	1.24814	188.453	4083	0.739428	7.72341	1.05	7.595	Broad	no TATA box	no TC box	no GG box	no TTAC box	no AC box	GA box
CNAG_02091	519.161	12823	0.186796	519.102	14969	0.00773578	519.059	7125	0.301893	522.462	14518	0.106496	8.77018	0.151	9.02	Broad	no TATA box	TC box	no GG box	no TTAC box	no AC box	no GA box
CNAG_02106	51.0527	977	0.773499	51.0473	1582	0.23325	50.9966	755	0.18618	51.7586	1931	0.640716	6.5239	0.458	5.673	Broad	no TATA box	no TC box	no GG box	no TTAC box	no AC box	no GA box
CNAG_02128	311.052	6302	0.560975	310.927	8009	0.352644	311.066	1827	1.62447	302.941	8522	0.0766071	8.0824	0.654	8.281	Broad	no TATA box	no TC box	GG box	no TTAC box	no AC box	no GA box
CNAG_02133	522.598	13284	0.29437	522.637	11164	0.949593	522.429	7110	0.31487	535.805	12621	0.526692	8.66308	0.521	9.029	Broad	no TATA box	no TC box	no GG box	TTAC box	no AC box	no GA box
CNAG_02140	247.258	5471	0.227758	247.162	7067	0.0187953	247.352	2557	0.743114	232.469	5903	0.336813	7.91809	0.332	7.95	Sharp	no TATA box	TC box	no GG box	no TTAC box	no AC box	GA box
CNAG_02182	1184.94	42395	1.59051	1184.97	45672	0.934112	1184.75	61277	1.76795	1198.32	40327	0.378753	10.0984	1.168	10.21	Sharp	TATA box	no TC box	no GG box	no TTAC box	no AC box	no GA box
CNAG_02186	11.1494	321	0.790261	11.1244	387	0.606896	11.1277	174	0.0953408	10.7734	328	0.123821	5.05479	0.404	3.477	Sharp	no TATA box	no TC box	GG box	TTAC box	no AC box	GA box
CNAG_02209	257.15	4058	1.50553	257.108	8551	0.463186	257.145	2555	0.805836	254.411	9770	0.7128	8.08486	0.872	8.006	Broad	no TATA box	no TC box	no GG box	no TTAC box	no AC box	no GA box
CNAG_02212	587.693	10621	0.993895	587.65	17158	0.0475324	587.732	5583	0.875047	579.657	16360	0.0678164	8.7808	0.496	9.199	Broad	no TATA box	no TC box	no GG box	no TTAC box	no AC box	no GA box
CNAG_02213	233.174	5770	0.194668	233.161	5306	0.746188	233.3	2857	0.478165	224.661	5368	0.489771	7.83525	0.477	7.866	Broad	no TATA box	no TC box	no GG box	no TTAC box	AC box	no GA box
CNAG_02222	98.4168	3363	1.41472	98.4211	1845	1.36304	98.4323	1205	0.479246	96.6973	1806	1.11391	6.98135	1.093	6.621	Broad	no TATA box	TC box	no GG box	no TTAC box	no AC box	no GA box
CNAG_02239	309.166	9198	0.889964	309.125	8028	0.326113	309.286	2677	1.02104	297.142	8014	0.182096	8.20048	0.605	8.272	Broad	no TATA box	TC box	no GG box	TTAC box	no AC box	no GA box
CNAG_02257	611.333	13177	0.330084	611.181	17583	0.00110302	611.387	6098	0.799348	598.733	16729	0.0924305	8.85402	0.306	9.256	Broad	no TATA box	TC box	no GG box	no TTAC box	no AC box	no GA box
CNAG_02266	217.037	4692	0.316965	217.046	6517	0.135969	217.022	3749	0.0571399	220.411	5169	0.537241	7.87277	0.262	7.762	Broad	no TATA box	TC box	no GG box	no TTAC box	no AC box	no GA box
CNAG_02280	42.9211	1025	0.0582321	42.9033	949	0.839047	42.9211	438	0.762579	42.2371	1207	0.0361698	6.16068	0.424	5.423	Broad	TATA box	no TC box	no GG box	no TTAC box	AC box	no GA box
CNAG_02300	1104.3	26691	0.10546	1104.26	38958	0.651114	1104.37	7443	1.41035	1096.55	31878	0.00778385	9.52314	0.544	10.109	Broad	no TATA box	TC box	no GG box	no TTAC box	no AC box	GA box
CNAG_02326	323.376	8779	0.543627	323.403	7882	0.529518	323.402	4497	0.281346	325.904	8294	0.32978	8.25414	0.421	8.337	Broad	no TATA box	TC box	no GG box	no TTAC box	no AC box	no GA box
CNAG_02359	1278.16	32724	0.323232	1278.33	46098	0.721863	1277.14	6994	1.73478	1364.07	57669	0.957183	9.83013	0.934	10.319	Sharp	no TATA box	no TC box	no GG box	no TTAC box	AC box	no GA box
CNAG_02418	550.346	7383	2.12211	550.292	9593	1.59739	550.343	4016	1.28707	545.162	14133	0.284068	8.44787	1.323	9.104	Broad	no TATA box	TC box	no GG box	no TTAC box	no AC box	no GA box
CNAG_02421	102.566	2032	0.644935	102.545	3372	0.423389	102.502	1319	0.403547	105.329	3477	0.329525	7.19039	0.45	6.68	Sharp	TATA box	TC box	no GG box	no TTAC box	no AC box	no GA box
CNAG_02434	91.92	2818	1.00279	91.9059	2878	0.268625	91.8829	929	0.779882	93.4686	2813	0.0956911	7.11143	0.537	6.522	Broad	no TATA box	no TC box	no GG box	no TTAC box	no AC box	no GA box
CNAG_02435	154.751	4018	0.373083	154.771	4866	0.28189	154.707	2690	0.0668727	155.803	5464	0.484241	7.6995	0.302	7.274	Sharp	no TATA box	no TC box	no GG box	no TTAC box	no AC box	no GA box
CNAG_02437	123.776	1721	1.98305	1900-05-02 17:16:00	4575	0.801457	123.74	1432	0.567923	120.287	5442	1.12948	7.4429	1.12	6.951	Broad	no TATA box	TC box	no GG box	no TTAC box	no AC box	no GA box
CNAG_02447	53.4838	1401	0.404568	53.4731	1550	0.0254232	53.4765	1195	0.459429	52.6481	1577	0.0851423	6.60936	0.244	5.741	Sharp	no TATA box	TC box	no GG box	no TTAC box	no AC box	no GA box
CNAG_02482	61.9506	1475	0.047737	61.929	1604	0.334957	61.9335	631	0.766905	62.3673	1148	1.15083	6.45877	0.575	5.953	Broad	no TATA box	no TC box	no GG box	no TTAC box	no AC box	no GA box
CNAG_02495	68.2798	1640	0.0818459	68.271	2049	0.131547	68.2286	828	0.496549	70.0438	1979	0.0643001	6.74094	0.194	6.093	Broad	no TATA box	no TC box	no GG box	no TTAC box	no AC box	no GA box
CNAG_02501	91.7942	2622	0.735162	91.7673	2018	0.858945	91.7557	980	0.693368	92.8426	1669	1.21061	6.86395	0.875	6.52	Broad	no TATA box	no TC box	no GG box	TTAC box	no AC box	GA box
CNAG_02503	89.8661	3965	2.38026	89.8612	3160	0.640059	89.8481	1994	0.447534	90.734	3301	0.577423	7.37622	1.011	6.49	Broad	TATA box	TC box	no GG box	no TTAC box	no AC box	no GA box
CNAG_02511	55.6633	1411	0.291747	55.6564	1725	0.239883	55.702	1023	0.155549	54.592	1658	0.118547	6.62649	0.201	5.799	Broad	no TATA box	no TC box	no GG box	no TTAC box	AC box	no GA box
CNAG_02519	120.297	2787	0.0572133	120.289	2661	0.834625	120.37	1122	0.903164	114.587	1976	1.31786	7.02793	0.778	6.911	Broad	no TATA box	no TC box	no GG box	no TTAC box	no AC box	no GA box
CNAG_02545	660.835	13348	0.574094	660.842	18830	0.0298499	660.921	5920	0.966968	653.456	16729	0.315715	8.87946	0.472	9.368	Broad	no TATA box	TC box	no GG box	no TTAC box	no AC box	no GA box
CNAG_02550	136.308	2579	0.823351	136.334	2330	1.66151	136.139	1194	0.999411	151.322	2305	1.63257	7.02199	1.279	7.09	Broad	TATA box	TC box	no GG box	no TTAC box	no AC box	no GA box
CNAG_02561	132.536	2625	0.647559	132.522	2526	1.30997	132.642	2474	0.178259	124.932	963	3.36082	7.03776	1.374	7.051	Sharp	TATA box	TC box	no GG box	no TTAC box	no AC box	no GA box
CNAG_02565	168.289	2830	1.26414	168.286	4640	0.135974	168.314	2513	0.169959	168.322	5580	0.340073	7.61556	0.478	7.395	Sharp	no TATA box	TC box	GG box	no TTAC box	no AC box	no GA box
CNAG_02663	80.2676	1756	0.272362	80.2617	1980	0.489722	80.3101	1637	0.316682	76.9625	1883	0.429994	6.85301	0.377	6.327	Broad	no TATA box	TC box	no GG box	no TTAC box	no AC box	no GA box
CNAG_02673	1059.7	34527	1.2363	1060	20128	1.32545	1059.42	13330	0.437071	1097.11	29849	0.160998	9.45437	0.79	10.049	Broad	no TATA box	TC box	no GG box	no TTAC box	no AC box	no GA box
CNAG_02686	227.013	5779	0.302242	226.992	5006	0.847891	227.068	3724	0.0239669	223.87	5255	0.535483	7.85695	0.427	7.827	Broad	no TATA box	no TC box	no GG box	no TTAC box	AC box	no GA box
CNAG_02692	373.841	10151	0.543627	373.827	8653	0.693126	373.89	3537	0.882617	370.843	11960	0.271506	8.40608	0.598	8.546	Broad	TATA box	no TC box	no GG box	no TTAC box	no AC box	no GA box
CNAG_02699	109.818	2425	0.233005	109.788	3707	0.511826	109.878	2443	0.452941	105.889	3851	0.575665	7.38254	0.443	6.779	Sharp	no TATA box	no TC box	no GG box	no TTAC box	no AC box	no GA box
CNAG_02701	340.435	9892	0.80338	340.246	4914	2.19655	340.38	217	5.08935	328.903	542	7.27446	7.65651	3.841	8.411	Sharp	no TATA box	no TC box	no GG box	no TTAC box	no AC box	no GA box
CNAG_02702	67.4415	1917	0.722043	67.4392	1882	0.0939666	67.4655	1313	0.245308	65.3654	2044	0.192389	6.83299	0.313	6.076	Sharp	no TATA box	no TC box	GG box	no TTAC box	no AC box	no GA box
CNAG_02704	83.5369	2735	1.24942	83.5539	2684	0.350429	83.4894	909	0.665251	86.7805	2452	0.0643001	7.03849	0.582	6.384	Broad	no TATA box	TC box	no GG box	no TTAC box	no AC box	no GA box
CNAG_02710	402.511	9677	0.0844696	402.452	9767	0.542784	402.504	3262	1.12377	398.683	10098	0.342087	8.36667	0.523	8.653	Sharp	no TATA box	no TC box	no GG box	no TTAC box	no AC box	GA box
CNAG_02720	83.8303	1000	2.5629	83.8658	2021	0.567104	83.7437	714	1.04483	92.6779	2944	0.231068	6.77752	1.101	6.389	Broad	no TATA box	no TC box	no GG box	TTAC box	no AC box	no GA box
CNAG_02748	1673.67	40564	0.115955	1673.64	34075	1.10215	1674.56	15605	0.905327	1608.04	31212	1.01722	9.68101	0.785	10.709	Broad	no TATA box	TC box	no GG box	no TTAC box	no AC box	no GA box
CNAG_02751	733.054	23573	1.18645	733.445	8167	3.02786	733.092	36447	1.70739	760.598	37957	1.37738	9.52062	1.825	9.518	Sharp	no TATA box	TC box	no GG box	no TTAC box	no AC box	no GA box
CNAG_02791	28.2927	768	0.533132	28.2787	709	0.445503	28.2961	597	0.367508	28.6962	740	0.296375	5.90248	0.411	4.822	Broad	no TATA box	no TC box	no GG box	no TTAC box	no AC box	GA box
CNAG_02813	40.9092	1109	0.541004	40.8933	1390	0.531724	40.8863	537	0.372185	40.8204	1489	0.582698	6.37343	0.507	5.354	Broad	no TATA box	TC box	no GG box	no TTAC box	no AC box	no GA box
CNAG_02815	852.261	23528	0.609221	852.555	19679	0.70197	852.062	9471	0.630645	886.716	33465	0.668847	9.32352	0.653	9.735	Broad	no TATA box	TC box	no GG box	no TTAC box	no AC box	no GA box
CNAG_02833	167.325	3623	0.311718	167.281	4297	0.359277	167.36	1790	0.690124	163.018	3688	0.628665	7.47186	0.497	7.387	Broad	no TATA box	TC box	no GG box	no TTAC box	no AC box	no GA box
CNAG_02843	811.687	21202	0.399321	811.801	14123	1.60403	811.876	12011	0.184018	808.073	16007	0.966229	9.02681	0.788	9.665	Broad	no TATA box	TC box	no GG box	no TTAC box	no AC box	no GA box
CNAG_02854	57.0885	1501	0.420311	57.0773	1580	0.120498	57.1009	789	0.29216	55.1191	1247	0.628665	6.50417	0.365	5.835	Sharp	no TATA box	TC box	no GG box	no TTAC box	no AC box	no GA box
CNAG_02864	352.297	12187	1.46194	352.375	13936	1.01592	352.207	7886	0.462674	365.605	12975	0.51413	8.70795	0.864	8.461	Sharp	TATA box	no TC box	no GG box	no TTAC box	no AC box	no GA box
CNAG_02877	463.666	11586	0.2314	463.861	8884	1.29671	463.611	8163	0.0874197	478.512	11427	0.49153	8.56431	0.527	8.857	Broad	no TATA box	no TC box	no GG box	no TTAC box	no AC box	no GA box
CNAG_02880	550.849	9642	1.11459	550.777	17994	0.405702	550.725	3785	1.38115	550.862	20424	0.624893	8.81819	0.882	9.105	Broad	no TATA box	TC box	no GG box	no TTAC box	no AC box	no GA box
CNAG_02923	108.896	2092	0.763004	108.852	2677	0.498565	108.924	916	1.0643	103.978	2756	0.227808	7.01117	0.638	6.767	Broad	no TATA box	TC box	no GG box	no TTAC box	AC box	no GA box
CNAG_02924	59.8549	1192	0.621321	59.8497	1605	0.2222	59.8351	1748	0.876859	58.9409	1672	0.0555094	6.69324	0.444	5.903	Sharp	no TATA box	TC box	no GG box	no TTAC box	no AC box	no GA box
CNAG_02925	436.588	9487	0.295975	436.518	5532	2.61442	436.65	5291	0.495468	427.115	16450	0.721591	8.47889	1.032	8.77	Broad	TATA box	no TC box	no GG box	no TTAC box	no AC box	no GA box
CNAG_02936	538.275	12708	0.0162519	538.266	17856	0.454342	538.516	6924	0.402465	521.21	14633	0.0801234	8.82205	0.238	9.073	Broad	no TATA box	no TC box	no GG box	TTAC box	AC box	no GA box
CNAG_02938	354.267	8221	0.0493421	354.316	10057	0.0431154	354.051	5654	0.065061	373.841	9389	0.363185	8.37671	0.13	8.468	Broad	no TATA box	no TC box	no GG box	no TTAC box	no AC box	no GA box
CNAG_02941	51.4299	1813	1.52754	51.4631	1303	0.407917	51.4417	785	0.137516	53.1094	1841	0.454353	6.61161	0.632	5.685	Broad	no TATA box	no TC box	no GG box	no TTAC box	no AC box	no GA box
CNAG_02952	77.1658	1452	0.844341	77.1774	1615	1.01371	77.1943	1094	0.249984	75.9741	1639	0.749977	6.63783	0.715	6.27	Broad	no TATA box	TC box	no GG box	no TTAC box	no AC box	no GA box
CNAG_02953	293.574	5590	0.799737	293.669	4763	1.82733	293.707	4117	0.268369	291.113	6400	0.700749	7.92127	0.899	8.198	Sharp	no TATA box	TC box	no GG box	no TTAC box	no AC box	no GA box
CNAG_02967	134.841	4431	1.26516	134.844	2497	1.40504	134.804	2841	0.366427	137.254	2925	0.779865	7.41123	0.954	7.075	Broad	no TATA box	TC box	no GG box	no TTAC box	no AC box	GA box
CNAG_02974	1923.95	41547	0.322213	1924.06	51452	0.233255	1923.56	22416	0.556027	1958.03	49206	0.361427	9.97784	0.368	10.91	Broad	no TATA box	no TC box	no GG box	no TTAC box	no AC box	no GA box
CNAG_02985	78.3814	2269	0.790261	78.321	2175	0.109443	78.4025	1182	0.153738	75.1834	1844	0.42472	6.87991	0.37	6.292	Broad	no TATA box	TC box	no GG box	no TTAC box	no AC box	no GA box
CNAG_02994	680.577	17231	0.281252	680.665	14848	0.883266	680.569	6459	0.87721	690.257	16190	0.537241	8.8794	0.645	9.411	Broad	no TATA box	TC box	no GG box	TTAC box	no AC box	no GA box
CNAG_02995	157.601	3981	0.270757	157.612	3906	0.476456	157.441	1471	0.903164	168.454	4042	0.479223	7.4703	0.532	7.299	Broad	no TATA box	TC box	no GG box	no TTAC box	AC box	no GA box
CNAG_03000	1832.91	30563	1.30088	1832.4	45332	0.480878	1832.95	6584	2.39337	1791.16	50297	0.0801234	9.77042	1.064	10.84	Broad	no TATA box	no TC box	no GG box	no TTAC box	AC box	no GA box
CNAG_03002	291.436	7740	0.459667	291.59	6804	0.666595	290.973	4107	0.257554	335.624	7899	0.528451	8.1519	0.478	8.186	Broad	no TATA box	no TC box	no GG box	no TTAC box	no AC box	no GA box
CNAG_03004	61.8249	1639	0.446548	61.8251	1641	0.257575	61.8063	1012	0.0282926	61.9719	1486	0.480981	6.6243	0.303	5.95	Broad	TATA box	no TC box	no GG box	no TTAC box	no AC box	no GA box
CNAG_03007	991.671	40229	2.06541	991.662	26965	0.180193	990.936	20408	0.331821	1041.4	24886	0.489771	9.58624	0.767	9.953	Sharp	TATA box	TC box	GG box	no TTAC box	no AC box	no GA box
CNAG_03015	684.852	13886	0.558351	684.72	20612	0.144813	684.956	3210	1.9781	669.336	22592	0.385785	8.97183	0.767	9.42	Broad	no TATA box	TC box	no GG box	no TTAC box	AC box	no GA box
CNAG_03065	376.105	8197	0.28548	375.941	8718	0.686494	376.306	3286	1.0059	352.064	8213	0.551306	8.22599	0.632	8.555	Broad	no TATA box	no TC box	no GG box	TTAC box	no AC box	no GA box
CNAG_03072	1889.91	41699	0.240876	1889.96	59950	0.312843	1890.18	18997	0.787452	1876.62	53920	0.0221046	10.0329	0.341	10.884	Sharp	TATA box	TC box	no GG box	no TTAC box	no AC box	no GA box
CNAG_03113	536.64	15601	0.80338	536.88	15242	0.0409045	536.672	7061	0.366778	550.4	23060	0.934327	8.97342	0.536	9.068	Broad	TATA box	no TC box	GG box	no TTAC box	no AC box	no GA box
CNAG_03127	1536.07	28560	0.888945	1536.13	41107	0.231044	1535.94	8059	1.80183	1549.03	45068	0.009542	9.68775	0.733	10.585	Sharp	no TATA box	TC box	no GG box	no TTAC box	AC box	no GA box
CNAG_03140	524.694	8146	1.57112	524.681	8547	1.81406	524.909	12844	0.601096	508.559	14634	0.0185883	8.66246	1.001	9.036	Sharp	TATA box	no TC box	no GG box	no TTAC box	no AC box	no GA box
CNAG_03142	1641.69	41741	0.296994	1642.18	26257	1.87376	1640.6	23404	0.241333	1751.95	48257	0.129352	9.81422	0.635	10.681	Sharp	no TATA box	no TC box	no GG box	TTAC box	no AC box	no GA box
CNAG_03143	1876.63	76582	2.0864	1877.21	30428	1.82954	1875.49	66007	1.16776	1995.42	51590	0.289343	10.276	1.343	10.874	Sharp	TATA box	TC box	no GG box	no TTAC box	no AC box	no GA box
CNAG_03190	247.97	6366	0.333727	247.959	7998	0.365905	247.988	2858	0.57333	243.967	5894	0.461641	8.01069	0.434	7.954	Broad	no TATA box	TC box	no GG box	no TTAC box	AC box	no GA box
CNAG_03198	3127.96	51492	1.3481	3127.26	78848	0.421183	3127.58	11445	2.36417	3106.7	85697	0.125835	10.3088	1.065	11.611	Broad	no TATA box	TC box	no GG box	no TTAC box	no AC box	no GA box
CNAG_03205	45.2265	759	1.26414	45.1905	1663	0.78598	45.2102	536	0.52791	44.741	1745	0.753238	6.41415	0.833	5.499	Broad	no TATA box	no TC box	no GG box	no TTAC box	no AC box	no GA box
CNAG_03206	19.2391	464	0.108083	19.199	601	0.270835	19.2032	336	0.0766055	18.9441	529	0.0924305	5.52475	0.137	4.264	Sharp	no TATA box	no TC box	GG box	no TTAC box	no AC box	no GA box
CNAG_03213	103.279	4461	2.29892	1900-04-12 07:22:45	2189	0.976124	103.265	3299	1.01636	105.626	5294	1.38969	7.57933	1.42	6.69	Sharp	no TATA box	no TC box	no GG box	no TTAC box	no AC box	no GA box
CNAG_03225	991.462	22749	0.0913222	991.592	33689	0.531724	990.999	11227	0.600366	1030.1	19239	1.11567	9.33816	0.585	9.953	Sharp	no TATA box	TC box	no GG box	no TTAC box	no AC box	no GA box
CNAG_03249	307.448	6100	0.642312	307.427	6851	0.814727	307.506	3005	0.830709	301.689	8119	0.18737	8.05908	0.619	8.264	Broad	no TATA box	no TC box	no GG box	no TTAC box	AC box	no GA box
CNAG_03260	76.1599	1555	0.526866	76.1377	2305	0.160289	76.1133	715	0.895594	76.0729	2537	0.355897	6.83202	0.485	6.25	Broad	no TATA box	TC box	no GG box	TTAC box	no AC box	no GA box
CNAG_03266	369.273	9134	0.192044	369.322	8161	0.841258	369.439	4701	0.418686	360.432	6624	1.15611	8.23246	0.652	8.529	Broad	no TATA box	no TC box	no GG box	no TTAC box	no AC box	no GA box
CNAG_03281	652.535	12625	0.739391	652.525	17543	0.215567	652.527	7977	0.481409	653.127	18399	0.0730909	8.90847	0.377	9.35	Sharp	no TATA box	TC box	no GG box	no TTAC box	no AC box	no GA box
CNAG_03289	129.183	2956	0.101817	129.195	4589	0.671012	129.145	1617	0.445722	130.302	4257	0.303152	7.46285	0.38	7.013	Sharp	no TATA box	TC box	no GG box	no TTAC box	no AC box	no GA box
CNAG_03290	90.4949	2154	0.047737	90.4504	2475	0.158083	90.4839	1467	0.0401882	88.1313	2150	0.437027	6.98072	0.171	6.499	Broad	no TATA box	TC box	no GG box	no TTAC box	no AC box	no GA box
CNAG_03301	120.716	2257	0.865331	120.704	2734	0.761665	120.815	1070	0.98319	114.818	2835	0.407139	7.06615	0.754	6.916	Broad	no TATA box	TC box	no GG box	no TTAC box	AC box	no GA box
CNAG_03315	301.161	8143	0.527885	301.155	8618	0.0165844	301.147	4335	0.227275	299.745	8277	0.122319	8.24854	0.224	8.234	Broad	no TATA box	no TC box	no GG box	no TTAC box	AC box	no GA box
CNAG_03316	124.991	3210	0.333727	124.932	3639	0.0408996	125.012	1704	0.311626	120.254	2505	0.837884	7.27528	0.381	6.966	Broad	no TATA box	TC box	no GG box	no TTAC box	no AC box	no GA box
CNAG_03322	518.365	9260	1.0385	518.374	15092	0.0386887	518.423	6443	0.456536	513.764	13986	0.15924	8.67526	0.423	9.018	Broad	no TATA box	TC box	no GG box	no TTAC box	no AC box	no GA box
CNAG_03345	566.861	15578	0.590855	567.03	12121	0.947382	567.13	9596	0.0257786	560.614	16420	0.0271235	8.85325	0.398	9.147	Broad	no TATA box	TC box	no GG box	no TTAC box	no AC box	no GA box
CNAG_03359	284.897	6603	0.0545896	284.936	8618	0.160289	284.678	3920	0.296486	302.249	9262	0.141403	8.21473	0.163	8.154	Broad	no TATA box	TC box	no GG box	no TTAC box	no AC box	no GA box
CNAG_03360	123.817	2526	0.537361	123.823	3038	0.507409	123.803	1314	0.703101	124.076	2191	1.25632	7.08637	0.751	6.952	Sharp	no TATA box	TC box	no GG box	no TTAC box	no AC box	no GA box
CNAG_03388	91.2074	1913	0.429787	91.2128	2667	0.0519542	91.247	1590	0.0722798	90.0751	3176	0.496548	7.10144	0.263	6.511	Broad	no TATA box	no TC box	no GG box	no TTAC box	no AC box	GA box
CNAG_03399	213.684	4592	0.337956	213.685	5328	0.454347	213.715	2236	0.724729	208.155	7497	0.551051	7.84885	0.517	7.739	Broad	no TATA box	TC box	no GG box	no TTAC box	no AC box	no GA box
CNAG_03408	597.71	15177	0.291747	597.977	8556	2.22751	597.398	8361	0.270531	639.586	22284	0.46666	8.86804	0.814	9.223	Sharp	no TATA box	TC box	GG box	no TTAC box	no AC box	no GA box
CNAG_03448	72.5971	1536	0.395678	72.5682	1794	0.483089	72.6161	973	0.336498	71.3946	1910	0.203194	6.70045	0.355	6.182	Broad	no TATA box	TC box	no GG box	no TTAC box	no AC box	no GA box
CNAG_03517	487.138	14108	0.787637	487.254	12028	0.487511	487.138	6738	0.288916	496.467	13718	0.122319	8.71091	0.422	8.928	Broad	no TATA box	TC box	no GG box	no TTAC box	no AC box	no GA box
CNAG_03528	141.422	3702	0.404568	141.428	3712	0.29295	141.417	1480	0.724729	140.944	3782	0.196161	7.41165	0.405	7.144	Broad	no TATA box	TC box	no GG box	no TTAC box	no AC box	GA box
CNAG_03543	167.493	3705	0.233005	167.524	4069	0.540573	167.487	2914	0.0679541	168.948	3882	0.589986	7.55233	0.358	7.388	Broad	no TATA box	no TC box	no GG box	no TTAC box	no AC box	no GA box
CNAG_03544	246.755	6278	0.299618	246.746	7634	0.231039	246.78	3291	0.346231	245.516	8005	0.297878	8.09384	0.294	7.947	Broad	TATA box	no TC box	no GG box	no TTAC box	AC box	no GA box
CNAG_03589	70.669	1378	0.702658	70.6275	1943	0.140396	70.7085	1048	0.179692	66.9798	1711	0.320989	6.67818	0.336	6.143	Sharp	no TATA box	TC box	no GG box	no TTAC box	no AC box	no GA box
CNAG_03606	307.783	5661	0.928301	307.774	10030	0.396858	307.76	2947	0.864233	307.422	11259	0.593246	8.26641	0.696	8.266	Broad	no TATA box	no TC box	no GG box	no TTAC box	no AC box	no GA box
CNAG_03631	124.153	4649	1.75843	124.17	3444	0.116076	124.185	2319	0.179341	123.417	3271	0.227808	7.48007	0.57	6.956	Broad	no TATA box	no TC box	no GG box	no TTAC box	no AC box	no GA box
CNAG_03666	36.9273	1199	1.21531	36.9426	1193	0.374749	36.9439	614	0.00341983	35.8455	728	0.902936	6.18432	0.624	5.207	Broad	no TATA box	no TC box	GG box	no TTAC box	no AC box	no GA box
CNAG_03722	492.964	9851	0.61345	492.937	12295	0.454347	492.924	3790	1.20596	494.491	11946	0.461641	8.51357	0.684	8.945	Broad	no TATA box	no TC box	no GG box	no TTAC box	AC box	no GA box
CNAG_03726	162.505	4830	0.88734	162.499	5400	0.460975	162.591	2674	0.0185598	158.175	4863	0.148436	7.74136	0.379	7.345	Broad	no TATA box	no TC box	no GG box	no TTAC box	no AC box	no GA box
CNAG_03759	23.0533	607	0.420311	23.0804	283	2.72717	23.082	7642	4.66617	25.6322	3743	4.10075	7.34358	2.979	4.528	Sharp	TATA box	TC box	no GG box	no TTAC box	no AC box	no GA box
CNAG_03765	1130.62	26056	0.0755796	1130.91	22546	1.17069	1130.57	15985	0.255392	1151.27	30722	0.210226	9.43201	0.428	10.143	Broad	no TATA box	TC box	no GG box	no TTAC box	no AC box	no GA box
CNAG_03775	130.063	3275	0.262885	130.027	4121	0.310632	130.098	5212	1.37107	126.349	4019	0.236343	7.66993	0.545	7.023	Broad	no TATA box	no TC box	no GG box	no TTAC box	no AC box	no GA box
CNAG_03780	1483.8	27075	0.959786	1483.8	42882	0.0143685	1483.1	7082	1.9489	1534.08	50474	0.320734	9.7224	0.811	10.535	Sharp	no TATA box	no TC box	no GG box	no TTAC box	AC box	no GA box
CNAG_03791	170.259	3868	0.133302	170.296	3521	1.05351	170.285	2593	0.139679	172.111	4844	0.074849	7.56973	0.35	7.412	Broad	no TATA box	TC box	no GG box	no TTAC box	no AC box	GA box
CNAG_03793	45.3522	913	0.581965	45.3638	1527	0.502982	45.4009	483	0.697694	44.4116	1306	0.0359142	6.31208	0.455	5.504	Broad	no TATA box	no TC box	GG box	no TTAC box	no AC box	no GA box
CNAG_03814	174.702	4259	0.136945	174.663	4816	0.135974	174.673	1642	0.89235	175.208	4651	0.222533	7.6051	0.347	7.449	Broad	no TATA box	no TC box	no GG box	no TTAC box	no AC box	no GA box
CNAG_03820	148.589	2287	1.59998	148.567	3811	0.363699	148.666	1316	0.98319	141.109	4345	0.15371	7.34164	0.775	7.216	Broad	no TATA box	no TC box	no GG box	no TTAC box	no AC box	no GA box
CNAG_03839	160.787	3351	0.456025	160.766	4001	0.463191	160.811	2998	0.177178	156.528	5061	0.27678	7.60402	0.343	7.329	Sharp	no TATA box	no TC box	GG box	no TTAC box	no AC box	no GA box
CNAG_03864	216.743	5466	0.262885	216.769	4434	1.08888	216.704	2658	0.477083	222.42	5063	0.612842	7.74574	0.61	7.76	Broad	no TATA box	no TC box	GG box	no TTAC box	no AC box	no GA box
CNAG_03873	564.723	15283	0.533132	564.951	6805	2.77581	564.841	6004	0.699857	574.517	17988	0.195905	8.70676	1.051	9.142	Broad	TATA box	no TC box	no GG box	TTAC box	no AC box	no GA box
CNAG_03887	76.2437	1895	0.21041	76.207	1974	0.332746	76.2405	878	0.574411	73.4702	1775	0.461641	6.74878	0.395	6.252	Broad	no TATA box	no TC box	no GG box	TTAC box	no AC box	no GA box
CNAG_03891	1204.56	22949	0.79449	1204.48	28602	0.611322	1204.27	10797	0.965887	1217.46	43207	0.51413	9.53229	0.721	10.234	Broad	no TATA box	no TC box	no GG box	no TTAC box	no AC box	no GA box
CNAG_03904	231.036	6429	0.638083	231.012	5107	0.839047	231.138	2160	0.901001	221.234	5524	0.379008	7.83074	0.689	7.852	Broad	no TATA box	no TC box	no GG box	no TTAC box	no AC box	no GA box
CNAG_03954	14.1673	302	0.353698	14.1394	460	0.385803	14.1798	208	0.199157	14.0022	413	0.0429468	5.1926	0.245	3.824	Broad	no TATA box	no TC box	no GG box	no TTAC box	no AC box	GA box
CNAG_03961	67.9026	1392	0.513747	67.8897	2084	0.204508	67.9106	663	0.832872	67.2433	1975	0.034156	6.68226	0.396	6.085	Broad	no TATA box	TC box	no GG box	no TTAC box	no AC box	no GA box
CNAG_03968	126.29	2706	0.351074	126.249	3353	0.253153	126.347	1088	1.02753	120.583	3132	0.278794	7.20586	0.478	6.981	Broad	no TATA box	no TC box	no GG box	no TTAC box	no AC box	no GA box
CNAG_03976	77.1239	1764	0.104441	77.1427	1892	0.507409	77.1307	564	1.28383	76.3365	1145	1.67125	6.56398	0.892	6.269	Broad	no TATA box	TC box	no GG box	no TTAC box	no AC box	no GA box
CNAG_03983	716.582	20376	0.719419	716.637	11871	1.761	717.004	5855	1.1108	688.808	14858	0.749977	8.85007	1.085	9.485	Broad	TATA box	TC box	GG box	no TTAC box	no AC box	no GA box
CNAG_04004	3867.26	75318	0.713153	3866.84	104576	0.19788	3867.92	15915	2.18033	3789.08	120711	0.239859	10.6332	0.833	11.917	Broad	no TATA box	TC box	no GG box	no TTAC box	no AC box	no GA box
CNAG_04011	1094.57	20882	0.791866	1094.38	31134	0.0364826	1094.39	4213	2.28522	1092.37	32109	0.0359142	9.35783	0.787	10.096	Sharp	no TATA box	no TC box	GG box	no TTAC box	no AC box	no GA box
CNAG_04014	270.353	8044	0.889964	270.346	6777	0.43887	270.307	2918	0.676065	273.685	8429	0.15371	8.13347	0.54	8.079	Broad	no TATA box	TC box	no GG box	no TTAC box	no AC box	no GA box
CNAG_04021	1101.95	18913	1.19068	1101.83	27703	0.430027	1101.96	4018	2.36957	1090.46	33103	0.116789	9.30716	1.027	10.106	Broad	no TATA box	TC box	GG box	no TTAC box	no AC box	no GA box
CNAG_04027	911.194	23912	0.415063	911.4	13600	2.09264	911.071	17498	0.222598	931.094	12753	1.90156	9.097	1.158	9.832	Sharp	no TATA box	no TC box	no GG box	no TTAC box	no AC box	no GA box
CNAG_04050	227.39	5126	0.15954	227.339	5487	0.55826	227.386	1887	1.08592	222.025	5145	0.56713	7.74874	0.593	7.829	Broad	no TATA box	no TC box	no GG box	no TTAC box	no AC box	no GA box
CNAG_04054	450.169	10050	0.196273	450.103	12287	0.166927	450.067	7559	0.0128015	451.199	11879	0.243631	8.60283	0.155	8.814	Broad	no TATA box	TC box	no GG box	no TTAC box	AC box	no GA box
CNAG_04064	227.348	4791	0.414045	227.304	6265	0.135974	227.323	2462	0.669577	227.823	5905	0.284068	7.84055	0.376	7.829	Broad	no TATA box	TC box	no GG box	no TTAC box	no AC box	no GA box
CNAG_04080	113.925	3354	0.847983	113.947	2508	0.854524	113.947	1402	0.473839	115.378	2328	0.918759	7.13581	0.774	6.832	Broad	no TATA box	no TC box	no GG box	no TTAC box	no AC box	GA box
CNAG_04082	355.734	6288	1.07786	355.737	10951	0.215562	355.768	2399	1.41035	355.721	9147	0.303408	8.23642	0.752	8.475	Broad	no TATA box	TC box	no GG box	TTAC box	AC box	no GA box
CNAG_04106	333.687	10243	1.00803	333.869	4949	2.11475	333.385	6517	0.250715	365.209	13580	0.631926	8.42987	1.001	8.382	Broad	TATA box	no TC box	no GG box	TTAC box	no AC box	no GA box
CNAG_04114	1804.7	23066	2.30577	1804.36	40865	0.763876	1804.66	5412	2.67345	1784.6	44396	0.387799	9.62359	1.533	10.817	Broad	TATA box	no TC box	no GG box	no TTAC box	AC box	no GA box
CNAG_04132	107.345	3001	0.653825	107.327	3157	0.0718525	107.334	1302	0.494386	104.934	2899	0.122319	7.20656	0.336	6.746	Broad	no TATA box	no TC box	GG box	TTAC box	no AC box	GA box
CNAG_04156	114.889	2227	0.728896	114.882	2972	0.34159	114.838	1459	0.423012	116.959	3170	0.169789	7.15944	0.416	6.844	Broad	no TATA box	TC box	no GG box	no TTAC box	no AC box	no GA box
CNAG_04168	216.618	3447	1.47404	216.596	4513	1.02919	216.64	1705	1.16919	213.821	5303	0.394832	7.59033	1.017	7.759	Broad	no TATA box	TC box	no GG box	no TTAC box	no AC box	no GA box
CNAG_04173	115.392	3074	0.470162	115.437	2617	0.759454	115.346	1436	0.454373	118.442	2605	0.698991	7.15037	0.596	6.85	Broad	no TATA box	no TC box	no GG box	TTAC box	no AC box	no GA box
CNAG_04204	34.4962	880	0.310113	34.482	1106	0.348218	34.464	343	0.802592	33.6381	723	0.75701	5.98805	0.554	5.108	Sharp	no TATA box	TC box	no GG box	TTAC box	no AC box	no GA box
CNAG_04212	95.5666	1826	0.786618	95.5793	2468	0.346012	95.5073	821	1.03294	97.1915	2275	0.542516	6.87908	0.677	6.578	Broad	no TATA box	no TC box	no GG box	no TTAC box	no AC box	no GA box
CNAG_04227	77.2916	1859	0.0897172	77.2813	2268	0.0630088	77.3215	587	1.22218	76.6001	2074	0.173305	6.78791	0.387	6.272	Broad	TATA box	TC box	no GG box	TTAC box	no AC box	no GA box
CNAG_04235	61.8249	1118	0.986024	61.7904	1583	0.368121	61.8063	582	0.889106	59.9293	1714	0.0344116	6.48508	0.569	5.95	Broad	no TATA box	no TC box	no GG box	no TTAC box	no AC box	no GA box
CNAG_04237	50.382	1563	1.04739	50.3542	1679	0.469818	50.3607	1209	0.569735	50.5066	1074	0.78514	6.57344	0.718	5.654	Broad	no TATA box	TC box	no GG box	no TTAC box	no AC box	no GA box
CNAG_04257	180.529	5593	1.04477	180.519	6209	0.56931	180.396	2578	0.23917	189.606	5209	0.136384	7.83992	0.497	7.496	Sharp	TATA box	TC box	no GG box	no TTAC box	no AC box	no GA box
CNAG_04273	145.571	3968	0.55937	145.552	3637	0.447714	145.614	2076	0.241333	141.504	3221	0.612842	7.42954	0.465	7.186	Broad	no TATA box	no TC box	GG box	no TTAC box	no AC box	no GA box
CNAG_04290	187.235	5158	0.598726	187.208	6392	0.54499	187.136	2658	0.248903	194.317	7045	0.566874	7.91976	0.49	7.548	Broad	no TATA box	no TC box	no GG box	no TTAC box	no AC box	no GA box
CNAG_04322	532.071	17871	1.34912	532.202	8245	1.97325	532.094	18236	1.12667	541.933	26002	1.27892	9.11179	1.432	9.056	Sharp	TATA box	no TC box	no GG box	no TTAC box	no AC box	no GA box
CNAG_04328	56.6693	1227	0.309094	56.6268	1789	0.299577	56.7194	760	0.335417	53.7354	1846	0.431497	6.59403	0.344	5.825	Sharp	no TATA box	no TC box	no GG box	no TTAC box	no AC box	GA box
CNAG_04332	64.3398	1472	0.104441	64.3203	1876	0.0453214	64.3498	751	0.556027	62.6967	1615	0.298134	6.61501	0.251	6.008	Broad	no TATA box	no TC box	no GG box	no TTAC box	no AC box	no GA box
CNAG_04369	22.6761	552	0.121202	22.6992	553	0.529518	22.7005	276	0.485735	22.3046	651	0.0183327	5.58085	0.289	4.504	Broad	no TATA box	no TC box	no GG box	no TTAC box	no AC box	no GA box
CNAG_04371	58.4298	1561	0.478033	58.4288	1650	0.0608028	58.4362	971	0.00450125	58.7103	1420	0.458125	6.59236	0.25	5.869	Broad	no TATA box	no TC box	no GG box	no TTAC box	no AC box	no GA box
CNAG_04375	152.11	3740	0.16843	152.102	3644	0.584791	152.1	1230	1.12702	152.871	3458	0.628665	7.36843	0.627	7.249	Broad	no TATA box	no TC box	no GG box	TTAC box	no AC box	no GA box
CNAG_04452	55.4119	1030	0.881074	55.3792	1412	0.385808	55.3841	480	1.01888	55.3168	1465	0.229566	6.35621	0.629	5.792	Sharp	no TATA box	TC box	no GG box	TTAC box	no AC box	no GA box
CNAG_04485	480.557	11818	0.171054	480.669	10027	1.02476	480.589	5435	0.60361	486.221	10770	0.683167	8.51664	0.621	8.909	Sharp	no TATA box	TC box	no GG box	no TTAC box	no AC box	no GA box
CNAG_04502	141.045	3775	0.488528	141.047	5364	0.889893	141.099	4024	0.840091	139.198	4177	0.0886586	7.71325	0.577	7.14	Broad	no TATA box	no TC box	no GG box	no TTAC box	no AC box	GA box
CNAG_04510	142.428	3976	0.648578	142.433	3217	0.770509	142.498	1465	0.750684	137.32	3632	0.233082	7.38202	0.601	7.154	Broad	no TATA box	TC box	no GG box	TTAC box	no AC box	no GA box
CNAG_04566	277.227	8412	0.963429	277.208	9646	0.606896	277.238	4463	0.0531653	273.487	5603	0.88008	8.20348	0.626	8.115	Broad	no TATA box	TC box	no GG box	no TTAC box	no AC box	no GA box
CNAG_04609	562.082	13256	0.0110044	562.109	17929	0.328319	562.043	8160	0.213216	567.434	18279	0.267989	8.92062	0.205	9.135	Broad	no TATA box	TC box	no GG box	no TTAC box	no AC box	no GA box
CNAG_04640	1630	49473	0.966053	1630.01	35458	0.892109	1630.11	24270	0.174285	1625.11	38466	0.514385	9.86645	0.637	10.671	Sharp	no TATA box	TC box	no GG box	no TTAC box	no AC box	no GA box
CNAG_04649	17.8559	564	1.11036	17.8475	447	0.454347	17.8679	218	0.486816	17.9887	519	0.0133139	5.42691	0.516	4.159	Sharp	no TATA box	no TC box	no GG box	no TTAC box	no AC box	no GA box
CNAG_04659	3940.36	100979	0.325855	1910-10-16 12:38:00	49952	2.61442	3938.63	100754	0.670307	4215.61	57595	1.9086	10.6131	1.38	11.944	Broad	TATA box	no TC box	no GG box	no TTAC box	no AC box	no GA box
CNAG_04666	284.772	8635	0.960805	284.763	6547	0.715236	284.805	3135	0.645785	281.691	7382	0.255938	8.11802	0.644	8.154	Sharp	no TATA box	no TC box	no GG box	TTAC box	no AC box	no GA box
CNAG_04667	33.9513	964	0.703677	33.9622	1112	0.412334	33.9553	635	0.179341	34.8242	918	0.238357	6.15425	0.383	5.086	Broad	no TATA box	no TC box	no GG box	no TTAC box	no AC box	no GA box
CNAG_04668	62.9985	1670	0.446548	63.0033	1595	0.403496	63.0145	1129	0.114455	61.6754	1445	0.540758	6.63491	0.376	5.977	Broad	no TATA box	TC box	no GG box	no TTAC box	AC box	GA box
CNAG_04674	33.0711	900	0.548875	33.0612	853	0.354855	33.0651	318	0.857744	33.8688	908	0.197919	5.9636	0.49	5.047	Broad	no TATA box	TC box	no GG box	no TTAC box	no AC box	no GA box
CNAG_04689	33.5321	982	0.826993	33.5463	994	0.0961726	33.5738	813	0.585956	33.2757	1142	0.427981	6.23071	0.484	5.069	Broad	no TATA box	TC box	no GG box	no TTAC box	no AC box	GA box
CNAG_04694	91.6685	1395	1.64196	91.6286	3328	0.741762	91.6285	1351	0.190506	93.3368	4206	1.11893	7.19371	0.923	6.518	Sharp	no TATA box	no TC box	no GG box	no TTAC box	AC box	no GA box
CNAG_04698	217.204	3712	1.20642	217.116	4122	1.32545	217.34	1353	1.53363	203.147	4786	0.526692	7.52482	1.148	7.763	Broad	no TATA box	no TC box	no GG box	no TTAC box	no AC box	no GA box
CNAG_04726	2066.42	34950	1.24578	2066.32	49963	0.553838	2066.44	7028	2.4788	2056.54	57620	0.0853979	9.88975	1.091	11.013	Broad	no TATA box	TC box	no GG box	no TTAC box	no AC box	no GA box
CNAG_04739	53.2323	1334	0.239271	53.2306	1437	0.202302	53.2221	625	0.544132	52.0881	1325	0.331538	6.42422	0.329	5.734	Broad	no TATA box	TC box	no GG box	no TTAC box	no AC box	no GA box
CNAG_04762	1934.59	26596	2.03028	1934.56	50658	0.299582	1934.18	10225	1.78993	1963.47	52398	0.210226	9.82312	1.083	10.918	Broad	no TATA box	no TC box	no GG box	no TTAC box	AC box	no GA box
CNAG_04765	101.519	2604	0.325855	101.505	2338	0.710814	101.548	1315	0.391651	102.166	2367	0.568888	7.02895	0.499	6.666	Broad	no TATA box	no TC box	no GG box	no TTAC box	no AC box	no GA box
CNAG_04802	42.2086	638	1.6682	42.1755	1298	0.211141	42.158	563	0.346231	44.3457	1283	0.00628131	6.20276	0.558	5.398	Broad	no TATA box	no TC box	no GG box	no TTAC box	no AC box	no GA box
CNAG_04821	136.182	3381	0.205163	136.195	4329	0.317265	136.139	2141	0.0899337	141.109	4022	0.0432024	7.49711	0.164	7.089	Broad	no TATA box	TC box	no GG box	no TTAC box	no AC box	no GA box
CNAG_04828	300.113	6430	0.351074	300.08	8553	0.0298499	300.129	4941	0.0174783	296.022	8082	0.152207	8.20256	0.138	8.229	Broad	no TATA box	no TC box	no GG box	no TTAC box	no AC box	no GA box
CNAG_04838	108.56	3283	0.95031	108.575	2738	0.421183	108.543	1139	0.722567	110.699	2745	0.39659	7.16447	0.623	6.762	Broad	no TATA box	no TC box	no GG box	no TTAC box	no AC box	no GA box
CNAG_04840	244.449	5100	0.450777	244.424	6794	0.107232	244.491	2691	0.645785	236.818	6198	0.259454	7.90807	0.366	7.933	Broad	no TATA box	no TC box	no GG box	no TTAC box	AC box	no GA box
CNAG_04842	44.975	1168	0.388826	44.9479	1897	1.22595	44.9558	1048	0.526478	43.8515	1182	0.185612	6.52827	0.582	5.491	Sharp	no TATA box	TC box	no GG box	no TTAC box	no AC box	no GA box
CNAG_04844	259.664	5589	0.332708	259.672	7818	0.144813	259.688	2859	0.645785	260.836	7673	0.0376723	8.04634	0.29	8.021	Sharp	no TATA box	TC box	no GG box	no TTAC box	no AC box	no GA box
CNAG_04879	502.311	18820	1.76368	502.502	7250	2.20097	502.399	6338	0.432745	509.119	10528	0.857224	8.63392	1.314	8.973	Sharp	no TATA box	TC box	no GG box	no TTAC box	no AC box	GA box
CNAG_04883	1468.2	25138	1.19855	1467.96	38154	0.323902	1468.03	6080	2.17059	1460.9	41269	0.0660583	9.58626	0.94	10.52	Broad	no TATA box	no TC box	no GG box	no TTAC box	no AC box	no GA box
CNAG_04900	55.831	1377	0.178925	55.8297	1496	0.228833	55.8292	745	0.34515	56.0745	1661	0.0552538	6.53353	0.202	5.803	Broad	no TATA box	no TC box	no GG box	no TTAC box	AC box	no GA box
CNAG_04903	403.056	11284	0.659073	403.284	5147	2.59231	402.886	7583	0.191236	431.53	15419	0.529953	8.54368	0.993	8.655	Sharp	TATA box	no TC box	no GG box	no TTAC box	no AC box	no GA box
CNAG_04906	181.954	4789	0.428182	181.94	4339	0.598057	181.985	1827	0.788533	180.117	4822	0.201435	7.63186	0.504	7.508	Broad	no TATA box	TC box	no GG box	no TTAC box	no AC box	no GA box
CNAG_04925	73.142	1829	0.234024	73.1227	2056	0.0696465	73.1248	1030	0.259717	70.8674	1625	0.593502	6.74968	0.289	6.192	Broad	no TATA box	no TC box	no GG box	TTAC box	no AC box	no GA box
CNAG_04938	197.001	6248	1.13135	197.05	4177	0.973913	196.992	3536	0.116618	200.511	6295	0.202938	7.8751	0.606	7.622	Broad	no TATA box	no TC box	no GG box	no TTAC box	no AC box	no GA box
CNAG_04953	984.126	24831	0.268133	984.176	24282	0.489722	984.323	12965	0.365697	973.299	29798	0.137887	9.3906	0.315	9.943	Broad	no TATA box	no TC box	no GG box	no TTAC box	no AC box	no GA box
CNAG_04985	440.193	8080	0.936173	440.192	11292	0.36591	440.02	2895	1.44928	453.505	11842	0.264729	8.40857	0.754	8.782	Broad	no TATA box	TC box	no GG box	no TTAC box	no AC box	no GA box
CNAG_05011	51.6814	1078	0.450777	51.6711	1196	0.688705	51.696	621	0.509526	50.4737	1229	0.44406	6.29377	0.523	5.692	Broad	no TATA box	no TC box	no GG box	no TTAC box	no AC box	no GA box
CNAG_05013	361.015	8051	0.20152	361.004	9923	0.144818	360.918	4206	0.557109	365.308	10942	0.0833841	8.37131	0.247	8.496	Broad	TATA box	TC box	no GG box	no TTAC box	no AC box	no GA box
CNAG_05041	276.766	7007	0.281252	276.688	8503	0.211141	276.73	3699	0.341905	276.254	7224	0.261212	8.14393	0.274	8.112	Broad	no TATA box	no TC box	no GG box	no TTAC box	AC box	no GA box
CNAG_05068	445.6	11105	0.220905	445.529	10915	0.511831	445.68	6685	0.162389	437.395	11786	0.185612	8.57228	0.27	8.8	Broad	no TATA box	TC box	no GG box	no TTAC box	no AC box	no GA box
CNAG_05074	130.775	3050	0.0309757	130.789	4300	0.4256	130.798	2668	0.316682	129.116	3529	0.148691	7.47225	0.23	7.031	Broad	no TATA box	no TC box	no GG box	no TTAC box	no AC box	no GA box
CNAG_05095	215.821	5894	0.564618	215.903	4707	0.885477	215.686	2580	0.516015	231.876	6272	0.175063	7.84052	0.535	7.753	Broad	TATA box	TC box	no GG box	no TTAC box	no AC box	no GA box
CNAG_05146	83.9561	1689	0.587213	83.9005	1949	0.679861	83.9345	1235	0.191588	78.3462	1535	0.994359	6.7361	0.613	6.391	Broad	no TATA box	no TC box	no GG box	TTAC box	no AC box	no GA box
CNAG_05167	580.106	19606	1.37274	580.199	10040	1.62171	580.165	15020	0.688691	583.973	16521	0.062542	8.97953	0.936	9.18	Sharp	no TATA box	TC box	no GG box	no TTAC box	no AC box	GA box
CNAG_05171	102.147	2711	0.457043	102.164	2281	0.805883	102.184	1250	0.479246	97.7186	2399	0.421204	7.03055	0.541	6.675	Broad	no TATA box	no TC box	no GG box	no TTAC box	no AC box	no GA box
CNAG_05193	64.3398	1606	0.223529	64.3203	1735	0.206724	64.3498	1479	0.503768	63.8169	1523	0.493288	6.71536	0.357	6.008	Sharp	no TATA box	no TC box	no GG box	no TTAC box	no AC box	no GA box
CNAG_05196	48.5378	1054	0.301223	48.5174	1054	0.89432	48.5167	412	1.04916	47.805	1024	0.767558	6.1467	0.753	5.601	Broad	no TATA box	TC box	no GG box	no TTAC box	no AC box	no GA box
CNAG_05197	153.871	2989	0.723648	153.835	3747	0.529518	153.88	1302	1.05564	150.96	3662	0.451092	7.33893	0.69	7.266	Broad	no TATA box	no TC box	no GG box	no TTAC box	no AC box	no GA box
CNAG_05225	63.4177	1387	0.274985	63.4192	1521	0.575948	63.4596	654	0.747439	60.7529	1774	0.0183327	6.54877	0.404	5.987	Broad	TATA box	no TC box	no GG box	no TTAC box	no AC box	no GA box
CNAG_05226	106.548	2569	0.0949647	106.496	2850	0.231044	106.508	1050	0.817732	104.736	2381	0.616358	7.05556	0.44	6.735	Sharp	no TATA box	TC box	no GG box	no TTAC box	no AC box	GA box
CNAG_05229	70.9624	2530	1.57476	1900-03-10 23:22:39	1333	1.36082	70.9628	830	0.549539	70.7027	824	2.31297	6.58628	1.45	6.149	Sharp	TATA box	no TC box	no GG box	no TTAC box	no AC box	no GA box
CNAG_05231	86.471	2152	0.213034	86.465	1855	0.936328	86.478	920	0.699857	86.2204	1758	0.892387	6.77859	0.685	6.434	Broad	no TATA box	no TC box	no GG box	TTAC box	no AC box	no GA box
CNAG_05236	148.715	3382	0.128055	148.706	3021	1.10878	148.729	1455	0.828546	146.743	2701	1.15083	7.23992	0.804	7.216	Broad	no TATA box	no TC box	no GG box	no TTAC box	no AC box	no GA box
CNAG_05262	94.7702	2056	0.298599	94.7476	3438	0.741762	94.7443	951	0.787452	93.5015	2495	0.210226	7.06024	0.51	6.566	Broad	no TATA box	TC box	no GG box	no TTAC box	no AC box	no GA box
CNAG_05267	131.278	2701	0.505876	131.24	3641	0.116076	131.243	1694	0.397058	130.27	3099	0.502078	7.28439	0.38	7.036	Broad	no TATA box	TC box	no GG box	no TTAC box	no AC box	GA box
CNAG_05273	92.8421	1963	0.400926	92.8069	2273	0.514042	92.8367	1484	0.0628981	91.7883	1751	1.06117	6.88772	0.51	6.537	Broad	no TATA box	no TC box	no GG box	no TTAC box	no AC box	no GA box
CNAG_05282	71.0462	2001	0.687934	71.0087	2071	0.0453214	71.09	1129	0.0704681	68.1329	1909	0.0853979	6.82861	0.222	6.151	Broad	no TATA box	no TC box	no GG box	no TTAC box	no AC box	no GA box
CNAG_05354	39.5679	895	0.133302	39.5417	1050	0.253153	39.551	465	0.540887	39.0413	855	0.711298	6.05874	0.41	5.306	Broad	no TATA box	no TC box	no GG box	no TTAC box	no AC box	GA box
CNAG_05387	686.109	22909	1.32813	686.348	12507	1.45589	686.355	4987	1.29356	685.381	8973	2.01584	8.78187	1.523	9.423	Sharp	no TATA box	TC box	no GG box	no TTAC box	no AC box	no GA box
CNAG_05391	50.885	1306	0.328479	50.9086	1277	0.43887	50.8694	337	1.43955	53.8671	1124	0.834368	6.27536	0.76	5.669	Broad	TATA box	no TC box	no GG box	no TTAC box	no AC box	GA box
CNAG_05416	162.086	3081	0.804985	162.083	3836	0.620166	162.083	2033	0.441396	159.196	3283	0.862498	7.38387	0.682	7.341	Broad	no TATA box	no TC box	no GG box	no TTAC box	AC box	no GA box
CNAG_05424	1073.82	20835	0.726272	1073.66	44306	1.15078	1073.85	21566	0.29289	1059.22	33094	0.190631	9.64925	0.59	10.069	Broad	no TATA box	TC box	no GG box	no TTAC box	no AC box	no GA box
CNAG_05449	390.859	8476	0.30647	390.981	6459	1.76985	391.059	1734	2.06353	386.13	5326	1.88398	7.98761	1.506	8.611	Sharp	TATA box	no TC box	no GG box	no TTAC box	no AC box	no GA box
CNAG_05455	325.178	7361	0.143797	325.067	8805	0.191247	325.183	2769	1.04591	314.505	9456	0.0921749	8.21882	0.368	8.345	Broad	no TATA box	TC box	no GG box	TTAC box	no AC box	no GA box
CNAG_05465	1954.46	32274	1.33761	1954.35	53440	0.162505	1954.59	9664	1.89483	1938.26	59319	0.137887	9.91898	0.883	10.933	Broad	no TATA box	no TC box	no GG box	no TTAC box	no AC box	no GA box
CNAG_05475	170.595	4872	0.737786	170.539	4397	0.348223	170.667	1510	0.986434	162.293	5029	0.169533	7.63059	0.56	7.415	Broad	no TATA box	no TC box	no GG box	TTAC box	no AC box	GA box
CNAG_05480	275.676	8026	0.808627	275.683	7338	0.24652	275.776	3252	0.538724	268.183	7660	0.0379279	8.13781	0.408	8.107	Broad	no TATA box	TC box	GG box	no TTAC box	no AC box	no GA box
CNAG_05498	35.6698	765	0.332708	35.6603	1221	0.560466	35.6722	702	0.264773	34.5606	1143	0.334799	6.20773	0.373	5.157	Broad	TATA box	no TC box	no GG box	no TTAC box	no AC box	no GA box
CNAG_05507	110.698	2431	0.253995	110.62	2669	0.560471	110.705	1211	0.654437	106.845	2336	0.714814	7.03503	0.546	6.79	Broad	no TATA box	TC box	no GG box	TTAC box	AC box	no GA box
CNAG_05525	1326.87	25174	0.810232	1326.78	37601	0.0475373	1326.8	5989	2.0365	1326.78	40153	0.109756	9.56648	0.751	10.374	Broad	TATA box	no TC box	no GG box	no TTAC box	no AC box	no GA box
CNAG_05535	45.1426	768	1.21691	45.1212	1771	0.991596	45.1466	829	0.154468	43.7526	1559	0.522921	6.45876	0.721	5.496	Sharp	no TATA box	no TC box	GG box	no TTAC box	no AC box	no GA box
CNAG_05556	767.76	17493	0.11756	767.858	25964	0.516248	766.983	3240	2.14031	828.763	32799	0.790159	9.24265	0.891	9.584	Broad	no TATA box	no TC box	no GG box	no TTAC box	AC box	no GA box
CNAG_05568	67.6511	1528	0.151669	67.6472	1672	0.478667	67.6563	712	0.713915	65.3654	1734	0.224291	6.60569	0.392	6.08	Broad	TATA box	TC box	no GG box	no TTAC box	no AC box	no GA box
CNAG_05570	101.309	2204	0.293352	101.297	2015	1.17511	101.357	1008	0.802592	98.2128	1897	1.02952	6.8467	0.825	6.663	Broad	TATA box	no TC box	no GG box	no TTAC box	no AC box	no GA box
CNAG_05571	104.117	1903	0.946668	104.105	4155	1.04687	104.155	1985	0.210702	100.453	5003	1.3721	7.42795	0.894	6.702	Broad	no TATA box	no TC box	no GG box	no TTAC box	no AC box	no GA box
CNAG_05592	515.179	19444	1.79254	515.151	11225	0.885477	515.371	4767	0.917223	497.851	19767	0.797191	8.87568	1.098	9.009	Broad	TATA box	no TC box	GG box	no TTAC box	no AC box	no GA box
CNAG_05638	238.749	4962	0.46652	238.74	7111	0.109438	238.705	2043	1.03942	243.572	9285	0.695219	8.02129	0.578	7.899	Broad	no TATA box	TC box	no GG box	no TTAC box	no AC box	no GA box
CNAG_05647	58.0944	1339	0.0703321	58.0476	1416	0.522885	58.1183	508	1.00157	55.7451	1096	0.98381	6.35198	0.645	5.86	Broad	TATA box	no TC box	no GG box	no TTAC box	no AC box	GA box
CNAG_05701	272.616	6630	0.129074	272.564	8408	0.224406	272.724	3034	0.628483	260.21	7860	0.104482	8.12453	0.272	8.091	Sharp	no TATA box	no TC box	no GG box	no TTAC box	no AC box	no GA box
CNAG_05711	35.4602	623	1.08835	35.4524	946	0.237677	35.4814	445	0.440315	33.9676	911	0.196161	5.94848	0.491	5.148	Broad	no TATA box	TC box	no GG box	no TTAC box	no AC box	no GA box
CNAG_05714	99.7581	2080	0.450777	99.738	2503	0.436659	99.7676	1534	0.122376	98.6411	1496	1.64312	6.90912	0.663	6.64	Broad	no TATA box	TC box	no GG box	no TTAC box	no AC box	no GA box
CNAG_05720	59.1004	1229	0.463896	59.0873	1309	0.832414	59.1357	574	0.841523	58.0513	1470	0.342087	6.40054	0.62	5.885	Broad	no TATA box	TC box	GG box	no TTAC box	no AC box	no GA box
CNAG_05750	3187.1	66350	0.461272	3187.42	102518	0.357061	3186.33	39694	0.452211	3263.29	83218	0.324506	10.5473	0.399	11.638	Broad	no TATA box	TC box	no GG box	no TTAC box	no AC box	no GA box
CNAG_05755	41.6637	549	2.17721	41.621	1523	0.768293	41.6493	675	0.0401882	38.6789	1494	0.726865	6.31097	0.928	5.38	Broad	no TATA box	no TC box	no GG box	no TTAC box	no AC box	GA box
CNAG_05759	630.069	15518	0.176301	630.068	17590	0.0961775	630.399	7722	0.478165	606.409	15347	0.343845	8.90031	0.274	9.3	Broad	no TATA box	TC box	no GG box	no TTAC box	no AC box	no GA box
CNAG_05762	1562.09	25550	1.37434	1561.85	37509	0.575948	1561.5	4207	2.84216	1587.42	41191	0.280552	9.57089	1.268	10.609	Broad	no TATA box	no TC box	no GG box	no TTAC box	no AC box	no GA box
CNAG_05782	100.555	2480	0.178925	100.535	2865	0.0298499	100.594	1350	0.336498	98.8059	2521	0.324506	7.09179	0.217	6.652	Sharp	no TATA box	no TC box	GG box	no TTAC box	no AC box	no GA box
CNAG_05793	76.8305	1941	0.268133	76.7962	1557	1.11541	76.8128	710	0.918304	74.821	1447	1.02601	6.61343	0.832	6.263	Broad	no TATA box	no TC box	no GG box	TTAC box	no AC box	no GA box
CNAG_05800	1241.32	19040	1.61573	1241.01	30412	0.511831	1241.15	4491	2.38147	1233.61	34404	0.0977049	9.36418	1.152	10.277	Broad	no TATA box	no TC box	GG box	no TTAC box	no AC box	no GA box
CNAG_05814	1730.47	27609	1.46617	1730.3	42327	0.516253	1730.07	6716	2.27225	1747.77	46037	0.243631	9.69298	1.125	10.757	Broad	no TATA box	no TC box	no GG box	no TTAC box	AC box	no GA box
CNAG_05822	37.053	977	0.428182	37.0465	1224	0.438865	37.0075	576	0.108318	37.2622	976	0.259454	6.18964	0.309	5.211	Broad	no TATA box	no TC box	no GG box	no TTAC box	no AC box	no GA box
CNAG_05826	321.406	5987	0.87845	321.359	9404	0.0541651	321.431	3896	0.495468	316.218	9398	0.0640445	8.22836	0.373	8.328	Broad	no TATA box	TC box	no GG box	no TTAC box	no AC box	no GA box
CNAG_05839	300.909	10037	1.32288	300.773	12090	1.06898	301.147	5620	0.178259	272.103	9272	0.410399	8.47099	0.745	8.234	Broad	no TATA box	no TC box	no GG box	no TTAC box	AC box	no GA box
CNAG_05845	219.426	4799	0.274985	219.368	4443	1.11762	219.438	2471	0.610098	212.866	5346	0.363185	7.71479	0.591	7.778	Broad	no TATA box	no TC box	no GG box	no TTAC box	no AC box	GA box
CNAG_05848	222.947	4366	0.689539	222.938	6067	0.177982	222.935	1884	1.05781	223.343	6024	0.182096	7.78495	0.527	7.801	Broad	no TATA box	no TC box	no GG box	no TTAC box	no AC box	no GA box
CNAG_05865	226.342	6877	0.968676	226.299	5552	0.507409	226.305	2434	0.682554	227.823	5636	0.401864	7.89197	0.64	7.822	Broad	no TATA box	no TC box	no GG box	no TTAC box	no AC box	no GA box
CNAG_05871	81.1059	3188	1.94209	81.0934	2264	0.0983885	81.0731	1699	0.356694	82.8599	2407	0.00602571	7.11924	0.601	6.341	Broad	no TATA box	no TC box	no GG box	no TTAC box	no AC box	GA box
CNAG_05872	218.336	5926	0.543627	218.432	6395	0.0563761	218.293	4130	0.198806	228.581	8095	0.508855	8.06423	0.327	7.77	Sharp	no TATA box	TC box	no GG box	no TTAC box	no AC box	no GA box
CNAG_05874	365.794	13417	1.68234	365.925	5372	2.1457	365.815	9249	0.651923	373.018	5086	1.91211	8.37201	1.598	8.515	Sharp	TATA box	no TC box	no GG box	no TTAC box	no AC box	no GA box
CNAG_05892	157.35	3721	0.0214994	157.335	4613	0.058587	157.314	1596	0.773393	158.307	3656	0.575921	7.4827	0.357	7.298	Broad	no TATA box	TC box	no GG box	no TTAC box	no AC box	no GA box
CNAG_05904	812.232	13974	1.18281	812.32	24685	0.175766	811.748	3390	2.15762	855.252	25032	0.0253653	9.08212	0.885	9.665	Broad	no TATA box	TC box	no GG box	no TTAC box	AC box	no GA box
CNAG_05926	131.53	3107	0.0188757	131.517	3250	0.483089	131.561	1403	0.694449	127.93	2835	0.681409	7.23684	0.469	7.039	Broad	no TATA box	no TC box	no GG box	no TTAC box	no AC box	no GA box
CNAG_05939	121.847	5590	2.52981	121.883	1907	1.94451	121.769	13882	3.00077	127.996	7479	1.77824	8.20766	2.313	6.929	Sharp	TATA box	no TC box	no GG box	no TTAC box	no AC box	GA box
CNAG_05980	208.402	3699	1.06211	208.348	5436	0.312848	208.374	1582	1.22651	208.418	5265	0.34912	7.65062	0.738	7.703	Broad	TATA box	no TC box	no GG box	no TTAC box	no AC box	no GA box
CNAG_05997	286.197	7388	0.352093	286.184	9465	0.443287	286.077	4745	0.0066641	295.759	8520	0.015072	8.27104	0.204	8.161	Broad	no TATA box	no TC box	no GG box	no TTAC box	AC box	no GA box
CNAG_05999	35.1668	1010	0.753528	35.1751	1158	0.4256	35.1635	440	0.447885	37.3611	937	0.366701	6.13336	0.498	5.136	Broad	no TATA box	no TC box	no GG box	TTAC box	no AC box	no GA box
CNAG_06048	80.2256	2162	0.514766	80.1924	2034	0.399074	80.2465	1087	0.321358	77.5885	1788	0.581195	6.82834	0.454	6.326	Broad	no TATA box	no TC box	no GG box	TTAC box	no AC box	no GA box
CNAG_06074	97.7462	2929	0.916201	97.7626	2744	0.0807011	97.7964	2538	0.691936	98.7729	2693	0.155724	7.25277	0.461	6.611	Sharp	TATA box	no TC box	no GG box	no TTAC box	no AC box	no GA box
CNAG_06081	1429.22	32809	0.0913222	1429.5	29331	1.07783	1429.88	22137	0.113725	1401.07	21138	1.65718	9.53879	0.735	10.481	Broad	no TATA box	TC box	no GG box	no TTAC box	no AC box	no GA box
CNAG_06095	1679.37	34161	0.547856	1679.43	52692	0.277468	1678.25	6627	2.24521	1764.08	59278	0.375236	9.90073	0.861	10.713	Sharp	no TATA box	no TC box	no GG box	no TTAC box	no AC box	no GA box
CNAG_06096	355.441	9856	0.624964	355.356	8351	0.644486	355.577	2425	1.39197	340.895	8868	0.273519	8.25931	0.734	8.474	Broad	no TATA box	TC box	no GG box	no TTAC box	no AC box	no GA box
CNAG_06108	39.1488	1055	0.520014	39.1258	1160	0.100594	39.1059	609	0.105074	38.4812	1138	0.0517375	6.24365	0.194	5.29	Broad	no TATA box	TC box	no GG box	no TTAC box	no AC box	no GA box
CNAG_06109	1974.29	54354	0.598726	1975.11	30395	1.99536	1973.86	29350	0.176448	2060.03	63199	0.143161	10.0502	0.728	10.947	Sharp	no TATA box	no TC box	no GG box	no TTAC box	no AC box	no GA box
CNAG_06121	224.33	7546	1.35437	224.324	3514	1.94009	224.334	2977	0.353801	222.914	7196	0.273264	7.9252	0.98	7.809	Broad	no TATA box	no TC box	no GG box	no TTAC box	no AC box	GA box
CNAG_06125	18045.2	298613	1.32974	18044.8	436087	0.556049	18047.1	109019	1.58122	17880.3	574044	0.259199	12.1347	0.932	14.139	Broad	no TATA box	TC box	no GG box	no TTAC box	no AC box	no GA box
CNAG_06138	130.021	3595	0.614469	129.992	4308	0.44992	129.908	1945	0.166715	136.661	4146	0.115031	7.50388	0.337	7.022	Broad	no TATA box	no TC box	no GG box	no TTAC box	AC box	no GA box
CNAG_06140	355.692	6681	0.849588	1900-12-20 13:31:22	6352	1.52001	355.768	2909	1.10863	341.422	5785	1.36181	7.96968	1.21	8.475	Broad	no TATA box	TC box	no GG box	no TTAC box	no AC box	no GA box
CNAG_06153	351.123	9849	0.666944	351.128	8022	0.735134	351.253	3721	0.705264	342.542	10026	0.0253653	8.32525	0.533	8.456	Broad	no TATA box	no TC box	no GG box	no TTAC box	no AC box	no GA box
CNAG_06169	422.253	14587	1.4567	422.518	6945	1.78532	422.216	14784	1.16019	441.447	17725	0.82708	8.84918	1.307	8.722	Broad	TATA box	no TC box	no GG box	no TTAC box	no AC box	no GA box
CNAG_06180	173.068	3111	1.01489	173.069	4388	0.403496	173.083	2359	0.312707	170.53	4504	0.236598	7.53981	0.492	7.435	Broad	no TATA box	no TC box	no GG box	no TTAC box	no AC box	no GA box
CNAG_06207	1621.49	56833	1.51179	1622.25	12350	4.23944	1621.46	44346	0.774124	1678.35	25581	1.63081	9.80954	2.039	10.663	Sharp	TATA box	no TC box	no GG box	no TTAC box	no AC box	no GA box
CNAG_06216	61.6153	1992	1.20219	61.6171	1514	0.500776	61.6156	1526	0.620562	60.4564	1542	0.324506	6.74807	0.662	5.945	Broad	no TATA box	TC box	no GG box	no TTAC box	no AC box	no GA box
CNAG_06222	1711.94	35105	0.516371	1711.66	47335	0.12492	1711.5	6934	2.2052	1724.57	49818	0.00803946	9.81227	0.714	10.741	Sharp	no TATA box	TC box	no GG box	no TTAC box	AC box	no GA box
CNAG_06229	84.2495	2120	0.257638	84.2124	1950	0.690915	84.2524	599	1.33033	82.8269	2323	0.0836397	6.81995	0.591	6.396	Broad	no TATA box	no TC box	no GG box	TTAC box	no AC box	no GA box
CNAG_06242	87.1836	2912	1.32813	87.1928	3240	0.816933	87.1774	978	0.617668	87.5382	1077	2.17232	6.97496	1.234	6.446	Broad	no TATA box	no TC box	no GG box	no TTAC box	no AC box	no GA box
CNAG_06248	300.406	4926	1.36122	300.358	10581	0.646692	300.384	3523	0.547376	298.493	8806	0.0447049	8.19684	0.65	8.231	Broad	no TATA box	TC box	no GG box	no TTAC box	no AC box	no GA box
CNAG_06274	602.195	15569	0.359964	602.136	18485	0.206719	601.976	8776	0.206727	613.756	14276	0.558339	8.91473	0.333	9.234	Broad	no TATA box	no TC box	no GG box	no TTAC box	no AC box	no GA box
CNAG_06279	143.853	3082	0.351074	143.854	3774	0.29516	143.833	1267	0.994004	145.458	4165	0.0308954	7.38282	0.418	7.168	Broad	no TATA box	no TC box	no GG box	no TTAC box	AC box	no GA box
CNAG_06288	129.727	2623	0.568846	129.68	2904	0.79704	129.717	1142	0.992922	125.196	2368	1.08227	7.08499	0.86	7.019	Broad	no TATA box	no TC box	GG box	no TTAC box	no AC box	no GA box
CNAG_06297	516.688	18669	1.62724	516.815	5830	2.98585	516.388	7742	0.163471	545.953	5541	2.66108	8.51413	1.859	9.013	Broad	no TATA box	no TC box	no GG box	no TTAC box	no AC box	no GA box
CNAG_06298	1795.9	46585	0.373083	1796.6	15741	3.79284	1796.45	23759	0.359208	1807.27	17434	2.79118	9.53528	1.829	10.811	Sharp	TATA box	no TC box	GG box	no TTAC box	no AC box	no GA box
CNAG_06301	460.438	13308	0.782389	460.5	9518	1.05351	460.495	6636	0.225112	460.391	11043	0.480981	8.57421	0.635	8.847	Broad	no TATA box	TC box	no GG box	no TTAC box	no AC box	no GA box
CNAG_06313	1040.71	28652	0.598726	1040.84	26170	0.430027	1040.85	12056	0.56576	1040.51	24032	0.575921	9.38296	0.543	10.023	Broad	no TATA box	TC box	no GG box	no TTAC box	no AC box	no GA box
CNAG_06325	99.5066	2187	0.248748	99.4607	2784	0.0873338	99.5133	1497	0.158063	98.6411	2366	0.480981	7.05089	0.244	6.637	Broad	no TATA box	TC box	no GG box	no TTAC box	no AC box	no GA box
CNAG_06353	98.4587	1876	0.789242	98.4211	2832	0.00110302	98.4323	934	0.878291	96.7961	2713	0.0853979	6.99704	0.439	6.621	Broad	no TATA box	no TC box	no GG box	no TTAC box	no AC box	no GA box
CNAG_06367	62.0345	1054	1.22479	62.033	2275	0.777136	62.0607	887	0.238089	60.6211	2489	0.88334	6.76731	0.781	5.955	Broad	no TATA box	no TC box	no GG box	no TTAC box	no AC box	no GA box
CNAG_06377	1823.52	39284	0.330084	1823.7	63788	0.624583	1822.9	25970	0.243496	1879.12	47522	0.345603	10.0428	0.386	10.832	Sharp	no TATA box	TC box	no GG box	TTAC box	no AC box	no GA box
CNAG_06386	56.334	1212	0.330084	56.3149	1601	0.0364826	56.3379	632	0.614424	54.6579	1483	0.168031	6.46763	0.287	5.816	Broad	TATA box	no TC box	no GG box	no TTAC box	no AC box	no GA box
CNAG_06471	51.388	992	0.739391	51.3592	1417	0.131552	51.3781	475	0.919386	50.4407	1418	0.0783653	6.33385	0.467	5.683	Broad	no TATA box	no TC box	no GG box	TTAC box	no AC box	no GA box
CNAG_06486	156.302	3772	0.100212	156.295	4337	0.113865	156.296	1375	0.996167	155.045	5434	0.482483	7.57186	0.423	7.288	Broad	no TATA box	no TC box	no GG box	no TTAC box	no AC box	no GA box
CNAG_06544	448.618	9872	0.251371	448.613	9926	0.836836	448.668	3169	1.33682	440.92	9684	0.704265	8.36747	0.782	8.809	Broad	no TATA box	no TC box	no GG box	no TTAC box	AC box	no GA box
CNAG_06597	91.5427	2336	0.312737	91.5247	2680	0.058587	91.5013	958	0.724729	90.2728	2621	0.00426756	7.02107	0.275	6.516	Broad	no TATA box	no TC box	no GG box	no TTAC box	no AC box	no GA box
CNAG_06602	188.954	6654	1.52754	188.975	6048	0.339374	188.853	5132	0.763309	198.6	6081	0.139645	8.03432	0.692	7.562	Broad	no TATA box	no TC box	no GG box	TTAC box	no AC box	no GA box
CNAG_06613	73.4773	2297	1.07625	73.5039	2113	0.0011079	73.5063	989	0.331091	72.383	2223	0.146677	6.89706	0.389	6.2	Broad	no TATA box	no TC box	no GG box	no TTAC box	no AC box	no GA box
CNAG_06631	94.3091	2284	0.113331	94.2971	2297	0.529518	94.3627	844	0.966968	91.9201	2280	0.394832	6.91769	0.501	6.56	Broad	no TATA box	no TC box	no GG box	no TTAC box	no AC box	no GA box
CNAG_06635	161.164	3452	0.348451	161.147	4196	0.31727	161.192	1515	0.891269	158.735	3593	0.626907	7.42344	0.546	7.332	Sharp	no TATA box	TC box	no GG box	no TTAC box	no AC box	no GA box
CNAG_06646	818.436	21271	0.378331	818.454	19696	0.569315	818.298	10289	0.438152	828.928	23625	0.0432024	9.18714	0.357	9.677	Broad	no TATA box	TC box	GG box	no TTAC box	no AC box	no GA box
CNAG_06648	78.7167	1962	0.223529	78.7369	2149	0.166927	78.7204	920	0.552783	78.3462	2069	0.236598	6.83175	0.295	6.299	Broad	TATA box	TC box	no GG box	no TTAC box	no AC box	no GA box
CNAG_06666	355.902	11946	1.3465	356.049	17209	1.65487	356.022	18913	1.81013	360.234	5031	1.85233	8.82701	1.666	8.476	Broad	TATA box	no TC box	no GG box	no TTAC box	no AC box	no GA box
CNAG_06704	16.305	381	0.0152332	16.288	461	0.0431154	16.3418	565	1.14613	15.0894	311	0.864256	5.40606	0.517	4.028	Sharp	no TATA box	TC box	no GG box	TTAC box	no AC box	no GA box
CNAG_06714	80.7286	2217	0.588231	80.6776	1832	0.75061	80.7552	880	0.658763	74.4586	1827	0.422962	6.78454	0.605	6.335	Broad	no TATA box	no TC box	no GG box	no TTAC box	no AC box	no GA box
CNAG_06723	352.842	9717	0.598726	352.826	10802	0.197875	352.843	7635	0.408603	351.833	8885	0.34912	8.47766	0.389	8.463	Sharp	no TATA box	TC box	no GG box	no TTAC box	AC box	no GA box
CNAG_06745	1075.54	20534	0.786618	1075.49	22004	1.08667	1075.57	7729	1.31086	1070.13	26499	0.400106	9.22354	0.896	10.071	Sharp	TATA box	no TC box	no GG box	no TTAC box	no AC box	no GA box
CNAG_06746	961.953	18077	0.846965	961.858	21415	0.816938	961.813	9086	0.883699	966.018	21271	0.697233	9.12833	0.811	9.91	Sharp	no TATA box	TC box	no GG box	no TTAC box	no AC box	no GA box
CNAG_06747	676.72	15164	0.183154	676.749	17877	0.273051	676.372	6171	0.938851	705.05	18039	0.315715	8.92242	0.428	9.402	Sharp	no TATA box	TC box	no GG box	no TTAC box	AC box	no GA box
CNAG_06753	219.719	4821	0.259243	219.715	6161	0.0807011	219.756	1909	1.01563	217.083	6067	0.0924305	7.81573	0.362	7.78	Sharp	no TATA box	no TC box	no GG box	no TTAC box	no AC box	no GA box
CNAG_06767	511.03	10694	0.440282	511.027	14642	0.0121625	510.856	3925	1.20704	524.439	13647	0.273519	8.63421	0.483	8.997	Broad	no TATA box	no TC box	no GG box	no TTAC box	no AC box	no GA box
CNAG_06770	2491.9	67274	0.522637	2492.34	49438	1.18616	2491.9	40419	0.0401882	2521.31	70010	0.108254	10.297	0.464	11.283	Sharp	no TATA box	TC box	no GG box	no TTAC box	no AC box	no GA box
CNAG_06775	159.487	3112	0.702658	159.449	3898	0.518464	159.412	1634	0.756091	160.152	3320	0.850191	7.36221	0.707	7.317	Broad	no TATA box	TC box	no GG box	no TTAC box	no AC box	GA box
CNAG_06779	315.328	5400	1.19855	315.19	6518	1.0513	315.39	2538	1.13351	302.183	5479	1.18951	7.88152	1.143	8.301	Broad	TATA box	no TC box	no GG box	no TTAC box	AC box	no GA box
CNAG_06791	186.9	5324	0.724667	186.931	3843	1.07119	186.881	3423	0.149061	189.145	4306	0.612842	7.69881	0.639	7.546	Broad	no TATA box	no TC box	no GG box	no TTAC box	no AC box	no GA box
CNAG_06794	99.6324	2745	0.598726	99.5994	2931	0.0718525	99.5768	1257	0.431664	98.9376	2370	0.482739	7.10052	0.396	6.638	Broad	no TATA box	TC box	no GG box	no TTAC box	no AC box	no GA box
CNAG_06797	38.3943	1181	1.02115	38.3981	1464	0.896526	38.4064	850	0.442127	38.0529	899	0.51966	6.34284	0.72	5.263	Broad	no TATA box	no TC box	no GG box	TTAC box	no AC box	no GA box
CNAG_06800	536.724	14090	0.417687	536.811	8117	2.05284	536.863	10178	0.203132	536.826	15991	0.069319	8.75075	0.686	9.068	Broad	no TATA box	TC box	no GG box	no TTAC box	no AC box	no GA box
CNAG_06811	1333.87	21677	1.39795	1903-08-25 14:31:58	28977	0.89432	1333.8	4023	2.66588	1319.23	34767	0.241873	9.37971	1.3	10.381	Broad	no TATA box	no TC box	no GG box	no TTAC box	AC box	no GA box
CNAG_06834	215.36	6119	0.716796	215.417	5367	0.458769	215.432	3240	0.159145	214.876	5687	0.231324	7.8858	0.392	7.751	Broad	no TATA box	no TC box	no GG box	no TTAC box	no AC box	no GA box
CNAG_06847	489.402	8575	1.11196	489.437	15143	0.23325	488.919	2305	1.96945	526.712	15267	0.000751271	8.59611	0.829	8.934	Broad	no TATA box	TC box	no GG box	no TTAC box	no AC box	no GA box
CNAG_06881	98.9617	3171	1.17071	98.9409	2718	0.147029	98.941	1262	0.416524	99.3659	2906	0.0236072	7.17522	0.439	6.629	Broad	no TATA box	TC box	no GG box	no TTAC box	no AC box	no GA box
CNAG_06882	36.3405	615	1.24053	36.3188	826	0.743978	36.3716	510	0.265124	33.0781	724	0.711298	5.86402	0.74	5.184	Broad	no TATA box	TC box	no GG box	no TTAC box	no AC box	no GA box
CNAG_06898	116.063	2916	0.25239	116.061	4242	0.763871	116.109	2785	0.570816	114.389	3717	0.289087	7.47609	0.469	6.859	Broad	no TATA box	TC box	no GG box	no TTAC box	no AC box	no GA box
CNAG_06899	228.815	7511	1.26254	228.794	6565	0.00774067	228.785	2257	0.81665	229.207	7055	0.151952	8.01894	0.56	7.838	Broad	no TATA box	no TC box	no GG box	TTAC box	no AC box	no GA box
CNAG_06906	403.266	6645	1.34286	403.249	11621	0.00552486	403.14	2860	1.33141	412.619	11726	0.050235	8.36853	0.683	8.655	Broad	no TATA box	no TC box	no GG box	no TTAC box	AC box	no GA box
CNAG_06908	292.819	7878	0.509519	292.803	7538	0.354855	292.753	3662	0.446803	297.406	8535	0.0256209	8.1883	0.334	8.194	Broad	no TATA box	TC box	no GG box	TTAC box	AC box	no GA box
CNAG_06914	77.1658	1721	0.193649	77.1427	1794	0.675439	77.1943	406	1.79534	74.6892	1523	0.892387	6.57755	0.889	6.27	Sharp	no TATA box	TC box	no GG box	TTAC box	no AC box	no GA box
CNAG_06946	128.68	2686	0.448153	128.641	3087	0.578158	128.7	1815	0.258636	125.789	3532	0.0801234	7.28206	0.341	7.008	Broad	no TATA box	no TC box	GG box	no TTAC box	no AC box	no GA box
CNAG_06949	128.177	3097	0.102836	128.121	3872	0.158078	128.318	1394	0.665251	115.312	2921	0.342087	7.29505	0.317	7.003	Sharp	TATA box	TC box	no GG box	no TTAC box	no AC box	no GA box
CNAG_06998	570.843	15307	0.499024	570.808	12784	0.799251	570.882	4243	1.25787	564.798	14082	0.382525	8.71386	0.735	9.157	Broad	no TATA box	TC box	no GG box	no TTAC box	no AC box	no GA box
CNAG_07004	1041.84	23532	0.151669	1041.91	28115	0.204513	1042.19	13494	0.391651	1022.29	21062	0.866015	9.33202	0.403	10.025	Broad	no TATA box	TC box	no GG box	no TTAC box	no AC box	no GA box
CNAG_07028	247.132	6510	0.430806	247.023	5372	0.892109	247.225	1989	1.13351	236.06	5457	0.574162	7.8392	0.758	7.949	Broad	no TATA box	TC box	no GG box	no TTAC box	no AC box	no GA box
CNAG_07029	51.4718	1374	0.47541	51.4631	1278	0.472034	51.5053	1248	0.585956	50.9349	1670	0.313701	6.58192	0.462	5.686	Broad	no TATA box	no TC box	no GG box	no TTAC box	no AC box	no GA box
CNAG_07030	35.586	682	0.757757	35.5563	992	0.0961775	35.545	404	0.594959	34.8901	774	0.679651	5.92478	0.532	5.152	Sharp	no TATA box	TC box	no GG box	no TTAC box	no AC box	no GA box
CNAG_07308	130.733	1892	1.83612	130.824	1651	2.62768	130.48	879	1.41143	156.956	3668	0.546032	6.9846	1.605	7.029	Broad	no TATA box	no TC box	no GG box	no TTAC box	no AC box	no GA box
CNAG_07309	114.764	2857	0.213034	114.778	2613	0.748399	114.774	1348	0.545213	114.818	2725	0.507353	7.13111	0.503	6.843	Broad	no TATA box	no TC box	no GG box	no TTAC box	no AC box	no GA box
CNAG_07310	71.8007	2082	0.790261	71.8058	1903	0.264208	71.7894	1193	0.00450125	73.602	2244	0.127338	6.87096	0.297	6.166	Broad	no TATA box	no TC box	GG box	TTAC box	no AC box	no GA box
CNAG_07322	191.93	3661	0.789242	191.921	5349	0.100599	191.968	1644	1.03726	187.662	5842	0.180082	7.67668	0.527	7.585	Broad	no TATA box	no TC box	no GG box	TTAC box	no AC box	no GA box
CNAG_07347	1357.84	36307	0.485905	1357.86	20621	2.03737	1357.9	7257	1.77263	1357.68	17560	2.04749	9.29625	1.586	10.407	Sharp	no TATA box	TC box	GG box	no TTAC box	no AC box	no GA box
CNAG_07354	100.093	2396	0.0661033	100.085	2396	0.587002	100.022	831	1.08809	103.385	1908	1.14556	6.89954	0.722	6.645	Broad	no TATA box	TC box	no GG box	no TTAC box	AC box	no GA box
CNAG_07356	250.988	6931	0.609221	250.974	8830	0.64227	250.85	6368	0.65733	258.002	6450	0.375492	8.21574	0.571	7.971	Broad	no TATA box	no TC box	no GG box	no TTAC box	no AC box	no GA box
CNAG_07359	174.116	4891	0.672192	174.143	4909	0.0652246	174.101	5015	0.85523	176.427	5190	0.0376723	7.85863	0.408	7.444	Broad	no TATA box	TC box	no GG box	no TTAC box	no AC box	GA box
CNAG_07361	114.051	3125	0.58036	114.016	2873	0.421183	114.075	1651	0.217542	109.711	2967	0.176821	7.23236	0.349	6.834	Broad	no TATA box	TC box	no GG box	no TTAC box	no AC box	no GA box
CNAG_07368	124.195	3046	0.160559	124.17	3483	0.0784902	124.185	4094	1.06611	121.374	3113	0.310441	7.48366	0.404	6.956	Broad	no TATA box	no TC box	no GG box	no TTAC box	no AC box	no GA box
CNAG_07446	86.5129	2555	0.858478	86.4996	2644	0.193453	86.478	1943	0.465918	86.3522	2826	0.308427	7.1618	0.457	6.434	Broad	no TATA box	no TC box	no GG box	TTAC box	no AC box	no GA box
CNAG_07473	352.255	6465	0.936173	352.271	9843	0.0917557	352.334	4092	0.561434	346.924	9195	0.227808	8.26226	0.454	8.461	Broad	no TATA box	no TC box	no GG box	no TTAC box	no AC box	no GA box
CNAG_07522	204.881	6567	1.17071	204.917	3837	1.36967	204.877	2151	0.719322	208.122	3838	1.14732	7.67414	1.102	7.679	Sharp	no TATA box	TC box	no GG box	TTAC box	no AC box	GA box
CNAG_07541	120.758	4612	1.83452	120.774	2769	0.724079	120.751	1944	0.0542467	122.955	4170	0.398092	7.46596	0.753	6.916	Broad	no TATA box	no TC box	no GG box	TTAC box	no AC box	no GA box
CNAG_07551	165.146	4981	0.942439	165.133	4118	0.456558	165.135	2032	0.472758	163.776	4245	0.284068	7.6031	0.539	7.368	Broad	no TATA box	no TC box	no GG box	TTAC box	no AC box	no GA box
CNAG_07622	82.7406	2342	0.701053	82.7222	2043	0.4853	82.7264	1071	0.392732	81.8385	2178	0.215501	6.90325	0.449	6.37	Broad	no TATA box	TC box	no GG box	no TTAC box	no AC box	no GA box
CNAG_07739	31.1011	810	0.396697	31.1205	1220	0.989385	31.0939	2078	2.16808	30.5412	1006	0.32425	6.48423	0.97	4.959	Broad	no TATA box	TC box	no GG box	no TTAC box	no AC box	no GA box
CNAG_07745	2987.29	101112	1.38061	2988.95	27496	3.63586	2986.1	56562	0.200969	3186.73	57453	1.20358	10.3687	1.605	11.545	Sharp	no TATA box	TC box	no GG box	no TTAC box	no AC box	no GA box
CNAG_07775	71.9684	3232	2.44585	1900-03-11 23:29:51	1157	1.85828	71.9802	827	0.578737	75.6776	1529	0.915243	6.77944	1.45	6.169	Sharp	no TATA box	no TC box	no GG box	TTAC box	no AC box	no GA box
CNAG_07778	395.428	7238	0.946668	395.382	10316	0.310637	395.446	3185	1.13351	388.766	10201	0.252422	8.31002	0.661	8.627	Broad	no TATA box	TC box	no GG box	TTAC box	no AC box	no GA box
CNAG_07807	800.412	14749	0.923054	800.226	16756	1.01371	800.239	10174	0.420849	800.331	17534	0.70954	8.96211	0.767	9.644	Sharp	TATA box	TC box	no GG box	no TTAC box	no AC box	no GA box
CNAG_07810	605.968	12146	0.602955	605.983	17731	0.0541651	605.727	6500	0.685798	622.882	16856	0.175063	8.84782	0.379	9.243	Broad	no TATA box	no TC box	GG box	no TTAC box	AC box	no GA box
CNAG_07889	35.2926	572	1.40058	35.2444	1050	0.109438	35.2271	361	0.760416	34.8242	1243	0.528195	6.04221	0.7	5.139	Broad	no TATA box	no TC box	no GG box	no TTAC box	AC box	no GA box
CNAG_07902	199.265	6201	1.06051	199.268	5772	0.0210013	199.281	10949	1.86204	199.457	4682	0.535483	8.17475	0.87	7.639	Sharp	no TATA box	TC box	no GG box	no TTAC box	no AC box	no GA box
CNAG_07939	960.612	24708	0.338974	960.784	11585	2.7736	960.669	15856	0.0131526	967.895	21924	0.625149	9.18403	0.938	9.908	Sharp	no TATA box	no TC box	no GG box	no TTAC box	no AC box	GA box
CNAG_07943	11.1494	625	3.26971	11.159	211	1.34093	11.1913	53	1.97161	11.4324	539	1.23321	5.21557	1.954	3.482	Broad	no TATA box	no TC box	no GG box	no TTAC box	no AC box	no GA box
CNAG_07957	42.1667	964	0.0991935	42.1409	1634	0.95401	42.158	656	0.105074	41.4794	1637	0.783126	6.44947	0.485	5.398	Broad	no TATA box	no TC box	no GG box	TTAC box	no AC box	no GA box
CNAG_08025	100.68	2563	0.299618	100.674	3604	0.697543	100.594	1589	0.0834452	103.945	3967	0.698735	7.3239	0.445	6.653	Broad	no TATA box	no TC box	no GG box	no TTAC box	no AC box	no GA box

## Sheet: Figure 3A
geneID	Chr	Start	End	Strand	Length	upf1	WT	Fold_Change_30	LFC_30	number_uORF	Highly_Expressed_Proximal_TSS_skipping_uORF
CNA00010	1	4821	6239	+	1419	3262.69	2336.44	1.39644	0.481748	2	no
CNA00020	1	6331	8379	-	2049	4034.35	3769.29	1.07032	0.0980435	1	no
CNA00030	1	8994	12989	+	3996	5591.34	1665.81	3.35653	1.74697	2	no
CNA00075	1	26454	27991	+	1538	506.843	172.607	2.93641	1.55405	1	no
CNA00100	1	31241	34464	-	3224	1498	943.31	1.58803	0.667237	4	no
CNA00160	1	46939	48646	-	1708	1582.84	1311.5	1.20689	0.271295	5	no
CNA00200	1	59972	63491	+	3520	734.42	599.183	1.2257	0.293608	12	no
CNA00210	1	64174	66576	-	2403	509.737	317.057	1.60771	0.685011	2	no
CNA00240	1	73159	74340	+	1182	1036.98	226.443	4.57942	2.19517	3	no
CNA00260	1	80536	83372	+	2837	15994.8	8095.05	1.97587	0.982487	1	no
CNA00280	1	89477	91182	-	1706	1898.39	1702.67	1.11495	0.15698	1	no
CNA00290	1	94095	99023	+	4929	2828.16	2417.93	1.16966	0.226093	1	no
CNA00310	1	101902	104262	-	2361	801.46	1338.51	0.598772	-0.739922	4	no
CNA00320	1	104515	106938	-	2424	1760.38	2056.16	0.856148	-0.224068	1	no
CNA00340	1	110908	112471	-	1564	774.783	1069.39	0.72451	-0.464923	1	no
CNA00360	1	114088	116563	-	2476	4426.11	6278.44	0.704969	-0.504368	1	no
CNA00370	1	116724	119620	-	2897	612.17	571.297	1.07154	0.0996922	5	no
CNA00380	1	119562	121393	+	1832	1189.99	1201.28	0.990607	-0.013615	4	no
CNA00400	1	122970	129571	-	6602	8049.35	7566.25	1.06385	0.0892945	14	yes
CNA00410	1	128803	129615	+	813	480.69	2792.9	0.172111	-2.53859	1	no
CNA00420	1	129720	130711	+	992	833.263	567.343	1.46871	0.55455	1	no
CNA00430	1	130681	131864	-	1184	606.33	820.12	0.739319	-0.435732	3	no
CNA00485	1	140937	142002	+	1066	341.433	264.137	1.29264	0.370319	1	no
CNA00530	1	150744	152873	-	2130	11311	10587.1	1.06837	0.0954132	1	no
CNA00550	1	154604	155864	-	1261	3708.88	3240.3	1.14461	0.194856	1	no
CNA00570	1	157879	162602	-	4724	4337.35	3692.63	1.17459	0.232163	8	no
CNA00580	1	162656	163886	+	1231	4216.22	3979.6	1.05946	0.0833244	1	yes
CNA00610	1	174026	176208	+	2183	2582.24	2470.65	1.04516	0.0637306	1	no
CNA00620	1	177763	179750	+	1988	11293.5	9259.79	1.21963	0.286446	1	no
CNA00630	1	179699	183212	-	3514	10859.8	12087.1	0.898465	-0.154465	1	no
CNA00650	1	186910	187718	-	809	1132.4	2958.21	0.382798	-1.38535	1	no
CNA00670	1	191733	194834	+	3102	10962.4	8119.92	1.35006	0.433025	2	no
CNA00680	1	195257	199913	+	4657	3121.24	1910.7	1.63355	0.708014	1	no
CNA00690	1	202151	203559	+	1409	6526.37	6678.43	0.977231	-0.0332289	1	no
CNA00710	1	206616	210009	-	3394	9033.61	8889.66	1.01619	0.0231744	1	no
CNA00760	1	219966	222411	+	2446	3648.07	2171.78	1.67976	0.748256	2	no
CNA00790	1	227201	228693	-	1493	2622.4	1950.68	1.34435	0.426909	1	no
CNA00850	1	239136	240719	+	1584	40457.2	75679.3	0.534588	-0.9035	1	no
CNA00870	1	244869	246690	+	1822	877.303	940.557	0.932749	-0.100439	1	no
CNA00880	1	246656	249447	-	2792	3494.57	2292.37	1.52443	0.608274	1	no
CNA00890	1	250032	251826	+	1795	962.157	705.48	1.36383	0.447667	3	no
CNA00960	1	266315	268263	-	1949	1346.37	555.817	2.42232	1.27639	3	no
CNA00970	1	268411	273451	-	5041	6417.96	5225.72	1.22815	0.296485	1	no
CNA00980	1	274143	276171	+	2029	1959.63	3380.49	0.57969	-0.786647	1	no
CNA01030	1	283563	285711	-	2149	1007.23	784.413	1.28406	0.360712	1	no
CNA01040	1	286065	287231	+	1167	1747.92	772.293	2.26329	1.17842	1	no
CNA01050	1	287318	288918	-	1601	5874.03	7701.06	0.762756	-0.390706	3	no
CNA01090	1	295218	296046	+	829	607.55	638.867	0.950981	-0.0725117	1	no
CNA01120	1	299833	302852	-	3020	5922.09	4253.47	1.3923	0.477466	1	no
CNA01130	1	304255	305626	-	1372	383.443	815.017	0.470473	-1.08782	1	yes
CNA01140	1	305834	308289	+	2456	1893.71	1855.66	1.0205	0.029283	2	no
CNA01150	1	309217	313499	+	4283	3177.74	4763.84	0.667054	-0.584125	7	yes
CNA01190	1	322720	324689	+	1970	436.587	466.89	0.935095	-0.0968146	1	no
CNA01200	1	324580	328152	-	3573	1240.88	1270.55	0.976648	-0.0340896	17	no
CNA01260	1	341321	343004	-	1684	1977.16	4335.02	0.45609	-1.13261	2	no
CNA01280	1	346004	347644	+	1641	3346.72	1642.46	2.03763	1.02689	3	no
CNA01290	1	348150	350956	+	2807	2632.59	1589.04	1.65671	0.728323	1	no
CNA01320	1	353338	355828	-	2491	1743.92	1611.77	1.08199	0.113691	12	yes
CNA01330	1	355511	357568	+	2058	2974.51	3242.71	0.917291	-0.124548	5	yes
CNA01340	1	357437	359420	-	1984	1645.85	1488.75	1.10553	0.144738	1	no
CNA01350	1	359594	368156	+	8563	50998.5	45628.8	1.11768	0.160509	1	no
CNA01370	1	375111	376817	+	1707	14962.3	16859.6	0.887467	-0.172235	7	yes
CNA01380	1	376877	380698	+	3822	16839	15351.3	1.09691	0.133452	5	no
CNA01390	1	380801	382708	+	1908	1511.78	1319.27	1.14592	0.196508	3	no
CNA01410	1	384576	386665	+	2090	2318.03	1445.4	1.60373	0.681432	1	no
CNA01420	1	386606	388757	-	2152	5690.86	4886.83	1.16453	0.219746	2	no
CNA01430	1	388869	389784	-	916	66.3467	41.8833	1.58408	0.663648	4	no
CNA01440	1	389445	390667	+	1223	262.633	185.943	1.41244	0.498187	16	no
CNA01460	1	395960	396645	+	686	5334.31	5692.08	0.937146	-0.0936542	2	no
CNA01480	1	399242	401537	+	2296	3896.17	1973.99	1.97376	0.980943	12	no
CNA01490	1	401480	403135	-	1656	3077.87	3851.19	0.799201	-0.32337	3	no
CNA01520	1	410559	412888	-	2330	2304.67	2125.43	1.08433	0.116808	3	no
CNA01540	1	415986	418244	-	2259	1967.56	1179.55	1.66806	0.738175	1	no
CNA01590	1	426492	428168	+	1677	903.56	1082.74	0.834515	-0.26099	1	no
CNA01610	1	432691	434073	+	1383	819.917	957.97	0.85589	-0.224503	1	no
CNA01630	1	438371	440043	+	1673	2358.16	2477.41	0.951865	-0.0711711	2	no
CNA01640	1	439960	442399	-	2440	11186.4	11273.9	0.992239	-0.0112409	3	no
CNA01660	1	444755	449139	-	4385	3194.31	2645.54	1.20743	0.271945	4	yes
CNA01680	1	451426	453669	+	2244	4036.76	974.623	4.14186	2.05028	4	yes
CNA01720	1	461685	464330	-	2646	24020.8	16884.9	1.42262	0.50855	2	no
CNA01760	1	471202	473678	+	2477	4766.59	4227.85	1.12743	0.173032	1	no
CNA01780	1	474927	476461	+	1535	5206.83	3321	1.56785	0.64879	2	yes
CNA01810	1	482542	486713	+	4172	447.12	319.89	1.39773	0.483086	1	no
CNA01850	1	498613	500890	-	2278	4042.1	3931.19	1.02821	0.0401389	1	yes
CNA01860	1	501010	502708	-	1699	3902.42	5212.24	0.748704	-0.417534	1	yes
CNA01930	1	520171	522864	+	2694	3423.1	1687.94	2.02797	1.02004	9	no
CNA01940	1	522824	523732	-	909	4843.08	2919.39	1.65893	0.730255	4	no
CNA01950	1	523872	524743	+	872	6495.22	7117.75	0.912538	-0.132043	1	no
CNA01980	1	527441	528336	+	896	279.753	282.177	0.991412	-0.0124434	3	no
CNA02010	1	535236	537406	+	2171	1664.68	533.493	3.12034	1.6417	1	no
CNA02015	1	536176	537632	-	1457	4845.1	406.677	11.9139	3.57457	1	no
CNA02060	1	551366	554869	+	3504	4680.95	1860.67	2.51573	1.33098	1	no
CNA02090	1	556514	557651	+	1138	2768.72	2518.97	1.09915	0.136385	1	no
CNA02100	1	557599	559155	-	1557	8112.92	8561.16	0.947643	-0.0775851	1	no
CNA02115	1	559827	562133	+	2307	1412.94	926.957	1.52427	0.608123	12	no
CNA02120	1	559820	564102	-	4283	236.94	269.807	0.878184	-0.187404	4	yes
CNA02125	1	562173	563879	+	1707	710.143	753.507	0.942451	-0.08551	3	no
CNA02130	1	564213	565948	+	1736	2866.84	2909.94	0.985189	-0.021528	5	no
CNA02140	1	565908	567815	-	1908	2420.92	3334.46	0.72603	-0.461899	1	no
CNA02150	1	567892	569640	+	1749	1965.62	2262.02	0.868968	-0.202625	1	no
CNA02160	1	569513	570868	-	1356	893.117	764.09	1.16886	0.225106	11	yes
CNA02170	1	571126	572577	-	1452	2708.91	3105.74	0.872227	-0.197225	1	no
CNA02180	1	572727	574460	+	1734	4097.7	3455.9	1.18571	0.245752	3	no
CNA02205	1	575661	579329	+	3669	952.103	1239.42	0.768187	-0.380471	15	no
CNA02210	1	580523	582361	+	1839	5211.31	1132.57	4.60132	2.20205	1	no
CNA02230	1	583254	584087	+	834	3267.95	2635.85	1.23981	0.310119	1	no
CNA02250	1	585831	588352	-	2522	3405.05	2111.64	1.61252	0.689313	1	no
CNA02260	1	588722	590576	+	1855	7600.78	1954.61	3.88864	1.95927	2	no
CNA02300	1	598414	601228	-	2815	6686.61	6237.63	1.07198	0.100276	1	no
CNA02340	1	610987	611807	-	821	898.75	794.18	1.13167	0.178454	2	no
CNA02350	1	612124	617224	+	5101	4346.34	4101.01	1.05982	0.0838229	8	no
CNA02360	1	617184	619467	-	2284	2622.82	2649.07	0.990091	-0.0143671	1	no
CNA02370	1	619661	623369	+	3709	8199.96	6567.76	1.24852	0.320216	2	no
CNA02380	1	623381	625539	-	2159	791.953	635.87	1.24546	0.316684	3	no
CNA02390	1	625406	627901	+	2496	4754.11	3991.65	1.19101	0.25219	4	no
CNA02400	1	627997	630416	+	2420	5373.17	5426.05	0.990254	-0.0141289	7	yes
CNA02405	1	630612	631988	+	1377	612.72	275.88	2.22097	1.15119	1	no
CNA02410	1	631257	632690	-	1434	732.577	622.687	1.17648	0.234473	1	no
CNA02420	1	632784	635939	+	3156	2478.6	2587.52	0.957907	-0.0620426	1	no
CNA02430	1	636028	637696	+	1669	1984.05	6228.33	0.318553	-1.6504	1	no
CNA02460	1	639528	646019	-	6492	4946.03	3089.53	1.6009	0.678885	1	no
CNA02500	1	657116	658714	+	1599	252.413	315.427	0.800228	-0.321517	1	no
CNA02510	1	658692	660080	-	1389	549.377	395.417	1.38936	0.474422	1	no
CNA02530	1	661928	663129	-	1202	3552.19	1525.01	2.32929	1.21989	3	no
CNA02535	1	663171	664975	-	1805	1472.22	1191.23	1.23588	0.305542	1	no
CNA02540	1	665699	667464	-	1766	5891.3	6660.45	0.884519	-0.177034	3	no
CNA02600	1	678893	680216	-	1324	2938.51	2219.83	1.32376	0.404638	3	no
CNA02610	1	680333	686800	+	6468	4682.68	3251.45	1.44018	0.526252	3	no
CNA02630	1	689996	691535	-	1540	3995.67	4208.78	0.949365	-0.0749658	2	yes
CNA02640	1	691553	692991	+	1439	1476.67	1138.36	1.29719	0.375392	1	yes
CNA02650	1	694351	695981	-	1631	3173.84	1418.99	2.23669	1.16137	1	no
CNA02670	1	697872	699224	+	1353	9948.21	8666.68	1.14787	0.198957	1	no
CNA02710	1	704858	706684	-	1827	1790.38	1183	1.51342	0.597812	1	no
CNA02720	1	706833	709293	+	2461	804.863	479.873	1.67724	0.74609	5	no
CNA02730	1	709352	715185	-	5834	3711.63	3654.61	1.0156	0.0223355	7	no
CNA02750	1	718350	719944	+	1595	16625.5	14305.4	1.16219	0.216841	1	no
CNA02760	1	720139	721237	+	1099	1831.69	1664.44	1.10048	0.138136	1	no
CNA02770	1	721202	722395	-	1194	916.683	821.507	1.11586	0.158151	1	no
CNA02780	1	722583	724590	+	2008	4223.76	3491.26	1.20981	0.27478	3	no
CNA02790	1	724777	726900	+	2124	3913.76	1859.79	2.1044	1.07341	1	no
CNA02870	1	750134	751411	+	1278	7376.2	7911.71	0.932313	-0.101113	1	no
CNA02875	1	751749	753110	+	1362	532.227	521.49	1.02059	0.0294012	8	no
CNA02880	1	753006	755890	-	2885	2241.24	1588.26	1.41113	0.496851	4	no
CNA02885	1	756859	757524	-	666	906.723	764.983	1.18529	0.245234	1	yes
CNA02895	1	759398	761395	-	1998	3411.05	3920.07	0.87015	-0.200664	10	no
CNA02920	1	767240	771215	+	3976	7766.59	2846.36	2.7286	1.44816	1	no
CNA02930	1	771386	773226	+	1841	1433.78	924.443	1.55097	0.633167	1	no
CNA02940	1	773150	775412	-	2263	8843.33	7907.92	1.11829	0.161292	4	yes
CNA02970	1	780661	782327	-	1667	1528.08	2059.75	0.741878	-0.430747	6	no
CNA02990	1	784723	786376	+	1654	1148.75	2065.86	0.556063	-0.846679	1	no
CNA03010	1	787061	789025	+	1965	434.553	603.103	0.720529	-0.472872	9	no
CNA03020	1	788984	792260	-	3277	2262.39	2130.09	1.06211	0.0869354	3	no
CNA03065	1	802327	803855	-	1529	1555.98	1842.17	0.844647	-0.24358	1	no
CNA03070	1	805115	809493	-	4379	6360.94	4313.91	1.47452	0.560243	3	no
CNA03093	1	811916	812800	-	885	42.71	56.4433	0.756688	-0.402229	1	no
CNA03095	1	812975	813739	-	765	345.29	276.227	1.25002	0.321956	1	no
CNA03110	1	818334	819148	-	815	4273.73	4418.19	0.967304	-0.0479586	1	no
CNA03120	1	819278	821678	+	2401	1036.66	913.96	1.13425	0.181735	2	no
CNA03130	1	821640	823948	-	2309	5100.09	1030.06	4.95127	2.3078	1	yes
CNA03140	1	824544	829226	-	4683	2411.1	2234.18	1.07919	0.109946	4	no
CNA03150	1	831566	833133	+	1568	3118.23	1176.86	2.64962	1.40578	1	no
CNA03170	1	836318	838213	-	1896	8127.06	6928.93	1.17292	0.230101	4	yes
CNA03200	1	843962	845073	-	1112	926.157	807.57	1.14684	0.197669	2	no
CNA03220	1	846519	848129	-	1611	1521.74	670.327	2.27014	1.18278	4	no
CNA03250	1	851496	853206	-	1711	1653.25	1510.57	1.09445	0.130212	1	no
CNA03265	1	853585	855285	+	1701	3925.73	1504.52	2.60928	1.38365	15	yes
CNA03290	1	859247	861594	-	2348	2154.88	4235.72	0.508739	-0.975003	4	no
CNA03310	1	865110	867546	+	2437	4533.23	5407.28	0.838357	-0.254363	1	no
CNA03320	1	867496	868836	-	1341	998.807	1053.3	0.948264	-0.076639	4	no
CNA03340	1	870746	872564	+	1819	1006.93	983.517	1.02381	0.0339468	5	yes
CNA03350	1	872528	875806	-	3279	5592.08	5178.92	1.07978	0.110734	2	no
CNA03360	1	875834	876837	+	1004	1321.24	1185.2	1.11479	0.156766	1	no
CNA03380	1	879484	881805	-	2322	6107.52	4235.14	1.44211	0.528176	1	no
CNA03390	1	881840	883576	+	1737	1292.95	900.983	1.43504	0.521094	1	no
CNA03400	1	883358	889400	-	6043	5112.46	5876.79	0.869942	-0.201009	1	no
CNA03410	1	890268	892557	+	2290	1578.22	1433.73	1.10077	0.138519	2	no
CNA03430	1	895217	897104	+	1888	2776.79	2967.62	0.935697	-0.0958867	2	no
CNA03460	1	900442	902427	+	1986	2516.34	754.73	3.3341	1.7373	2	no
CNA03470	1	901915	904218	-	2304	4179.72	2905.49	1.43856	0.524622	1	no
CNA03500	1	907727	910396	+	2670	12408.6	10899.3	1.13847	0.187101	1	no
CNA03523	1	913451	914441	-	991	1141.51	779.607	1.46421	0.550125	1	no
CNA03525	1	914496	915556	+	1061	856.823	627.993	1.36438	0.448249	1	no
CNA03540	1	916746	918278	-	1533	3528.04	1992.38	1.77077	0.824378	1	no
CNA03590	1	928350	931869	-	3520	1639.03	1467.38	1.11697	0.159597	1	no
CNA03790	1	1019235	1022130	+	2896	6773.32	4422.98	1.53139	0.614844	1	no
CNA03840	1	1031576	1034296	-	2721	8492.58	5219.03	1.62723	0.702422	3	yes
CNA03850	1	1034393	1036463	+	2071	2787	1144.71	2.43468	1.28373	4	no
CNA03870	1	1038486	1041586	-	3101	287.053	336.83	0.85222	-0.230702	12	no
CNA03880	1	1041666	1043146	+	1481	2122.35	2437.67	0.870647	-0.19984	1	no
CNA03890	1	1042875	1044740	-	1866	2496.38	1637.69	1.52433	0.608172	1	no
CNA03990	1	1068005	1069636	+	1632	3771.98	3843.88	0.981295	-0.0272413	2	yes
CNA04000	1	1069581	1072790	-	3210	14951.4	14068.5	1.06275	0.0878088	1	no
CNA04025	1	1079179	1080755	+	1577	4134.05	1818.13	2.2738	1.1851	2	no
CNA04063	1	1090371	1092670	-	2300	157.6	203.94	0.772776	-0.371877	4	no
CNA04070	1	1093388	1094538	-	1151	3343.51	4031.52	0.829342	-0.269962	1	no
CNA04080	1	1094653	1098732	+	4080	2487.64	1656.3	1.50193	0.586815	2	no
CNA04110	1	1104244	1107043	-	2800	3818.63	3693.92	1.03376	0.0479	1	no
CNA04130	1	1108350	1110676	+	2327	2494.89	2572.43	0.969859	-0.0441537	14	no
CNA04140	1	1110629	1112899	-	2271	1621.75	997.497	1.62582	0.70117	1	no
CNA04160	1	1119080	1122167	-	3088	965.25	969.683	0.995428	-0.00661104	1	no
CNA04170	1	1122784	1124422	-	1639	2712.97	2280.95	1.1894	0.250239	1	no
CNA04190	1	1125596	1128736	-	3141	7175.31	5068.17	1.41576	0.501577	2	no
CNA04210	1	1129847	1131052	+	1206	1978.68	1930.35	1.02504	0.0356784	2	no
CNA04230	1	1135483	1137128	+	1646	1807.83	2062.54	0.876508	-0.19016	1	no
CNA04250	1	1140309	1142310	+	2002	657.057	1392.2	0.471956	-1.08328	5	yes
CNA04260	1	1142265	1145048	-	2784	1107.68	407.487	2.71833	1.44272	2	no
CNA04265	1	1145154	1145825	+	672	1516.23	1303.47	1.16323	0.218132	1	no
CNA04270	1	1146828	1151175	+	4348	6692.74	9337.02	0.716796	-0.480365	3	no
CNA04290	1	1153771	1155278	+	1508	8693.07	7587.19	1.14576	0.1963	1	no
CNA04300	1	1155829	1158735	-	2907	2808.01	1962.51	1.43082	0.516844	1	no
CNA04330	1	1162743	1165565	+	2823	246.74	211.627	1.16592	0.22147	1	no
CNA04380	1	1177864	1179897	+	2034	6474.48	6947.09	0.93197	-0.101645	5	yes
CNA04420	1	1186705	1189283	+	2579	10536.3	13193.1	0.798623	-0.324414	2	yes
CNA04460	1	1199929	1200677	-	749	1182.87	2749.84	0.43016	-1.21705	2	no
CNA04550	1	1210521	1211132	-	612	1735.39	1891.56	0.917439	-0.124316	1	no
CNA04560	1	1211325	1212670	+	1346	4172.5	2687.08	1.5528	0.634875	3	yes
CNA04570	1	1213037	1216137	-	3101	1028.74	921.18	1.11676	0.159323	10	no
CNA04580	1	1217001	1219591	+	2591	168.403	244.31	0.689302	-0.536792	11	no
CNA04590	1	1219547	1220922	-	1376	3053.22	2777.82	1.09915	0.136382	2	no
CNA04620	1	1226419	1229862	+	3444	3747.12	5008.53	0.748147	-0.418606	15	yes
CNA04630	1	1230478	1232507	+	2030	27.97	13.1567	2.12592	1.08809	6	no
CNA04670	1	1238937	1240547	-	1611	2969.17	6603.95	0.449605	-1.15327	2	no
CNA04690	1	1243858	1245816	-	1959	704.783	309.617	2.27631	1.1867	4	no
CNA04715	1	1249592	1252515	-	2924	2327.69	665.377	3.4983	1.80666	12	no
CNA04720	1	1252646	1257541	-	4896	11129.6	10668.4	1.04323	0.0610582	2	no
CNA04730	1	1257730	1259810	-	2081	1553.91	1676.27	0.927003	-0.109354	1	no
CNA04760	1	1262965	1265811	-	2847	9241.07	9986.53	0.925353	-0.111924	1	no
CNA04770	1	1267160	1270467	+	3308	4910.65	4334.82	1.13284	0.179943	1	no
CNA04790	1	1272526	1273660	-	1135	13.3067	29.6733	0.448439	-1.15702	15	no
CNA04800	1	1273890	1275533	+	1644	1056.93	1066.39	0.991135	-0.0128463	1	no
CNA04810	1	1275492	1279977	-	4486	1569.67	753.937	2.08197	1.05795	2	no
CNA04830	1	1280153	1282367	+	2215	10336.1	7530.64	1.37253	0.456841	2	no
CNA04840	1	1282396	1284543	-	2148	1650.03	433.727	3.80431	1.92763	14	no
CNA04850	1	1284685	1285336	+	652	2023.69	2102.4	0.96256	-0.0550513	1	no
CNA04880	1	1289645	1292236	+	2592	1949.93	1919.72	1.01574	0.0225264	1	no
CNA04900	1	1294664	1297064	-	2401	366.357	237.97	1.53951	0.622469	15	no
CNA04935	1	1305325	1307302	+	1978	386.01	478.857	0.806108	-0.310956	12	no
CNA04970	1	1314706	1316389	+	1684	1110.46	313.837	3.53833	1.82307	7	no
CNA04980	1	1316582	1318095	+	1514	1734.25	1300.86	1.33316	0.414846	1	no
CNA04990	1	1318383	1320145	-	1763	4143.62	4264.84	0.971577	-0.0415999	9	no
CNA05000	1	1320435	1322746	+	2312	6800.94	5884.08	1.15582	0.208916	1	yes
CNA05010	1	1323339	1325395	+	2057	15363.8	13963.1	1.10031	0.137916	1	yes
CNA05015	1	1325623	1326551	+	929	366.313	365.217	1.003	0.00432561	2	no
CNA05030	1	1332741	1335381	-	2641	5540.66	5937.76	0.933123	-0.0998601	3	no
CNA05050	1	1339391	1340979	-	1589	2365.06	1829.11	1.29301	0.370734	3	no
CNA05070	1	1344474	1347015	+	2542	1634.52	1392.83	1.17353	0.230851	1	no
CNA05080	1	1347573	1349120	-	1548	404.647	237.203	1.70591	0.770538	1	no
CNA05090	1	1349255	1351762	-	2508	6643.86	6176.12	1.07573	0.105322	2	no
CNA05110	1	1354868	1357246	+	2379	9050.08	5436.85	1.66458	0.73516	4	yes
CNA05135	1	1364172	1365676	+	1505	113.85	142.377	0.799639	-0.322578	23	no
CNA05170	1	1372687	1374040	+	1354	6156.55	4637.23	1.32764	0.408859	1	no
CNA05250	1	1387815	1390215	-	2401	2158.11	533.41	4.04587	2.01645	3	no
CNA05280	1	1393956	1395852	-	1897	437.987	427.83	1.02374	0.0338493	2	no
CNA05300	1	1404874	1410010	+	5137	2760.34	3518.29	0.784569	-0.350028	8	no
CNA05310	1	1410042	1415650	-	5609	10381.9	10832.3	0.958422	-0.0612663	8	yes
CNA05330	1	1422190	1425131	-	2942	9927.09	7982.85	1.24355	0.314466	1	no
CNA05335	1	1425507	1426930	-	1424	354.57	231.653	1.53061	0.614103	20	no
CNA05340	1	1427024	1430062	+	3039	1523.64	2087.63	0.729839	-0.454349	1	no
CNA05410	1	1448387	1453176	+	4790	5072.84	4058.95	1.24979	0.321686	5	no
CNA05415	1	1454877	1456299	+	1423	7744.66	5431.51	1.42588	0.51185	1	no
CNA05430	1	1457853	1459731	+	1879	5897.85	4447.87	1.32599	0.407074	1	yes
CNA05460	1	1463382	1466275	+	2894	3089.88	2110.08	1.46434	0.550249	2	no
CNA05490	1	1472833	1474514	-	1682	4028.33	2957.07	1.36227	0.446015	1	no
CNA05495	1	1474997	1476628	-	1632	655.24	722.38	0.907057	-0.140735	4	no
CNA05500	1	1476921	1478971	+	2051	8700.11	11395.1	0.763498	-0.389303	3	no
CNA05510	1	1478927	1480748	-	1822	5248.02	4008.2	1.30932	0.388818	1	no
CNA05520	1	1481032	1481959	+	928	374.72	241.507	1.55159	0.63375	5	no
CNA05530	1	1480997	1483119	-	2123	76.5667	23.4467	3.26557	1.70733	1	no
CNA05540	1	1483231	1485687	+	2457	233.973	151.35	1.54591	0.628455	2	no
CNA05560	1	1485827	1488548	+	2722	1140.51	458.477	2.4876	1.31475	3	no
CNA05570	1	1489177	1492589	+	3413	4757.16	3246.97	1.46511	0.551006	1	no
CNA05590	1	1495051	1499088	-	4038	3756.89	3571.68	1.05186	0.0729373	9	yes
CNA05600	1	1499349	1502231	-	2883	10013	45806.2	0.218596	-2.19366	4	no
CNA05680	1	1520922	1522313	+	1392	8069.31	9060.14	0.890639	-0.167088	2	yes
CNA05690	1	1522272	1523560	-	1289	1140.99	729.283	1.56453	0.645731	2	no
CNA05700	1	1523910	1525268	+	1359	863.76	1486.88	0.580922	-0.783583	2	no
CNA05710	1	1525203	1526476	-	1274	766.807	1867.59	0.410585	-1.28425	2	yes
CNA05725	1	1532354	1533601	-	1248	2630.46	2358.22	1.11544	0.157615	1	no
CNA05735	1	1537341	1539178	-	1838	622.05	448.273	1.38766	0.472652	4	no
CNA05750	1	1540823	1542542	+	1720	3982.53	2462.96	1.61697	0.693295	1	no
CNA05760	1	1542432	1545481	-	3050	2986.69	2712.23	1.10119	0.139066	1	no
CNA05780	1	1546192	1547936	-	1745	2091.08	2491.37	0.839329	-0.252691	3	no
CNA05790	1	1548072	1549986	+	1915	1622.94	1843.43	0.88039	-0.183786	5	yes
CNA05800	1	1550742	1553044	+	2303	7367.75	6359.73	1.1585	0.212259	2	no
CNA05810	1	1555057	1557363	+	2307	566.437	455.347	1.24397	0.314949	3	no
CNA05820	1	1557758	1560647	+	2890	5396.46	2957.43	1.82471	0.867668	1	no
CNA05840	1	1562925	1564746	-	1822	2170.15	3251.61	0.66741	-0.583356	1	yes
CNA05860	1	1566737	1568011	-	1275	3086.2	2164.6	1.42576	0.511733	1	no
CNA05880	1	1570428	1572125	+	1698	7128.77	3932.9	1.8126	0.858061	1	no
CNA05910	1	1577121	1578047	+	927	4995.69	4899.21	1.01969	0.0281329	1	no
CNA05920	1	1578004	1582066	-	4063	11194.2	9739.51	1.14936	0.200833	1	no
CNA06000	1	1600963	1608668	-	7706	27609.7	24511.4	1.12641	0.171726	1	no
CNA06020	1	1610258	1611933	+	1676	8123.81	6699.86	1.21253	0.278026	1	no
CNA06030	1	1611878	1614968	-	3091	3931.16	3257.6	1.20677	0.271147	1	no
CNA06040	1	1615903	1617351	-	1449	2066.1	2260.49	0.914004	-0.129728	1	no
CNA06050	1	1617468	1623549	-	6082	3411.82	4109.29	0.83027	-0.268347	1	no
CNA06060	1	1624106	1625212	+	1107	19217.8	21986.2	0.874084	-0.194155	1	no
CNA06080	1	1628715	1629443	-	729	1067.5	1504.09	0.709729	-0.494659	1	no
CNA06085	1	1630559	1632563	-	2005	405.367	371.897	1.09	0.124326	16	no
CNA06090	1	1632652	1637393	+	4742	5849.99	5852.48	0.999574	-0.000614762	1	no
CNA06100	1	1637401	1639600	+	2200	3795.99	2780.21	1.36536	0.449282	8	yes
CNA06110	1	1640070	1652377	+	12308	19783.3	15034.8	1.31583	0.395977	1	no
CNA06140	1	1658327	1660779	-	2453	6573.47	6287.89	1.04542	0.0640799	2	no
CNA06150	1	1661528	1666941	-	5414	7447.13	6616.47	1.12555	0.170624	1	no
CNA06170	1	1670080	1671995	+	1916	1369.3	2939.91	0.465763	-1.10233	1	no
CNA06180	1	1672209	1675033	-	2825	4711.02	9803.79	0.48053	-1.0573	1	yes
CNA06210	1	1678305	1682555	-	4251	7228.92	6483.06	1.11505	0.157105	1	no
CNA06220	1	1683799	1695475	+	11677	13638.7	7049.44	1.93472	0.952126	1	no
CNA06260	1	1701351	1704680	-	3330	9838.69	9614.46	1.02332	0.0332604	1	no
CNA06310	1	1713360	1717086	-	3727	2104.15	2369.92	0.887856	-0.171603	2	no
CNA06330	1	1720453	1723966	+	3514	15724	2553.76	6.1572	2.62228	1	no
CNA06340	1	1724515	1725235	+	721	2397.26	1292.52	1.85472	0.891198	5	yes
CNA06380	1	1732218	1733113	+	896	3706.47	602.283	6.15404	2.62153	1	no
CNA06420	1	1740307	1742125	+	1819	2355.3	2957.03	0.796508	-0.32824	1	no
CNA06480	1	1760851	1763350	+	2500	1863.25	1463.88	1.27281	0.348021	9	no
CNA06510	1	1767949	1769495	+	1547	4116.8	4061.93	1.01351	0.0193556	1	no
CNA06520	1	1769604	1772114	-	2511	3818.85	5982.28	0.638361	-0.647556	4	no
CNA06530	1	1773316	1775622	-	2307	3877.72	1897.81	2.04326	1.03087	2	no
CNA06540	1	1775681	1777209	+	1529	1580.13	1417.19	1.11498	0.157017	5	no
CNA06570	1	1787717	1788998	+	1282	2330.14	2024.86	1.15077	0.202595	6	no
CNA06590	1	1791054	1795199	+	4146	4300	3116.75	1.37964	0.464294	1	no
CNA06600	1	1795549	1798215	+	2667	912.837	542.327	1.68319	0.751195	2	no
CNA06610	1	1798591	1805590	+	7000	5665.68	4856.76	1.16656	0.222256	1	no
CNA06630	1	1809026	1810232	-	1207	7733.2	8556.58	0.903772	-0.145969	1	no
CNA06700	1	1826547	1828419	+	1873	3209.61	3217.7	0.997486	-0.00363181	1	no
CNA06710	1	1828725	1832623	+	3899	3905.05	4014.53	0.972729	-0.0398901	1	no
CNA06740	1	1835930	1838011	-	2082	2053.9	1861.21	1.10353	0.142123	2	no
CNA06750	1	1838140	1843207	+	5068	6864.35	7418.46	0.925306	-0.111997	1	no
CNA06770	1	1845989	1848666	+	2678	3429.99	3597.2	0.953517	-0.06867	3	no
CNA06780	1	1848686	1852559	-	3874	581.197	541.567	1.07318	0.101887	5	no
CNA06810	1	1860035	1862557	+	2523	1993.38	1317.13	1.51343	0.597823	1	no
CNA06830	1	1864277	1869281	-	5005	3982.18	3591.24	1.10886	0.149076	1	no
CNA06850	1	1871370	1873032	+	1663	2868.79	1845.49	1.55449	0.636437	4	no
CNA06870	1	1874595	1877103	-	2509	2732.12	3982.29	0.686068	-0.543576	1	no
CNA06890	1	1878903	1880638	-	1736	5860.67	5004.79	1.17101	0.227754	1	no
CNA06900	1	1880820	1881651	+	832	692.573	1156.37	0.59892	-0.739564	2	no
CNA06920	1	1884484	1886313	+	1830	5394.16	4943.38	1.09119	0.1259	1	no
CNA06940	1	1888130	1888789	-	660	1989.41	2644.39	0.752313	-0.410595	1	no
CNA06960	1	1891171	1893024	+	1854	1952	2089.75	0.934085	-0.098375	1	no
CNA07020	1	1904398	1905941	+	1544	431.253	638.387	0.675536	-0.565895	1	no
CNA07050	1	1911207	1913635	-	2429	2407.37	8959.77	0.268686	-1.896	2	yes
CNA07080	1	1921143	1923355	+	2213	3331.44	579.057	5.75323	2.52437	12	no
CNA07150	1	1950862	1954495	-	3634	5159.55	4212.53	1.22481	0.292557	5	no
CNA07170	1	1955702	1957029	-	1328	1933.91	252.283	7.66563	2.9384	4	no
CNA07190	1	1959140	1965374	-	6235	7874.09	7502.42	1.04954	0.0697578	1	no
CNA07240	1	1977353	1981846	+	4494	8409.7	10269	0.818944	-0.288163	2	no
CNA07250	1	1981892	1984479	+	2588	9565.15	7825.75	1.22227	0.289557	1	no
CNA07260	1	1984576	1986776	+	2201	35317.6	34746.2	1.01644	0.0235321	1	no
CNA07265	1	1986796	1988345	-	1550	790.19	827.587	0.954812	-0.0667108	1	no
CNA07270	1	1988465	1990671	-	2207	834.057	550.227	1.51584	0.600119	13	no
CNA07295	1	1995405	1996710	+	1306	75.3833	67.7633	1.11245	0.153741	5	no
CNA07300	1	1997390	1999178	+	1789	839.637	1117.72	0.751203	-0.412726	2	yes
CNA07310	1	1999942	2001741	+	1800	6782.89	5440.77	1.24668	0.31809	3	no
CNA07380	1	2022736	2024972	-	2237	669.5	387.347	1.72843	0.789459	6	no
CNA07395	1	2027611	2028631	-	1021	2516.45	2482.4	1.01372	0.0196543	1	no
CNA07420	1	2032614	2035730	+	3117	2613.99	1592.22	1.64173	0.715219	1	no
CNA07430	1	2035707	2037297	-	1591	1965.88	1139.23	1.72562	0.787118	2	no
CNA07450	1	2038967	2041577	-	2611	621.617	1185.37	0.524407	-0.93124	1	no
CNA07470	1	2043854	2047179	+	3326	8130.92	7656.23	1.062	0.0867845	1	no
CNA07500	1	2053860	2055731	+	1872	9660.62	8577.73	1.12624	0.17152	1	no
CNA07550	1	2065722	2071401	+	5680	7067.79	8391.69	0.842236	-0.247703	1	no
CNA07560	1	2073272	2077316	-	4045	5651.18	5405.21	1.04551	0.0642015	2	no
CNA07600	1	2082293	2085522	-	3230	2050.73	1124.17	1.82422	0.867282	3	no
CNA07605	1	2085761	2087386	-	1626	1427.86	1399.85	1.02001	0.0285789	1	no
CNA07610	1	2087781	2088980	-	1200	6193.13	2183.14	2.8368	1.50426	1	no
CNA07620	1	2089072	2091348	+	2277	99476.6	92110.2	1.07997	0.110996	1	no
CNA07640	1	2092333	2098258	+	5926	5511.92	4991.96	1.10416	0.14295	1	no
CNA07670	1	2103521	2107211	-	3691	2528.68	1906.16	1.32658	0.407715	1	no
CNA07715	1	2125426	2126754	-	1329	1814.5	1183.12	1.53365	0.616972	1	no
CNA07720	1	2126974	2129231	-	2258	833.45	1686.92	0.494066	-1.01722	7	yes
CNA07755	1	2140862	2143019	-	2158	377.38	172.743	2.18463	1.12739	8	no
CNA07760	1	2140371	2142589	+	2219	1426.66	951.32	1.49966	0.584639	19	yes
CNA07780	1	2147494	2148870	-	1377	518.517	694.827	0.746253	-0.422263	5	no
CNA07785	1	2150483	2152104	-	1622	1255.59	674.693	1.86097	0.896058	22	no
CNA07800	1	2153229	2156846	-	3618	6028.46	6239.2	0.966224	-0.0495708	2	no
CNA07820	1	2158704	2161359	-	2656	3132.2	3537.22	0.885499	-0.175438	1	no
CNA07840	1	2162661	2168384	+	5724	2332.07	3854.38	0.605045	-0.724886	1	no
CNA07850	1	2168336	2169202	-	867	2896.73	3294.28	0.879322	-0.185536	1	no
CNA07900	1	2180791	2182703	+	1913	2180.46	644.197	3.38478	1.75906	1	no
CNA07915	1	2183684	2185577	-	1894	605.17	854	0.70863	-0.496896	3	no
CNA07930	1	2188593	2190004	-	1412	7098.36	7129.67	0.995608	-0.00635023	2	no
CNA07970	1	2197039	2198295	+	1257	2754.51	1985.43	1.38737	0.472348	2	no
CNA08000	1	2202444	2208894	-	6451	2794.7	2951.52	0.946869	-0.0787631	12	no
CNA08010	1	2209028	2210411	+	1384	5034.12	3347.96	1.50364	0.588458	1	no
CNA08015	1	2210493	2211698	-	1206	184.433	136.163	1.3545	0.437761	4	no
CNA08030	1	2211969	2213788	+	1820	2976.2	1960.63	1.51798	0.602153	5	no
CNA08040	1	2214072	2215888	+	1817	3396.49	3177.43	1.06894	0.0961858	9	no
CNA08060	1	2218702	2219784	+	1083	148.223	562.05	0.263719	-1.92293	8	yes
CNA08070	1	2219745	2223176	-	3432	5940.92	6453.51	0.920571	-0.119398	1	no
CNA08090	1	2225001	2229404	+	4404	2683.21	2964.91	0.904989	-0.144028	14	no
CNA08100	1	2229928	2231724	+	1797	2401.17	1472.31	1.63089	0.705658	4	no
CNA08110	1	2231770	2233491	-	1722	2596.25	2167.5	1.19781	0.260395	2	yes
CNA08115	1	2234348	2235823	-	1476	1766.58	867.593	2.03618	1.02587	10	yes
CNA08120	1	2235992	2237762	+	1771	1921.06	3917.14	0.490423	-1.0279	1	no
CNA08140	1	2240834	2243773	+	2940	2206.22	2360.13	0.934785	-0.0972939	2	no
CNA08150	1	2243957	2244827	-	871	3140.64	1912.15	1.64246	0.715862	1	no
CNA08190	1	2250818	2252668	+	1851	11613.4	1561.32	7.4382	2.89495	3	no
CNA08200	1	2252839	2255313	+	2475	333.173	168.96	1.97191	0.979591	5	no
CNA08250	1	2265682	2269942	-	4261	4128.4	19783.8	0.208676	-2.26066	12	yes
CNA08260	1	2272481	2274219	-	1739	114.457	88.1133	1.29897	0.377369	1	no
CNA08320	1	2285007	2288323	-	3317	1009.09	622.833	1.62017	0.696142	2	no
CNA08335	1	2291580	2293248	+	1669	5435.85	1885.9	2.88237	1.52726	5	no
CNA08350	1	2296564	2297755	+	1192	485.48	357.207	1.3591	0.442653	2	no
CNB00110	2	28619	33996	-	5378	4981.05	4998.35	0.996538	-0.005003	1	no
CNB00130	2	37189	40608	-	3420	4151.5	4973.76	0.83468	-0.260704	17	no
CNB00135	2	40710	42125	+	1416	2399.5	1305.19	1.83843	0.878476	2	no
CNB00140	2	42087	44059	-	1973	1067.28	498.83	2.13957	1.09732	8	yes
CNB00160	2	49187	51784	+	2598	5436.3	1090.87	4.98347	2.31715	9	no
CNB00170	2	52221	54203	+	1983	2646.26	1536.89	1.72183	0.783944	3	no
CNB00190	2	59387	61228	+	1842	115.603	63.0567	1.83332	0.874462	4	no
CNB00200	2	61340	62086	-	747	9964.57	11357	0.877391	-0.188708	1	no
CNB00220	2	64970	67179	+	2210	2741.38	2680.9	1.02256	0.0321849	7	yes
CNB00230	2	67631	70200	+	2570	1906.37	595.017	3.20389	1.67983	4	no
CNB00310	2	84197	88891	+	4695	3220.03	2158.21	1.49199	0.57724	1	no
CNB00320	2	89121	90508	+	1388	182.34	206.13	0.884587	-0.176923	1	no
CNB00345	2	95796	97241	-	1446	219.34	257.77	0.850914	-0.232915	8	no
CNB00380	2	107154	108990	-	1837	1197.84	969.973	1.23492	0.304422	2	no
CNB00400	2	112663	115749	-	3087	1200.55	657.993	1.82456	0.867547	2	no
CNB00410	2	116182	117877	+	1696	883.05	899.993	0.981174	-0.0274192	1	no
CNB00420	2	120042	121806	+	1765	4131.03	4193.49	0.985105	-0.0216499	1	no
CNB00430	2	123268	125961	+	2694	3279.96	1898.55	1.72762	0.788783	2	no
CNB00450	2	129507	131476	-	1970	1248.95	1030.11	1.21244	0.277913	2	no
CNB00480	2	136284	139217	-	2934	21984.2	17099.8	1.28564	0.362487	1	no
CNB00510	2	147994	150296	-	2303	3687.15	485.09	7.60096	2.92618	2	no
CNB00520	2	151171	154433	+	3263	1559.11	823.877	1.8924	0.920219	7	no
CNB00650	2	185346	188670	+	3325	3369.82	2837.4	1.18764	0.248101	1	no
CNB00690	2	196960	198653	-	1694	4488.56	3343.43	1.3425	0.424925	2	no
CNB00700	2	198851	205474	+	6624	7597.15	7239.12	1.04946	0.0696446	1	no
CNB00720	2	208662	211869	+	3208	12685.1	13842.6	0.916381	-0.12598	1	no
CNB00740	2	212640	216657	+	4018	3831.94	3505.84	1.09302	0.128313	1	no
CNB00750	2	217286	221635	-	4350	1508.77	1095.12	1.37772	0.462283	13	no
CNB00755	2	221936	222968	+	1033	45.95	55.8	0.823477	-0.2802	11	no
CNB00770	2	223039	226039	+	3001	1708.28	1372.86	1.24432	0.315354	2	no
CNB00830	2	237707	238731	+	1025	1436.38	1222.28	1.17516	0.232862	2	no
CNB00850	2	243142	246691	+	3550	2378.67	1946.15	1.22224	0.28953	1	no
CNB00935	2	261000	262183	-	1184	462.537	461.263	1.00276	0.00397712	2	no
CNB00950	2	266118	267669	-	1552	4119.17	3833.15	1.07462	0.103821	1	no
CNB00970	2	291136	294200	-	3065	536.37	635.233	0.844367	-0.244058	17	no
CNB00980	2	294404	298564	-	4161	1963.05	2070.91	0.947915	-0.0771703	1	no
CNB01000	2	301064	305236	-	4173	2916.1	1779.33	1.63888	0.712707	3	no
CNB01010	2	304154	307152	+	2999	7686.23	6387.33	1.20336	0.267062	16	yes
CNB01040	2	314845	320589	-	5745	4481.87	4162.58	1.0767	0.106623	1	no
CNB01060	2	324236	326197	+	1962	3121.59	1766.38	1.76722	0.821484	1	no
CNB01080	2	327705	329674	-	1970	3090.61	1841.65	1.67817	0.746891	1	no
CNB01110	2	336434	339565	+	3132	1197.53	1041.71	1.14957	0.201099	1	no
CNB01170	2	354797	359847	-	5051	8418.77	7394.01	1.13859	0.187252	5	no
CNB01190	2	360475	363249	+	2775	381.997	213.267	1.79117	0.840902	19	no
CNB01240	2	373548	381488	+	7941	4070.54	3446.74	1.18098	0.239989	1	no
CNB01260	2	383324	385538	-	2215	8849.55	5651.26	1.56594	0.647032	1	no
CNB01280	2	389187	393822	+	4636	8527.11	7022.48	1.21426	0.280076	1	no
CNB01320	2	400569	401361	-	793	50.7233	38.2633	1.32564	0.406687	2	no
CNB01330	2	401569	402967	-	1399	2615.88	1827.5	1.4314	0.517422	2	yes
CNB01365	2	408759	410891	-	2133	235.77	107.56	2.19199	1.13224	10	no
CNB01390	2	414943	419206	+	4264	6113.37	5649.58	1.08209	0.113823	5	no
CNB01400	2	418619	420377	-	1759	3446.13	2472.29	1.3939	0.47913	2	no
CNB01410	2	422174	424027	+	1854	3644.73	4009.76	0.908965	-0.137704	2	no
CNB01420	2	425090	427087	-	1998	16769.7	15283.9	1.09722	0.133847	1	no
CNB01440	2	431520	434046	+	2527	11177.7	6000.84	1.8627	0.897393	1	yes
CNB01480	2	441476	447529	+	6054	12872.4	9469.24	1.35939	0.442964	1	no
CNB01510	2	448969	450363	+	1395	216.42	322.337	0.67141	-0.574734	13	no
CNB01540	2	452665	455623	-	2959	5264.17	5293	0.994554	-0.00787866	1	no
CNB01550	2	456257	460179	-	3923	3010.73	2039.66	1.47609	0.561784	1	no
CNB01580	2	468406	473595	+	5190	2432.29	1869.93	1.30074	0.379334	1	no
CNB01620	2	482967	485778	+	2812	7326.35	7522.95	0.973866	-0.0382045	1	no
CNB01630	2	485744	487887	-	2144	1951.69	2415.99	0.807825	-0.307886	1	no
CNB01670	2	495147	496582	+	1436	1670.7	2248.64	0.742982	-0.4286	1	no
CNB01690	2	500971	504757	+	3787	3138.4	2563.12	1.22445	0.292129	1	no
CNB01740	2	514204	516953	+	2750	6056.7	4075.37	1.48617	0.571601	7	no
CNB01750	2	516887	519698	-	2812	1099.98	1508.75	0.729065	-0.455881	9	no
CNB01760	2	520875	523054	+	2180	4091.22	5326.72	0.768055	-0.380718	2	yes
CNB01770	2	523012	524985	-	1974	2726.49	2288.95	1.19115	0.252355	1	no
CNB01775	2	525440	526565	+	1126	691.793	954.84	0.724512	-0.464918	1	no
CNB01780	2	526703	530879	+	4177	3601.89	2420.18	1.48827	0.573641	2	no
CNB01790	2	531004	533803	+	2800	8791.75	7981.02	1.10158	0.139578	1	no
CNB01840	2	541332	542348	+	1017	1368.43	1222.65	1.11923	0.162507	1	no
CNB01850	2	542308	544006	-	1699	1019.33	797.89	1.27753	0.353359	2	no
CNB01855	2	544214	545222	-	1009	2206.22	6561.91	0.336216	-1.57254	2	no
CNB01870	2	548042	551125	-	3084	8564.37	11644.7	0.735476	-0.44325	1	yes
CNB01890	2	555541	557562	+	2022	2718.06	2453.13	1.108	0.147954	2	no
CNB02005	2	585537	586498	-	962	286.68	420.653	0.681511	-0.553191	2	yes
CNB02040	2	592967	595572	-	2606	3423	1713.4	1.99778	0.998401	1	no
CNB02050	2	595707	597101	+	1395	4413.71	4067.8	1.08504	0.117743	1	no
CNB02080	2	605981	608144	-	2164	3385.86	1898.38	1.78355	0.834755	2	no
CNB02100	2	610161	612884	-	2724	4106.37	1602.82	2.56197	1.35726	7	no
CNB02110	2	615621	618727	-	3107	3362.98	1822.25	1.84551	0.884018	2	no
CNB02130	2	621500	623314	+	1815	2979.29	1650.96	1.80459	0.851668	1	yes
CNB02140	2	624936	627916	+	2981	1060.91	1051.86	1.0086	0.0123596	1	no
CNB02150	2	627928	629170	-	1243	1173.62	793.72	1.47863	0.564263	2	no
CNB02160	2	629500	630881	+	1382	404.137	211.753	1.90853	0.932459	3	no
CNB02170	2	631291	634097	+	2807	608.207	743.157	0.81841	-0.289105	4	yes
CNB02260	2	656487	657483	-	997	759.517	1856.36	0.409142	-1.28933	1	no
CNB02280	2	660569	661608	-	1040	2206.17	2240.99	0.984462	-0.0225922	1	no
CNB02290	2	661746	664016	+	2271	858.29	721.06	1.19032	0.251346	1	no
CNB02300	2	664261	666246	-	1986	6688.34	2065.12	3.23872	1.69542	13	yes
CNB02310	2	666168	670317	+	4150	2962.8	1467.67	2.01871	1.01344	9	no
CNB02340	2	675891	680026	-	4136	2636.2	1610.54	1.63684	0.710916	6	no
CNB02350	2	680414	681719	-	1306	3118.71	3961.5	0.787254	-0.345099	1	no
CNB02365	2	683318	684906	-	1589	306.553	321.663	0.953025	-0.0694134	9	no
CNB02370	2	685030	686961	+	1932	6.8	3.32667	2.04409	1.03146	13	no
CNB02380	2	686954	691071	-	4118	15010	11543.3	1.30032	0.378864	1	no
CNB02390	2	691180	693351	+	2172	1856.12	1761.88	1.05349	0.0751716	1	no
CNB02400	2	693359	694309	-	951	671.137	396.987	1.69058	0.757516	2	no
CNB02410	2	695343	696800	+	1458	4684.33	591.163	7.92392	2.98621	2	no
CNB02430	2	698110	707235	+	9126	15654.8	13296.1	1.17739	0.235598	1	no
CNB02440	2	707203	711088	-	3886	1705.28	1983.79	0.85961	-0.218245	1	no
CNB02460	2	713106	715434	+	2329	2797.64	1925.47	1.45297	0.539004	1	no
CNB02490	2	719092	720590	-	1499	313.217	130.63	2.39774	1.26167	1	no
CNB02495	2	721336	722957	-	1622	2077.73	1166.47	1.78121	0.832857	1	no
CNB02530	2	731582	737243	+	5662	6885.6	6406.66	1.07476	0.104009	3	no
CNB02540	2	737532	739051	-	1520	7361.96	1102.56	6.67715	2.73923	5	no
CNB02545	2	739171	740541	+	1371	5492.75	712.33	7.71096	2.94691	9	no
CNB02580	2	752067	759669	+	7603	5508.77	3975.73	1.3856	0.470513	2	no
CNB02590	2	759872	763166	-	3295	491.95	365.04	1.34766	0.430457	15	no
CNB02600	2	763593	765073	+	1481	806.743	213.853	3.77241	1.91549	1	no
CNB02610	2	765378	769144	+	3767	24552	37859.4	0.648505	-0.624811	1	no
CNB02620	2	769170	770211	-	1042	1783.8	1503.31	1.18659	0.246817	1	no
CNB02690	2	798867	802491	-	3625	6101.09	15190.9	0.401627	-1.31607	1	yes
CNB02700	2	803831	807453	-	3623	8654.53	9003.17	0.961275	-0.0569781	3	no
CNB02720	2	809444	812208	-	2765	1043.34	1127.89	0.925037	-0.112417	9	no
CNB02730	2	813972	816302	+	2331	2932.68	2677.31	1.09538	0.131435	2	yes
CNB02770	2	822995	824710	-	1716	8375.06	4881.74	1.71559	0.778703	1	yes
CNB02800	2	834301	836461	+	2161	4123.32	4362	0.945282	-0.0811833	2	yes
CNB02850	2	844036	847842	-	3807	6868	6910.6	0.993836	-0.00892093	1	no
CNB02870	2	849968	850556	+	589	2805.36	2592.92	1.08193	0.113606	1	no
CNB02880	2	850526	852298	-	1773	1793.83	2894.19	0.619805	-0.690115	1	no
CNB02980	2	905320	907251	-	1932	5761.38	6732.93	0.855703	-0.224819	1	no
CNB02995	2	909312	912002	-	2691	1953.97	949.947	2.05692	1.04049	7	yes
CNB03000	2	912313	914723	-	2411	5154.38	4906.25	1.05057	0.0711781	1	no
CNB03020	2	918653	921593	-	2941	3581.49	1859.86	1.92567	0.945363	1	no
CNB03040	2	924462	925325	+	864	3673.61	3467.4	1.05947	0.0833429	1	no
CNB03050	2	925329	926200	-	872	8693.2	9600.32	0.905511	-0.143195	3	no
CNB03120	2	940671	944155	+	3485	3545.25	2389.37	1.48376	0.569258	1	no
CNB03150	2	947989	949675	-	1687	3704.93	6818.24	0.543385	-0.879953	1	no
CNB03155	2	950991	952581	-	1591	532.917	524.063	1.01689	0.0241688	6	no
CNB03170	2	957497	960974	+	3478	6618.76	4797.81	1.37954	0.464184	1	no
CNB03180	2	961538	963661	+	2124	528.797	232.747	2.27198	1.18395	1	no
CNB03215	2	972278	974089	-	1812	146.363	122.207	1.19767	0.260231	4	no
CNB03270	2	983730	987097	+	3368	280.653	308.257	0.910453	-0.135343	7	no
CNB03280	2	987233	990603	-	3371	10748.7	9337.58	1.15113	0.203046	2	no
CNB03290	2	990719	992102	+	1384	2776.98	2680.49	1.03599	0.0510165	1	no
CNB03300	2	993817	997395	+	3579	14180.3	8740.46	1.62238	0.69811	1	no
CNB03330	2	1000258	1004309	-	4052	4966.66	4359.12	1.13937	0.188239	2	no
CNB03340	2	1004504	1008068	+	3565	6846.1	3584.4	1.90997	0.933549	1	no
CNB03350	2	1008022	1010261	-	2240	2974.56	1927.86	1.54293	0.625676	2	no
CNB03360	2	1010371	1012822	+	2452	2399.25	2653.28	0.904258	-0.145194	1	no
CNB03370	2	1012916	1016616	-	3701	4818.87	6684.9	0.720859	-0.472211	35	no
CNB03380	2	1017200	1019091	+	1892	2893.76	1210.56	2.39042	1.25727	6	no
CNB03420	2	1026980	1029232	+	2253	3914.46	2000.57	1.95667	0.968401	2	no
CNB03460	2	1036090	1038464	+	2375	12437.8	15150.4	0.820956	-0.284624	2	no
CNB03490	2	1041788	1045468	-	3681	2633.4	2054.44	1.28181	0.358184	3	no
CNB03560	2	1060069	1061494	+	1426	62.72	91.9933	0.681789	-0.552604	11	no
CNB03570	2	1061416	1062953	-	1538	1292.2	1068.9	1.20891	0.273707	2	no
CNB03580	2	1063620	1065196	-	1577	2084.17	1613.24	1.29191	0.369507	1	no
CNB03600	2	1067747	1068852	+	1106	1543.88	1097.82	1.40631	0.491916	3	no
CNB03605	2	1068871	1069702	-	832	1020.22	258.01	3.95419	1.98338	2	no
CNB03630	2	1073677	1074763	-	1087	3070.73	15064.3	0.203841	-2.29448	1	no
CNB03650	2	1080064	1082118	-	2055	2880.33	3649.31	0.789279	-0.341393	1	no
CNB03660	2	1082271	1085196	-	2926	2227.22	2739.9	0.812881	-0.298883	1	no
CNB03670	2	1085531	1087786	-	2256	4809.47	4837.37	0.994234	-0.00834298	1	no
CNB03680	2	1087892	1089567	+	1676	3079.54	2352.68	1.30895	0.388412	1	no
CNB03690	2	1089480	1092141	-	2662	3561.98	5022.52	0.709202	-0.495731	1	no
CNB03700	2	1092274	1099384	+	7111	2822.05	2462.73	1.1459	0.196485	3	no
CNB03720	2	1103298	1105166	-	1869	2549.27	2566.89	0.993136	-0.00993728	4	no
CNB03730	2	1106214	1110662	+	4449	6414.97	5190.61	1.23588	0.305538	4	no
CNB03740	2	1110794	1112171	-	1378	3839.94	2198.93	1.74628	0.804283	1	no
CNB03755	2	1115012	1116049	-	1038	3505.26	2648.13	1.32367	0.404549	1	no
CNB03760	2	1116156	1120350	+	4195	4227.38	3728.84	1.1337	0.181037	1	no
CNB03770	2	1120534	1123304	+	2771	1122.99	1502.54	0.747395	-0.420057	2	no
CNB03800	2	1127366	1128169	+	804	29968.1	27549.3	1.0878	0.121412	1	no
CNB03810	2	1128452	1131576	+	3125	1217.9	600.267	2.02893	1.02072	1	no
CNB03820	2	1133142	1137344	+	4203	2963.38	1507.68	1.96552	0.974913	8	no
CNB03830	2	1137103	1138131	-	1029	489.183	456.063	1.07262	0.101141	4	no
CNB03850	2	1140261	1141514	+	1254	2477.83	1657.69	1.49475	0.579901	1	no
CNB03860	2	1141449	1142605	-	1157	4004.76	2844.53	1.40788	0.493527	2	no
CNB03930	2	1156943	1159574	-	2632	10151.1	11444.1	0.887019	-0.172963	1	no
CNB03945	2	1160270	1161974	-	1705	1382.56	772.783	1.78907	0.839206	2	no
CNB03950	2	1162104	1165506	-	3403	1448.6	1641.62	0.882417	-0.180467	1	no
CNB03960	2	1166125	1168688	-	2564	1631.63	1802.5	0.905204	-0.143685	1	no
CNB03970	2	1169325	1171487	+	2163	1063.11	764.377	1.39082	0.475931	2	no
CNB04010	2	1176634	1180709	-	4076	775.713	508.64	1.52507	0.608879	18	yes
CNB04020	2	1180950	1183206	+	2257	2763.43	1809.27	1.52737	0.611052	1	no
CNB04030	2	1184678	1188303	-	3626	2740.02	1826.38	1.50024	0.585198	4	yes
CNB04040	2	1189442	1191635	+	2194	1050.12	743.807	1.41182	0.497555	1	no
CNB04070	2	1196846	1201230	-	4385	3622.16	4102.41	0.882935	-0.17962	1	no
CNB04100	2	1204692	1207212	+	2521	3351.03	2024.88	1.65493	0.72677	1	no
CNB04110	2	1207429	1208920	+	1492	1700.55	679.237	2.50361	1.32401	5	no
CNB04130	2	1212846	1214196	+	1351	898.697	1000.08	0.898628	-0.154204	1	no
CNB04140	2	1214140	1215142	-	1003	953.737	736.533	1.2949	0.37284	2	no
CNB04150	2	1215233	1217075	+	1843	10543.4	7630.55	1.38174	0.466483	1	no
CNB04180	2	1220891	1222977	+	2087	1141.11	1005.72	1.13462	0.182209	1	no
CNB04200	2	1225733	1228782	-	3050	1076.56	1052.23	1.02312	0.0329696	1	no
CNB04240	2	1236510	1237790	-	1281	11117.6	10911.1	1.01893	0.0270497	1	yes
CNB04250	2	1238773	1241662	-	2890	1498.89	1440.94	1.04021	0.0568809	14	no
CNB04270	2	1245084	1247913	+	2830	2874.33	1983.34	1.44924	0.535294	1	no
CNB04340	2	1265533	1267846	+	2314	1205.64	1320.81	0.912801	-0.131628	1	no
CNB04370	2	1271420	1276487	+	5068	11751.9	11493	1.02252	0.0321344	1	no
CNB04400	2	1277581	1279509	-	1929	2956.79	1845.71	1.60198	0.679855	1	yes
CNB04410	2	1279640	1281331	+	1692	1335.57	921.083	1.45	0.536056	2	no
CNB04420	2	1281920	1283107	+	1188	1299.3	832.92	1.55994	0.641488	3	no
CNB04430	2	1283060	1285388	-	2329	7570.64	2257.5	3.35355	1.74569	1	no
CNB04450	2	1287054	1288512	-	1459	7467.3	6201.35	1.20414	0.268005	3	no
CNB04480	2	1291432	1294070	-	2639	8572.69	9801.93	0.874592	-0.193317	1	no
CNB04520	2	1299028	1300467	+	1440	2082.41	891.953	2.33466	1.22321	8	yes
CNB04550	2	1303790	1307939	-	4150	2290.81	1366.47	1.67645	0.74541	1	no
CNB04560	2	1308044	1310163	-	2120	4754.75	6277.13	0.757471	-0.400737	1	no
CNB04600	2	1315197	1317137	-	1941	662.347	236.683	2.79845	1.48463	14	no
CNB04630	2	1324181	1325617	+	1437	1884.31	1743.89	1.08052	0.111722	5	no
CNB04640	2	1325646	1328439	-	2794	7857.56	5820.56	1.34997	0.432923	1	no
CNB04650	2	1328408	1330343	+	1936	1984.56	1510.2	1.3141	0.394076	1	no
CNB04670	2	1333422	1335711	+	2290	2406.62	2864.36	0.840193	-0.251208	1	no
CNB04680	2	1336401	1337503	+	1103	1888.59	1826.34	1.03408	0.0483543	1	no
CNB04685	2	1337462	1338766	-	1305	50.93	84.5933	0.602057	-0.732028	7	no
CNB04715	2	1345644	1346819	-	1176	1871.44	2571.65	0.727717	-0.45855	1	no
CNB04750	2	1352881	1355156	-	2276	1978.5	1304.16	1.51707	0.601285	1	no
CNB04765	2	1358944	1361020	+	2077	76.17	98.1567	0.776004	-0.365863	2	no
CNB04815	2	1372411	1373601	+	1191	329.91	133.187	2.47705	1.30862	9	no
CNB04820	2	1373560	1376021	-	2462	4621.56	5487.31	0.842227	-0.247719	1	yes
CNB04830	2	1376685	1377787	-	1103	458.577	403.237	1.13724	0.185536	4	yes
CNB04870	2	1383360	1388424	+	5065	7785.88	2880.33	2.70312	1.43463	7	no
CNB04895	2	1394385	1398187	+	3803	219.397	288.55	0.760342	-0.39528	3	no
CNB04905	2	1400884	1402858	+	1975	892.49	360.323	2.47691	1.30854	7	no
CNB04920	2	1406749	1408574	-	1826	3330.38	3294.78	1.0108	0.0155047	1	no
CNB04950	2	1413414	1416487	+	3074	3163.26	3626.18	0.87234	-0.197037	4	yes
CNB04990	2	1425404	1426618	+	1215	3547.69	2855.39	1.24245	0.31319	1	no
CNB05010	2	1429418	1432752	+	3335	4282.95	4038.74	1.06047	0.0846972	3	yes
CNB05030	2	1433219	1434618	+	1400	48607.9	58706.4	0.827983	-0.272327	1	yes
CNB05060	2	1443169	1446371	-	3203	1102.38	302.333	3.64625	1.86641	9	no
CNB05080	2	1447043	1448841	+	1799	1051.28	1146.32	0.917091	-0.124862	7	no
CNB05090	2	1448776	1452304	-	3529	1358.81	915.09	1.4849	0.570362	1	no
CNB05100	2	1452390	1453707	-	1318	25538.8	31706	0.805487	-0.312067	1	no
CNB05120	2	1456338	1458993	-	2656	1941.91	1415.7	1.3717	0.455962	5	yes
CNB05130	2	1460731	1463161	+	2431	4771.53	1557.39	3.0638	1.61532	1	no
CNB05180	2	1472362	1476658	+	4297	3164.86	1969.82	1.60667	0.684074	10	yes
CNB05260	2	1495504	1496518	+	1015	325.58	1172.21	0.277749	-1.84815	1	no
CNB05370	2	1518938	1520356	-	1419	1283.66	935.307	1.37245	0.456752	1	no
CNB05390	2	1521522	1523657	-	2136	516.527	413.447	1.24932	0.321142	7	no
CNB05440	2	1532276	1536790	+	4515	676.52	943.94	0.716698	-0.480563	7	no
CNB05450	2	1537584	1540678	+	3095	4227.65	2865.15	1.47554	0.561244	7	yes
CNB05530	2	1553480	1557347	-	3868	4809.71	8612.64	0.558447	-0.840507	2	no
CNB05570	2	1565392	1568528	+	3137	23617.1	19873.3	1.18838	0.248996	1	no
CNB05660	2	1588196	1590673	-	2478	1054.59	483.12	2.18287	1.12623	12	no
CNB05670	2	1590507	1592932	+	2426	1170.59	988.58	1.18411	0.243806	2	no
CNB05710	2	1601146	1603869	-	2724	1144.08	1097.56	1.04239	0.0598883	3	no
CNB05730	2	1608120	1608953	-	834	472.303	648.757	0.728013	-0.457964	1	no
CNB05740	2	1609119	1612082	+	2964	4880.94	1576.2	3.09666	1.63071	6	no
CNB05750	2	1612336	1614390	-	2055	3372.3	1505.24	2.24037	1.16374	1	no
CNB05760	2	1614536	1615847	+	1312	1366.33	875.89	1.55993	0.641481	1	no
CNB05770	2	1617734	1623825	+	6092	4743.82	3068.12	1.54617	0.628694	4	no
CNB05780	2	1624121	1626315	+	2195	673.31	653.953	1.0296	0.0420832	1	no
CNB05785	2	1626613	1629907	+	3295	481.387	572.493	0.84086	-0.250063	2	no
CNC00010	3	1815	3982	+	2168	61.7633	46.1033	1.33967	0.42188	2	no
CNC00020	3	4484	6178	-	1695	1847.94	1520.15	1.21563	0.281698	1	no
CNC00030	3	7471	9995	-	2525	3359.88	2176.81	1.54349	0.626193	1	no
CNC00045	3	15957	18993	+	3037	215.097	144.223	1.49141	0.576681	14	no
CNC00050	3	19011	23633	-	4623	5046.88	4080.63	1.23679	0.3066	1	no
CNC00060	3	24152	26849	-	2698	11687	13703.5	0.85285	-0.229637	4	yes
CNC00080	3	28328	30519	-	2192	1940.3	2044.04	0.949247	-0.0751438	1	no
CNC00130	3	38830	41238	+	2409	3838.39	2020.88	1.89937	0.925518	2	no
CNC00133	3	41214	42652	-	1439	111.2	161.607	0.68809	-0.53933	1	no
CNC00135	3	42202	43163	+	962	53.6467	68.2967	0.785495	-0.348327	7	no
CNC00180	3	55532	57321	-	1790	973.89	849.237	1.14678	0.197592	1	no
CNC00200	3	59289	60494	+	1206	301.267	281.36	1.07075	0.0986238	2	no
CNC00210	3	60416	62395	-	1980	1054.9	1459.26	0.722899	-0.468134	1	no
CNC00250	3	68156	74886	-	6731	6762.13	3397.54	1.9903	0.992987	1	no
CNC00270	3	79450	81885	-	2436	10650.9	5848.58	1.8211	0.864812	1	no
CNC00300	3	88091	92210	-	4120	4746.39	3815.88	1.24385	0.314817	1	no
CNC00310	3	92552	93389	+	838	6612.15	26176.4	0.2526	-1.98508	2	yes
CNC00320	3	93440	96516	-	3077	2527.09	1685.16	1.49961	0.584587	1	no
CNC00325	3	96875	98764	-	1890	1365.72	1223.24	1.11648	0.158958	9	no
CNC00330	3	99177	100016	-	840	3092.31	2250.8	1.37387	0.458245	1	no
CNC00340	3	100191	101914	+	1724	1720.46	1037.24	1.6587	0.730049	1	no
CNC00370	3	107902	110629	-	2728	2333.07	2041.05	1.14307	0.192914	2	no
CNC00380	3	111125	113622	+	2498	709.98	599.45	1.18439	0.244139	8	no
CNC00410	3	117763	120496	+	2734	2513.06	927.593	2.70923	1.43788	1	no
CNC00420	3	121476	123677	+	2202	4304.53	7844.72	0.548717	-0.865867	1	no
CNC00450	3	127085	130278	-	3194	1262.2	546.863	2.30807	1.20668	22	no
CNC00460	3	130402	132417	+	2016	2887.47	2885.99	1.00051	0.000737991	1	no
CNC00470	3	132511	133955	-	1445	8245.42	12299	0.670416	-0.576872	4	no
CNC00490	3	136291	140345	-	4055	4902.48	2593.93	1.88998	0.918371	5	no
CNC00520	3	147504	149244	-	1741	2250.93	2612.89	0.861472	-0.215123	1	no
CNC00540	3	151898	153498	-	1601	26.23	9.53333	2.7514	1.46017	1	no
CNC00550	3	154227	155464	+	1238	1154.37	1189.4	0.970548	-0.0431283	1	no
CNC00565	3	157869	158981	-	1113	1259.46	906.567	1.38927	0.474324	1	no
CNC00580	3	162187	163336	-	1150	2211.92	1828.78	1.20951	0.274417	1	no
CNC00600	3	165935	175656	+	9722	7546.46	6331.8	1.19184	0.253185	1	no
CNC00640	3	182455	184509	-	2055	340.203	192.643	1.76598	0.820465	5	no
CNC00670	3	190485	194185	-	3701	5309.5	4499.66	1.17998	0.238759	1	no
CNC00680	3	194526	197537	-	3012	3033.17	3167.45	0.957604	-0.0624986	1	no
CNC00690	3	197660	199338	+	1679	1709.96	1729.56	0.98867	-0.0164397	1	no
CNC00700	3	198902	200498	-	1597	36240.6	36153.6	1.00241	0.00346753	1	no
CNC00710	3	201520	202474	-	955	1035.89	681.123	1.52086	0.604883	1	no
CNC00720	3	204757	209805	+	5049	2578.7	2018.96	1.27724	0.353032	8	no
CNC00760	3	217253	219023	+	1771	14934	6958.75	2.14608	1.1017	1	yes
CNC00843	3	237837	240360	-	2524	353.07	162.52	2.17247	1.11934	11	no
CNC00845	3	241037	243081	+	2045	1619.36	1406.66	1.15121	0.203147	1	no
CNC00850	3	243118	246149	+	3032	1908.45	1554.53	1.22767	0.29592	6	no
CNC00870	3	249582	253344	+	3763	4216.22	5152.38	0.818304	-0.289291	2	no
CNC00890	3	257307	260276	+	2970	17329	19122.6	0.906207	-0.142088	5	yes
CNC00900	3	260768	267168	+	6401	9431.76	7679.59	1.22816	0.296498	2	yes
CNC00910	3	267745	269614	+	1870	8314.67	5866.39	1.41734	0.503185	1	no
CNC00940	3	274868	281255	-	6388	5848.22	3776.43	1.54861	0.630975	2	no
CNC00950	3	281511	286466	+	4956	5907.16	4951.73	1.19295	0.254533	2	no
CNC00960	3	286466	287892	-	1427	4213.22	3842.33	1.09653	0.132944	1	no
CNC00970	3	288057	289512	-	1456	251.25	842.413	0.29825	-1.7454	2	no
CNC00980	3	289691	290638	+	948	213.517	1155.9	0.184719	-2.4366	3	yes
CNC01050	3	301959	303096	+	1138	541.183	457.93	1.1818	0.24099	1	no
CNC01080	3	309356	311521	-	2166	1585.39	1469.09	1.07916	0.109915	1	no
CNC01150	3	320165	322942	-	2778	3168.46	2793.18	1.13436	0.181875	3	no
CNC01160	3	323076	324772	-	1697	17838.3	6665.42	2.67625	1.42021	2	no
CNC01170	3	326663	328090	-	1428	891.46	1223.49	0.728621	-0.45676	1	yes
CNC01180	3	328233	329457	+	1225	845.21	1997.15	0.423209	-1.24056	1	no
CNC01210	3	331836	334402	+	2567	1551.01	991.273	1.56466	0.645853	2	no
CNC01215	3	334868	335734	+	867	259.47	251.913	1.03	0.0426403	3	no
CNC01240	3	342588	345220	+	2633	2159.6	1606.52	1.34427	0.426828	6	no
CNC01250	3	345833	347988	-	2156	1582.81	750.173	2.10992	1.07719	2	no
CNC01260	3	348023	351431	+	3409	2701.09	1857.67	1.45402	0.540052	11	yes
CNC01270	3	351337	359036	-	7700	3957.09	4215.08	0.938794	-0.0911201	1	no
CNC01300	3	362701	366871	-	4171	5729.23	4740.23	1.20864	0.273382	1	no
CNC01330	3	371449	374175	+	2727	2577.49	2809.81	0.917317	-0.124508	2	no
CNC01340	3	374100	376844	-	2745	1495.54	603.853	2.47666	1.30839	9	no
CNC01350	3	378129	379346	+	1218	30240.1	65597.8	0.460992	-1.11719	5	yes
CNC01360	3	379303	380836	-	1534	728.77	593.52	1.22788	0.296167	1	no
CNC01375	3	382638	383811	-	1174	2752.15	885.73	3.10721	1.63562	1	no
CNC01400	3	388892	390520	+	1629	5008.58	5922.04	0.845752	-0.241693	1	no
CNC01410	3	390443	391183	-	741	57309.2	63658.8	0.900256	-0.151593	1	no
CNC01420	3	391276	392140	+	865	1301.47	874.613	1.48805	0.573421	3	yes
CNC01440	3	394625	397499	+	2875	3606.67	3219.97	1.1201	0.163622	1	no
CNC01450	3	397458	399733	-	2276	1413.71	1420.96	0.9949	-0.00737635	1	no
CNC01480	3	406452	408787	+	2336	703.863	420.36	1.67443	0.74367	2	no
CNC01500	3	409804	411967	+	2164	7044.03	5393.02	1.30614	0.385309	3	no
CNC01510	3	411894	413027	-	1134	2287.88	1308.56	1.7484	0.806033	2	no
CNC01530	3	416052	426698	-	10647	4105.58	3423.31	1.1993	0.262196	4	no
CNC01550	3	431345	436766	-	5422	5016.49	4178.09	1.20066	0.263834	1	no
CNC01580	3	439245	441026	+	1782	944.697	895.593	1.05483	0.0770074	2	no
CNC01590	3	440985	442787	-	1803	3183.64	2227.12	1.42949	0.515497	2	no
CNC01610	3	444352	445144	-	793	23263.3	24394.5	0.953629	-0.0685001	2	yes
CNC01620	3	445834	450225	-	4392	6248.86	4999.99	1.24977	0.321668	3	no
CNC01630	3	450655	451737	+	1083	4497.81	3679.46	1.22241	0.289727	1	no
CNC01640	3	451692	454850	-	3159	594.23	684.88	0.867641	-0.20483	4	no
CNC01670	3	461018	464167	-	3150	2781.73	1962.03	1.41778	0.503635	2	no
CNC01740	3	479782	482106	-	2325	2573.82	2595.2	0.991762	-0.0119346	1	no
CNC01810	3	494351	495559	+	1209	266.09	318.597	0.835194	-0.259817	1	no
CNC01820	3	495491	498027	-	2537	1001.92	1097.96	0.912526	-0.132063	2	no
CNC01830	3	498216	499620	+	1405	96.3733	85.8967	1.12197	0.166032	2	no
CNC01850	3	503211	505825	-	2615	1031.75	1233.87	0.836192	-0.258093	2	no
CNC01860	3	506072	507799	+	1728	2338.23	1429.19	1.63605	0.710217	6	no
CNC01870	3	507714	509909	-	2196	1969.34	1153.58	1.70716	0.771596	1	no
CNC01880	3	510019	511437	+	1419	2440.66	2477.15	0.985269	-0.0214099	1	no
CNC01890	3	511705	515328	-	3624	7710.06	4417.09	1.74551	0.803646	3	yes
CNC01910	3	516463	519586	-	3124	843.677	334.663	2.52097	1.33398	3	no
CNC01920	3	520927	523894	+	2968	5143.86	3226.2	1.5944	0.673017	5	yes
CNC01945	3	536009	539136	-	3128	1118.12	654.69	1.70786	0.772191	11	no
CNC01950	3	539334	540719	-	1386	2464.34	2495.14	0.987657	-0.0179175	7	no
CNC01960	3	542515	544654	+	2140	3455.03	2566.6	1.34615	0.428841	2	no
CNC01980	3	548792	549814	-	1023	393.64	241.253	1.63165	0.706328	3	no
CNC01990	3	550059	553304	+	3246	884.9	859.453	1.02961	0.0420951	4	no
CNC02000	3	557124	559166	-	2043	3959.64	2378.03	1.66509	0.735599	3	no
CNC02010	3	559291	560562	+	1272	1653.45	1498.82	1.10317	0.141652	1	no
CNC02030	3	567244	569165	-	1922	1962.27	834.17	2.35237	1.23411	4	no
CNC02045	3	571521	573388	-	1868	2760.68	1164.29	2.37113	1.24557	1	no
CNC02050	3	573732	576446	-	2715	3769.44	2477.75	1.52132	0.60532	1	no
CNC02070	3	579820	584344	-	4525	14039	9400.9	1.49336	0.578566	11	no
CNC02080	3	584543	586522	+	1980	4542.05	3437.68	1.32126	0.401909	1	no
CNC02100	3	587981	589827	+	1847	7975.84	1228.35	6.49315	2.69892	1	no
CNC02110	3	589683	591982	-	2300	1840.67	976.273	1.8854	0.914871	3	no
CNC02120	3	592200	595905	-	3706	13319.5	4626.17	2.87917	1.52565	1	no
CNC02125	3	596460	598879	-	2420	928.05	894.64	1.03734	0.0528953	1	no
CNC02150	3	607239	609318	-	2080	50492.6	17133.9	2.94694	1.55922	1	no
CNC02160	3	611649	614759	-	3111	8054.67	6111.59	1.31793	0.398278	1	no
CNC02175	3	617486	618423	-	938	4206.67	6840.57	0.61496	-0.701436	2	no
CNC02210	3	628348	630292	-	1945	4422.63	4241.41	1.04273	0.0603595	1	no
CNC02230	3	633151	635091	+	1941	215.983	130.783	1.65146	0.723741	3	no
CNC02290	3	653708	657498	-	3791	4506.39	1367.68	3.29492	1.72024	9	no
CNC02350	3	673224	675060	-	1837	1678.16	1725.44	0.972596	-0.0400869	2	no
CNC02355	3	675118	676388	-	1271	122.26	75.4567	1.62027	0.696232	1	no
CNC02360	3	676526	678914	-	2389	3200.47	2183.55	1.46572	0.551609	1	no
CNC02370	3	679073	681698	+	2626	4733.75	5592.93	0.846382	-0.24062	1	no
CNC02400	3	687806	688537	-	732	3425.48	14992.4	0.228481	-2.12985	3	yes
CNC02450	3	701552	703564	-	2013	4923.4	2011.9	2.44714	1.29109	5	yes
CNC02460	3	704553	705249	+	697	1558.75	2692.63	0.578896	-0.788625	3	no
CNC02480	3	707940	710516	+	2577	13770.8	22491.7	0.612262	-0.707779	10	yes
CNC02500	3	712894	716900	+	4007	2415.37	1581.13	1.52762	0.611288	1	no
CNC02510	3	717628	720726	+	3099	36065.8	23672.2	1.52355	0.607437	3	yes
CNC02540	3	728151	729796	-	1646	16445.7	17535.6	0.937848	-0.0925736	1	no
CNC02600	3	742246	744164	+	1919	1522.2	833.293	1.82673	0.869265	1	no
CNC02610	3	746701	749662	-	2962	1063.58	1042.46	1.02026	0.0289366	5	no
CNC02620	3	750032	750992	-	961	25226.7	31322.3	0.805391	-0.312239	1	yes
CNC02640	3	756409	758903	-	2495	2099.91	1038.86	2.02136	1.01533	2	no
CNC02670	3	765641	769211	+	3571	3316.97	2357.21	1.40716	0.492787	6	yes
CNC02680	3	770240	772860	+	2621	13222.8	7270.36	1.81873	0.862929	2	yes
CNC02685	3	772909	773413	-	505	18.82	34.8267	0.540391	-0.887926	3	no
CNC02740	3	785347	789761	-	4415	2353.68	1896.85	1.24084	0.311315	1	no
CNC02770	3	795991	797505	+	1515	5768.56	5676.61	1.0162	0.0231824	3	no
CNC02800	3	911836	913285	-	1450	2338.98	1616.48	1.44696	0.533024	1	no
CNC02810	3	914051	915657	-	1607	1889.78	1565.81	1.2069	0.271309	4	no
CNC02840	3	923312	925702	+	2391	4175.73	2522.38	1.65547	0.727245	3	no
CNC02870	3	932013	934398	+	2386	4853.67	3517.63	1.37981	0.46447	1	no
CNC02885	3	935606	936872	+	1267	87.4233	115.473	0.757087	-0.401469	2	no
CNC02920	3	941345	943266	-	1922	5372.07	5246.96	1.02384	0.0339945	7	no
CNC02930	3	944025	944987	+	963	36025.1	40650.5	0.886214	-0.174273	2	yes
CNC02950	3	946582	951110	+	4529	1965.62	945.077	2.07986	1.05648	2	no
CNC02970	3	955673	957395	-	1723	8810.29	7744.93	1.13755	0.185936	1	no
CNC02980	3	957704	959378	+	1675	5206.06	4410.13	1.18048	0.239371	1	no
CNC03010	3	961824	962730	-	907	3206.09	2412.92	1.32872	0.410033	1	no
CNC03030	3	964922	966839	+	1918	3201.8	3305.15	0.968729	-0.0458355	1	no
CNC03050	3	971234	973948	-	2715	3453.23	3373.79	1.02355	0.0335763	2	yes
CNC03080	3	976808	979589	+	2782	63401	58003.4	1.09306	0.128368	1	no
CNC03090	3	980358	981684	+	1327	3105.51	3429.31	0.905577	-0.143091	2	no
CNC03100	3	982393	983428	+	1036	4622.8	3373.27	1.37042	0.454617	1	no
CNC03125	3	993831	995235	-	1405	961.323	987.71	0.973285	-0.0390658	8	yes
CNC03130	3	995264	998002	-	2739	1995.6	1580.3	1.2628	0.336627	1	yes
CNC03140	3	998352	1001577	-	3226	354.29	279.393	1.26807	0.342633	21	no
CNC03150	3	1001722	1003811	+	2090	1433.49	1066.2	1.34449	0.427055	2	no
CNC03170	3	1006092	1007478	-	1387	4155.68	2086.45	1.99175	0.994034	1	no
CNC03190	3	1010217	1011372	-	1156	1419.8	1224.37	1.15962	0.213655	1	no
CNC03220	3	1015011	1018541	-	3531	9608.48	7822.88	1.22825	0.296608	3	no
CNC03230	3	1018738	1021214	+	2477	2456.48	459.82	5.34226	2.41745	4	no
CNC03250	3	1025551	1026675	-	1125	9458.16	8507.53	1.11174	0.152819	2	yes
CNC03265	3	1029209	1031291	+	2083	439.477	561.143	0.783181	-0.352583	16	no
CNC03320	3	1050049	1053368	-	3320	3255.54	2740.46	1.18796	0.248481	10	no
CNC03340	3	1059666	1065347	-	5682	12648.3	7990.65	1.58288	0.662555	1	no
CNC03350	3	1066137	1068214	+	2078	12.0133	3.86333	3.10958	1.63672	12	no
CNC03370	3	1070170	1070914	+	745	2023.16	2019.08	1.00202	0.00291472	1	no
CNC03390	3	1075208	1076459	+	1252	4395.73	3135.26	1.40203	0.487515	3	no
CNC03400	3	1076613	1079227	+	2615	1126.09	957.253	1.17637	0.234345	1	no
CNC03420	3	1080877	1082068	+	1192	58273.2	67511.5	0.863159	-0.212301	1	no
CNC03430	3	1081994	1084179	-	2186	3171.4	1689.41	1.87723	0.908603	2	no
CNC03440	3	1085581	1089847	-	4267	4158.59	3596.1	1.15642	0.209664	8	no
CNC03460	3	1091860	1094284	-	2425	3490.06	3146.3	1.10926	0.149597	1	no
CNC03510	3	1109743	1113127	+	3385	3191.53	3558.88	0.896779	-0.157175	2	no
CNC03530	3	1117916	1119340	-	1425	9383.29	9590.43	0.978401	-0.0315022	1	no
CNC03570	3	1129360	1133827	+	4468	5727.71	3502.38	1.63538	0.709623	1	no
CNC03580	3	1133728	1136245	-	2518	752.383	918.593	0.81906	-0.287958	1	no
CNC03590	3	1137008	1139764	+	2757	1149.7	816.45	1.40817	0.493825	4	no
CNC03600	3	1140562	1142315	+	1754	2567.25	844.827	3.03879	1.6035	3	no
CNC03605	3	1142267	1143761	-	1495	438.69	373.62	1.17416	0.23163	4	no
CNC03630	3	1146831	1148851	-	2021	13584.9	5283	2.57143	1.36257	2	yes
CNC03660	3	1156070	1158638	-	2569	5856.93	3025.8	1.93566	0.952829	2	no
CNC03720	3	1174080	1175532	+	1453	3228.13	1470.71	2.19494	1.13418	1	no
CNC03730	3	1176087	1177764	+	1678	1000.62	2782	0.359678	-1.47522	1	no
CNC03740	3	1178007	1179713	+	1707	1756.58	1135.35	1.54717	0.629628	2	yes
CNC03780	3	1184410	1186010	+	1601	2092.54	1073.91	1.94853	0.962387	1	no
CNC03810	3	1190318	1191410	+	1093	229.087	275.45	0.831681	-0.265897	1	no
CNC03860	3	1198801	1201828	-	3028	1660.39	2137.1	0.776937	-0.36413	5	no
CNC03870	3	1202777	1204399	-	1623	1488.88	774.403	1.92262	0.943074	3	no
CNC03910	3	1210898	1211958	+	1061	835.79	812.137	1.02912	0.041418	1	no
CNC03950	3	1227575	1228689	+	1115	58617.8	30923	1.89561	0.922661	1	yes
CNC03960	3	1232266	1234791	+	2526	6845.55	4075.8	1.67956	0.748085	5	yes
CNC03980	3	1237973	1239915	+	1943	6472.78	4889.89	1.32371	0.404585	1	no
CNC04010	3	1243972	1244843	+	872	3604.58	3868.46	0.931788	-0.101927	1	no
CNC04030	3	1247133	1249793	-	2661	2486.76	1583.87	1.57005	0.650811	1	no
CNC04100	3	1259837	1261748	-	1912	4023.05	3417.88	1.17706	0.235187	2	no
CNC04110	3	1261878	1263909	+	2032	2585.65	2271.99	1.13806	0.186574	1	no
CNC04120	3	1264051	1266218	+	2168	5357.13	5635.7	0.95057	-0.0731345	1	no
CNC04140	3	1268267	1269291	+	1025	2298	2439.44	0.942022	-0.0861671	3	no
CNC04150	3	1269321	1271740	-	2420	12895.8	9102.68	1.41671	0.502542	1	yes
CNC04190	3	1277878	1280362	-	2485	11687.4	8333.76	1.40242	0.487919	3	yes
CNC04200	3	1281513	1282483	+	971	17355	14529	1.1945	0.256413	1	yes
CNC04210	3	1282419	1284022	-	1604	1122.18	977.293	1.14826	0.199445	6	no
CNC04215	3	1284768	1286692	+	1925	3800.29	944.56	4.02334	2.0084	1	no
CNC04230	3	1287267	1289245	+	1979	480.983	470.163	1.02301	0.0328249	8	no
CNC04310	3	1306708	1309990	-	3283	23699.4	37090.6	0.63896	-0.646202	1	no
CNC04330	3	1312894	1316306	-	3413	11501.8	9858.73	1.16666	0.222381	1	no
CNC04360	3	1319659	1321679	+	2021	2401.67	2282.83	1.05206	0.0732166	3	yes
CNC04380	3	1325371	1326677	-	1307	296.203	276.227	1.07232	0.100735	1	no
CNC04450	3	1344902	1349236	+	4335	431.747	482.25	0.895276	-0.159596	3	no
CNC04470	3	1355935	1357830	-	1896	8053	6374.69	1.26328	0.33717	1	no
CNC04480	3	1357988	1360826	-	2839	1337.32	1233.98	1.08374	0.116018	7	no
CNC04490	3	1360960	1361651	+	692	3400.38	4189.17	0.811709	-0.300966	1	no
CNC04560	3	1380128	1382202	-	2075	881.623	501.373	1.75842	0.814277	1	no
CNC04570	3	1382978	1385318	+	2341	1346.05	1342.32	1.00278	0.00399978	1	no
CNC04590	3	1387180	1388827	-	1648	18803.3	32060.9	0.586486	-0.769831	1	no
CNC04610	3	1391135	1393312	+	2178	5303.94	3448.84	1.53789	0.620951	1	no
CNC04630	3	1395599	1396912	-	1314	2097.71	514.387	4.07809	2.02789	1	no
CNC04640	3	1397064	1398972	+	1909	730.833	721.017	1.01362	0.0195098	4	no
CNC04680	3	1414642	1416559	+	1918	6787.8	5659.06	1.19946	0.262382	3	no
CNC04690	3	1416843	1418858	+	2016	24220	22520.7	1.07546	0.104951	1	no
CNC04730	3	1426539	1430920	+	4382	7087.51	3272.65	2.16568	1.11482	1	no
CNC04740	3	1433258	1436579	-	3322	32732.8	19491	1.67938	0.747925	1	no
CNC04790	3	1446472	1447845	+	1374	2687	1471.21	1.82639	0.868995	1	no
CNC04800	3	1447801	1449113	-	1313	1329.81	1328.03	1.00134	0.0019324	3	no
CNC04803	3	1451500	1452830	-	1331	674.023	356.52	1.89056	0.918816	10	no
CNC04805	3	1453555	1455143	-	1589	56.9533	107.017	0.532191	-0.909983	9	no
CNC04810	3	1456217	1458744	-	2528	2645.4	2830.94	0.934462	-0.0977918	2	no
CNC04820	3	1458946	1462138	+	3193	15518.2	8627.13	1.79877	0.847008	2	no
CNC04835	3	1464637	1466034	-	1398	498.57	502.297	0.992581	-0.0107436	2	no
CNC04855	3	1470133	1471574	-	1442	13.3267	24.88	0.535638	-0.900671	4	no
CNC04870	3	1473198	1475669	+	2472	2450.07	2430.93	1.00787	0.0113146	1	yes
CNC04880	3	1475630	1477487	-	1858	1630.06	988.67	1.64874	0.721361	1	no
CNC04900	3	1482235	1485979	+	3745	417.38	3358.54	0.124274	-3.0084	4	no
CNC04920	3	1487764	1488914	-	1151	3122.38	3108.77	1.00438	0.00630224	1	no
CNC04940	3	1491312	1492384	+	1073	1303.64	1129.84	1.15383	0.206426	1	no
CNC04945	3	1492138	1495619	-	3482	2118.66	1392.32	1.52168	0.605665	1	no
CNC04960	3	1498129	1500184	+	2056	3365.34	3854.21	0.87316	-0.195682	1	no
CNC04990	3	1503510	1504528	-	1019	5534.39	5151.21	1.07439	0.103514	1	no
CNC05060	3	1519174	1520414	+	1241	692.7	668.99	1.03544	0.050246	1	no
CNC05070	3	1521687	1524945	+	3259	7900.74	7500.47	1.05337	0.0750068	2	no
CNC05080	3	1525392	1527517	+	2126	7836.49	8558.22	0.915669	-0.127103	2	yes
CNC05090	3	1527611	1532010	+	4400	3152.4	2552.22	1.23516	0.304696	1	no
CNC05100	3	1532053	1532941	-	889	6591.34	6230.66	1.05789	0.0811883	1	no
CNC05130	3	1541485	1543891	+	2407	735.54	740.427	0.9934	-0.00955306	2	no
CNC05140	3	1543853	1545691	-	1839	5420.24	7483.76	0.724267	-0.465406	1	no
CNC05145	3	1546059	1547322	-	1264	1785.66	1838.56	0.971229	-0.0421162	2	no
CNC05150	3	1547517	1548311	+	795	3569.23	3945.96	0.904528	-0.144763	2	no
CNC05160	3	1548266	1549848	-	1583	4829.17	4008.34	1.20478	0.268769	1	yes
CNC05200	3	1559973	1561491	+	1519	1133.3	903.077	1.25493	0.327605	1	no
CNC05210	3	1561454	1564525	-	3072	2026.82	1679.98	1.20646	0.270774	1	no
CNC05220	3	1564798	1570976	+	6179	10783.5	9876.07	1.09188	0.126817	2	no
CNC05250	3	1574839	1578830	+	3992	3768.94	4097.33	0.919853	-0.120525	1	no
CNC05310	3	1587144	1590102	-	2959	4139.22	2054.49	2.01472	1.01058	3	no
CNC05340	3	1595572	1597535	+	1964	11397.4	20430.9	0.557851	-0.842048	2	yes
CNC05345	3	1598294	1599773	-	1480	1588.46	1681.33	0.944766	-0.0819713	1	no
CNC05410	3	1615305	1616974	+	1670	1656.31	944.147	1.75429	0.81089	2	no
CNC05430	3	1618623	1619238	-	616	227.933	63.1733	3.60806	1.85122	2	no
CNC05460	3	1624922	1632837	-	7916	24202.5	21045.3	1.15002	0.201654	1	no
CNC05500	3	1639544	1644878	-	5335	8839.23	9890.05	0.89375	-0.162057	2	no
CNC05510	3	1645024	1646806	+	1783	3434.65	2860.51	1.20071	0.263889	1	no
CNC05520	3	1647135	1649006	+	1872	2711.13	3399.7	0.797462	-0.326513	2	no
CNC05540	3	1652453	1655184	+	2732	3037.11	1186.34	2.56006	1.35618	11	no
CNC05550	3	1655876	1658539	+	2664	1105.93	1797.21	0.615362	-0.700492	3	no
CNC05600	3	1669999	1672100	-	2102	822.493	546.067	1.50621	0.590927	1	no
CNC05610	3	1672185	1673079	+	895	1853.94	1820.26	1.0185	0.02645	1	no
CNC05640	3	1678689	1679754	+	1066	1030.3	1198.25	0.859838	-0.217864	1	no
CNC05650	3	1679705	1681597	-	1893	4205.93	4499.34	0.934788	-0.0972885	1	no
CNC05680	3	1686569	1689717	+	3149	1294.87	1358.81	0.952942	-0.06954	2	no
CNC05690	3	1689676	1692774	-	3099	20702.9	1518.44	13.6344	3.76917	1	no
CNC05700	3	1693657	1696556	+	2900	19453.5	1627.68	11.9516	3.57914	9	no
CNC05740	3	1703240	1705544	+	2305	2589.29	2235.07	1.15848	0.212233	1	no
CNC05755	3	1708041	1709441	-	1401	1509.2	1220.75	1.23629	0.306015	9	no
CNC05760	3	1709748	1712093	+	2346	1309.15	9618.69	0.136105	-2.87721	1	no
CNC05770	3	1712305	1713383	+	1079	888.27	2259.17	0.393184	-1.34672	2	no
CNC05860	3	1733031	1738707	+	5677	6678.28	3247	2.05676	1.04037	3	no
CNC05870	3	1738831	1739835	+	1005	922.64	2042.49	0.451722	-1.14649	2	no
CNC05900	3	1742859	1748156	-	5298	10662.3	10274.1	1.03779	0.0535127	2	no
CNC05920	3	1751670	1753849	-	2180	4223.82	4066.59	1.03866	0.0547276	1	no
CNC05930	3	1754140	1756326	-	2187	2342.03	1719.35	1.36216	0.445896	7	no
CNC05950	3	1758443	1759919	+	1477	5937.45	21635.1	0.274437	-1.86546	1	no
CNC05955	3	1759994	1760955	+	962	92.9233	64.3767	1.44343	0.529503	9	no
CNC06030	3	1778644	1780073	-	1430	7501.24	9197.41	0.815581	-0.2941	1	no
CNC06060	3	1780560	1782331	+	1772	2518.52	1304.11	1.93122	0.949511	1	no
CNC06090	3	1789866	1793306	+	3441	1393.01	799.173	1.74306	0.801622	2	no
CNC06140	3	1798526	1801053	-	2528	3126.64	3460.74	0.903461	-0.146466	1	no
CNC06180	3	1806463	1807753	+	1291	3560.87	9436.24	0.377361	-1.40598	3	no
CNC06210	3	1810572	1811830	-	1259	254.21	457.98	0.555068	-0.849264	2	no
CNC06220	3	1812298	1814332	-	2035	600.397	899.09	0.667783	-0.58255	8	no
CNC06230	3	1815672	1817102	+	1431	166.277	142.427	1.16745	0.223366	4	no
CNC06240	3	1821561	1825368	-	3808	5756.4	6174.92	0.932223	-0.101253	1	no
CNC06260	3	1831604	1833522	-	1919	30772.2	113708	0.270626	-1.88563	2	yes
CNC06330	3	1844520	1846314	+	1795	1150.84	1584.77	0.726187	-0.461587	1	no
CNC06380	3	1854543	1855765	+	1223	1055.48	351.513	3.00266	1.58624	1	no
CNC06425	3	1865220	1866636	-	1417	1476.63	1384.6	1.06646	0.0928356	3	no
CNC06430	3	1866791	1869496	+	2706	2793.37	5215.27	0.535613	-0.900737	1	no
CNC06440	3	1869737	1872197	+	2461	85094	3582.63	23.7518	4.56996	3	yes
CNC06470	3	1881528	1887691	+	6164	3347.6	2171.77	1.54142	0.624257	1	no
CNC06480	3	1887885	1890698	+	2814	8072.83	7009.85	1.15164	0.203691	1	no
CNC06490	3	1892413	1896250	-	3838	5139.82	4771.39	1.07722	0.10731	2	no
CNC06510	3	1901661	1906087	+	4427	1134.46	992.393	1.14316	0.193026	1	no
CNC06520	3	1906054	1911874	-	5821	5389.5	4157.49	1.29633	0.374437	11	no
CNC06550	3	1917544	1920149	+	2606	1533.14	695.9	2.20311	1.13954	5	yes
CNC06570	3	1923390	1925410	-	2021	972.08	538.117	1.80645	0.853156	3	yes
CNC06580	3	1925670	1927060	+	1391	2549.18	2606.39	0.97805	-0.0320197	1	no
CNC06600	3	1929890	1931541	-	1652	4574.18	4280.4	1.06863	0.0957676	1	no
CNC06610	3	1931698	1933510	+	1813	418.077	424.143	0.985697	-0.0207844	3	no
CNC06675	3	1946783	1948218	+	1436	450.913	453.357	0.994611	-0.00779633	1	no
CNC06680	3	1948165	1950301	-	2137	555.033	1145.53	0.48452	-1.04537	1	no
CNC06690	3	1950609	1953661	-	3053	4317	2703.49	1.59682	0.675205	11	no
CNC06695	3	1958050	1959348	+	1299	552.477	447.247	1.23528	0.304843	3	no
CNC06710	3	1962818	1967252	+	4435	7455.67	6258.09	1.19136	0.252614	1	no
CNC06750	3	1974530	1977610	+	3081	1200.23	885.19	1.3559	0.439248	1	no
CNC06760	3	1980029	1981202	+	1174	903.597	796.213	1.13487	0.182524	1	no
CNC06790	3	1986460	1987707	+	1248	1388.88	889.247	1.56186	0.643263	1	no
CNC06800	3	1987835	1989992	-	2158	49.2667	55.26	0.891543	-0.165624	1	no
CNC06810	3	1990267	1993399	+	3133	585.657	383.443	1.52736	0.611042	7	no
CNC06820	3	1994130	1996680	-	2551	10933.5	2088.46	5.2352	2.38825	1	no
CNC06830	3	1996440	1999313	+	2874	2355.41	689.44	3.41641	1.77248	8	no
CNC06850	3	2002147	2003733	-	1587	3810.36	3467.59	1.09885	0.135997	2	no
CNC06860	3	2008478	2011295	+	2818	379.243	257.57	1.47239	0.558159	4	no
CNC06875	3	2013937	2014719	+	783	628.427	913.313	0.688073	-0.539365	1	yes
CNC06880	3	2014874	2016640	-	1767	23546.8	29937.5	0.786532	-0.346423	1	no
CNC06900	3	2019716	2021724	-	2009	487.857	493.543	0.988478	-0.0167194	2	no
CNC06920	3	2021882	2022876	-	995	132.79	133.64	0.99364	-0.00920538	3	no
CNC06980	3	2039763	2041926	-	2164	1683.61	1555.04	1.08268	0.114603	6	no
CNC07010	3	2045423	2048013	-	2591	5077.22	5322.22	0.953967	-0.0679884	1	no
CNC07040	3	2058456	2060453	+	1998	21135.6	17332.1	1.21945	0.286226	1	no
CNC07050	3	2061034	2065129	+	4096	8954.44	8925.66	1.00322	0.00464328	6	no
CNC07060	3	2065566	2069306	+	3741	1397.64	1124.11	1.24333	0.31421	10	no
CNC07070	3	2069438	2072902	+	3465	2092.36	2507.85	0.834324	-0.26132	1	no
CNC07080	3	2073092	2075254	-	2163	3329.38	3319.28	1.00304	0.00438176	3	no
CNC07095	3	2078180	2080100	-	1921	700.267	361.687	1.93611	0.953164	1	no
CNC07100	3	2080228	2081518	+	1291	791.1	453.857	1.74306	0.801623	2	no
CNC07150	3	2091750	2094136	+	2387	938.963	577.63	1.62554	0.700923	1	no
CNC07160	3	2095439	2097831	+	2393	244044	424534	0.574852	-0.798737	4	yes
CNC07180	3	2099913	2104475	+	4563	6484.05	3619.6	1.79137	0.841067	1	no
CND00020	4	3420	6087	+	2668	475.66	187.943	2.53087	1.33963	3	no
CND00030	4	8283	9185	+	903	68.8567	99.0133	0.695428	-0.524026	1	no
CND00040	4	9421	12518	+	3098	8639.36	10632	0.812584	-0.299411	4	yes
CND00070	4	18075	20906	+	2832	3203.53	580.08	5.52256	2.46534	8	no
CND00095	4	31067	32288	+	1222	454.777	405.97	1.12022	0.163785	5	no
CND00100	4	32229	35914	-	3686	3146.35	1919.86	1.63885	0.71268	1	no
CND00120	4	41764	45490	-	3727	4469.57	1167.3	3.82897	1.93696	10	yes
CND00130	4	45717	48507	+	2791	8387.93	5520.99	1.51928	0.603389	1	no
CND00140	4	48637	49899	+	1263	1449.86	1325.71	1.09365	0.129145	1	no
CND00150	4	50350	52819	+	2470	4580.82	2239.06	2.04587	1.03271	2	no
CND00170	4	55035	56209	+	1175	116.15	123.2	0.942776	-0.0850131	5	no
CND00180	4	56542	61251	-	4710	25802	20686.6	1.24728	0.318784	8	no
CND00200	4	66186	69258	-	3073	1664.64	1606.98	1.03588	0.0508583	2	no
CND00210	4	69962	73815	+	3854	3492.39	3627.78	0.96268	-0.0548723	2	no
CND00220	4	74235	75314	-	1080	179.763	224.09	0.802193	-0.317979	4	yes
CND00280	4	82478	85243	-	2766	1078.73	829.16	1.30099	0.379607	12	no
CND00290	4	85376	88962	+	3587	1955.86	1548.82	1.26281	0.336634	1	no
CND00310	4	95064	96061	+	998	468.633	485.53	0.9652	-0.0511009	2	no
CND00380	4	110337	113033	+	2697	7023.21	9727.73	0.721978	-0.469973	2	no
CND00390	4	114483	117225	+	2743	946.517	990.637	0.955463	-0.0657281	6	no
CND00430	4	123347	125276	-	1930	1772.65	1765.37	1.00412	0.00593714	1	no
CND00440	4	125306	127801	-	2496	7870.99	2829.28	2.78197	1.47611	1	no
CND00450	4	128660	131259	-	2600	650.83	634.273	1.0261	0.0371761	4	yes
CND00460	4	131366	137995	-	6630	8631.38	5682.24	1.51901	0.60313	1	no
CND00470	4	138128	141657	+	3530	856.107	587.98	1.45601	0.542023	2	no
CND00500	4	147841	149496	-	1656	223.61	87.47	2.55642	1.35412	1	no
CND00510	4	149584	152889	+	3306	1662.89	370.287	4.49082	2.16698	5	no
CND00570	4	162891	165129	-	2239	5520.42	4110.64	1.34296	0.425415	1	no
CND00580	4	165258	167713	-	2456	2055.64	2204.75	0.932367	-0.10103	1	no
CND00600	4	168630	171427	+	2798	6556.93	1139.97	5.75185	2.52403	8	no
CND00650	4	183350	184474	+	1125	2629.29	4909.36	0.535568	-0.900859	1	yes
CND00670	4	186553	188327	-	1775	3469.85	1474.27	2.35361	1.23487	3	no
CND00720	4	198729	199844	-	1116	1923.39	2237.04	0.859794	-0.217938	1	no
CND00790	4	210605	212991	-	2387	296.36	436.227	0.679372	-0.557727	4	no
CND00880	4	276898	277564	+	667	2.88	3.42333	0.841285	-0.249333	2	no
CND00910	4	283837	285688	+	1852	1624.05	4458.23	0.364282	-1.45687	1	no
CND00930	4	287029	288906	+	1878	215.137	166.383	1.29302	0.370743	2	no
CND00950	4	292583	295270	+	2688	3657.04	3033.63	1.2055	0.269633	1	no
CND00970	4	297605	299012	+	1408	395.38	372.71	1.06082	0.0851864	2	no
CND00980	4	298116	299885	-	1770	3410.45	839.613	4.06193	2.02217	1	no
CND01000	4	304242	306781	+	2540	1083.18	963.707	1.12397	0.168607	2	no
CND01030	4	309444	311347	+	1904	15.6767	9.78	1.60293	0.680712	16	no
CND01040	4	311469	313639	+	2171	1411.9	710.117	1.98827	0.991513	1	no
CND01050	4	313752	315738	-	1987	37873.9	7028.58	5.38856	2.4299	1	no
CND01090	4	321754	323362	-	1609	190.19	389.507	0.488284	-1.03421	3	no
CND01110	4	325172	329145	+	3974	3018.71	2628.78	1.14833	0.199535	1	no
CND01120	4	329101	330873	-	1773	1022.3	4142.04	0.24681	-2.01853	8	yes
CND01130	4	330762	331685	+	924	704.167	740.98	0.950318	-0.0735177	6	yes
CND01140	4	331650	333281	-	1632	887.303	675.063	1.3144	0.394405	2	no
CND01170	4	339546	341160	+	1615	5051.95	3655.42	1.38204	0.466801	4	no
CND01200	4	344202	346416	+	2215	51782.4	42567.6	1.21647	0.282705	1	no
CND01210	4	346374	347408	-	1035	3736.61	4708.95	0.793512	-0.333677	2	no
CND01230	4	349117	351790	-	2674	6642.35	25447.5	0.261022	-1.93776	2	no
CND01260	4	355925	361293	+	5369	2510.5	2058.62	1.2195	0.286295	3	no
CND01270	4	361451	362772	+	1322	1407.63	1425.94	0.987157	-0.0186485	1	no
CND01290	4	367941	371390	-	3450	1372.73	1162.6	1.18074	0.239685	14	no
CND01310	4	371560	374186	+	2627	1099.59	1065.47	1.03202	0.0454757	2	no
CND01330	4	377031	381454	-	4424	4187.01	3555.32	1.17767	0.235941	12	yes
CND01340	4	381566	382366	+	801	7541.48	8791.86	0.857779	-0.221321	2	no
CND01360	4	385286	387257	+	1972	2359.28	3098.6	0.761404	-0.393266	1	no
CND01370	4	387213	389215	-	2003	1898.39	696.32	2.72632	1.44696	2	no
CND01380	4	389275	391774	-	2500	7076.62	7214.27	0.980919	-0.0277936	1	no
CND01400	4	392105	393208	+	1104	8235.49	7701.86	1.06929	0.0966476	1	no
CND01410	4	393129	394721	-	1593	13858.6	3539.2	3.91576	1.96929	2	yes
CND01420	4	395118	396215	+	1098	1590.89	1177.86	1.35065	0.433659	1	no
CND01430	4	396143	397852	-	1710	10903.4	11703.6	0.931631	-0.10217	2	no
CND01450	4	401237	402666	-	1430	3879.31	5180.01	0.7489	-0.417156	3	no
CND01480	4	414037	416502	-	2466	20858.5	17744.4	1.1755	0.233274	4	yes
CND01520	4	421147	423848	+	2702	610.007	815.15	0.748337	-0.418241	6	no
CND01560	4	429574	432500	-	2927	3423.14	2406.35	1.42255	0.508475	1	no
CND01570	4	432632	434969	+	2338	10882.1	7410.62	1.46845	0.554293	1	no
CND01580	4	434904	436059	-	1156	712.35	1065.5	0.668559	-0.580872	1	no
CND01630	4	441655	444560	+	2906	310.28	276.447	1.12239	0.16657	9	no
CND01680	4	450993	454010	+	3018	1004.61	966.49	1.03944	0.0558088	1	no
[truncated: 1,988 more rows]

## Sheet: Figure S2A
Gene	Chr	start	stop	pos_max	max_weight	SI	Size	strand	GrowthPhase	temperature
[truncated: 757 more rows]

[truncated: 6 more sheets: Figure S2B, Figure S2C, Figure S3a, Figure S3b, Figure S3c, Figure S8]
