# Supplementary material for: Alternative TSS use is widespread in Cryptococcus fungi in response to environmental cues and regulated genome-wide by the transcription factor Tur1
Source: PLoS Biol. 2024 Jul 25;22(7):e3002724. doi: 10.1371/journal.pbio.3002724 (PMC11302930; doi:10.1371/journal.pbio.3002724)
Supplement: S1 Data — (ZIP) [file pbio.3002724.s021.zip › S1_Data/data for figure 11B/raw data RT-PCR figure 11B.xlsx]

## Sheet: Feuil1
raw data of RT-qPCR result in Figure 11B
#Figure 11B
Strain	Growth Phase	LONG isoform	SHORT isoform
WT	EXPO	9.63336	26.5031
WT	EXPO	10.8605	12.8273
WT	EXPO	10.4349	15.1653
tur1Δ	EXPO	7.60432	3.2042
tur1Δ	EXPO	12.0231	0
tur1Δ	EXPO	11.4692	2.72919
tur1Δ -TUR1	EXPO	10.5255	28.2242
tur1Δ -TUR1	EXPO	17.6572	12.6678
tur1Δ -TUR1	EXPO	14.8471	14.6086
WT	STAT	17.7501	0
WT	STAT	24.1341	0
WT	STAT	23.6401	0
tur1Δ	STAT	36.7971	8.79703
tur1Δ	STAT	38.8423	68.1893
tur1Δ	STAT	47.1776	103.909
tur1Δ -TUR1	STAT	17.6485	0
tur1Δ -TUR1	STAT	27.2512	0
tur1Δ -TUR1	STAT	21.7588	0
