# Supplementary material for: Alternative TSS use is widespread in Cryptococcus fungi in response to environmental cues and regulated genome-wide by the transcription factor Tur1
Source: PLoS Biol. 2024 Jul 25;22(7):e3002724. doi: 10.1371/journal.pbio.3002724 (PMC11302930; doi:10.1371/journal.pbio.3002724)
Supplement: S1 Data — (ZIP) [file pbio.3002724.s021.zip › S1_Data/data for figure 7/Row data RT-PCR for figure 7B.xlsx]

## Sheet: Feuil1
Data of RT-qPCR result in Figure 7B
#CNAG_00047
	LONG isoform	SHORT isoform
EXPO R1	2.887737997	8.824062123
EXPO R2	5.696146366	12.210483270
EXPO R3	13.867735770	24.991054300
STAT R1	39.877239460	142.608512200
STAT R2	22.944547200	145.272035000
STAT R3	22.262453230	174.272430900
#CNAG_00812
	LONG isoform	SHORT isoform
EXPO R1	74.159060860	26.420790600
EXPO R2	96.278712250	15.032350970
EXPO R3	98.860892770	21.815202340
STAT R1	26.420790600	37.833714890
STAT R2	15.032350970	36.508286730
STAT R3	21.815202340	37.971949930
#CNAG_01272
	LONG isoform	SHORT isoform
EXPO R1	354.7287695	7644.900395
EXPO R2	384.1669304	8352.330074
EXPO R3	344.3016216	9545.550718
STAT R1	582.0775898	1443.944663
STAT R2	472.2099706	1404.642907
STAT R3	461.604734	1599.964328
