# Supplementary material for: Alternative TSS use is widespread in Cryptococcus fungi in response to environmental cues and regulated genome-wide by the transcription factor Tur1
Source: PLoS Biol. 2024 Jul 25;22(7):e3002724. doi: 10.1371/journal.pbio.3002724 (PMC11302930; doi:10.1371/journal.pbio.3002724)
Supplement: S1 Data — (ZIP) [file pbio.3002724.s021.zip › S1_Data/data for figure 8/Raw data RT-PCR figure 8.xlsx]

## Sheet: Feuil1
Raw data of RT-qPCR result in Figure 8
#Figure 8A
Strain	Growth Phase	LONG isoform	SHORT isoform
WT	EXPO	5.69615	12.2105
WT	EXPO	6.12815	12.8259
WT	EXPO	6.84208	12.4245
tur1Δ	EXPO	4.65596	10.6516
tur1Δ	EXPO	4.81622	7.08373
tur1Δ	EXPO	5.01268	13.7973
tur1Δ -TUR1	EXPO	8.83036	16.9658
tur1Δ -TUR1	EXPO	8.28574	15.571
tur1Δ -TUR1	EXPO	6.19208	17.4559
WT	STAT	39.8772	142.609
WT	STAT	12.1962	200.781
WT	STAT	12.1893	191.527
tur1Δ	STAT	17.67	32.1337
tur1Δ	STAT	12.0549	61.4998
tur1Δ	STAT	10.473	69.7643
tur1Δ -TUR1	STAT	22.506	164.38
tur1Δ -TUR1	STAT	12.0494	247.995
tur1Δ -TUR1	STAT	13.87	197.744
#Figure 8B
Growth Phase	Medium	Strain	LONG isoform	SHORT isoform
EXPO	YPD	WT	5.69615	12.2105
EXPO	YPD	tur1Δ	10.192	7.78279
EXPO	YPD	tur1Δ -TUR1	6.79522	3.8359
EXPO	YPD	WT	13.8677	24.9911
EXPO	YPD	tur1Δ	9.29836	1.74102
EXPO	YPD	tur1Δ -TUR1	40.7259	0
STAT	YPGAL	WT	39.8772	142.609
STAT	YPGAL	tur1Δ	18.2104	28.4263
STAT	YPGAL	tur1Δ -TUR1	13.172	30.86
STAT	YPGAL	WT	22.0272	123.65
STAT	YPGAL	tur1Δ	15.6598	27.9059
STAT	YPGAL	tur1Δ -TUR1	34.4642	218.768
