# Supplementary material for: Alternative TSS use is widespread in Cryptococcus fungi in response to environmental cues and regulated genome-wide by the transcription factor Tur1
Source: PLoS Biol. 2024 Jul 25;22(7):e3002724. doi: 10.1371/journal.pbio.3002724 (PMC11302930; doi:10.1371/journal.pbio.3002724)
Supplement: S1 Data — (ZIP) [file pbio.3002724.s021.zip › S1_Data/data for figure 9/tur1S30vstur1E30.complete.xlsx]

## Sheet: Fcz27S30vsFcz27E30.complete
Id	tur1E30_A	tur1E30_B	tur1E30_C	tur1S30_A	tur1S30_B	tur1S30_C	norm.tur1E30_A	norm.tur1E30_B	norm.tur1E30_C	norm.tur1S30_A	norm.tur1S30_B	norm.tur1S30_C	baseMean	tur1E30	tur1S30	FoldChange	log2FoldChange	stat	pvalue	padj	dispGeneEst	dispFit	dispMAP	dispersion	betaConv	maxCooks
CNAG_00002	197	283	253	53	69	84	250	218	217	57	71	88	150.15	228	72	0.316	-1.663	-9.18	4.32189961938645e-20	3.23007618162241e-19	0.0085	0.0151	0.0143	0.0143	TRUE	0.3296
CNAG_00003	67	110	97	103	135	109	85	85	83	111	139	114	102.73	84	121	1.437	0.523	2.809	0.0049621173832685	0.00877169869133964	0	0.0182	0.015	0.015	TRUE	0.1674
CNAG_00004	137	279	262	333	343	353	174	215	225	358	353	368	282.13	205	360	1.746	0.804	5.796	6.80300194444521e-09	2.35775272869128e-08	0.002	0.012	0.0101	0.0101	TRUE	0.1625
CNAG_00005	42	71	79	5	3	4	53	55	68	5	3	4	31.41	59	4	0.071	-3.809	-7.877	3.34346288080386e-15	1.8508261700787e-14	0	0.0406	0.0354	0.0354	TRUE	0.1692
CNAG_00006	1166	1580	1389	884	864	909	1480	1219	1191	950	889	948	1112.87	1297	929	0.718	-0.479	-4.15	3.32745672595817e-05	7.87590329002782e-05	0.0069	0.0093	0.0087	0.0087	TRUE	0.1794
CNAG_00007	601	942	944	289	334	323	763	727	809	311	344	337	548.37	766	331	0.431	-1.213	-10.316	5.97059857301591e-25	5.57174301260542e-24	0	0.0102	0.0078	0.0078	TRUE	0.0308
CNAG_00008	206	360	382	293	296	283	262	278	328	315	304	295	296.9	289	305	1.052	0.073	0.537	0.591084988970435	0.649670403806443	0.0041	0.0118	0.01	0.01	TRUE	0.1559
CNAG_00009	100	192	152	74	69	47	127	148	130	80	71	49	100.82	135	67	0.49	-1.028	-5.103	3.34091980667172e-07	9.90960625244226e-07	0.0147	0.0184	0.0179	0.0179	TRUE	0.4654
CNAG_00010	122	268	246	286	356	313	155	207	211	307	366	327	262.11	191	333	1.733	0.793	5.293	1.20405837589058e-07	3.73520561567147e-07	0.0112	0.0122	0.0121	0.0121	TRUE	0.2562
CNAG_00011	306	478	410	898	788	908	388	369	352	965	811	947	638.61	370	908	2.459	1.298	10.85	1.99523794023872e-27	2.05883238214058e-26	0.0047	0.01	0.0084	0.0084	TRUE	0.1046
CNAG_00012	351	442	399	465	451	425	446	341	342	500	464	443	422.62	376	469	1.253	0.326	2.409	0.0159839532784307	0.0259103903286569	0.011	0.0108	0.0108	0.0108	TRUE	0.2795
CNAG_00013	189	330	314	261	283	290	240	255	269	281	291	303	272.98	255	292	1.142	0.192	1.444	0.148751409713704	0.195708952186886	0	0.0121	0.009	0.009	TRUE	0.0278
CNAG_00014	87	128	156	104	113	138	110	99	134	112	116	144	119.15	114	124	1.085	0.117	0.633	0.526516231634918	0.590386142202581	0.0144	0.0169	0.0164	0.0164	TRUE	0.244
CNAG_00015	66	110	84	87	84	106	84	85	72	94	86	111	88.53	80	97	1.209	0.274	1.385	0.166035964056463	0.216077666311621	0	0.0198	0.0168	0.0168	TRUE	0.1497
CNAG_00016	1149	1780	1472	691	658	842	1459	1373	1262	743	677	878	1065.32	1365	766	0.562	-0.832	-6.874	6.22180146862436e-12	2.71226074232119e-11	0.0101	0.0093	0.0095	0.0095	TRUE	0.1957
CNAG_00017	67	114	98	122	137	112	85	88	84	131	141	117	107.65	86	130	1.512	0.596	3.292	0.000995928707575712	0.00193988850911026	0	0.0178	0.0141	0.0141	TRUE	0.0764
CNAG_00018	172	252	285	154	207	171	218	194	244	166	213	178	202.33	219	186	0.848	-0.237	-1.509	0.131214437691085	0.174756448404718	0.0106	0.0134	0.0128	0.0128	TRUE	0.1789
CNAG_00019	1266	1808	1454	568	552	611	1607	1395	1247	610	568	637	1010.74	1416	605	0.428	-1.225	-10.134	3.9113176669753e-24	3.51555407672477e-23	0.0092	0.0094	0.0093	0.0093	TRUE	0.1524
CNAG_00020	165	372	324	219	247	213	209	287	278	235	254	222	247.65	258	237	0.913	-0.131	-0.871	0.383940396681723	0.453439980935832	0.0119	0.0125	0.0123	0.0123	TRUE	0.2723
CNAG_00021	195	313	323	167	205	169	248	241	277	179	211	176	222.1	255	189	0.74	-0.435	-2.971	0.00297117196288389	0.00541662014370426	0.0032	0.0129	0.0108	0.0108	TRUE	0.1124
CNAG_00022	233	358	396	323	333	376	296	276	340	347	343	392	332.24	304	361	1.187	0.247	1.834	0.066706973164308	0.0948335762092379	0.0059	0.0114	0.0101	0.0101	TRUE	0.1265
CNAG_00023	67	79	44	202	201	175	85	61	38	217	207	183	131.69	61	202	3.374	1.754	8.328	8.2529733586215e-17	5.04258148593412e-16	0.0599	0.0161	0.0215	0.0215	TRUE	0.7957
CNAG_00024	1057	2261	2147	1633	1762	1555	1342	1744	1841	1755	1812	1622	1686.12	1642	1730	1.052	0.073	0.584	0.559378876007853	0.621623084758361	0.0146	0.009	0.0106	0.0106	TRUE	0.3018
CNAG_00025	96	204	173	226	263	215	122	157	148	243	271	224	194.21	142	246	1.712	0.775	4.962	6.98348551091821e-07	2.00353588933567e-06	0.0063	0.0136	0.0122	0.0122	TRUE	0.1426
CNAG_00026	758	1183	1211	1008	1024	1084	962	913	1038	1083	1053	1131	1030.13	971	1089	1.122	0.166	1.57	0.116335627093769	0.156805183243397	0.002	0.0094	0.007	0.007	TRUE	0.0452
CNAG_00027	98	145	161	190	209	200	124	112	138	204	215	209	167.02	125	209	1.679	0.748	4.749	2.0413240313723e-06	5.55327935416334e-06	0	0.0144	0.0116	0.0116	TRUE	0.1002
CNAG_00028	105	215	181	230	184	203	133	166	155	247	189	212	183.76	151	216	1.417	0.503	3.135	0.00171855776129775	0.0032483309539084	0.0095	0.0139	0.013	0.013	TRUE	0.1722
CNAG_00029	23	39	38	27	32	34	29	30	33	29	33	35	31.55	31	32	1.058	0.081	0.274	0.784456493013868	0.823643145370078	0	0.0405	0.0322	0.0322	TRUE	0.057
CNAG_00030	30	63	63	99	101	105	38	49	54	106	104	110	76.75	47	107	2.243	1.165	5.48	4.25772847549737e-08	1.37126559246216e-07	0	0.0216	0.0178	0.0178	TRUE	0.1617
CNAG_00031	147	279	252	195	171	209	187	215	216	210	176	218	203.57	206	201	0.972	-0.04	-0.268	0.788497359167574	0.826742204216992	0.0041	0.0133	0.0115	0.0115	TRUE	0.1323
CNAG_00032	34	39	34	15	21	12	43	30	29	16	22	13	25.44	34	17	0.499	-1.004	-2.848	0.00439660169114966	0.00781503672970162	0	0.0482	0.0441	0.0441	TRUE	0.315
CNAG_00034	8782	13632	12301	1913	2118	2031	11149	10518	10547	2056	2179	2119	6427.77	10738	2118	0.197	-2.342	-25.643	5.12610818085648e-145	6.86596960459423e-143	0.0008	0.0085	0.0057	0.0057	TRUE	0.0137
CNAG_00035	31	49	44	102	76	84	39	38	38	110	78	88	65.05	38	92	2.4	1.263	5.422	5.90620588716362e-08	1.87565283194861e-07	0	0.0239	0.0211	0.0211	TRUE	0.2715
CNAG_00036	340	481	307	659	694	738	432	371	263	708	714	770	542.99	355	731	2.066	1.047	6.925	4.35423158418371e-12	1.92267330003613e-11	0.0268	0.0102	0.0144	0.0144	TRUE	0.5987
CNAG_00038	308	492	448	734	693	757	391	380	384	789	713	790	574.35	385	764	1.985	0.989	8.691	3.59741597245235e-18	2.39278953338091e-17	0	0.0101	0.0074	0.0074	TRUE	0.0406
CNAG_00039	94	172	192	227	251	226	119	133	165	244	258	236	192.43	139	246	1.76	0.816	5.181	2.20517208980938e-07	6.65938574071081e-07	0.0066	0.0136	0.0123	0.0123	TRUE	0.2765
CNAG_00040	646	1276	1052	561	606	553	820	984	902	603	623	577	751.62	902	601	0.665	-0.589	-5.153	2.56764837519743e-07	7.69956367470309e-07	0.0039	0.0097	0.008	0.008	TRUE	0.0766
CNAG_00043	211	381	311	336	371	362	268	294	267	361	382	378	324.8	276	374	1.35	0.433	3.411	0.000646623832666055	0.00129723565372741	0	0.0115	0.0085	0.0085	TRUE	0.0385
CNAG_00044	452	662	600	673	680	557	574	511	514	723	699	581	600.47	533	668	1.255	0.328	2.66	0.00781507385884293	0.0133062735617537	0.0072	0.0101	0.0093	0.0093	TRUE	0.1527
CNAG_00045	88	123	99	122	140	124	112	95	85	131	144	129	116	97	135	1.4	0.485	2.707	0.00679128849441369	0.0117061043919606	0	0.0171	0.0143	0.0143	TRUE	0.1401
CNAG_00046	1236	1675	1485	961	1000	1006	1569	1292	1273	1033	1029	1049	1207.59	1378	1037	0.754	-0.408	-3.619	0.000296059136173587	0.000621773084642928	0.006	0.0092	0.0083	0.0083	TRUE	0.1721
CNAG_00047	181	260	225	348	334	317	230	201	193	374	344	331	278.59	208	350	1.69	0.757	5.52	3.39378257702723e-08	1.10394898969872e-07	0.0017	0.012	0.0097	0.0097	TRUE	0.083
CNAG_00048	22	31	17	46	46	35	28	24	15	49	47	37	33.28	22	44	2.04	1.028	3.299	0.000970859362332414	0.00189267702742372	0.019	0.0388	0.0366	0.0366	TRUE	0.5707
CNAG_00049	83	135	114	92	75	102	105	104	98	99	77	106	98.28	102	94	0.92	-0.121	-0.632	0.527452494063163	0.591338911364758	0	0.0187	0.0161	0.0161	TRUE	0.2427
CNAG_00050	214	343	285	174	180	191	272	265	244	187	185	199	225.35	260	190	0.733	-0.448	-3.184	0.00145305580070639	0.00277180233862758	0	0.0129	0.0097	0.0097	TRUE	0.0325
CNAG_00051	262	501	500	651	725	588	333	387	429	700	746	613	534.44	383	686	1.787	0.838	6.414	1.41966380934552e-10	5.60238213843975e-10	0.0097	0.0103	0.0103	0.0103	TRUE	0.1373
CNAG_00052	793	1060	557	1352	1420	1629	1007	818	478	1453	1461	1699	1152.52	768	1538	2.005	1.004	3.184	0.00145125271474197	0.00276913611575486	0.0706	0.0093	0.0234	0.0706	TRUE	0.9729
CNAG_00053	145	248	203	79	96	88	184	191	174	85	99	92	137.49	183	92	0.501	-0.996	-5.896	3.73270345313672e-09	1.32871794103059e-08	0	0.0157	0.0123	0.0123	TRUE	0.0418
CNAG_00054	164	184	155	964	985	919	208	142	133	1036	1013	959	581.83	161	1003	6.318	2.659	18.144	1.44403280127619e-73	5.73499306134747e-72	0.0214	0.0101	0.012	0.012	TRUE	0.6199
CNAG_00055	273	437	459	343	404	367	347	337	394	369	416	383	374.05	359	389	1.083	0.115	0.901	0.36777416060453	0.436991701354939	0.0031	0.0111	0.009	0.009	TRUE	0.0841
CNAG_00056	187	281	245	222	227	208	237	217	210	239	233	217	225.55	221	230	1.041	0.057	0.408	0.68353091516578	0.734844142508253	0	0.0129	0.0098	0.0098	TRUE	0.0389
CNAG_00057	2016	2582	1883	4549	4977	4479	2559	1992	1614	4889	5119	4672	3474.44	2055	4893	2.384	1.253	8.993	2.41291509050138e-19	1.73318853661566e-18	0.0273	0.0087	0.0137	0.0137	TRUE	0.5505
CNAG_00058	1244	1951	1806	591	609	616	1579	1505	1548	635	626	643	1089.53	1544	635	0.411	-1.282	-12.691	6.63111544565613e-37	1.01335905166168e-35	0	0.0093	0.0062	0.0062	TRUE	0.006
CNAG_00059	43	50	64	39	54	76	55	39	55	42	56	79	54.13	50	59	1.205	0.269	1.023	0.306181401491315	0.371232721616467	0.0527	0.0271	0.0312	0.0312	TRUE	0.3476
CNAG_00060	210	310	301	226	232	238	267	239	258	243	239	248	248.94	255	243	0.958	-0.062	-0.46	0.645581672380621	0.700662282178587	0	0.0124	0.0092	0.0092	TRUE	0.0333
CNAG_00061	3483	5956	5518	3191	3435	2926	4422	4595	4731	3430	3533	3052	3960.53	4583	3338	0.728	-0.457	-4.631	3.637787754343e-06	9.71451452303247e-06	0.0031	0.0086	0.0068	0.0068	TRUE	0.0683
CNAG_00062	685	1094	973	509	553	496	870	844	834	547	569	517	696.87	849	544	0.641	-0.641	-5.916	3.30831739988782e-09	1.18258064671029e-08	0	0.0098	0.0069	0.0069	TRUE	0.0221
CNAG_00063	215	344	303	59	68	62	273	265	260	63	70	65	166.03	266	66	0.248	-2.009	-11.843	2.33556900275692e-32	3.04470836981537e-31	0	0.0145	0.011	0.011	TRUE	0.0242
CNAG_00064	742	1075	940	405	402	470	942	829	806	435	413	490	652.73	859	446	0.52	-0.942	-7.821	5.24994939979811e-15	2.86440929313266e-14	0.0055	0.0099	0.0087	0.0087	TRUE	0.0861
CNAG_00065	1752	2559	2301	1220	1235	1266	2224	1974	1973	1311	1270	1321	1678.93	2057	1301	0.633	-0.66	-6.537	6.26949145379013e-11	2.52368274135771e-10	0.0022	0.009	0.0067	0.0067	TRUE	0.0598
CNAG_00066	168	402	319	792	783	675	213	310	274	851	805	704	526.28	266	787	2.94	1.556	10.997	3.93434660443461e-28	4.22571095202718e-27	0.0177	0.0103	0.012	0.012	TRUE	0.2998
CNAG_00067	1100	1616	1284	460	486	451	1397	1247	1101	494	500	470	868.16	1248	488	0.392	-1.352	-11.324	9.9731418518126e-30	1.17055896889574e-28	0.0071	0.0095	0.0088	0.0088	TRUE	0.091
CNAG_00068	52	87	101	109	134	113	66	67	87	117	138	118	98.77	73	124	1.69	0.757	3.908	9.3018214627722e-05	0.0002077173664995	0.0051	0.0186	0.0164	0.0164	TRUE	0.2477
CNAG_00069	12	15	6	14	14	8	15	12	5	15	14	8	11.62	11	12	1.214	0.279	0.557	0.577238058411573	0.637219324015749	0.0823	0.0954	0.094	0.094	TRUE	0.5255
CNAG_00070	90	162	156	192	222	196	114	125	134	206	228	204	168.69	124	213	1.706	0.771	4.936	7.96942451228027e-07	2.27018927620461e-06	0	0.0144	0.0113	0.0113	TRUE	0.0437
CNAG_00072	847	1313	1129	1152	1214	1093	1075	1013	968	1238	1249	1140	1113.89	1019	1209	1.188	0.248	2.385	0.0170702638429025	0.0274951597054625	0.0016	0.0093	0.0069	0.0069	TRUE	0.0297
CNAG_00073	593	1098	964	716	760	632	753	847	827	770	782	659	772.84	809	737	0.91	-0.137	-1.184	0.236466969894257	0.29611473351928	0.0047	0.0097	0.0083	0.0083	TRUE	0.1004
CNAG_00074	742	1164	914	1547	1642	1646	942	898	784	1663	1689	1717	1282.06	875	1690	1.934	0.952	8.889	6.15845677129098e-19	4.29269573517231e-18	0.0032	0.0092	0.0074	0.0074	TRUE	0.0995
CNAG_00075	2133	2492	2071	1513	1474	1614	2708	1923	1776	1626	1516	1684	1872.03	2136	1609	0.754	-0.407	-2.88	0.00397830667267802	0.00711408714163967	0.0281	0.0089	0.0138	0.0138	TRUE	0.659
CNAG_00076	348	564	487	151	161	153	442	435	418	162	166	160	297	432	163	0.377	-1.408	-10.537	5.82707787147348e-26	5.67828372896368e-25	0	0.0118	0.0085	0.0085	TRUE	0.0094
CNAG_00077	325	682	611	1511	1546	1340	413	526	524	1624	1590	1398	1012.44	488	1537	3.14	1.651	13.425	4.33966909082451e-41	7.44831144709101e-40	0.01	0.0094	0.0096	0.0096	TRUE	0.1956
CNAG_00078	132	260	220	324	355	383	168	201	189	348	365	400	278.28	186	371	1.988	0.992	7.165	7.79903432005816e-13	3.61923936415199e-12	0.0021	0.012	0.0098	0.0098	TRUE	0.0675
CNAG_00079	53	60	46	23	20	18	67	46	39	25	21	19	36.18	51	22	0.425	-1.234	-3.976	7.02073526049504e-05	0.000159066807842261	0.0302	0.0363	0.0354	0.0354	TRUE	0.4961
CNAG_00080	7	27	21	18	21	38	9	21	18	19	22	40	21.38	16	27	1.636	0.71	1.812	0.0700137598747356	0.0990612511156885	0.1083	0.0557	0.0626	0.0626	TRUE	1.0764
CNAG_00081	426	697	601	496	557	521	541	538	515	533	573	543	540.56	531	550	1.035	0.05	0.448	0.654092830776642	0.708661082797025	0	0.0102	0.0072	0.0072	TRUE	0.0158
CNAG_00082	265	398	369	327	311	327	336	307	316	351	320	341	328.72	320	337	1.057	0.08	0.631	0.528256551253889	0.592046021593981	0	0.0115	0.0085	0.0085	TRUE	0.0238
CNAG_00083	249	474	367	316	350	322	316	366	315	340	360	336	338.67	332	345	1.037	0.052	0.404	0.685846902005277	0.73675423613745	0.0022	0.0114	0.009	0.009	TRUE	0.0945
CNAG_00084	371	754	683	389	405	381	471	582	586	418	417	397	478.41	546	411	0.75	-0.416	-3.306	0.000944887377976725	0.00184520459661492	0.0058	0.0105	0.0093	0.0093	TRUE	0.1583
CNAG_00085	263	423	374	72	80	83	334	326	321	77	82	87	204.53	327	82	0.251	-1.993	-12.65	1.11776960610448e-36	1.68926641134949e-35	0	0.0133	0.01	0.01	TRUE	0.0228
CNAG_00086	123	222	226	104	99	80	156	171	194	112	102	83	136.38	174	99	0.568	-0.817	-4.64	3.48777058123169e-06	9.32118968716497e-06	0.0073	0.0158	0.0143	0.0143	TRUE	0.1832
CNAG_00087	293	470	456	497	508	501	372	363	391	534	523	523	450.81	375	527	1.403	0.489	4.203	2.63431705252307e-05	6.29196496006472e-05	0	0.0106	0.0075	0.0075	TRUE	0.0165
CNAG_00088	1621	2426	2047	1227	1150	1379	2058	1872	1755	1319	1183	1439	1604.15	1895	1314	0.694	-0.528	-4.693	2.69822596881134e-06	7.26224649052414e-06	0.007	0.009	0.0085	0.0085	TRUE	0.091
CNAG_00089	233	385	349	178	226	263	296	297	299	191	232	274	265.03	297	232	0.783	-0.353	-2.389	0.0168888434952738	0.0272543562287303	0.0102	0.0122	0.0119	0.0119	TRUE	0.24
CNAG_00090	364	513	477	275	256	282	462	396	409	296	263	294	353.32	422	284	0.675	-0.567	-4.37	1.24415810981253e-05	3.11427044636474e-05	0.0027	0.0112	0.0091	0.0091	TRUE	0.0734
CNAG_00091	8179	9342	6401	27030	28996	25847	10384	7208	5488	29051	29824	26963	18152.94	7693	28613	3.72	1.895	6.962	3.35931837997582e-12	1.49397811546972e-11	0.0533	0.0084	0.0195	0.0533	TRUE	1.1413
CNAG_00092	1322	2005	1600	813	769	916	1678	1547	1372	874	791	956	1202.9	1532	874	0.57	-0.81	-6.887	5.69818014315015e-12	2.49035627369537e-11	0.0081	0.0092	0.009	0.009	TRUE	0.1015
CNAG_00093	1271	1810	1346	3730	4049	3352	1614	1396	1154	4009	4165	3497	2639.06	1388	3890	2.806	1.489	11.695	1.35001469965587e-31	1.71411717720247e-30	0.017	0.0088	0.0112	0.0112	TRUE	0.2624
CNAG_00094	55	97	72	50	59	60	70	75	62	54	61	63	63.9	69	59	0.858	-0.221	-1	0.317472051644477	0.38322169725807	0	0.0242	0.0196	0.0196	TRUE	0.0824
CNAG_00095	79	137	159	126	128	102	100	106	136	135	132	106	119.3	114	124	1.086	0.119	0.641	0.521364587208762	0.585667076997707	0.0141	0.0169	0.0163	0.0163	TRUE	0.3025
CNAG_00096	85	168	117	85	127	93	108	130	100	91	131	97	109.47	113	106	0.942	-0.086	-0.446	0.65571018468697	0.709962953177475	0.0194	0.0176	0.0179	0.0179	TRUE	0.3958
CNAG_00097	70	103	96	135	127	124	89	79	82	145	131	129	109.29	83	135	1.623	0.699	3.886	0.000101998889135807	0.000226513137739499	0	0.0176	0.0137	0.0137	TRUE	0.0431
CNAG_00098	445	567	493	413	397	410	565	437	423	444	408	428	450.84	475	427	0.902	-0.149	-1.104	0.269468686630796	0.331187585170019	0.0111	0.0106	0.0108	0.0108	TRUE	0.3019
CNAG_00099	182	388	335	79	77	69	231	299	287	85	79	72	175.62	272	79	0.287	-1.8	-10.434	1.73053406707473e-25	1.64871383712518e-24	0.0086	0.0141	0.013	0.013	TRUE	0.1806
CNAG_00100	1240	2069	1978	428	500	493	1574	1596	1696	460	514	514	1059.17	1622	496	0.306	-1.709	-15.89	7.45816407536484e-57	2.0794579101558e-55	0.0012	0.0093	0.007	0.007	TRUE	0.047
CNAG_00101	397	606	549	182	200	250	504	468	471	196	206	261	350.73	481	221	0.46	-1.121	-8.103	5.35952130893196e-16	3.13181266563851e-15	0.0071	0.0113	0.0104	0.0104	TRUE	0.2766
CNAG_00104	425	876	890	873	957	771	540	676	763	938	984	804	784.23	660	909	1.374	0.459	3.372	0.000745944534946682	0.00148083322238326	0.0179	0.0097	0.012	0.012	TRUE	0.2837
CNAG_00106	381	877	721	332	350	318	484	677	618	357	360	332	471.18	593	350	0.587	-0.768	-5.561	2.67913128075558e-08	8.7986277782891e-08	0.014	0.0105	0.0114	0.0114	TRUE	0.2885
CNAG_00107	772	1212	976	742	788	725	980	935	837	797	811	756	852.71	917	788	0.86	-0.217	-1.976	0.0482006452386223	0.0704145867461568	0.0029	0.0096	0.0075	0.0075	TRUE	0.0709
CNAG_00108	628	875	888	500	578	504	797	675	761	537	595	526	648.56	744	553	0.743	-0.428	-3.635	0.000277470777431601	0.000585181500659236	0.0045	0.0099	0.0084	0.0084	TRUE	0.0812
CNAG_00109	433	595	587	322	377	329	550	459	503	346	388	343	431.52	504	359	0.714	-0.485	-3.849	0.000118383312096275	0.000260359434941936	0.0043	0.0107	0.009	0.009	TRUE	0.0729
CNAG_00110	154	247	300	10	15	6	196	191	257	11	15	6	112.62	215	11	0.05	-4.31	-13.887	7.60580001385945e-44	1.42527240538944e-42	0.0288	0.0174	0.0188	0.0188	TRUE	0.5172
CNAG_00111	470	907	837	578	543	523	597	700	718	621	559	546	623.23	672	575	0.854	-0.227	-1.889	0.0588452896787425	0.0846220726155642	0.0055	0.01	0.0088	0.0088	TRUE	0.1054
CNAG_00115	1760	2459	2085	767	856	749	2234	1897	1788	824	880	781	1400.9	1973	828	0.42	-1.25	-10.8	3.44143694761559e-27	3.5192299085572e-26	0.0075	0.0091	0.0088	0.0088	TRUE	0.1594
CNAG_00116	4603	6844	6549	864	1196	1114	5844	5280	5615	929	1230	1162	3343.33	5580	1107	0.198	-2.333	-19.96	1.22459411989005e-88	5.80916835622842e-87	0.0107	0.0087	0.0093	0.0093	TRUE	0.237
CNAG_00117	401	693	632	357	388	351	509	535	542	384	399	366	455.76	529	383	0.724	-0.466	-3.982	6.84214163545067e-05	0.000155123363796095	0	0.0106	0.0076	0.0076	TRUE	0.017
CNAG_00118	190	298	236	181	182	194	241	230	202	195	187	202	209.6	224	195	0.87	-0.202	-1.384	0.166453089676885	0.216579248682438	0	0.0132	0.0105	0.0105	TRUE	0.0841
CNAG_00119	65	98	133	103	104	78	83	76	114	111	107	81	95.2	91	100	1.096	0.132	0.635	0.525222877585506	0.589129306533102	0.0286	0.019	0.0208	0.0208	TRUE	0.5243
CNAG_00120	156	248	200	139	133	131	198	191	171	149	137	137	163.95	187	141	0.755	-0.405	-2.586	0.00971026890011857	0.0162935020527413	0	0.0145	0.0114	0.0114	TRUE	0.0584
CNAG_00121	1876	2914	2594	2858	3005	3057	2382	2248	2224	3072	3091	3189	2700.91	2285	3117	1.365	0.449	4.835	1.33066249636606e-06	3.68752759134952e-06	0.0003	0.0087	0.0058	0.0058	TRUE	0.0163
CNAG_00122	207	502	424	38	44	37	263	387	364	41	45	39	189.72	338	42	0.122	-3.03	-14.872	4.99492958849841e-50	1.11504457578538e-48	0.0241	0.0137	0.0159	0.0159	TRUE	0.4
CNAG_00123	217	273	198	1375	1374	1461	275	211	170	1478	1413	1524	845.17	219	1472	6.798	2.765	19.396	8.41580788894029e-84	3.85828078452021e-82	0.023	0.0096	0.0121	0.0121	TRUE	0.5151
CNAG_00124	49	84	106	94	98	100	62	65	91	101	101	104	87.34	73	102	1.396	0.481	2.363	0.0181243956284264	0.0290833325200331	0.0096	0.02	0.0183	0.0183	TRUE	0.4655
CNAG_00125	28	81	44	66	71	59	36	62	38	71	73	62	56.88	45	69	1.487	0.573	2.281	0.022545981050214	0.035388694061124	0.035	0.0262	0.0275	0.0275	TRUE	0.9977
CNAG_00126	293	448	391	165	153	172	372	346	335	177	157	179	261.17	351	171	0.489	-1.032	-7.421	1.1620923462748e-13	5.76488948250049e-13	0	0.0122	0.0095	0.0095	TRUE	0.0549
CNAG_00127	172	287	244	76	53	95	218	221	209	82	55	99	147.38	216	79	0.362	-1.465	-7.816	5.43267304853215e-15	2.95937716064778e-14	0.025	0.0152	0.0164	0.0164	TRUE	0.6654
CNAG_00128	83	161	139	15	21	20	105	124	119	16	22	21	67.89	116	20	0.168	-2.578	-9.754	1.77563430824361e-22	1.4882647803205e-21	0	0.0233	0.0194	0.0194	TRUE	0.1177
CNAG_00129	110	152	141	105	115	96	140	117	121	113	118	100	118.18	126	110	0.882	-0.181	-1.027	0.304539382286354	0.369701176541333	0	0.0169	0.0138	0.0138	TRUE	0.0804
CNAG_00130	1349	1942	1541	6329	6944	5455	1713	1498	1321	6802	7142	5691	4027.88	1511	6545	4.337	2.117	17.231	1.5600041925789e-66	5.46481468692639e-65	0.0145	0.0086	0.0105	0.0105	TRUE	0.1612
CNAG_00131	54	101	81	64	65	61	69	78	69	69	67	64	69.2	72	67	0.919	-0.122	-0.573	0.566581970486365	0.627789365838177	0	0.023	0.018	0.018	TRUE	0.0539
CNAG_00132	19	34	33	75	85	76	24	26	28	81	87	79	54.33	26	82	3.125	1.644	6.537	6.29599493556968e-11	2.53285873998095e-10	0	0.027	0.0215	0.0215	TRUE	0.0304
CNAG_00133	197	287	244	133	93	139	250	221	209	143	96	145	177.39	227	128	0.565	-0.824	-4.778	1.76933946197857e-06	4.8403515677916e-06	0.0206	0.0141	0.0152	0.0152	TRUE	0.4995
CNAG_00134	269	395	363	272	300	272	342	305	311	292	309	284	307.02	319	295	0.927	-0.11	-0.85	0.395318245752884	0.465268596956918	0	0.0117	0.0088	0.0088	TRUE	0.0388
CNAG_00135	280	429	342	159	147	195	355	331	293	171	151	203	250.87	326	175	0.538	-0.895	-5.928	3.06484479479533e-09	1.09900025161401e-08	0.0103	0.0124	0.012	0.012	TRUE	0.2134
CNAG_00136	871	1758	1515	1332	1395	1315	1106	1356	1299	1432	1435	1372	1333.21	1254	1413	1.125	0.17	1.553	0.120502868338534	0.161688291813107	0.0047	0.0091	0.0079	0.0079	TRUE	0.1235
CNAG_00137	262	431	336	1136	1238	1291	333	333	288	1221	1273	1347	799.05	318	1280	4.035	2.013	17.433	4.59494419001349e-68	1.67850608352846e-66	0.0022	0.0096	0.0077	0.0077	TRUE	0.079
CNAG_00138	629	937	853	641	660	688	799	723	731	689	679	718	723.05	751	695	0.927	-0.109	-1.008	0.31353235657575	0.379068942967955	0	0.0098	0.0071	0.0071	TRUE	0.0346
CNAG_00139	1637	2216	1775	9699	10546	10104	2078	1710	1522	10424	10847	10540	6186.92	1770	10604	5.999	2.585	22.127	1.7522490790313e-108	1.18511024345176e-106	0.0125	0.0085	0.0095	0.0095	TRUE	0.2752
CNAG_00140	654	1149	1009	539	545	551	830	887	865	579	561	575	716.09	861	572	0.664	-0.592	-5.549	2.88035505097152e-08	9.45038681709244e-08	0	0.0098	0.0067	0.0067	TRUE	0.0108
CNAG_00141	91	128	108	347	370	356	116	99	93	373	381	371	238.63	103	375	3.698	1.887	12.681	7.51514470261066e-37	1.14589181838244e-35	0	0.0126	0.0099	0.0099	TRUE	0.1034
CNAG_00142	160	290	283	164	163	167	203	224	243	176	168	174	197.94	223	173	0.771	-0.375	-2.537	0.0111786496905401	0.0185839269983158	0	0.0135	0.0106	0.0106	TRUE	0.0631
CNAG_00143	538	911	898	1174	1285	1243	683	703	770	1262	1322	1297	1005.99	719	1294	1.798	0.846	8.081	6.40648369074551e-16	3.71499915886949e-15	0.0008	0.0094	0.0068	0.0068	TRUE	0.0466
CNAG_00144	79	103	65	151	164	149	100	79	56	162	169	155	120.32	78	162	2.096	1.068	5.475	4.38027616936271e-08	1.40741611067341e-07	0.0259	0.0168	0.0181	0.0181	TRUE	0.4962
CNAG_00145	395	644	543	117	116	156	501	497	466	126	119	163	311.95	488	136	0.279	-1.843	-12.62	1.6285122066506e-36	2.43955414114698e-35	0.0045	0.0116	0.0105	0.0105	TRUE	0.3069
CNAG_00146	205	359	348	311	295	304	260	277	298	334	303	317	298.4	278	318	1.14	0.189	1.439	0.150113779667172	0.197235473919302	0	0.0118	0.009	0.009	TRUE	0.0434
CNAG_00147	1051	2472	2468	1913	2044	1781	1334	1907	2116	2056	2102	1858	1895.64	1786	2005	1.121	0.165	1.15	0.249982937045915	0.310519319727456	0.0292	0.0089	0.0144	0.0144	TRUE	0.5804
CNAG_00148	327	620	576	594	606	492	415	478	494	638	623	513	527.05	462	591	1.276	0.352	2.738	0.00618652427672074	0.0107724056421818	0.009	0.0103	0.01	0.01	TRUE	0.1578
CNAG_00149	1011	1509	1499	325	280	368	1284	1164	1285	349	288	384	792.36	1244	340	0.274	-1.87	-14.929	2.14437016871755e-50	4.89906107776241e-49	0.0089	0.0097	0.0094	0.0094	TRUE	0.208
CNAG_00150	352	641	580	1584	1661	1415	447	495	497	1702	1708	1476	1054.28	480	1629	3.39	1.761	15.638	4.03160037410343e-55	1.06331514113902e-53	0.0043	0.0093	0.0078	0.0078	TRUE	0.0813
CNAG_00151	287	455	438	214	240	236	364	351	376	230	247	246	302.33	364	241	0.663	-0.593	-4.587	4.49688484492552e-06	1.18878561825411e-05	0	0.0117	0.0085	0.0085	TRUE	0.0175
CNAG_00152	90	188	156	123	145	140	114	145	134	132	149	146	136.74	131	142	1.08	0.111	0.658	0.510474440299413	0.57542094087216	0	0.0158	0.0131	0.0131	TRUE	0.1097
CNAG_00153	141	181	195	118	137	126	179	140	167	127	141	131	147.5	162	133	0.827	-0.275	-1.652	0.0985024050095523	0.134924790178514	0	0.0152	0.013	0.013	TRUE	0.1668
CNAG_00154	237	410	299	379	371	359	301	316	256	407	382	375	339.5	291	388	1.332	0.414	3.134	0.00172493544289902	0.00325588118553281	0.004	0.0114	0.0096	0.0096	TRUE	0.1309
CNAG_00155	2	0	1	0	0	0	3	0	1	0	0	0	0.57	1	0	0.182	-2.459	-1.131	0.257939397498533	0.318911135622168	0	1.7962	1.9575	1.9575	TRUE	0.1461
CNAG_00156	393	690	578	492	499	439	499	532	496	529	513	458	504.48	509	500	0.982	-0.027	-0.228	0.81961472657893	0.853864297279346	0.0016	0.0104	0.008	0.008	TRUE	0.063
CNAG_00157	672	851	559	600	386	493	853	657	479	645	397	514	590.86	663	519	0.783	-0.353	-1.153	0.248881121807489	0.309335324429941	0.0658	0.0101	0.0233	0.0658	TRUE	0.1667
CNAG_00158	107	194	150	123	146	154	136	150	129	132	150	161	142.86	138	148	1.068	0.095	0.576	0.564512159983452	0.626003663124506	0	0.0155	0.0128	0.0128	TRUE	0.0862
CNAG_00159	238	262	246	164	131	155	302	202	211	176	135	162	197.98	238	158	0.666	-0.587	-3.334	0.000855525889830958	0.00168127081514248	0.0296	0.0135	0.017	0.017	TRUE	0.5655
CNAG_00160	26	46	35	57	63	52	33	35	30	61	65	54	46.47	33	60	1.828	0.871	3.396	0.00068322769786957	0.00136425852211255	0	0.0302	0.0243	0.0243	TRUE	0.0624
CNAG_00161	168	290	215	211	162	227	213	224	184	227	167	237	208.6	207	210	1.014	0.02	0.125	0.900716222124326	0.920938858454014	0.0176	0.0132	0.0142	0.0142	TRUE	0.3595
CNAG_00162	2929	4726	3710	8184	8474	8452	3719	3646	3181	8796	8716	8817	6145.76	3515	8776	2.497	1.32	13.483	1.96291030957924e-41	3.39459248727488e-40	0.0032	0.0085	0.0067	0.0067	TRUE	0.0846
CNAG_00163	237	392	378	412	447	434	301	302	324	443	460	453	380.45	309	452	1.46	0.546	4.509	6.5040255041883e-06	1.68739074132587e-05	0	0.011	0.0079	0.0079	TRUE	0.021
CNAG_00164	89	178	140	312	314	343	113	137	120	335	323	358	231.08	123	339	2.726	1.447	9.817	9.54656143253393e-23	8.06088518487506e-22	0	0.0128	0.0103	0.0103	TRUE	0.1067
CNAG_00165	418	621	636	279	365	324	531	479	545	300	375	338	428.06	518	338	0.652	-0.616	-4.778	1.76757302704544e-06	4.83745646945008e-06	0.0058	0.0107	0.0095	0.0095	TRUE	0.1087
CNAG_00166	77	136	185	118	104	93	98	105	159	127	107	97	115.35	121	110	0.91	-0.136	-0.671	0.502175821880856	0.567565029660511	0.0372	0.0171	0.021	0.021	TRUE	0.8065
CNAG_00167	143	218	209	295	307	293	182	168	179	317	316	306	244.57	176	313	1.778	0.83	6.067	1.30681911740275e-09	4.80456479600549e-09	0	0.0125	0.0091	0.0091	TRUE	0.019
CNAG_00171	150	286	220	175	209	179	190	221	189	188	215	187	198.25	200	197	0.981	-0.028	-0.186	0.852535163652417	0.879442419648091	0	0.0135	0.0112	0.0112	TRUE	0.0975
CNAG_00172	95	245	276	13	17	13	121	189	237	14	17	14	98.55	182	15	0.082	-3.61	-11.999	3.59668837965004e-33	4.77067540221154e-32	0.0684	0.0186	0.0277	0.0277	TRUE	0.0844
CNAG_00173	152	170	182	155	148	167	193	131	156	167	152	174	162.2	160	164	1.037	0.052	0.307	0.759181596368531	0.80250385644602	0.0148	0.0146	0.0146	0.0146	TRUE	0.2979
CNAG_00174	148	255	248	333	350	286	188	197	213	358	360	298	268.92	199	339	1.698	0.763	5.428	5.68683895897495e-08	1.80969363809964e-07	0.0043	0.0121	0.0103	0.0103	TRUE	0.124
CNAG_00175	71	121	124	118	147	106	90	93	106	127	151	111	113.07	96	130	1.337	0.419	2.269	0.0232881074129261	0.0364394893748645	0.0084	0.0173	0.0157	0.0157	TRUE	0.2207
CNAG_00176	973	1882	1656	403	476	420	1235	1452	1420	433	490	438	911.33	1369	454	0.331	-1.595	-13.76	4.42551108288943e-43	8.12652317398325e-42	0.005	0.0095	0.0082	0.0082	TRUE	0.0852
CNAG_00177	20	68	58	12	7	11	25	52	50	13	7	11	26.53	42	10	0.242	-2.045	-5.198	2.01084301563962e-07	6.09876759088247e-07	0.0772	0.0465	0.0506	0.0506	TRUE	0.77
CNAG_00178	102	155	138	270	274	283	129	120	118	290	282	295	205.77	122	289	2.369	1.244	8.471	2.43920347567854e-17	1.54709368081338e-16	0	0.0133	0.0099	0.0099	TRUE	0.0214
CNAG_00179	25	49	32	61	66	60	32	38	27	66	68	63	48.84	32	66	2.012	1.009	3.972	7.13345880935704e-05	0.00016146009651	0	0.0291	0.024	0.024	TRUE	0.1967
CNAG_00180	665	946	791	870	773	960	844	730	678	935	795	1001	830.65	751	910	1.215	0.281	2.233	0.0255335216565512	0.0396768622465654	0.0113	0.0096	0.0102	0.0102	TRUE	0.147
CNAG_00181	272	473	385	427	468	491	345	365	330	459	481	512	415.47	347	484	1.396	0.481	3.96	7.50862265955417e-05	0.000169278552433711	0	0.0108	0.0082	0.0082	TRUE	0.0298
CNAG_00182	545	807	703	477	477	568	692	623	603	513	491	593	585.51	639	532	0.834	-0.262	-2.159	0.0308593588035878	0.0469697593554608	0.0052	0.0101	0.0089	0.0089	TRUE	0.1162
CNAG_00183	522	878	717	579	614	560	663	677	615	622	632	584	632.14	652	613	0.94	-0.089	-0.797	0.425183048662177	0.493939456398459	0	0.01	0.0073	0.0073	TRUE	0.0299
CNAG_00184	313	535	447	490	511	502	397	413	383	527	526	524	461.55	398	526	1.32	0.401	3.473	0.000514578498165299	0.00104491252109606	0	0.0106	0.0074	0.0074	TRUE	0.0137
CNAG_00185	348	630	525	665	700	672	442	486	450	715	720	701	585.62	459	712	1.547	0.63	5.651	1.59930273563058e-08	5.35006708476617e-08	0	0.0101	0.0072	0.0072	TRUE	0.0315
CNAG_00186	59	81	89	62	72	82	75	62	76	67	74	86	73.32	71	76	1.064	0.089	0.421	0.673498471233346	0.726390141165043	0	0.0222	0.0188	0.0188	TRUE	0.1253
CNAG_00187	331	480	487	418	464	474	420	370	418	449	477	494	438.18	403	473	1.179	0.237	1.956	0.0504298846504467	0.073435630366063	0.0015	0.0107	0.0083	0.0083	TRUE	0.0604
CNAG_00188	186	301	284	166	169	209	236	232	243	178	174	218	213.69	237	190	0.801	-0.32	-2.166	0.0302734504458176	0.0461602544632545	0.0022	0.0131	0.0109	0.0109	TRUE	0.1785
CNAG_00189	208	336	275	229	249	239	264	259	236	246	256	249	251.77	253	250	0.992	-0.012	-0.089	0.928684562546084	0.943566456998307	0	0.0124	0.0092	0.0092	TRUE	0.0409
CNAG_00190	301	521	447	758	740	673	382	402	383	815	761	702	574.2	389	759	1.949	0.963	8.288	1.15616832814207e-16	7.00779578486114e-16	0.002	0.0101	0.0078	0.0078	TRUE	0.0514
CNAG_00191	57	120	105	69	65	75	72	93	90	74	67	78	79.04	85	73	0.852	-0.231	-1.124	0.261033192962491	0.322211373532125	0	0.0212	0.0177	0.0177	TRUE	0.1316
CNAG_00192	30	59	57	59	60	46	38	46	49	63	62	48	50.93	44	58	1.295	0.373	1.513	0.130392552703345	0.173763466156174	0	0.0282	0.0241	0.0241	TRUE	0.1834
CNAG_00193	222	470	461	781	859	744	282	363	395	839	884	776	589.79	347	833	2.39	1.257	9.449	3.40882055710882e-21	2.67037307633146e-20	0.0132	0.0101	0.0108	0.0108	TRUE	0.2771
CNAG_00194	245	370	358	347	464	478	311	285	307	373	477	499	375.38	301	450	1.496	0.581	4.204	2.6208384655765e-05	6.26415239970366e-05	0.0107	0.0111	0.011	0.011	TRUE	0.2559
CNAG_00195	297	393	364	234	250	298	377	303	312	251	257	311	301.98	331	273	0.83	-0.27	-1.88	0.0600486855531968	0.0861568097067607	0.0105	0.0117	0.0114	0.0114	TRUE	0.1631
CNAG_00229	99	138	115	286	253	270	126	106	99	307	260	282	196.67	110	283	2.589	1.372	8.72	2.79119912005605e-18	1.86745163458402e-17	0.0037	0.0135	0.0117	0.0117	TRUE	0.1255
CNAG_00231	63	88	121	129	136	137	80	68	104	139	140	143	112.18	84	141	1.675	0.744	3.917	8.96789687526373e-05	0.00020065412235482	0.0129	0.0174	0.0166	0.0166	TRUE	0.4542
CNAG_00232	8645	12427	11509	1974	1993	2153	10975	9588	9868	2122	2050	2246	6141.37	10144	2139	0.211	-2.245	-22.647	1.49025113890885e-113	1.07156900314593e-111	0.0033	0.0085	0.0068	0.0068	TRUE	0.0626
CNAG_00233	421	613	560	360	373	443	534	473	480	387	384	462	453.38	496	411	0.83	-0.268	-2.121	0.0339220330590902	0.051175222576556	0.0053	0.0106	0.0093	0.0093	TRUE	0.1372
CNAG_00234	100	158	137	95	123	105	127	122	117	102	127	110	117.41	122	113	0.925	-0.112	-0.637	0.524280110434318	0.588555042625608	0	0.017	0.0136	0.0136	TRUE	0.1149
CNAG_00235	88	187	165	572	627	709	112	144	141	615	645	740	399.46	132	667	4.982	2.317	16.23	3.09746609261621e-59	9.32105325051159e-58	0.0083	0.0109	0.0104	0.0104	TRUE	0.1607
CNAG_00236	60	106	133	80	68	71	76	82	114	86	70	74	83.66	91	77	0.84	-0.252	-1.187	0.235393046046974	0.294986222261398	0.0201	0.0205	0.0204	0.0204	TRUE	0.5081
CNAG_00237	707	1233	1329	1745	1861	1731	898	951	1139	1875	1914	1806	1430.62	996	1865	1.87	0.903	7.961	1.70819984091757e-15	9.63560124963493e-15	0.0074	0.0091	0.0085	0.0085	TRUE	0.1904
CNAG_00238	972	1919	1971	1867	1963	1783	1234	1481	1690	2007	2019	1860	1715.02	1468	1962	1.334	0.416	3.436	0.000591378472053524	0.00119235724397805	0.0122	0.009	0.01	0.01	TRUE	0.2279
CNAG_00239	55	119	109	99	86	88	70	92	93	106	88	92	90.29	85	95	1.112	0.153	0.772	0.440010093152577	0.507806883988048	0.0036	0.0196	0.0171	0.0171	TRUE	0.189
CNAG_00240	77	201	193	137	171	110	98	155	165	147	176	115	142.7	139	146	1.036	0.051	0.255	0.798675941581833	0.836259251524449	0.0516	0.0155	0.0222	0.0222	TRUE	0.3613
CNAG_00241	135	318	257	276	236	234	171	245	220	297	243	244	236.76	212	261	1.22	0.287	1.817	0.0692047416363421	0.0981190514981015	0.0177	0.0126	0.0137	0.0137	TRUE	0.2781
CNAG_00242	8	5	2	6	9	8	10	4	2	6	9	8	6.63	5	8	1.649	0.721	1.081	0.279528494210851	0.342749801463709	0.136	0.161	0.1587	0.1587	TRUE	0.9843
CNAG_00243	85	119	142	112	131	127	108	92	122	120	135	132	118.18	107	129	1.209	0.273	1.526	0.127025419812735	0.169839624729066	0	0.0169	0.0147	0.0147	TRUE	0.1843
CNAG_00246	138	262	274	210	234	190	175	202	235	226	241	198	212.81	204	222	1.08	0.111	0.718	0.472605946379472	0.539713249021566	0.0103	0.0131	0.0125	0.0125	TRUE	0.1892
CNAG_00247	226	406	322	116	81	55	287	313	276	125	83	57	190.27	292	88	0.302	-1.727	-8.804	1.32545305766459e-18	9.07231446583848e-18	0.0592	0.0137	0.0201	0.0201	TRUE	1.1965
CNAG_00248	67	116	126	95	102	110	85	89	108	102	105	115	100.73	94	107	1.134	0.181	0.968	0.332843450019302	0.400009431224815	0	0.0184	0.0153	0.0153	TRUE	0.1661
CNAG_00249	154	283	238	141	155	140	196	218	204	152	159	146	179.15	206	152	0.738	-0.439	-2.909	0.00363085504408897	0.00653209660420642	0	0.014	0.0107	0.0107	TRUE	0.0317
CNAG_00250	255	398	400	65	61	56	324	307	343	70	63	58	194.13	325	64	0.196	-2.35	-13.9	6.3163641477921e-44	1.19853009704355e-42	0	0.0136	0.0109	0.0109	TRUE	0.0613
CNAG_00251	61	77	62	100	80	88	77	59	53	107	82	92	78.59	63	94	1.501	0.586	2.737	0.006202140405064	0.0107940945495522	0.0123	0.0213	0.0199	0.0199	TRUE	0.2744
CNAG_00252	58	95	86	51	52	73	74	73	74	55	53	76	67.52	74	61	0.836	-0.258	-1.166	0.243464857717375	0.303597744262028	0	0.0234	0.0203	0.0203	TRUE	0.3757
CNAG_00253	196	360	268	197	244	217	249	278	230	212	251	226	240.91	252	230	0.91	-0.136	-0.942	0.346177743515394	0.414212675766975	0.0049	0.0126	0.0108	0.0108	TRUE	0.097
CNAG_00254	493	652	510	425	459	442	626	503	437	457	472	461	492.69	522	463	0.891	-0.166	-1.214	0.224931261893219	0.283540404132235	0.0139	0.0104	0.0115	0.0115	TRUE	0.3363
CNAG_00255	138	204	203	174	253	197	175	157	174	187	260	206	193.23	169	218	1.292	0.37	2.305	0.0211928132539112	0.0334648027959712	0.0122	0.0136	0.0133	0.0133	TRUE	0.323
CNAG_00256	325	528	553	340	380	328	413	407	474	365	391	342	398.76	431	366	0.848	-0.238	-1.874	0.0609617826358632	0.0874118256057057	0.0037	0.0109	0.009	0.009	TRUE	0.0898
CNAG_00257	276	545	507	604	663	576	350	420	435	649	682	601	522.92	402	644	1.596	0.675	5.428	5.69831710394567e-08	1.81216034157602e-07	0.0053	0.0103	0.0091	0.0091	TRUE	0.1322
CNAG_00258	133	279	224	125	120	136	169	215	192	134	123	142	162.63	192	133	0.69	-0.536	-3.307	0.000944628696464592	0.00184520459661492	0.0046	0.0146	0.0126	0.0126	TRUE	0.1249
CNAG_00259	338	605	555	202	247	248	429	467	476	217	254	259	350.27	457	243	0.531	-0.912	-6.973	3.10333916602965e-12	1.38464466643687e-11	0.0015	0.0113	0.0091	0.0091	TRUE	0.0969
CNAG_00260	331	548	518	241	244	234	420	423	444	259	251	244	340.21	429	251	0.586	-0.772	-6.157	7.41231419333779e-10	2.77291994823058e-09	0	0.0113	0.0081	0.0081	TRUE	0.0112
CNAG_00261	2087	3236	2989	2804	2830	2429	2650	2497	2563	3014	2911	2534	2694.55	2570	2820	1.097	0.134	1.306	0.191564648747165	0.245215153705378	0.0039	0.0087	0.0072	0.0072	TRUE	0.0953
CNAG_00262	13	22	9	15	6	18	17	17	8	16	6	19	13.71	14	14	1.003	0.004	0.009	0.992649711708945	0.994396565579088	0.1526	0.0822	0.0909	0.0909	TRUE	0.9954
CNAG_00263	168	306	236	304	317	325	213	236	202	327	326	339	273.92	217	331	1.519	0.603	4.486	7.26140788463778e-06	1.86406152799552e-05	0	0.0121	0.0093	0.0093	TRUE	0.0706
CNAG_00264	1023	1399	1077	1838	2031	2200	1299	1079	923	1975	2089	2295	1610.16	1100	2120	1.93	0.949	7.428	1.10429568681507e-13	5.49813690716746e-13	0.0166	0.009	0.0111	0.0111	TRUE	0.2895
CNAG_00265	669	1091	948	258	231	281	849	842	813	277	238	293	551.98	835	269	0.323	-1.632	-13.354	1.12676414049553e-40	1.90990715725186e-39	0.0002	0.0102	0.0082	0.0082	TRUE	0.1199
CNAG_00266	258	432	362	202	226	261	328	333	310	217	232	272	282.17	324	240	0.744	-0.428	-3.107	0.00188972300393358	0.00353856848680654	0.0028	0.012	0.01	0.01	TRUE	0.1463
CNAG_00267	80	121	121	155	144	139	102	93	104	167	148	145	126.39	100	153	1.542	0.625	3.652	0.000260554791345009	0.000551549358437483	0	0.0164	0.0129	0.0129	TRUE	0.0601
CNAG_00268	356	669	702	1571	1515	1576	452	516	602	1688	1558	1644	1076.8	523	1630	3.105	1.635	13.657	1.8277542569401e-42	3.26134801584847e-41	0.0093	0.0093	0.0091	0.0091	TRUE	0.2005
CNAG_00269	155	298	175	28	43	21	197	230	150	30	44	22	112.16	192	32	0.167	-2.582	-10.738	6.76403136208093e-27	6.83507370330988e-26	0.0565	0.0174	0.0229	0.0229	TRUE	0.2709
CNAG_00270	1708	2299	1693	623	660	842	2168	1774	1452	670	679	878	1270.08	1798	742	0.413	-1.275	-8.579	9.55995000698509e-18	6.225359246684e-17	0.0311	0.0092	0.0149	0.0149	TRUE	0.1202
CNAG_00271	183	301	261	151	179	189	232	232	224	162	184	197	205.32	229	181	0.79	-0.34	-2.321	0.0203026470816746	0.0321929856580592	0	0.0133	0.0105	0.0105	TRUE	0.0879
CNAG_00272	140	321	265	317	333	293	178	248	227	341	343	306	273.58	218	330	1.503	0.588	4.008	6.12175224868218e-05	0.000139718308088032	0.0099	0.0121	0.0118	0.0118	TRUE	0.2487
CNAG_00273	38	77	80	30	43	42	48	59	69	32	44	44	49.42	59	40	0.677	-0.563	-2.204	0.0275525647079426	0.042466509368221	0	0.0289	0.0259	0.0259	TRUE	0.1842
CNAG_00274	43	123	105	92	116	126	55	95	90	99	119	131	98.19	80	116	1.436	0.522	2.488	0.012843701159888	0.0211665434555356	0.0363	0.0187	0.0214	0.0214	TRUE	0.5833
CNAG_00275	134	217	138	1037	1022	1201	170	167	118	1115	1051	1253	645.74	152	1140	7.533	2.913	20.244	4.04609765485799e-91	2.07811226167932e-89	0.0169	0.0099	0.0113	0.0113	TRUE	0.4185
CNAG_00276	81	143	109	193	225	252	103	110	93	207	231	263	168.06	102	234	2.287	1.194	7.249	4.18838849665705e-13	1.99101474047768e-12	0	0.0144	0.0127	0.0127	TRUE	0.1291
CNAG_00277	195	259	219	364	323	400	248	200	188	391	332	417	295.98	212	380	1.808	0.854	5.788	7.11617810963017e-09	2.46254370146321e-08	0.013	0.0118	0.0121	0.0121	TRUE	0.2164
CNAG_00278	225	363	298	177	192	224	286	280	255	190	197	234	240.43	274	207	0.758	-0.4	-2.79	0.00526393276835004	0.00926750637644308	0.0029	0.0126	0.0105	0.0105	TRUE	0.1367
CNAG_00279	2001	2822	2411	971	965	1164	2540	2177	2067	1044	993	1214	1672.53	2261	1084	0.479	-1.061	-8.923	4.55832287725787e-19	3.21009315201531e-18	0.0107	0.009	0.0095	0.0095	TRUE	0.1387
CNAG_00280	848	1405	1250	725	813	814	1077	1084	1072	779	836	849	949.48	1078	821	0.763	-0.391	-3.812	0.000137611541743544	0.000300231377084046	0	0.0094	0.0065	0.0065	TRUE	0.024
CNAG_00283	79	134	136	196	219	170	100	103	117	211	225	177	155.59	107	204	1.909	0.933	5.606	2.06979511333849e-08	6.84686218848193e-08	0	0.0149	0.013	0.013	TRUE	0.1464
CNAG_00284	36	80	69	183	171	171	46	62	59	197	176	178	119.59	56	184	3.259	1.704	9.103	8.7618601916406e-20	6.44959773373889e-19	0	0.0168	0.0141	0.0141	TRUE	0.154
CNAG_00285	130	276	183	430	455	391	165	213	157	462	468	408	312.15	178	446	2.489	1.315	8.964	3.1219592028103e-19	2.23076394502062e-18	0.012	0.0116	0.0117	0.0117	TRUE	0.3397
CNAG_00286	428	762	767	464	434	564	543	588	658	499	446	588	553.72	596	511	0.856	-0.225	-1.7	0.0890935318355234	0.123297794969299	0.0118	0.0102	0.0107	0.0107	TRUE	0.204
CNAG_00287	1829	2741	2436	653	624	708	2322	2115	2089	702	642	739	1434.6	2175	694	0.319	-1.647	-15.403	1.56917541346965e-53	3.97001379607822e-52	0.0028	0.0091	0.0073	0.0073	TRUE	0.0515
CNAG_00288	408	656	487	298	311	428	518	506	418	320	320	446	421.38	481	362	0.755	-0.406	-2.709	0.00674905010707076	0.0116509379028053	0.0232	0.0108	0.0137	0.0137	TRUE	0.4737
CNAG_00289	122	192	196	182	196	205	155	148	168	196	202	214	180.35	157	204	1.297	0.376	2.495	0.0126058039900651	0.020824727220347	0	0.014	0.0107	0.0107	TRUE	0.0437
CNAG_00290	214	394	371	345	391	354	272	304	318	371	402	369	339.33	298	381	1.274	0.349	2.723	0.0064739202048984	0.0112101482566393	0	0.0114	0.0089	0.0089	TRUE	0.0598
CNAG_00291	175	403	314	176	214	179	222	311	269	189	220	187	233.05	267	199	0.739	-0.437	-2.807	0.00500438041173816	0.0088333133314169	0.0143	0.0127	0.0131	0.0131	TRUE	0.1547
CNAG_00292	699	1298	1187	247	262	287	887	1001	1018	265	269	299	623.49	969	278	0.287	-1.802	-14.9	3.3093275417004e-50	7.48543590640908e-49	0.0032	0.01	0.0082	0.0082	TRUE	0.0618
CNAG_00293	532	810	667	439	447	471	675	625	572	472	460	491	549.19	624	474	0.761	-0.393	-3.351	0.000805459523055205	0.00159112030132739	0.0024	0.0102	0.0081	0.0081	TRUE	0.063
CNAG_00294	334	550	500	315	349	292	424	424	429	339	359	305	379.87	426	334	0.785	-0.35	-2.817	0.00484349124237243	0.00857147375042644	0	0.011	0.0084	0.0084	TRUE	0.0678
CNAG_00295	1	1	1	1	0	3	1	1	1	1	0	3	1.18	1	1	1.489	0.574	0.381	0.703456516832391	0.753537943622716	0	0.8633	0.7653	0.7653	TRUE	0.3638
CNAG_00299	186	378	355	119	140	117	236	292	304	128	144	122	204.35	277	131	0.471	-1.085	-6.878	6.07965224690477e-12	2.65198623873605e-11	0.0082	0.0133	0.0122	0.0122	TRUE	0.1716
CNAG_00300	273	499	422	251	272	231	347	385	362	270	280	241	313.98	365	264	0.722	-0.471	-3.589	0.000332036309610519	0.000691928014322592	0	0.0116	0.0091	0.0091	TRUE	0.0626
CNAG_00301	567	861	629	1175	1260	1253	720	664	539	1263	1296	1307	964.89	641	1289	2.014	1.01	8.38	5.30580861819283e-17	3.27999806976246e-16	0.0088	0.0094	0.0093	0.0093	TRUE	0.2304
CNAG_00302	15	25	34	56	68	69	19	19	29	60	70	72	44.93	22	67	2.971	1.571	5.655	1.56044035774387e-08	5.22774305235331e-08	0	0.0309	0.0271	0.0271	TRUE	0.4362
CNAG_00303	11	9	9	25	17	24	14	7	8	27	17	25	16.34	10	23	2.528	1.338	3.058	0.00223014195115721	0.00413970099683557	0	0.0703	0.064	0.064	TRUE	0.4047
CNAG_00304	164	269	171	80	79	121	208	208	147	86	81	126	142.64	188	98	0.523	-0.935	-4.73	2.24488905653982e-06	6.0780171007624e-06	0.0406	0.0155	0.0202	0.0202	TRUE	0.6256
CNAG_00305	1458	2352	2269	426	522	505	1851	1815	1945	458	537	527	1188.77	1870	507	0.271	-1.882	-17.258	9.69475190757245e-67	3.43133939277862e-65	0.0024	0.0092	0.0073	0.0073	TRUE	0.0838
CNAG_00306	263	410	373	160	164	178	334	316	320	172	169	186	249.39	323	176	0.543	-0.88	-6.396	1.59374548756718e-10	6.26042290142118e-10	0	0.0124	0.0092	0.0092	TRUE	0.0279
CNAG_00307	411	558	418	353	389	411	522	431	358	379	400	429	419.82	437	403	0.926	-0.111	-0.778	0.4364168815876	0.504427025063434	0.017	0.0108	0.0123	0.0123	TRUE	0.223
CNAG_00308	220	452	385	443	436	393	279	349	330	476	448	410	382.11	319	445	1.386	0.471	3.581	0.000342215651512951	0.000711621039721452	0.0059	0.011	0.0098	0.0098	TRUE	0.124
CNAG_00309	193	385	331	439	434	394	245	297	284	472	446	411	359.18	275	443	1.602	0.68	5.195	2.04912951894505e-07	6.20736307934085e-07	0.0036	0.0112	0.0094	0.0094	TRUE	0.0928
CNAG_00310	120	198	166	155	153	136	152	153	142	167	157	142	152.21	149	155	1.042	0.059	0.37	0.711705664579757	0.760585324584531	0	0.015	0.0117	0.0117	TRUE	0.0597
CNAG_00311	615	877	826	338	380	329	781	677	708	363	391	343	543.82	722	366	0.508	-0.978	-8.151	3.60286193147051e-16	2.11816893230346e-15	0.003	0.0102	0.0083	0.0083	TRUE	0.0576
CNAG_00312	231	411	328	173	176	226	293	317	281	186	181	236	249.05	297	201	0.675	-0.566	-3.844	0.000121112640867064	0.000266276295385554	0.0076	0.0124	0.0114	0.0114	TRUE	0.2502
CNAG_00313	114	218	172	217	217	223	145	168	147	233	223	233	191.57	153	230	1.491	0.576	3.874	0.000106896266933489	0.00023646645059024	0	0.0137	0.0106	0.0106	TRUE	0.081
CNAG_00314	253	413	269	168	151	168	321	319	231	181	155	175	230.27	290	170	0.588	-0.765	-4.762	1.91568206790088e-06	5.2218771771073e-06	0.0175	0.0128	0.0139	0.0139	TRUE	0.376
CNAG_00315	3271	4087	2648	9940	10372	10575	4153	3153	2270	10683	10668	11032	6993.23	3192	10794	3.384	1.759	11.156	6.67140955004159e-29	7.57016588643424e-28	0.0434	0.0085	0.0177	0.0177	TRUE	0.837
CNAG_00316	953	1378	1219	756	696	830	1210	1063	1045	813	716	866	952.07	1106	798	0.722	-0.469	-4.041	5.32633419894229e-05	0.000122546948174385	0.0063	0.0094	0.0086	0.0086	TRUE	0.0967
CNAG_00317	122	198	204	162	166	125	155	153	175	174	171	130	159.63	161	158	0.984	-0.024	-0.143	0.885977873675772	0.908725954216096	0.0086	0.0147	0.0135	0.0135	TRUE	0.2522
CNAG_00318	726	957	865	652	615	663	922	738	742	701	633	692	737.77	801	675	0.845	-0.242	-1.986	0.0470135235220445	0.0689161757895034	0.008	0.0097	0.0094	0.0094	TRUE	0.2002
CNAG_00319	417	575	590	290	324	301	529	444	506	312	333	314	406.3	493	320	0.65	-0.621	-4.932	8.15387378700982e-07	2.3178989529365e-06	0.0033	0.0109	0.0088	0.0088	TRUE	0.0929
CNAG_00320	47	117	106	65	61	44	60	90	91	70	63	46	69.89	80	60	0.732	-0.451	-1.94	0.0524358861063143	0.0761133739889997	0.0324	0.0229	0.0243	0.0243	TRUE	0.3906
CNAG_00321	20	26	19	49	45	50	25	20	16	53	46	52	35.47	20	50	2.493	1.318	4.404	1.06440094224055e-05	2.6869633541926e-05	0	0.0369	0.0309	0.0309	TRUE	0.1901
CNAG_00322	89	150	122	205	243	245	113	116	105	220	250	256	176.53	111	242	2.179	1.124	7.181	6.91265921264731e-13	3.22543545639302e-12	0	0.0141	0.0112	0.0112	TRUE	0.0669
CNAG_00323	12	18	15	8	3	5	15	14	13	9	3	5	9.81	14	6	0.403	-1.313	-2.36	0.0182722154551256	0.0292930072222396	0	0.1115	0.0954	0.0954	TRUE	0.4463
CNAG_00326	917	1437	1187	779	817	807	1164	1109	1018	837	840	842	968.33	1097	840	0.766	-0.384	-3.643	0.000269336531039932	0.000569256758519114	0.0015	0.0094	0.0069	0.0069	TRUE	0.0479
CNAG_00327	78	146	138	42	35	45	99	113	118	45	36	47	76.35	110	43	0.386	-1.373	-6.26	3.85943031814157e-10	1.47696182090897e-09	0	0.0216	0.0181	0.0181	TRUE	0.1459
CNAG_00328	223	336	291	432	485	396	283	259	249	464	499	413	361.35	264	459	1.743	0.802	6.123	9.17070391770719e-10	3.40832853437747e-09	0.0041	0.0112	0.0094	0.0094	TRUE	0.0881
CNAG_00329	444	638	572	302	344	291	564	492	490	325	354	304	421.39	515	328	0.637	-0.651	-5.159	2.48910011828013e-07	7.48373367428326e-07	0.0035	0.0108	0.009	0.009	TRUE	0.0736
CNAG_00330	52	111	110	103	105	101	66	86	94	111	108	105	95	82	108	1.303	0.382	1.974	0.0483878284697643	0.0706578145098246	0	0.019	0.0164	0.0164	TRUE	0.2191
CNAG_00331	29	56	42	85	79	85	37	43	36	91	81	89	62.89	39	87	2.238	1.162	5.079	3.7979770361235e-07	1.12214451270587e-06	0	0.0245	0.0196	0.0196	TRUE	0.0956
CNAG_00332	59	106	90	287	277	286	75	82	77	308	285	298	187.59	78	297	3.799	1.926	12.092	1.15712500609964e-33	1.5559686843832e-32	0	0.0138	0.0105	0.0105	TRUE	0.0191
CNAG_00333	310	446	447	145	153	166	394	344	383	156	157	173	267.88	374	162	0.435	-1.201	-8.577	9.78008142355298e-18	6.36264154326575e-17	0	0.0122	0.0096	0.0096	TRUE	0.0577
CNAG_00334	5910	10875	10589	3004	3288	2969	7503	8391	9079	3229	3382	3097	5780	8324	3236	0.389	-1.363	-13.188	1.02965518928822e-39	1.69893106232556e-38	0.0052	0.0085	0.0075	0.0075	TRUE	0.0904
CNAG_00335	559	866	802	476	456	579	710	668	688	512	469	604	608.34	689	528	0.768	-0.381	-3.112	0.00186123295301061	0.00349192043450027	0.0065	0.01	0.0091	0.0091	TRUE	0.1844
CNAG_00337	836	1475	1192	735	749	642	1061	1138	1022	790	770	670	908.57	1074	743	0.692	-0.531	-4.737	2.16442175594153e-06	5.8764566831624e-06	0.0041	0.0095	0.0079	0.0079	TRUE	0.0889
CNAG_00342	95	240	209	108	154	126	121	185	179	116	158	131	148.48	162	135	0.83	-0.27	-1.447	0.147996929397155	0.194828873523216	0.0312	0.0152	0.0182	0.0182	TRUE	0.4602
CNAG_00343	168	236	238	124	144	142	213	182	204	133	148	148	171.49	200	143	0.719	-0.475	-3.056	0.00224485855299202	0.00416588665457444	0	0.0143	0.0114	0.0114	TRUE	0.0702
CNAG_00344	77	134	118	101	108	98	98	103	101	109	111	102	104.03	101	107	1.063	0.088	0.488	0.625877169253429	0.681985475063036	0	0.0181	0.0137	0.0137	TRUE	0.0168
CNAG_00345	440	666	603	530	499	480	559	514	517	570	513	501	528.84	530	528	0.998	-0.003	-0.028	0.977401456042138	0.982579741901964	0.0014	0.0103	0.0079	0.0079	TRUE	0.0556
CNAG_00346	128	189	154	154	166	169	163	146	132	166	171	176	158.82	147	171	1.17	0.227	1.432	0.152216360147933	0.1996524493415	0	0.0147	0.0117	0.0117	TRUE	0.0806
CNAG_00347	90	226	184	142	174	168	114	174	158	153	179	175	158.87	149	169	1.124	0.168	0.97	0.332244582684415	0.399475765933924	0.0185	0.0147	0.0154	0.0154	TRUE	0.3738
CNAG_00348	75	116	102	197	204	180	95	89	87	212	210	188	146.92	90	203	2.246	1.167	7.067	1.57856954390452e-12	7.18401635870206e-12	0	0.0153	0.0119	0.0119	TRUE	0.0474
CNAG_00349	28	34	31	64	87	67	36	26	27	69	89	70	52.75	30	76	2.63	1.395	5.43	5.64657917852004e-08	1.79821829223638e-07	0	0.0276	0.0244	0.0244	TRUE	0.2197
CNAG_00351	151	219	222	90	60	84	192	169	190	97	62	88	132.85	184	82	0.447	-1.162	-6.295	3.06823345004730e-10	1.1847994741251e-09	0.0128	0.016	0.0155	0.0155	TRUE	0.4415
CNAG_00352	217	302	262	143	160	213	275	233	225	154	165	222	212.26	244	180	0.74	-0.434	-2.645	0.00817495013793546	0.0138706121192839	0.0199	0.0131	0.0145	0.0145	TRUE	0.446
CNAG_00353	96	187	134	104	103	145	122	144	115	112	106	151	125	127	123	0.965	-0.051	-0.273	0.785050245291618	0.824013249168261	0.0187	0.0165	0.0169	0.0169	TRUE	0.4097
CNAG_00354	742	1263	1198	599	692	644	942	974	1027	644	712	672	828.49	981	676	0.688	-0.539	-5.024	5.05341200150835e-07	1.47269016136107e-06	0.0009	0.0096	0.007	0.007	TRUE	0.0256
CNAG_00355	1069	1466	1346	691	595	727	1357	1131	1154	743	612	758	959.22	1214	704	0.581	-0.784	-6.377	1.80312730800127e-10	7.05046516368443e-10	0.0101	0.0094	0.0097	0.0097	TRUE	0.156
CNAG_00356	718	1314	1184	720	727	745	912	1014	1015	774	748	777	873.21	980	766	0.781	-0.357	-3.366	0.000763009790990422	0.00151251302445025	0.001	0.0095	0.0069	0.0069	TRUE	0.0427
CNAG_00357	213	285	251	171	169	149	270	220	215	184	174	155	203.09	235	171	0.731	-0.452	-2.933	0.00335295846060354	0.00607212599267835	0.0068	0.0134	0.012	0.012	TRUE	0.1728
CNAG_00358	188	237	240	147	158	164	239	183	206	158	163	171	186.48	209	164	0.789	-0.342	-2.197	0.028032696745685	0.0430898630670059	0.0055	0.0138	0.012	0.012	TRUE	0.152
CNAG_00359	74	127	113	82	102	102	94	98	97	88	105	106	98.04	96	100	1.036	0.051	0.273	0.784849397313163	0.823929035353653	0	0.0187	0.0148	0.0148	TRUE	0.1001
CNAG_00360	402	595	511	465	475	522	510	459	438	500	489	545	490.07	469	511	1.092	0.127	1.055	0.291314621713046	0.35554228710413	0.0024	0.0104	0.0083	0.0083	TRUE	0.0637
CNAG_00361	573	897	834	688	673	619	727	692	715	739	692	646	701.99	711	692	0.974	-0.038	-0.349	0.726849160686614	0.774466794049331	0.001	0.0098	0.0073	0.0073	TRUE	0.0413
CNAG_00362	358	572	481	357	367	356	454	441	412	384	377	371	406.79	436	377	0.867	-0.206	-1.726	0.0843862971572543	0.117401791421834	0	0.0109	0.0078	0.0078	TRUE	0.0264
CNAG_00363	483	875	777	1296	1369	1129	613	675	666	1393	1408	1178	988.87	651	1326	2.033	1.023	8.993	2.40867858397081e-19	1.73196667443206e-18	0.0054	0.0094	0.0082	0.0082	TRUE	0.1153
CNAG_00364	251	442	437	200	213	245	319	341	375	215	219	256	287.33	345	230	0.665	-0.588	-4.251	2.12940171173896e-05	5.15265430141298e-05	0.004	0.0119	0.0101	0.0101	TRUE	0.1054
CNAG_00365	388	603	575	458	440	412	493	465	493	492	453	430	470.9	484	458	0.948	-0.077	-0.652	0.514593400515662	0.579491603667152	0	0.0105	0.0079	0.0079	TRUE	0.0486
CNAG_00366	9	7	9	7	15	7	11	5	8	8	15	7	9.13	8	10	1.277	0.353	0.634	0.526013395649488	0.589919143930661	0.064	0.1192	0.1121	0.1121	TRUE	0.7463
CNAG_00367	171	240	225	132	130	148	217	185	193	142	134	154	170.86	198	143	0.726	-0.463	-2.963	0.00304717919264681	0.0055463045736665	0	0.0143	0.0115	0.0115	TRUE	0.0662
CNAG_00368	189	322	267	244	234	236	240	248	229	262	241	246	244.4	239	250	1.044	0.062	0.455	0.649259252582197	0.704317921929329	0	0.0125	0.0093	0.0093	TRUE	0.0212
CNAG_00369	346	518	417	360	305	408	439	400	358	387	314	426	387.12	399	376	0.943	-0.084	-0.595	0.55159471290721	0.613921646022917	0.0143	0.011	0.0118	0.0118	TRUE	0.2383
CNAG_00370	10041	13307	12325	2267	2360	2430	12748	10267	10567	2436	2427	2535	6830.07	11194	2466	0.22	-2.182	-20.223	6.09725750567212e-91	3.10823627024226e-89	0.0072	0.0085	0.0081	0.0081	TRUE	0.1796
CNAG_00371	72	110	93	145	208	160	91	85	80	156	214	167	132.12	85	179	2.106	1.075	5.928	3.06749627815737e-09	1.09937392844139e-08	0.0119	0.016	0.0152	0.0152	TRUE	0.3156
CNAG_00372	255	452	429	292	295	294	324	349	368	314	303	307	327.37	347	308	0.886	-0.174	-1.376	0.16877245446897	0.219304667391579	0	0.0115	0.0085	0.0085	TRUE	0.0347
CNAG_00373	161	289	231	135	147	134	204	223	198	145	151	140	176.92	208	145	0.696	-0.522	-3.431	0.000600324689675752	0.00120932407996905	0	0.0141	0.0108	0.0108	TRUE	0.0447
CNAG_00374	228	346	329	329	302	321	289	267	282	354	311	335	306.26	279	333	1.193	0.255	1.964	0.0495052872324356	0.0722586788642666	0	0.0117	0.0089	0.0089	TRUE	0.0395
CNAG_00375	281	539	470	377	351	359	357	416	403	405	361	375	386.05	392	380	0.967	-0.048	-0.383	0.701581355988237	0.752000979563101	0.0021	0.011	0.0088	0.0088	TRUE	0.0648
CNAG_00376	43	59	65	59	46	51	55	46	56	63	47	53	53.29	52	54	1.056	0.078	0.325	0.745106379053487	0.790959079302933	0	0.0274	0.0233	0.0233	TRUE	0.1605
CNAG_00377	398	743	670	286	259	281	505	573	574	307	266	293	419.98	551	289	0.523	-0.935	-7.425	1.13171222664941e-13	5.62234634199426e-13	0.0025	0.0108	0.0087	0.0087	TRUE	0.0576
CNAG_00378	36	69	53	93	105	91	46	53	45	100	108	95	74.54	48	101	2.087	1.061	4.998	5.79830131657566e-07	1.67689230709265e-06	0	0.022	0.0176	0.0176	TRUE	0.0829
CNAG_00383	179	412	378	298	321	318	227	318	324	320	330	332	308.57	290	327	1.122	0.166	1.136	0.256101553066389	0.317040541681136	0.0143	0.0117	0.0122	0.0122	TRUE	0.3625
CNAG_00384	91	159	142	40	35	51	116	123	122	43	36	53	82.02	120	44	0.366	-1.448	-6.737	1.61151991939884e-11	6.78686348299227e-11	0	0.0207	0.0174	0.0174	TRUE	0.2558
CNAG_00385	1048	1769	1552	810	775	965	1330	1365	1331	871	797	1007	1116.73	1342	892	0.664	-0.59	-5.226	1.73184146898846e-07	5.28606303604119e-07	0.0058	0.0093	0.0083	0.0083	TRUE	0.1524
CNAG_00386	433	923	802	263	271	258	550	712	688	283	279	269	463.33	650	277	0.425	-1.236	-9.305	1.34395957726376e-20	1.02233717954218e-19	0.0088	0.0106	0.0101	0.0101	TRUE	0.2027
CNAG_00387	64	141	120	128	141	127	81	109	103	138	145	132	118	98	138	1.402	0.488	2.738	0.00618317422591809	0.0107693174750756	0	0.017	0.0143	0.0143	TRUE	0.173
CNAG_00388	83	176	200	163	162	153	105	136	171	175	167	160	152.34	137	167	1.204	0.268	1.506	0.131979588075155	0.175638528373541	0.0213	0.015	0.0162	0.0162	TRUE	0.2723
CNAG_00389	184	366	310	337	354	345	234	282	266	362	364	360	311.33	261	362	1.383	0.468	3.571	0.000355408795731652	0.000737036273115639	0	0.0116	0.0091	0.0091	TRUE	0.0816
CNAG_00390	117	230	250	248	264	270	149	177	214	267	272	282	226.68	180	274	1.507	0.591	3.868	0.000109695879307401	0.000242345585882553	0.0103	0.0128	0.0123	0.0123	TRUE	0.2947
CNAG_00391	111	186	163	135	164	152	141	144	140	145	169	159	149.42	142	158	1.114	0.155	0.975	0.329747958659659	0.396777929470518	0	0.0151	0.0116	0.0116	TRUE	0.0489
CNAG_00392	43	110	95	62	71	58	55	85	81	67	73	61	70.18	74	67	0.893	-0.163	-0.73	0.465268531578994	0.532816318393313	0.0154	0.0228	0.0217	0.0217	TRUE	0.3809
CNAG_00393	2000	2910	2018	716	759	760	2539	2245	1730	770	781	793	1476.25	2171	781	0.36	-1.474	-11.089	1.42590310814109e-28	1.57866193382687e-27	0.0187	0.0091	0.0118	0.0118	TRUE	0.1925
CNAG_00394	339	530	427	131	120	156	430	409	366	141	123	163	272.06	402	142	0.355	-1.495	-10.077	6.94769387444656e-24	6.13967617805233e-23	0.0065	0.0121	0.011	0.011	TRUE	0.1643
CNAG_00395	282	442	358	452	422	498	358	341	307	486	434	520	407.55	335	480	1.434	0.52	4.058	4.94126551720905e-05	0.000114264674164032	0.0047	0.0109	0.0093	0.0093	TRUE	0.0813
CNAG_00396	213	540	388	527	531	570	270	417	333	566	546	595	454.48	340	569	1.664	0.734	5.052	4.38316560214563e-07	1.28393671647757e-06	0.0207	0.0106	0.0129	0.0129	TRUE	0.4532
CNAG_00397	46	69	49	75	80	82	58	53	42	81	82	86	67.01	51	83	1.631	0.705	3.195	0.0013984283147992	0.00267356949857077	0	0.0235	0.0195	0.0195	TRUE	0.2162
CNAG_00398	160	285	248	322	329	330	203	220	213	346	338	344	277.39	212	343	1.615	0.691	5.265	1.40460466387436e-07	4.32785496568594e-07	0	0.012	0.0087	0.0087	TRUE	0.0125
CNAG_00399	276	454	369	609	647	716	350	350	316	655	665	747	514	339	689	2.034	1.024	8.518	1.61929717438792e-17	1.03571338934868e-16	0.0027	0.0103	0.0083	0.0083	TRUE	0.0639
CNAG_00400	994	1423	1129	974	1049	1257	1262	1098	968	1047	1079	1311	1127.48	1109	1146	1.034	0.049	0.379	0.704386685663804	0.754297766071398	0.0154	0.0093	0.011	0.011	TRUE	0.1915
CNAG_00401	160	333	288	147	177	202	203	257	247	158	182	211	209.62	236	184	0.775	-0.367	-2.33	0.019813404253531	0.0314903128096487	0.0123	0.0132	0.013	0.013	TRUE	0.1787
CNAG_00402	499	1094	1001	844	900	774	634	844	858	907	926	807	829.34	779	880	1.127	0.173	1.324	0.185585389529395	0.238385444880651	0.015	0.0096	0.011	0.011	TRUE	0.3013
CNAG_00403	160	279	274	191	201	202	203	215	235	205	207	211	212.68	218	208	0.951	-0.073	-0.511	0.609490723749487	0.667109619281004	0	0.0131	0.01	0.01	TRUE	0.0523
CNAG_00404	25	53	69	102	99	93	32	41	59	110	102	97	73.38	44	103	2.302	1.203	5.262	1.42567432324332e-07	4.39079409471376e-07	0.0208	0.0222	0.022	0.022	TRUE	0.7332
CNAG_00405	80	144	150	107	127	92	102	111	129	115	131	96	113.81	114	114	0.997	-0.005	-0.027	0.978399569311289	0.983438413473428	0.0097	0.0173	0.0159	0.0159	TRUE	0.1896
CNAG_00406	54	98	126	17	19	19	69	76	108	18	20	20	51.64	84	19	0.227	-2.138	-7.344	2.07368882887061e-13	1.00964849536815e-12	0	0.028	0.0282	0.0282	TRUE	0.6091
CNAG_00407	3652	6890	5537	5619	6411	5121	4636	5316	4747	6039	6594	5342	5445.82	4900	5992	1.223	0.29	2.656	0.00791158040093439	0.0134471275737205	0.008	0.0086	0.0084	0.0084	TRUE	0.1098
CNAG_00408	262	435	369	210	201	287	333	336	316	226	207	299	286.07	328	244	0.743	-0.428	-2.855	0.00430808926385958	0.00766768050063178	0.0153	0.0119	0.0126	0.0126	TRUE	0.4387
CNAG_00409	526	890	772	570	581	532	668	687	662	613	598	555	630.26	672	589	0.875	-0.192	-1.751	0.0799955540802102	0.111908586918271	0	0.01	0.0071	0.0071	TRUE	0.029
CNAG_00410	595	987	979	517	574	576	755	762	839	556	590	601	683.86	785	582	0.741	-0.432	-3.897	9.73715453724892e-05	0.000216871544323271	0.0014	0.0099	0.0074	0.0074	TRUE	0.0435
CNAG_00411	232	402	426	241	255	257	295	310	365	259	262	268	293.22	323	263	0.812	-0.301	-2.206	0.0273502877725274	0.0421928219905453	0.0041	0.0118	0.0099	0.0099	TRUE	0.1485
CNAG_00412	10	28	23	39	35	54	13	22	20	42	36	56	31.38	18	45	2.423	1.277	3.942	8.07277585042402e-05	0.000181398459981074	0.0236	0.0406	0.0384	0.0384	TRUE	0.3948
CNAG_00413	1560	2377	2221	1284	1464	1289	1980	1834	1904	1380	1506	1345	1658.19	1906	1410	0.74	-0.434	-4.323	1.54054051791519e-05	3.79907302450494e-05	0.0016	0.009	0.0066	0.0066	TRUE	0.0425
CNAG_00414	281	423	371	318	339	363	357	326	318	342	349	379	345.05	334	357	1.071	0.098	0.779	0.436187426158704	0.504340871931845	0	0.0113	0.0086	0.0086	TRUE	0.0377
CNAG_00415	72	151	124	63	70	78	91	117	106	68	72	81	89.22	105	74	0.699	-0.517	-2.613	0.00896421134804661	0.0151196364737053	0	0.0197	0.0166	0.0166	TRUE	0.1038
CNAG_00416	62	99	118	106	104	118	79	76	101	114	107	123	100.04	85	115	1.339	0.421	2.202	0.0276487257448793	0.0425954996759744	0.0051	0.0185	0.0162	0.0162	TRUE	0.2663
CNAG_00417	3744	6140	5762	1973	2274	2127	4753	4737	4940	2121	2339	2219	3518.16	4810	2226	0.463	-1.112	-11.852	2.08960079302571e-32	2.72926635127316e-31	0.001	0.0087	0.006	0.006	TRUE	0.0238
CNAG_00418	1193	2221	2273	476	548	437	1515	1714	1949	512	564	456	1118.01	1726	511	0.296	-1.759	-13.932	4.02827124656101e-44	7.72952833855568e-43	0.0116	0.0093	0.0102	0.0102	TRUE	0.0972
CNAG_00419	21	35	49	82	66	80	27	27	42	88	68	83	55.86	32	80	2.481	1.311	5.154	2.54902157584972e-07	7.6504245978161e-07	0.0179	0.0265	0.0254	0.0254	TRUE	0.5831
CNAG_00420	178	291	262	136	141	145	226	225	225	146	145	151	186.26	225	147	0.655	-0.609	-4.127	3.67835393680579e-05	8.64653673170004e-05	0	0.0138	0.01	0.01	TRUE	0.0052
CNAG_00421	589	940	790	434	402	494	748	725	677	466	413	515	590.93	717	465	0.649	-0.623	-5.152	2.57990358015289e-07	7.72952691053703e-07	0.0046	0.0101	0.0087	0.0087	TRUE	0.11
CNAG_00422	229	414	379	184	206	223	291	319	325	198	212	233	262.89	312	214	0.685	-0.545	-3.957	7.5787964533099e-05	0.000170804218319234	0	0.0122	0.0097	0.0097	TRUE	0.0625
CNAG_00423	121	208	226	26	23	38	154	160	194	28	24	40	99.85	169	31	0.179	-2.481	-10.8	3.4516491341331e-27	3.52439689615294e-26	0.0143	0.0185	0.018	0.018	TRUE	0.4683
CNAG_00424	321	546	524	340	394	375	408	421	449	365	405	391	406.65	426	387	0.908	-0.139	-1.146	0.251795727142195	0.312446251064184	0	0.0109	0.0081	0.0081	TRUE	0.0278
CNAG_00425	21	24	20	16	9	15	27	19	17	17	9	16	17.4	21	14	0.686	-0.543	-1.327	0.18434681446068	0.237017332878017	0	0.0665	0.0599	0.0599	TRUE	0.388
CNAG_00426	162	283	261	185	215	221	206	218	224	199	221	231	216.38	216	217	1.002	0.004	0.025	0.980334747993094	0.98512643278021	0	0.0131	0.0101	0.0101	TRUE	0.057
CNAG_00427	289	449	445	296	269	270	367	346	382	318	277	282	328.55	365	292	0.801	-0.321	-2.48	0.0131542306053057	0.021636539673692	0	0.0115	0.0089	0.0089	TRUE	0.0674
CNAG_00428	66	114	110	78	87	80	84	88	94	84	89	83	87.14	89	85	0.963	-0.055	-0.286	0.775182452261209	0.81628970732177	0	0.02	0.0154	0.0154	TRUE	0.0298
CNAG_00429	68	84	139	34	39	53	86	65	119	37	40	55	67.04	90	44	0.489	-1.033	-4.023	5.73839662055946e-05	0.00013145200306855	0.0601	0.0235	0.0303	0.0303	TRUE	0.2026
CNAG_00430	23	37	47	29	38	35	29	29	40	31	39	37	34.13	33	36	1.085	0.118	0.402	0.688050728138683	0.738874485836543	0	0.038	0.0328	0.0328	TRUE	0.3211
CNAG_00433	72	129	117	72	64	66	91	100	100	77	66	69	83.89	97	71	0.725	-0.463	-2.337	0.0194454453512274	0.0309920292100406	0	0.0204	0.016	0.016	TRUE	0.0604
CNAG_00434	306	466	396	171	172	228	388	360	340	184	177	238	281.01	363	200	0.551	-0.859	-5.855	4.78292440351466e-09	1.67747578965072e-08	0.0105	0.012	0.0116	0.0116	TRUE	0.3067
CNAG_00435	66	79	80	78	69	76	84	61	69	84	71	79	74.57	71	78	1.11	0.15	0.709	0.478016981155751	0.54503989288515	0	0.0219	0.0189	0.0189	TRUE	0.1856
CNAG_00436	292	475	464	294	273	319	371	366	398	316	281	333	344.09	378	310	0.819	-0.289	-2.246	0.0247345209762194	0.0385141355797937	0.0015	0.0113	0.009	0.009	TRUE	0.0767
CNAG_00437	118	142	115	88	91	97	150	110	99	95	94	101	107.89	120	97	0.818	-0.29	-1.496	0.134621484697863	0.178840793848911	0.0168	0.0178	0.0176	0.0176	TRUE	0.4451
CNAG_00438	192	348	276	174	185	194	244	268	237	187	190	202	221.43	250	193	0.773	-0.372	-2.613	0.00897870066988143	0.0151403367751074	0	0.0129	0.01	0.01	TRUE	0.0531
CNAG_00439	275	537	472	411	416	382	349	414	405	442	428	398	406.04	389	423	1.082	0.113	0.905	0.365553124602751	0.434806441609157	0.0026	0.0109	0.0088	0.0088	TRUE	0.086
CNAG_00440	111	171	164	160	150	209	141	132	141	172	154	218	159.62	138	181	1.318	0.399	2.369	0.0178404200378765	0.028668056758112	0.0116	0.0147	0.0141	0.0141	TRUE	0.3348
CNAG_00441	1298	2215	2260	1502	1573	1494	1648	1709	1938	1614	1618	1559	1680.87	1765	1597	0.904	-0.145	-1.4	0.16160019716474	0.210626015423076	0.0031	0.009	0.0071	0.0071	TRUE	0.089
CNAG_00442	259	465	422	188	217	202	329	359	362	202	223	211	280.89	350	212	0.605	-0.725	-5.428	5.68791134680125e-08	1.80969363809964e-07	0	0.012	0.009	0.009	TRUE	0.0286
CNAG_00443	54	115	56	30	44	47	69	89	48	32	45	49	55.3	69	42	0.615	-0.701	-2.631	0.0085227975291239	0.0144198369629142	0.0559	0.0267	0.0318	0.0318	TRUE	0.1372
CNAG_00444	171	205	193	85	93	192	217	158	165	91	96	200	154.67	180	129	0.717	-0.479	-1.204	0.228424631116477	0.287360709973601	0.1073	0.0149	0.0325	0.1073	TRUE	2.3718
CNAG_00445	463	838	702	541	582	529	588	647	602	581	599	552	594.69	612	577	0.942	-0.086	-0.768	0.442217010206918	0.509750995059645	0	0.0101	0.0074	0.0074	TRUE	0.0295
CNAG_00446	5	6	8	3	5	4	6	5	7	3	5	4	5.06	6	4	0.71	-0.494	-0.685	0.493112364052687	0.560008405460334	0	0.2083	0.1688	0.1688	TRUE	0.1231
CNAG_00447	2025	3476	3311	689	771	802	2571	2682	2839	741	793	837	1743.61	2697	790	0.293	-1.772	-17.171	4.3570266518778e-66	1.50317419489784e-64	0.0022	0.009	0.0068	0.0068	TRUE	0.0355
CNAG_00448	1451	2354	1949	888	929	1126	1842	1816	1671	954	956	1175	1402.32	1776	1028	0.579	-0.788	-6.892	5.49494474883421e-12	2.40615176790298e-11	0.0078	0.0091	0.0087	0.0087	TRUE	0.1855
CNAG_00449	120	238	236	241	240	223	152	184	202	259	247	233	212.8	179	246	1.363	0.446	2.971	0.00296694977839934	0.00541181146495217	0.0047	0.0131	0.0115	0.0115	TRUE	0.1612
CNAG_00450	739	1117	989	1426	1392	1476	938	862	848	1533	1432	1540	1192.01	883	1502	1.703	0.768	7.465	8.35632202779863e-14	4.20029696629084e-13	0.0012	0.0092	0.0067	0.0067	TRUE	0.0344
CNAG_00451	68	122	133	90	89	80	86	94	114	97	92	83	94.37	98	91	0.917	-0.124	-0.642	0.520710420902356	0.585028435063156	0	0.0191	0.0164	0.0164	TRUE	0.2001
CNAG_00452	10	20	10	20	20	17	13	15	9	21	21	18	16.08	12	20	1.625	0.7	1.679	0.0931692397681808	0.128210934096785	0	0.0713	0.0608	0.0608	TRUE	0.3424
CNAG_00453	5231	7865	6194	5875	6237	6053	6641	6068	5311	6314	6415	6314	6177.25	6007	6348	1.057	0.08	0.766	0.443614894991634	0.511017427940616	0.0055	0.0085	0.0077	0.0077	TRUE	0.1254
CNAG_00454	118	135	86	259	256	305	150	104	74	278	263	318	197.92	109	286	2.666	1.415	7.372	1.67645002251243e-13	8.25059805748012e-13	0.0541	0.0135	0.0203	0.0203	TRUE	0.8759
CNAG_00455	133	211	242	160	176	155	169	163	207	172	181	162	175.64	180	172	0.953	-0.069	-0.435	0.663279079208944	0.716794714455987	0.0062	0.0141	0.0124	0.0124	TRUE	0.2079
CNAG_00456	434	769	605	945	972	959	551	593	519	1016	1000	1000	779.81	554	1005	1.812	0.858	7.902	2.74226207255391e-15	1.53167556971511e-14	0.0007	0.0097	0.0071	0.0071	TRUE	0.0476
CNAG_00457	2837	4535	4062	9700	9593	9579	3602	3499	3483	10425	9867	9993	6811.36	3528	10095	2.862	1.517	17.047	3.65213427252799e-65	1.21105481629314e-63	0.0005	0.0085	0.0055	0.0055	TRUE	0.01
CNAG_00458	258	411	383	301	297	335	328	317	328	324	305	349	325.25	324	326	1.006	0.009	0.068	0.945423543532479	0.955767298467646	0	0.0115	0.0086	0.0086	TRUE	0.0446
CNAG_00460	48	82	95	95	81	90	61	63	81	102	83	94	80.83	68	93	1.35	0.433	2.093	0.0363560786246207	0.0545940587128564	0	0.0209	0.0184	0.0184	TRUE	0.2576
CNAG_00461	603	1006	905	839	905	831	766	776	776	902	931	867	836.18	773	900	1.165	0.22	2.123	0.0337407534196224	0.0509242347789308	0	0.0096	0.0065	0.0065	TRUE	0.0122
CNAG_00462	669	1131	1118	1210	1158	1300	849	873	959	1300	1191	1356	1088.03	894	1282	1.434	0.52	4.819	1.44238695479447e-06	3.97938016486309e-06	0.0033	0.0093	0.0075	0.0075	TRUE	0.0487
CNAG_00463	0	1	0	0	0	0	0	1	0	0	0	0	0.13	0	0	0.571	-0.809	-0.206	0.836841624275523	0.866656327384187	0	7.8789	9.1304	9.1304	TRUE	0.2656
CNAG_00464	619	1177	1081	659	698	632	786	908	927	708	718	659	784.38	874	695	0.794	-0.332	-2.937	0.00331606518991969	0.00601009321102186	0.0036	0.0097	0.0079	0.0079	TRUE	0.0874
CNAG_00465	2099	2516	1726	2921	2899	3159	2665	1941	1480	3139	2982	3295	2583.74	2029	3139	1.549	0.631	3.988	6.67498919575311e-05	0.000151635687383404	0.044	0.0088	0.0177	0.0177	TRUE	0.5613
CNAG_00466	268	322	276	209	241	288	340	248	237	225	248	300	266.38	275	258	0.943	-0.085	-0.518	0.604271878536809	0.662458867322251	0.0269	0.0122	0.0155	0.0155	TRUE	0.4496
CNAG_00467	78	111	115	88	102	83	99	86	99	95	105	87	94.89	95	96	1.014	0.02	0.106	0.915968840765201	0.933181678041325	0	0.019	0.0155	0.0155	TRUE	0.075
CNAG_00468	355	589	502	478	523	473	451	454	430	514	538	493	480.11	445	515	1.157	0.211	1.826	0.0677871445149079	0.0963090649295624	0	0.0105	0.0075	0.0075	TRUE	0.0178
CNAG_00469	170	213	176	240	220	249	216	164	151	258	226	260	212.51	177	248	1.414	0.5	3.145	0.00166007442055366	0.00314230486436481	0.0144	0.0131	0.0134	0.0134	TRUE	0.3534
CNAG_00470	459	612	572	277	337	349	583	472	490	298	347	364	425.62	515	336	0.655	-0.611	-4.575	4.7708962272495e-06	1.25732994322305e-05	0.0092	0.0108	0.0104	0.0104	TRUE	0.1461
CNAG_00471	551	877	682	664	696	679	700	677	585	714	716	708	683.12	654	713	1.092	0.127	1.11	0.266882358760511	0.328481692377126	0.003	0.0099	0.0079	0.0079	TRUE	0.1019
CNAG_00472	175	240	227	53	65	52	222	185	195	57	67	54	130	201	59	0.297	-1.75	-9.414	4.75877818235497e-21	3.69820406867655e-20	0	0.0162	0.0137	0.0137	TRUE	0.1057
CNAG_00473	455	718	557	245	322	336	578	554	478	263	331	351	425.7	537	315	0.588	-0.765	-5.534	3.12476492146073e-08	1.02179364186205e-07	0.0127	0.0108	0.0112	0.0112	TRUE	0.231
CNAG_00474	130	196	156	220	184	211	165	151	134	236	189	220	182.64	150	215	1.441	0.527	3.338	0.000843082710280303	0.00165968241899849	0.0061	0.0139	0.0123	0.0123	TRUE	0.1229
CNAG_00475	188	350	298	248	238	228	239	270	255	267	245	238	252.23	255	250	0.977	-0.033	-0.243	0.808253192243755	0.843442950842819	0	0.0124	0.0096	0.0096	TRUE	0.0381
CNAG_00476	7	10	4	5	7	10	9	8	3	5	7	10	7.17	7	7	1.173	0.23	0.372	0.709649316724743	0.75885668863905	0	0.1495	0.1344	0.1344	TRUE	0.5484
CNAG_00480	482	714	521	1059	1193	979	612	551	447	1138	1227	1021	832.67	537	1129	2.11	1.077	8.232	1.84510628169124e-16	1.10367084152652e-15	0.0142	0.0096	0.011	0.011	TRUE	0.2536
CNAG_00481	5	8	0	1	2	3	6	6	0	1	2	3	3.13	4	2	0.512	-0.966	-0.954	0.340286080332942	0.407806002588478	0	0.3317	0.3731	0.3731	TRUE	1.6201
CNAG_00482	1041	1386	1356	657	742	647	1322	1069	1163	706	763	675	949.63	1185	715	0.604	-0.726	-6.232	4.60631486423823e-10	1.75101484906017e-09	0.0068	0.0094	0.0086	0.0086	TRUE	0.1196
CNAG_00483	5098	7653	6953	5220	5575	5030	6472	5905	5961	5610	5734	5247	5821.63	6113	5530	0.905	-0.144	-1.524	0.127545198834141	0.170434517456185	0.0021	0.0085	0.0063	0.0063	TRUE	0.032
CNAG_00484	202	307	265	157	196	175	256	237	227	169	202	183	212.23	240	185	0.77	-0.378	-2.585	0.00974479161343711	0.0163474144183175	0	0.0131	0.0105	0.0105	TRUE	0.0727
CNAG_00485	1640	2258	1539	3505	3490	3808	2082	1742	1319	3767	3590	3972	2745.48	1714	3776	2.205	1.141	8.203	2.33871749444535e-16	1.39040724147574e-15	0.0255	0.0087	0.0135	0.0135	TRUE	0.492
CNAG_00486	628	807	727	665	708	718	797	623	623	715	728	749	705.86	681	731	1.076	0.106	0.861	0.389450531671377	0.459312255153173	0.0084	0.0098	0.0096	0.0096	TRUE	0.252
CNAG_00487	61	104	88	122	128	142	77	80	75	131	132	148	107.34	77	137	1.761	0.817	4.5	6.78030761785884e-06	1.75042635440642e-05	0	0.0178	0.0138	0.0138	TRUE	0.0524
CNAG_00488	62	104	87	88	108	98	79	80	75	95	111	102	90.24	78	103	1.319	0.4	2.083	0.0372161881337107	0.0557630579384466	0	0.0196	0.0153	0.0153	TRUE	0.051
CNAG_00490	328	497	405	228	237	277	416	383	347	245	244	289	320.81	382	259	0.68	-0.557	-4.087	4.37277745530382e-05	0.00010198170978894	0.0055	0.0115	0.0101	0.0101	TRUE	0.112
CNAG_00491	289	496	405	245	269	261	367	383	347	263	277	272	318.18	366	271	0.74	-0.433	-3.4	0.000672888058675719	0.00134632444786039	0	0.0116	0.0085	0.0085	TRUE	0.0237
CNAG_00492	15	22	15	45	21	46	19	17	13	48	22	48	27.8	16	39	2.436	1.284	3.563	0.000367253899990496	0.000759755115334669	0.0869	0.0448	0.0511	0.0511	TRUE	1.1613
CNAG_00493	80	177	163	170	200	182	102	137	140	183	206	190	159.36	126	193	1.515	0.599	3.62	0.000294855905968822	0.000619551120785303	0.0062	0.0147	0.0133	0.0133	TRUE	0.2456
CNAG_00495	56	61	71	53	73	74	71	47	61	57	75	77	64.71	60	70	1.186	0.246	1.059	0.289478383298168	0.353490675064316	0.0186	0.024	0.0232	0.0232	TRUE	0.3348
CNAG_00496	265	353	380	278	247	262	336	272	326	299	254	273	293.46	311	275	0.887	-0.174	-1.243	0.213798444397407	0.270605368478541	0.0067	0.0118	0.0106	0.0106	TRUE	0.1456
CNAG_00497	581	826	641	1206	1240	1105	738	637	550	1296	1275	1153	941.46	642	1241	1.941	0.956	7.736	1.02776244662404e-14	5.48916753157843e-14	0.0109	0.0094	0.0098	0.0098	TRUE	0.1927
CNAG_00498	104	154	132	69	82	67	132	119	113	74	84	70	98.74	121	76	0.63	-0.666	-3.513	0.000443680190032753	0.000908507007827859	0	0.0186	0.0151	0.0151	TRUE	0.0824
CNAG_00499	204	302	284	156	150	136	259	233	243	168	154	142	199.88	245	155	0.632	-0.662	-4.456	8.34859182509442e-06	2.13273114275318e-05	0	0.0134	0.0106	0.0106	TRUE	0.0563
CNAG_00500	552	917	722	394	462	430	701	708	619	423	475	449	562.42	676	449	0.665	-0.589	-4.99	6.02322487346079e-07	1.73606114390762e-06	0.0029	0.0102	0.0081	0.0081	TRUE	0.0654
CNAG_00501	25	29	26	7	13	10	32	22	22	8	13	10	17.96	25	10	0.417	-1.261	-3.022	0.00251397185798735	0.00464384579824542	0	0.0647	0.0566	0.0566	TRUE	0.2275
CNAG_00502	240	436	341	199	162	225	305	336	292	214	167	235	258.11	311	205	0.658	-0.604	-3.999	6.36439689657124e-05	0.000144965639214665	0.0124	0.0123	0.0123	0.0123	TRUE	0.2951
CNAG_00503	294	529	432	446	401	420	373	408	370	479	412	438	413.62	384	443	1.153	0.205	1.661	0.0966417367319933	0.132615448697518	0.0022	0.0108	0.0086	0.0086	TRUE	0.0582
CNAG_00504	227	348	342	180	204	194	288	268	293	193	210	202	242.59	283	202	0.714	-0.487	-3.54	0.000400032254833825	0.000822582881628495	0	0.0125	0.0094	0.0094	TRUE	0.0256
CNAG_00505	36	73	82	118	134	146	46	56	70	127	138	152	98.21	57	139	2.39	1.257	6.258	3.90784097270738e-10	1.4938143080338e-09	0.0078	0.0187	0.0172	0.0172	TRUE	0.3271
CNAG_00506	132	229	180	96	96	86	168	177	154	103	99	90	131.7	166	97	0.585	-0.774	-4.539	5.65357222000928e-06	1.4768471064965e-05	0	0.0161	0.0127	0.0127	TRUE	0.0455
CNAG_00508	144	297	257	267	252	234	183	229	220	287	259	244	237.1	211	263	1.242	0.313	2.145	0.0319503567957659	0.0484898660901747	0.0052	0.0126	0.0111	0.0111	TRUE	0.1297
CNAG_00509	1518	2274	2170	936	1020	956	1927	1754	1861	1006	1049	997	1432.43	1847	1017	0.551	-0.86	-8.619	6.75929540515431e-18	4.43542237392979e-17	0.001	0.0091	0.0064	0.0064	TRUE	0.0237
CNAG_00510	332	565	471	216	186	251	421	436	404	232	191	262	324.42	420	228	0.543	-0.881	-6.294	3.08900861260425e-10	1.19214790015252e-09	0.0077	0.0115	0.0107	0.0107	TRUE	0.2245
CNAG_00511	38	49	42	33	39	43	48	38	36	35	40	45	40.42	41	40	0.999	-0.001	-0.003	0.997848558880361	0.998286980918533	0	0.0334	0.0281	0.0281	TRUE	0.1596
CNAG_00512	409	680	620	401	401	395	519	525	532	431	412	412	471.83	525	418	0.797	-0.328	-2.869	0.00411339090208783	0.00733452708226624	0	0.0105	0.0073	0.0073	TRUE	0.0078
CNAG_00513	292	491	454	183	195	200	371	379	389	197	201	209	290.78	380	202	0.532	-0.911	-6.951	3.63070834533843e-12	1.61362190676687e-11	0	0.0119	0.0085	0.0085	TRUE	0.0091
CNAG_00514	135	263	305	182	160	173	171	203	261	196	165	180	196.08	212	180	0.845	-0.243	-1.44	0.149727642895324	0.196803834638821	0.0217	0.0135	0.0153	0.0153	TRUE	0.3921
CNAG_00515	130	208	159	77	97	81	165	160	136	83	100	84	121.48	154	89	0.58	-0.786	-4.384	1.1636917968143e-05	2.92034484351157e-05	0	0.0167	0.0142	0.0142	TRUE	0.1103
CNAG_00516	113	196	174	85	67	76	143	151	149	91	69	79	113.9	148	80	0.538	-0.893	-4.907	9.23616557056551e-07	2.61251540424567e-06	0	0.0173	0.0141	0.0141	TRUE	0.1444
CNAG_00517	682	1081	850	550	493	625	866	834	729	591	507	652	696.47	810	583	0.721	-0.471	-3.742	0.000182767543986298	0.00039309984035592	0.0103	0.0098	0.0099	0.0099	TRUE	0.1543
CNAG_00519	925	1539	1337	918	959	905	1174	1187	1146	987	986	944	1070.86	1169	972	0.832	-0.266	-2.67	0.00759190866042782	0.0129683240958696	0	0.0093	0.0062	0.0062	TRUE	0.0077
CNAG_00520	450	794	724	424	401	371	571	613	621	456	412	387	509.97	602	418	0.695	-0.526	-4.419	9.90689473287959e-06	2.51109454249724e-05	0.0017	0.0104	0.0082	0.0082	TRUE	0.0696
CNAG_00521	269	462	416	645	667	598	342	356	357	693	686	624	509.62	352	668	1.897	0.924	7.937	2.07310220154641e-15	1.16362868847687e-14	0	0.0104	0.0076	0.0076	TRUE	0.039
CNAG_00522	1121	1618	1323	2557	2767	2571	1423	1248	1134	2748	2846	2682	2013.68	1268	2759	2.178	1.123	10.316	5.96057018769571e-25	5.56999383750334e-24	0.0062	0.0089	0.008	0.008	TRUE	0.1322
CNAG_00523	237	324	297	252	207	237	301	250	255	271	213	247	256.08	269	244	0.911	-0.134	-0.92	0.357581346368905	0.426066313805336	0.0082	0.0123	0.0114	0.0114	TRUE	0.1356
CNAG_00524	276	361	337	504	538	529	350	279	289	542	553	552	427.46	306	549	1.805	0.852	6.709	1.95902855219578e-11	8.19480957749501e-11	0.0034	0.0107	0.0091	0.0091	TRUE	0.1674
CNAG_00525	193	288	268	142	175	150	245	222	230	153	180	156	197.68	232	163	0.704	-0.507	-3.407	0.000655624828218389	0.00131452104536537	0	0.0135	0.0107	0.0107	TRUE	0.0882
CNAG_00526	46	85	73	153	172	175	58	66	63	164	177	183	118.41	62	175	2.794	1.482	8.173	3.00494811907674e-16	1.77567479250979e-15	0	0.0169	0.0132	0.0132	TRUE	0.0275
CNAG_00527	421	650	709	470	521	421	534	502	608	505	536	439	520.68	548	493	0.9	-0.151	-1.188	0.234862293749731	0.2944291298595	0.0083	0.0103	0.0098	0.0098	TRUE	0.1112
CNAG_00528	151	231	170	188	197	250	192	178	146	202	203	261	196.86	172	222	1.296	0.374	2.296	0.0216618167685441	0.0341383983828326	0.0157	0.0135	0.014	0.014	TRUE	0.2592
CNAG_00529	102	148	148	153	143	189	129	114	127	164	147	197	146.54	123	169	1.377	0.462	2.723	0.0064693848722986	0.0112078032114308	0.0077	0.0153	0.0138	0.0138	TRUE	0.2163
CNAG_00531	446	787	631	2006	2286	1895	566	607	541	2156	2351	1977	1366.42	571	2161	3.78	1.918	17.248	1.14977624915402e-66	4.04851626699541e-65	0.005	0.0091	0.0078	0.0078	TRUE	0.0717
CNAG_00532	191	325	298	434	427	527	242	251	255	466	439	550	367.36	249	485	1.942	0.957	7.215	5.40583794476755e-13	2.54846645967613e-12	0.0057	0.0111	0.0097	0.0097	TRUE	0.1582
CNAG_00533	793	1354	1277	853	1020	859	1007	1045	1095	917	1049	896	1001.38	1049	954	0.909	-0.137	-1.256	0.209023764955114	0.265348696972381	0.0032	0.0094	0.0076	0.0076	TRUE	0.091
CNAG_00534	3129	4167	3325	1213	1241	1373	3972	3215	2851	1304	1276	1432	2341.77	3346	1337	0.4	-1.322	-10.485	1.01220509964462e-25	9.69908446589833e-25	0.0158	0.0088	0.0109	0.0109	TRUE	0.2646
CNAG_00535	294	476	446	244	271	271	373	367	382	262	279	283	324.43	374	275	0.734	-0.447	-3.548	0.000388799412990619	0.000801173089031347	0	0.0115	0.0082	0.0082	TRUE	0.017
CNAG_00536	2160	3166	2420	1208	1164	1325	2742	2443	2075	1298	1197	1382	1856.26	2420	1292	0.535	-0.904	-7.517	5.59870962530688e-14	2.84771298961067e-13	0.0112	0.0089	0.0098	0.0098	TRUE	0.1441
CNAG_00537	217	329	299	184	164	137	275	254	256	198	169	143	215.84	262	170	0.649	-0.623	-4.084	4.42026903401292e-05	0.000102878561401507	0.0068	0.0131	0.0119	0.0119	TRUE	0.2177
CNAG_00538	944	1169	1047	489	472	531	1198	902	898	526	485	554	760.5	999	522	0.523	-0.934	-7.025	2.13804604555379e-12	9.64025910044748e-12	0.0149	0.0097	0.0113	0.0113	TRUE	0.3535
CNAG_00539	1346	2503	2014	3268	3565	3280	1709	1931	1727	3512	3667	3422	2661.25	1789	3534	1.974	0.981	9.917	3.52810950490929e-23	3.03151145006734e-22	0.0024	0.0088	0.0066	0.0066	TRUE	0.0594
CNAG_00540	21	28	26	84	86	105	27	22	22	90	88	110	59.8	24	96	4.14	2.049	8.015	1.10202877642216e-15	6.32070409046163e-15	0	0.0253	0.0215	0.0215	TRUE	0.1447
CNAG_00541	43	88	81	124	109	104	55	68	69	133	112	108	90.97	64	118	1.825	0.868	4.367	1.26111938138592e-05	3.15441468115972e-05	0	0.0195	0.0167	0.0167	TRUE	0.1276
CNAG_00542	42	83	67	213	184	194	53	64	57	229	189	202	132.56	58	207	3.521	1.816	9.942	2.72331981921663e-23	2.35480983355301e-22	0	0.016	0.0135	0.0135	TRUE	0.094
CNAG_00543	533	727	589	575	556	653	677	561	505	618	572	681	602.27	581	624	1.077	0.107	0.814	0.415724724041987	0.485080837605273	0.013	0.0101	0.0108	0.0108	TRUE	0.2328
CNAG_00544	112	136	149	270	291	287	142	105	128	290	299	299	210.63	125	296	2.394	1.26	8.218	2.06203140818248e-16	1.23019533181612e-15	0.0018	0.0132	0.0113	0.0113	TRUE	0.2204
CNAG_00545	151	320	238	253	292	255	192	247	204	272	300	266	246.82	214	279	1.298	0.376	2.578	0.00994422577307137	0.0166451865365965	0.0069	0.0125	0.0112	0.0112	TRUE	0.2062
CNAG_00546	270	480	381	274	279	263	343	370	327	294	287	274	315.93	347	285	0.822	-0.282	-2.189	0.0286002317743125	0.0438635346318655	0	0.0116	0.0088	0.0088	TRUE	0.0446
CNAG_00547	358	899	746	401	417	351	454	694	640	431	429	366	502.29	596	409	0.683	-0.55	-3.645	0.000267319013008846	0.000565342469926757	0.0262	0.0104	0.0143	0.0143	TRUE	0.4824
CNAG_00549	16	25	12	132	140	138	20	19	10	142	144	144	79.95	16	143	8.757	3.13	11.832	2.67868585790314e-32	3.48535297054025e-31	0	0.021	0.0183	0.0183	TRUE	0.636
CNAG_00550	62	123	75	138	136	122	79	95	64	148	140	127	108.9	79	138	1.74	0.799	4.18	2.91803472977671e-05	6.94349116202068e-05	0.0115	0.0177	0.0166	0.0166	TRUE	0.3311
CNAG_00551	597	1117	974	778	851	823	758	862	835	836	875	859	837.47	818	857	1.045	0.064	0.595	0.551511032276444	0.613921646022917	0.0011	0.0096	0.0071	0.0071	TRUE	0.0469
CNAG_00554	231	417	336	504	468	482	293	322	288	542	481	503	404.82	301	509	1.687	0.754	6.093	1.11083063568488e-09	4.09723762006662e-09	0	0.0109	0.0084	0.0084	TRUE	0.0443
CNAG_00555	207	323	279	470	516	546	263	249	239	505	531	570	392.78	250	535	2.142	1.099	8.81	1.25673403389597e-18	8.61922709391905e-18	0	0.011	0.0083	0.0083	TRUE	0.0369
CNAG_00556	431	755	725	475	506	481	547	583	622	511	520	502	547.34	584	511	0.874	-0.194	-1.706	0.0879756477284359	0.121824782005462	0	0.0102	0.0075	0.0075	TRUE	0.0375
CNAG_00557	324	519	498	249	278	269	411	400	427	268	286	281	345.48	413	278	0.674	-0.57	-4.577	4.70717395365451e-06	1.24101525578595e-05	0	0.0113	0.0081	0.0081	TRUE	0.012
CNAG_00558	175	395	417	320	331	334	222	305	358	344	340	348	319.54	295	344	1.16	0.214	1.382	0.166965316174697	0.217162999769488	0.0237	0.0115	0.0142	0.0142	TRUE	0.3718
CNAG_00559	919	1554	1399	1104	1141	1160	1167	1199	1199	1187	1174	1210	1189.23	1188	1190	1.001	0.002	0.016	0.9872551466393	0.99015414868493	0	0.0092	0.006	0.006	TRUE	0.0029
CNAG_00560	1977	2711	2175	1522	1537	1797	2510	2092	1865	1636	1581	1875	1926.27	2156	1697	0.788	-0.344	-2.756	0.00584711693126679	0.0102126452972343	0.015	0.0089	0.0107	0.0107	TRUE	0.247
CNAG_00561	789	1278	1065	566	574	712	1002	986	913	608	590	743	807.04	967	647	0.67	-0.579	-4.832	1.3520945933448e-06	3.74388251606742e-06	0.0075	0.0096	0.009	0.009	TRUE	0.1969
CNAG_00562	456	728	616	371	393	492	579	562	528	399	404	513	497.49	556	439	0.789	-0.341	-2.634	0.00842672155348199	0.0142659070463037	0.0089	0.0104	0.01	0.01	TRUE	0.2554
CNAG_00563	572	820	590	541	540	672	726	633	506	581	555	701	617.1	622	612	0.988	-0.017	-0.121	0.903494006925615	0.922950136280676	0.0223	0.01	0.0132	0.0132	TRUE	0.2793
CNAG_00564	149	270	207	389	405	380	189	208	177	418	417	396	301	191	410	2.138	1.096	8.218	2.0607385523541e-16	1.23019533181612e-15	0	0.0117	0.0091	0.0091	TRUE	0.0711
CNAG_00565	1622	2982	2528	1141	1250	1298	2059	2301	2167	1226	1286	1354	1732.24	2176	1289	0.592	-0.756	-7.484	7.22542993556545e-14	3.65065916345026e-13	0.0022	0.009	0.0067	0.0067	TRUE	0.0308
CNAG_00566	178	352	328	343	363	356	226	272	281	369	373	371	315.36	260	371	1.422	0.508	3.831	0.000127850934934278	0.000280099338209125	0.0013	0.0116	0.0094	0.0094	TRUE	0.1266
CNAG_00567	448	745	634	296	274	282	569	575	544	318	282	294	430.21	563	298	0.53	-0.916	-7.578	3.52174000019566e-14	1.81015846059718e-13	0	0.0107	0.0079	0.0079	TRUE	0.0388
CNAG_00568	21	37	35	24	36	48	27	29	30	26	37	50	33.02	29	38	1.321	0.402	1.31	0.190301145931507	0.243846769435026	0.0279	0.039	0.0375	0.0375	TRUE	0.1744
CNAG_00569	348	648	691	437	391	407	442	500	592	470	402	425	471.77	511	432	0.843	-0.247	-1.838	0.0660863389055193	0.0940295315691735	0.0119	0.0105	0.0109	0.0109	TRUE	0.2242
CNAG_00570	952	1394	1296	1263	1293	1202	1209	1076	1111	1357	1330	1254	1222.76	1132	1314	1.162	0.217	2.101	0.0356391746766787	0.0535764089384666	0.0017	0.0092	0.0069	0.0069	TRUE	0.0408
CNAG_00571	194	339	319	279	298	267	246	262	274	300	307	279	277.71	261	295	1.13	0.176	1.333	0.18261319080958	0.235142451728604	0	0.012	0.009	0.009	TRUE	0.0268
CNAG_00572	281	478	451	353	443	504	357	369	387	379	456	526	412.17	371	454	1.223	0.29	2.119	0.0340561824350416	0.0513435846863318	0.0117	0.0108	0.0111	0.0111	TRUE	0.1693
CNAG_00573	517	789	729	509	543	522	656	609	625	547	559	545	590.04	630	550	0.874	-0.194	-1.765	0.0776221017891276	0.108900508794728	0	0.0101	0.007	0.007	TRUE	0.0148
CNAG_00574	209	393	339	284	319	300	265	303	291	305	328	313	300.92	286	315	1.098	0.135	1.036	0.300047030530362	0.36522118060458	0	0.0117	0.0089	0.0089	TRUE	0.0418
CNAG_00576	356	618	578	390	438	385	452	477	496	419	451	402	449.27	475	424	0.891	-0.166	-1.393	0.163648108770142	0.213132551193296	0	0.0106	0.008	0.008	TRUE	0.0354
CNAG_00577	176	268	223	159	171	190	223	207	191	171	176	198	194.4	207	182	0.88	-0.185	-1.233	0.217750528103669	0.27525052877057	0	0.0136	0.011	0.011	TRUE	0.068
CNAG_00580	439	776	809	562	541	581	557	599	694	604	556	606	602.7	617	589	0.953	-0.069	-0.571	0.567967653892888	0.629120649220417	0.0058	0.0101	0.0089	0.0089	TRUE	0.1413
CNAG_00581	2678	3999	3429	5306	5235	5480	3400	3085	2940	5703	5385	5717	4371.51	3142	5602	1.784	0.835	8.525	1.52400735991214e-17	9.78429913116528e-17	0.003	0.0086	0.0067	0.0067	TRUE	0.0618
CNAG_00582	481	718	604	421	433	479	611	554	518	452	445	500	513.33	561	466	0.832	-0.265	-2.195	0.0281285800941669	0.043198365697674	0.0034	0.0103	0.0085	0.0085	TRUE	0.0664
CNAG_00583	485	957	873	616	612	558	616	738	748	662	629	582	662.7	701	624	0.889	-0.17	-1.416	0.156740414635113	0.205074463201007	0.0061	0.0099	0.0089	0.0089	TRUE	0.1262
CNAG_00584	2886	4002	3116	2525	2601	3189	3664	3088	2672	2714	2675	3327	3023.16	3141	2905	0.925	-0.112	-0.858	0.39114415936728	0.460991330682866	0.0182	0.0087	0.0119	0.0119	TRUE	0.2553
CNAG_00585	185	261	282	64	74	64	235	201	242	69	76	67	148.28	226	71	0.313	-1.676	-9.52	1.72759169452628e-21	1.37703370657048e-20	0	0.0152	0.0128	0.0128	TRUE	0.1093
CNAG_00586	198	198	149	2403	2422	3043	251	153	128	2583	2491	3174	1463.35	177	2749	15.585	3.962	13.012	1.05204250198904e-38	1.69492979506773e-37	0.0639	0.0091	0.0192	0.0639	TRUE	1.3655
CNAG_00587	145	156	115	918	929	1083	184	120	99	987	956	1130	579.16	134	1024	7.751	2.954	17.756	1.56235065317982e-70	6.02961430049227e-69	0.0449	0.0101	0.0158	0.0158	TRUE	0.9659
CNAG_00588	387	508	307	4383	5080	4530	491	392	263	4711	5225	4726	2634.65	382	4887	12.854	3.684	23.231	2.21067825286653e-119	1.84160282260137e-117	0.0445	0.0088	0.0168	0.0168	TRUE	0.8644
CNAG_00589	381	590	478	306	323	284	484	455	410	329	332	296	384.35	450	319	0.711	-0.492	-3.86	0.000113374242694368	0.000249825629627493	0.003	0.011	0.009	0.009	TRUE	0.07
CNAG_00590	328	591	535	274	257	232	416	456	459	294	264	242	355.32	444	267	0.6	-0.736	-5.651	1.59179424813503e-08	5.32755830916725e-08	0.0021	0.0112	0.0092	0.0092	TRUE	0.0899
CNAG_00591	46	54	51	56	58	60	58	42	44	60	60	63	54.37	48	61	1.289	0.366	1.529	0.126322477560009	0.168998990249201	0	0.027	0.0227	0.0227	TRUE	0.2383
CNAG_00592	112	182	165	158	161	136	142	140	141	170	166	142	150.23	141	159	1.126	0.171	1.065	0.286822346061337	0.350748916209272	0	0.0151	0.0119	0.0119	TRUE	0.0945
CNAG_00593	78	155	143	112	117	111	99	120	123	120	120	116	116.29	114	119	1.037	0.053	0.301	0.76316662062196	0.805499256098363	0	0.0171	0.0137	0.0137	TRUE	0.1071
CNAG_00594	369	615	548	376	422	381	468	474	470	404	434	397	441.4	471	412	0.875	-0.193	-1.654	0.0981403057718393	0.134482733947329	0	0.0107	0.0076	0.0076	TRUE	0.0257
CNAG_00595	335	457	319	567	564	525	425	353	274	609	580	548	464.76	351	579	1.661	0.732	4.991	6.02039429207163e-07	1.73597777159735e-06	0.0215	0.0106	0.0132	0.0132	TRUE	0.3601
CNAG_00596	129	175	124	129	102	103	164	135	106	139	105	107	126.02	135	117	0.873	-0.196	-1.024	0.305808401500621	0.370928346181425	0.0271	0.0164	0.0184	0.0184	TRUE	0.162
CNAG_00597	179	304	293	277	290	306	227	235	251	298	298	319	271.37	238	305	1.281	0.358	2.694	0.00706498288916637	0.0121411064442504	0	0.0121	0.009	0.009	TRUE	0.0279
CNAG_00598	11	22	4	16	13	15	14	17	3	17	13	16	13.43	11	15	1.351	0.434	0.894	0.371551183347338	0.440330696295223	0.1833	0.0837	0.0947	0.0947	TRUE	1.7382
CNAG_00599	127	215	231	244	256	237	161	166	198	262	263	247	216.33	175	257	1.467	0.553	3.778	0.000158016697155027	0.000342561744927322	0	0.0131	0.0107	0.0107	TRUE	0.1465
CNAG_00600	252	468	441	424	475	337	320	361	378	456	489	352	392.49	353	432	1.22	0.287	2.016	0.0437771597595148	0.06460180996268	0.0156	0.011	0.0121	0.0121	TRUE	0.3068
CNAG_00601	27	34	34	17	13	26	34	26	29	18	13	27	24.74	30	19	0.662	-0.596	-1.704	0.088375571483221	0.12232898253331	0.013	0.0493	0.0454	0.0454	TRUE	0.6001
CNAG_00602	1118	1626	1536	734	796	739	1419	1255	1317	789	819	771	1061.56	1330	793	0.597	-0.745	-7.101	1.23999534726563e-12	5.67341474693338e-12	0.0017	0.0093	0.0069	0.0069	TRUE	0.04
CNAG_00603	109	213	240	182	203	199	138	164	206	196	209	208	186.75	169	204	1.196	0.258	1.581	0.113947039379719	0.153858910061842	0.0138	0.0138	0.0138	0.0138	TRUE	0.3739
CNAG_00604	61	143	110	150	148	151	77	110	94	161	152	158	125.51	94	157	1.65	0.722	4.071	4.6881534660261e-05	0.000108669074741854	0.003	0.0164	0.0144	0.0144	TRUE	0.2333
CNAG_00605	632	1051	735	2356	2506	2294	802	811	630	2532	2578	2393	1624.37	748	2501	3.348	1.743	14.89	3.8548298182434e-50	8.69054207538635e-49	0.0087	0.009	0.009	0.009	TRUE	0.2294
CNAG_00606	229	332	361	195	201	200	291	256	310	210	207	209	246.89	286	209	0.731	-0.452	-3.219	0.00128767405800951	0.00247289892894657	0	0.0125	0.01	0.01	TRUE	0.0997
CNAG_00607	110	227	186	125	152	139	140	175	159	134	156	145	151.66	158	145	0.913	-0.131	-0.799	0.424029407847673	0.492861134083283	0	0.015	0.0127	0.0127	TRUE	0.097
CNAG_00608	479	744	822	184	229	260	608	574	705	198	236	271	431.9	629	235	0.373	-1.421	-10.009	1.38930619318785e-23	1.21983940946867e-22	0.0137	0.0107	0.0115	0.0115	TRUE	0.2079
CNAG_00609	195	295	274	322	348	355	248	228	235	346	358	370	297.41	237	358	1.517	0.601	4.644	3.41601596470686e-06	9.13299610759787e-06	0	0.0118	0.0086	0.0086	TRUE	0.0159
CNAG_00612	204	317	257	281	259	252	259	245	220	302	266	263	259.2	241	277	1.151	0.203	1.461	0.144075616922297	0.19017692984484	0.0022	0.0123	0.01	0.01	TRUE	0.0686
CNAG_00613	194	363	352	114	136	130	246	280	302	123	140	136	204.36	276	133	0.479	-1.062	-6.94	3.93180414997233e-12	1.7440359836663e-11	0	0.0133	0.0112	0.0112	TRUE	0.0896
CNAG_00614	132	248	227	184	235	214	168	191	195	198	242	223	202.71	185	221	1.193	0.254	1.697	0.0896776476844797	0.124030777755149	0.0028	0.0134	0.0112	0.0112	TRUE	0.0911
CNAG_00615	25	33	29	20	29	32	32	25	25	21	30	33	27.79	27	28	1.045	0.064	0.198	0.843037089750725	0.871618943557924	0	0.0448	0.0385	0.0385	TRUE	0.2696
CNAG_00619	74	153	127	101	120	122	94	118	109	109	123	127	113.35	107	120	1.112	0.153	0.852	0.394300918441451	0.464391305840268	0	0.0173	0.0144	0.0144	TRUE	0.0944
CNAG_00622	484	795	743	1635	1576	1680	614	613	637	1757	1621	1753	1165.94	621	1710	2.751	1.46	14.239	5.22595899069491e-46	1.05616940430287e-44	0	0.0092	0.0065	0.0065	TRUE	0.0252
CNAG_00623	206	294	246	236	280	269	262	227	211	254	288	281	253.59	233	274	1.182	0.241	1.705	0.088245594329064	0.122173825468552	0.0035	0.0124	0.0105	0.0105	TRUE	0.1128
CNAG_00624	717	1069	914	447	468	500	910	825	784	480	481	522	667.01	840	494	0.59	-0.761	-6.646	3.00982181722492e-11	1.24370196716712e-10	0.0027	0.0099	0.0078	0.0078	TRUE	0.0616
CNAG_00625	288	534	440	701	747	688	366	412	377	753	768	718	565.72	385	746	1.935	0.952	8.295	1.08341648344634e-16	6.5785048874862e-16	0	0.0102	0.0076	0.0076	TRUE	0.0454
CNAG_00626	3856	4963	4607	4970	5399	5316	4895	3829	3950	5342	5553	5546	4852.47	4225	5480	1.298	0.376	3.376	0.000734821780969719	0.00146045027227354	0.0095	0.0086	0.0087	0.0087	TRUE	0.2329
CNAG_00627	44	85	47	203	231	220	56	66	40	218	238	229	141.17	54	228	4.231	2.081	11.007	3.52543109580241e-28	3.80445810670241e-27	0.0074	0.0155	0.0147	0.0147	TRUE	0.478
CNAG_00628	138	192	167	112	83	109	175	148	143	120	85	114	130.99	155	106	0.688	-0.54	-2.997	0.00272372239851205	0.00500154508178381	0.0118	0.0161	0.0154	0.0154	TRUE	0.2992
CNAG_00632	473	730	676	389	400	488	600	563	580	418	411	509	513.65	581	446	0.769	-0.38	-3.072	0.00212821546075191	0.00395802880816671	0.005	0.0103	0.009	0.009	TRUE	0.1761
CNAG_00633	159	308	310	201	227	225	202	238	266	216	233	235	231.58	235	228	0.965	-0.051	-0.347	0.728924973690844	0.77631532511415	0.0056	0.0127	0.0112	0.0112	TRUE	0.1493
CNAG_00634	344	609	596	511	572	425	437	470	511	549	588	443	499.75	473	527	1.113	0.155	1.167	0.243295521658022	0.303441977076127	0.0116	0.0104	0.0107	0.0107	TRUE	0.2253
CNAG_00635	259	522	533	465	528	453	329	403	457	500	543	473	450.66	396	505	1.27	0.344	2.525	0.0115538826641215	0.0191750661998576	0.0123	0.0106	0.0112	0.0112	TRUE	0.2343
CNAG_00636	164	262	272	82	93	103	208	202	233	88	96	107	155.8	214	97	0.452	-1.144	-6.888	5.67360287780628e-12	2.48120238529415e-11	0	0.0149	0.0123	0.0123	TRUE	0.084
CNAG_00637	381	563	425	284	286	254	484	434	364	305	294	265	357.81	427	288	0.676	-0.565	-4.063	4.84419415630053e-05	0.000112057874303044	0.0104	0.0112	0.011	0.011	TRUE	0.1947
CNAG_00638	729	967	756	952	1023	1018	926	746	648	1023	1052	1062	909.52	773	1046	1.356	0.44	3.403	0.000666360689723591	0.00133447958707178	0.015	0.0095	0.0109	0.0109	TRUE	0.3393
CNAG_00639	284	358	351	514	467	514	361	276	301	552	480	536	417.78	313	523	1.683	0.751	5.629	1.80816487195477e-08	6.02222049747589e-08	0.0084	0.0108	0.0103	0.0103	TRUE	0.1892
CNAG_00640	24518	35499	33762	3748	4242	3977	31127	27389	28947	4028	4363	4149	16667.09	29154	4180	0.143	-2.802	-29.355	2.09159338391393e-189	8.60090502758939e-187	0.0027	0.0084	0.0064	0.0064	TRUE	0.0428
CNAG_00641	403	613	650	395	431	356	512	473	557	425	443	371	463.52	514	413	0.804	-0.315	-2.498	0.0125049551556833	0.0206831352708166	0.0056	0.0106	0.0092	0.0092	TRUE	0.0901
CNAG_00642	70	154	130	285	253	212	89	119	111	306	260	221	184.47	106	262	2.443	1.289	7.533	4.94121551203806e-14	2.5264553265518e-13	0.018	0.0139	0.0147	0.0147	TRUE	0.1148
CNAG_00643	98	219	201	91	115	117	124	169	172	98	118	122	133.98	155	113	0.72	-0.473	-2.627	0.00861906716076482	0.0145698707684198	0.0145	0.0159	0.0157	0.0157	TRUE	0.2762
CNAG_00644	96	142	144	285	297	313	122	110	123	306	305	327	215.53	118	313	2.652	1.407	9.543	1.38650319423365e-21	1.11164358213733e-20	0	0.0131	0.01	0.01	TRUE	0.0487
CNAG_00645	99	143	128	117	134	132	126	110	110	126	138	138	124.51	115	134	1.167	0.223	1.308	0.190852797075803	0.244461927025091	0	0.0165	0.0129	0.0129	TRUE	0.0536
CNAG_00647	110	147	145	56	49	37	140	113	124	60	50	39	87.76	126	50	0.397	-1.333	-6.256	3.95192181233743e-10	1.50897584684611e-09	0.0081	0.0199	0.0184	0.0184	TRUE	0.3074
CNAG_00648	412	497	438	462	541	513	523	383	376	497	556	535	478.36	427	529	1.246	0.317	2.265	0.0235191271027605	0.036747291225745	0.0173	0.0105	0.012	0.012	TRUE	0.4206
CNAG_00649	631	1114	1034	1848	1927	1866	801	859	887	1986	1982	1947	1410.31	849	1972	2.319	1.214	12.197	3.2408767897945e-34	4.41004568746738e-33	0	0.0091	0.0063	0.0063	TRUE	0.0273
CNAG_00650	163	266	242	169	204	181	207	205	207	182	210	189	199.99	206	194	0.937	-0.094	-0.647	0.517551909752736	0.581985050060222	0	0.0134	0.0102	0.0102	TRUE	0.0598
CNAG_00651	46	49	47	137	118	123	58	38	40	147	121	128	88.9	45	132	2.974	1.572	7.344	2.0684241881244e-13	1.00780353987716e-12	0.0097	0.0198	0.0185	0.0185	TRUE	0.3895
CNAG_00652	279	359	301	276	304	306	354	277	258	297	313	319	302.96	296	310	1.051	0.072	0.499	0.617758511874104	0.674645626636611	0.011	0.0117	0.0115	0.0115	TRUE	0.3032
CNAG_00653	23	44	22	31	39	32	29	34	19	33	40	33	31.47	27	35	1.303	0.382	1.231	0.218282906215458	0.275719403172669	0	0.0405	0.0375	0.0375	TRUE	0.5527
CNAG_00654	164	190	127	649	622	665	208	147	109	698	640	694	415.78	155	677	4.44	2.15	12.789	1.89398430113797e-37	2.94041062751669e-36	0.0436	0.0108	0.0165	0.0165	TRUE	0.8747
CNAG_00655	15556	20740	18740	1820	2034	2095	19749	16002	16067	1956	2092	2185	9675.28	17273	2078	0.12	-3.055	-27.481	2.94246571888737e-166	6.93102873300677e-164	0.0088	0.0085	0.0086	0.0086	TRUE	0.192
CNAG_00656	13274	19969	18573	2936	3246	3037	16852	15407	15924	3156	3339	3168	9640.88	16061	3221	0.201	-2.318	-25.197	4.27645305048989e-140	5.03662944618905e-138	0.0013	0.0085	0.0059	0.0059	TRUE	0.0226
CNAG_00657	2	1	1	0	2	0	3	1	1	0	2	0	1.04	2	1	0.528	-0.92	-0.548	0.583399550779044	0.643293354539411	0	0.9838	0.9134	0.9134	TRUE	0.9737
CNAG_00658	68	109	94	96	102	88	86	84	81	103	105	92	91.82	84	100	1.197	0.259	1.365	0.172129330723949	0.223199593427352	0	0.0194	0.015	0.015	TRUE	0.0498
CNAG_00659	123	181	168	102	121	128	156	140	144	110	124	134	134.58	147	123	0.839	-0.253	-1.509	0.13127063371443	0.174797212261847	0	0.0159	0.0127	0.0127	TRUE	0.0843
CNAG_00660	99	140	154	78	105	65	126	108	132	84	108	68	104.23	122	87	0.712	-0.49	-2.467	0.0136393334395099	0.0223698167407664	0.0204	0.0181	0.0185	0.0185	TRUE	0.4484
CNAG_00661	95	174	166	56	73	52	121	134	142	60	75	54	97.78	132	63	0.476	-1.072	-5.426	5.75865698125296e-08	1.82964585297391e-07	0.0003	0.0187	0.0163	0.0163	TRUE	0.2396
CNAG_00662	688	1031	897	665	606	678	873	795	769	715	623	707	747.21	812	682	0.84	-0.252	-2.212	0.0269610460925662	0.0416864884242461	0.0035	0.0097	0.008	0.008	TRUE	0.0666
CNAG_00663	291	441	396	609	653	627	369	340	340	655	672	654	504.91	350	660	1.892	0.92	8.004	1.20817182984121e-15	6.90629436790401e-15	0	0.0104	0.0074	0.0074	TRUE	0.0251
CNAG_00664	6	9	9	13	9	7	8	7	8	14	9	7	8.8	8	10	1.372	0.456	0.828	0.407662097930693	0.477084082741915	0	0.1234	0.1036	0.1036	TRUE	0.3542
CNAG_00665	368	736	728	615	606	542	467	568	624	661	623	565	584.82	553	616	1.111	0.152	1.169	0.242438654049224	0.302428496313047	0.0108	0.0101	0.0105	0.0105	TRUE	0.2026
CNAG_00666	218	550	488	382	410	330	277	424	418	411	422	344	382.67	373	392	1.045	0.063	0.401	0.688254584102485	0.738875854786119	0.0301	0.011	0.0154	0.0154	TRUE	0.5454
CNAG_00667	179	275	231	182	180	174	227	212	198	196	185	182	199.96	212	188	0.884	-0.177	-1.216	0.224059502877419	0.282563626497991	0	0.0134	0.0103	0.0103	TRUE	0.0386
CNAG_00668	557	942	974	3109	3278	3048	707	727	835	3341	3372	3180	2026.95	756	3298	4.355	2.123	20.218	6.80884110556209e-91	3.44527359941442e-89	0.0034	0.0089	0.0072	0.0072	TRUE	0.0995
CNAG_00669	180	295	264	131	126	183	229	228	226	141	130	191	190.63	228	154	0.676	-0.565	-3.465	0.000530822195775852	0.00107533998201211	0.0135	0.0137	0.0136	0.0136	TRUE	0.469
CNAG_00670	31	47	42	43	49	33	39	36	36	46	50	34	40.44	37	43	1.179	0.237	0.874	0.382005145757138	0.451466635063497	0	0.0334	0.0283	0.0283	TRUE	0.2649
CNAG_00671	279	534	432	558	617	584	354	412	370	600	635	609	496.69	379	615	1.618	0.694	5.864	4.50702468095586e-09	1.58616618215402e-08	0.0011	0.0104	0.008	0.008	TRUE	0.07
CNAG_00672	19110	25099	23580	2296	2602	2834	24261	19365	20217	2468	2676	2956	11990.54	21281	2700	0.127	-2.978	-25.867	1.57444044021978e-147	2.39000058825363e-145	0.0114	0.0085	0.0093	0.0093	TRUE	0.1833
CNAG_00673	823	1259	1193	663	733	711	1045	971	1023	713	754	742	874.54	1013	736	0.727	-0.46	-4.414	1.01550923948839e-05	2.56895889644566e-05	0	0.0095	0.0066	0.0066	TRUE	0.0158
CNAG_00674	295	461	334	333	350	356	375	356	286	358	360	371	350.97	339	363	1.075	0.104	0.769	0.442177238316364	0.509750995059645	0.0072	0.0113	0.0103	0.0103	TRUE	0.2147
CNAG_00675	389	693	485	315	268	320	494	535	416	339	276	334	398.73	482	316	0.656	-0.608	-4.388	1.14557505622045e-05	2.87805193418237e-05	0.0123	0.0109	0.0112	0.0112	TRUE	0.1722
CNAG_00676	464	599	531	287	282	339	589	462	455	308	290	354	409.77	502	317	0.634	-0.656	-4.69	2.73725083359102e-06	7.36148048986625e-06	0.0135	0.0108	0.0115	0.0115	TRUE	0.2542
CNAG_00677	220	328	327	24	30	29	279	253	280	26	31	30	149.94	271	29	0.107	-3.222	-15.249	1.68070658491591e-52	4.11502031597154e-51	0	0.0151	0.0123	0.0123	TRUE	0.0573
CNAG_00678	819	1289	1158	378	407	437	1040	995	993	406	419	456	717.98	1009	427	0.423	-1.24	-11.21	3.62205542597293e-29	4.15138600919817e-28	0	0.0098	0.0071	0.0071	TRUE	0.0406
CNAG_00679	83	142	94	199	169	190	105	110	81	214	174	198	146.91	99	195	1.986	0.99	5.675	1.38819094505287e-08	4.67590352349909e-08	0.0106	0.0153	0.0144	0.0144	TRUE	0.27
CNAG_00680	347	556	451	54	38	52	441	429	387	58	39	54	234.59	419	50	0.12	-3.054	-17.135	8.16557252499769e-66	2.73426597638526e-64	0.0033	0.0127	0.0113	0.0113	TRUE	0.3195
CNAG_00681	279	503	446	34	24	41	354	388	382	37	25	43	204.78	375	35	0.092	-3.439	-17.38	1.16762566514805e-67	4.19792153611911e-66	0	0.0133	0.0118	0.0118	TRUE	0.4554
CNAG_00682	384	747	615	596	655	572	488	576	527	641	674	597	583.68	530	637	1.198	0.261	2.21	0.0271160637504796	0.0418882477339499	0.0035	0.0101	0.0083	0.0083	TRUE	0.0685
CNAG_00683	149	264	263	118	120	110	189	204	225	127	123	115	163.89	206	122	0.588	-0.765	-4.806	1.54187587792216e-06	4.24357539165443e-06	0	0.0145	0.0117	0.0117	TRUE	0.074
CNAG_00684	1300	1609	1514	834	812	796	1650	1241	1298	896	835	830	1125.3	1396	854	0.613	-0.707	-5.695	1.23047418635566e-08	4.16932994394618e-08	0.0121	0.0093	0.0101	0.0101	TRUE	0.2979
CNAG_00685	253	432	455	333	384	335	321	333	390	358	395	349	357.82	348	367	1.053	0.075	0.57	0.568825276054052	0.629866341501901	0.0049	0.0112	0.0096	0.0096	TRUE	0.1289
CNAG_00686	7217	8902	7239	10442	11230	10439	9162	6868	6207	11223	11551	10890	9316.73	7412	11221	1.514	0.599	4.588	4.4831820738988e-06	1.18562826584812e-05	0.0222	0.0085	0.0122	0.0122	TRUE	0.5189
CNAG_00687	86	199	170	86	69	71	109	154	146	92	71	74	107.66	136	79	0.576	-0.796	-4.066	4.78041764792328e-05	0.000110657515936848	0.0165	0.0178	0.0176	0.0176	TRUE	0.2691
CNAG_00688	331	457	416	265	280	302	420	353	357	285	288	315	336.22	377	296	0.789	-0.342	-2.592	0.00954156452147615	0.0160379988302666	0.0035	0.0114	0.0095	0.0095	TRUE	0.1099
CNAG_00689	721	1030	809	585	566	680	915	795	694	629	582	709	720.65	801	640	0.801	-0.321	-2.476	0.0133042836504401	0.0218675557305478	0.0125	0.0098	0.0107	0.0107	TRUE	0.1775
CNAG_00690	611	980	865	404	442	539	776	756	742	434	455	562	620.76	758	484	0.639	-0.647	-5.223	1.76157845508469e-07	5.3744271668975e-07	0.0078	0.01	0.0093	0.0093	TRUE	0.2347
CNAG_00691	213	301	203	209	207	213	270	232	174	225	213	222	222.74	225	220	0.981	-0.028	-0.173	0.862604925527589	0.888488275976924	0.0201	0.0129	0.0145	0.0145	TRUE	0.3322
CNAG_00692	263	435	335	313	310	316	334	336	287	336	319	330	323.61	319	328	1.031	0.043	0.334	0.738081782938399	0.784843813706757	0	0.0115	0.0091	0.0091	TRUE	0.0894
CNAG_00693	123	244	222	195	190	146	156	188	190	210	195	152	182.01	178	186	1.036	0.052	0.316	0.751839717702826	0.796003892068817	0.0132	0.0139	0.0138	0.0138	TRUE	0.2669
CNAG_00694	1108	1797	1577	899	906	913	1407	1386	1352	966	932	952	1165.95	1382	950	0.688	-0.54	-5.476	4.35056294190003e-08	1.39852684499384e-07	0	0.0092	0.0061	0.0061	TRUE	0.0043
CNAG_00695	143	262	211	199	187	192	182	202	181	214	192	200	195.18	188	202	1.071	0.1	0.677	0.498454765763702	0.565042234472593	0	0.0136	0.0105	0.0105	TRUE	0.0496
CNAG_00696	306	429	349	877	845	922	388	331	299	943	869	962	632.04	339	925	2.736	1.452	11.686	1.51028028330085e-31	1.91404909373434e-30	0.0065	0.01	0.0091	0.0091	TRUE	0.1658
CNAG_00697	986	1615	1530	450	471	421	1252	1246	1312	484	484	439	869.48	1270	469	0.369	-1.437	-13.325	1.66384788498332e-40	2.7925663150666e-39	0	0.0095	0.0069	0.0069	TRUE	0.0362
CNAG_00698	359	590	490	377	410	362	456	455	420	405	422	378	422.6	444	402	0.906	-0.143	-1.189	0.234318317044647	0.29385504382816	0	0.0108	0.0081	0.0081	TRUE	0.0313
CNAG_00699	45	92	62	40	45	28	57	71	53	43	46	29	49.96	60	39	0.65	-0.62	-2.401	0.016342566447991	0.0264289941776104	0.0173	0.0286	0.027	0.027	TRUE	0.3849
CNAG_00700	1172	1895	1870	712	696	685	1488	1462	1603	765	716	715	1124.83	1518	732	0.482	-1.053	-10.14	3.68366139329028e-24	3.31966899440184e-23	0.0013	0.0093	0.0067	0.0067	TRUE	0.0298
CNAG_00701	536	932	792	475	506	513	680	719	679	511	520	535	607.45	693	522	0.753	-0.409	-3.73	0.000191500051673184	0.000411105233494507	0	0.01	0.007	0.007	TRUE	0.0135
CNAG_00702	252	430	413	297	328	331	320	332	354	319	337	345	334.61	335	334	0.995	-0.008	-0.06	0.951969065716627	0.961114497178581	0	0.0114	0.0084	0.0084	TRUE	0.0277
CNAG_00703	11931	15687	14859	1821	1985	1914	15147	12103	12740	1957	2042	1997	7664.23	13330	1999	0.15	-2.737	-25.333	1.38921649071147e-141	1.72540688146365e-139	0.007	0.0085	0.0081	0.0081	TRUE	0.1734
CNAG_00704	108	218	183	266	297	264	137	168	157	286	305	275	221.5	154	289	1.863	0.898	6.155	7.51507282077285e-10	2.80828569139493e-09	0	0.0129	0.0105	0.0105	TRUE	0.0834
CNAG_00705	1222	1889	1568	740	667	811	1551	1457	1344	795	686	846	1113.43	1451	776	0.535	-0.903	-7.81	5.73756067854835e-15	3.12048383719457e-14	0.0066	0.0093	0.0086	0.0086	TRUE	0.1219
CNAG_00706	135	204	242	130	124	114	171	157	207	140	128	119	153.74	178	129	0.72	-0.475	-2.816	0.00486097127186027	0.00860017994252202	0.0093	0.015	0.0138	0.0138	TRUE	0.2274
CNAG_00707	381	579	519	109	103	150	484	447	445	117	106	156	292.49	459	126	0.276	-1.856	-12.117	8.58473329678148e-34	1.15665311933559e-32	0.011	0.0118	0.0117	0.0117	TRUE	0.4376
CNAG_00708	582	815	739	229	233	280	739	629	634	246	240	292	463.19	667	259	0.39	-1.36	-10.344	4.43442905705108e-25	4.17239461277079e-24	0.0071	0.0106	0.0097	0.0097	TRUE	0.1366
CNAG_00709	331	422	467	91	63	87	420	326	400	98	65	91	233.26	382	85	0.221	-2.175	-12.554	3.78884156500176e-36	5.58997337592377e-35	0.0211	0.0127	0.0142	0.0142	TRUE	0.3929
CNAG_00710	627	807	548	425	398	497	796	623	470	457	409	518	545.51	630	461	0.735	-0.443	-2.711	0.00670543809862884	0.0115873634332744	0.0378	0.0102	0.0174	0.0174	TRUE	0.1602
CNAG_00711	389	468	379	1001	979	1153	494	361	325	1076	1007	1203	744.25	393	1095	2.801	1.486	10.273	9.35343543664004e-25	8.64591576017431e-24	0.025	0.0097	0.0134	0.0134	TRUE	0.5453
CNAG_00712	210	317	281	344	281	302	267	245	241	370	289	315	287.65	251	325	1.297	0.376	2.689	0.00717109954848197	0.0123077714336361	0.0062	0.0119	0.0105	0.0105	TRUE	0.1666
CNAG_00713	457	651	601	553	535	558	580	502	515	594	550	582	554.08	532	575	1.083	0.116	0.996	0.319423337076166	0.385372803879776	0.0017	0.0102	0.0079	0.0079	TRUE	0.0671
CNAG_00714	220	359	301	124	142	123	279	277	258	133	146	128	203.67	271	136	0.501	-0.997	-6.726	1.74553814741274e-11	7.33319254918601e-11	0	0.0133	0.0102	0.0102	TRUE	0.0447
CNAG_00715	1109	1638	1178	523	465	542	1408	1264	1010	562	478	565	881.25	1227	535	0.437	-1.196	-8.86	8.02128105187766e-19	5.5515066732904e-18	0.0176	0.0095	0.0117	0.0117	TRUE	0.2175
CNAG_00716	7966	11459	9093	3901	4340	4769	10113	8841	7796	4193	4464	4975	6730.33	8917	4544	0.51	-0.972	-8.335	7.7356311773698e-17	4.7307158972796e-16	0.0121	0.0085	0.0096	0.0096	TRUE	0.1368
CNAG_00717	182	265	212	230	315	245	231	204	182	247	324	256	240.68	206	276	1.346	0.429	2.779	0.0054558606594399	0.00958317926578399	0.0141	0.0126	0.0129	0.0129	TRUE	0.2654
CNAG_00718	92	178	182	128	150	105	117	137	156	138	154	110	135.26	137	134	0.973	-0.04	-0.22	0.826004464855524	0.859472429463531	0.0169	0.0159	0.0161	0.0161	TRUE	0.2592
CNAG_00719	220	385	339	153	181	165	279	297	291	164	186	172	231.62	289	174	0.602	-0.731	-5.208	1.91367582988227e-07	5.81767672181832e-07	0	0.0127	0.0096	0.0096	TRUE	0.0384
CNAG_00720	274	409	395	121	118	127	348	316	339	130	121	132	231	334	128	0.384	-1.382	-9.508	1.95256719503361e-21	1.55092866386914e-20	0	0.0128	0.0097	0.0097	TRUE	0.028
CNAG_00721	290	478	531	305	360	305	368	369	455	328	370	318	368.08	397	339	0.851	-0.232	-1.712	0.0868238666776991	0.120449600583949	0.0087	0.0111	0.0105	0.0105	TRUE	0.1916
CNAG_00722	519	825	774	360	356	373	659	637	664	387	366	389	516.87	653	381	0.583	-0.778	-6.833	8.31898607318792e-12	3.5898290502809e-11	0	0.0103	0.0072	0.0072	TRUE	0.0129
CNAG_00723	25	37	48	57	56	62	32	29	41	61	58	65	47.5	34	61	1.807	0.853	3.318	0.000906576206851767	0.00177495616767109	0	0.0297	0.0252	0.0252	TRUE	0.2942
CNAG_00726	12	15	8	5	3	2	15	12	7	5	3	2	7.37	11	3	0.318	-1.654	-2.46	0.0138776557632562	0.0227224991655808	0	0.1457	0.1329	0.1329	TRUE	0.1536
CNAG_00727	981	1512	1206	1151	1201	1079	1245	1167	1034	1237	1235	1126	1173.99	1149	1199	1.045	0.064	0.578	0.563329881773712	0.62499698268576	0.0049	0.0092	0.0079	0.0079	TRUE	0.0918
CNAG_00728	129	229	187	180	203	197	164	177	160	193	209	206	184.76	167	203	1.212	0.277	1.869	0.0615956029124183	0.0881725824590799	0	0.0139	0.0104	0.0104	TRUE	0.0312
CNAG_00730	408	1039	906	1190	1265	984	518	802	777	1279	1301	1026	950.5	699	1202	1.715	0.778	5.1	3.39383174513535e-07	1.00621808381161e-06	0.0345	0.0094	0.0156	0.0156	TRUE	0.5818
CNAG_00732	611	922	646	1146	1281	1023	776	711	554	1232	1318	1067	942.89	680	1206	1.775	0.828	6.129	8.85687876032518e-10	3.29527989170922e-09	0.0179	0.0094	0.012	0.012	TRUE	0.3159
CNAG_00733	309	473	476	222	216	211	392	365	408	239	222	220	307.7	388	227	0.585	-0.775	-5.91	3.42180135002174e-09	1.22250653880745e-08	0	0.0117	0.0088	0.0088	TRUE	0.0349
CNAG_00734	287	444	483	319	342	285	364	343	414	343	352	297	352.16	374	331	0.885	-0.177	-1.322	0.186118429729169	0.23889045349116	0.0063	0.0112	0.01	0.01	TRUE	0.108
CNAG_00735	232	388	323	111	92	74	295	299	277	119	95	77	193.66	290	97	0.334	-1.582	-9.485	2.42934842161313e-21	1.9184831292531e-20	0.0089	0.0136	0.013	0.013	TRUE	0.3821
CNAG_00736	240	406	374	326	355	426	305	313	321	350	365	444	349.75	313	386	1.235	0.304	2.28	0.0226229609754842	0.0355013660518109	0.006	0.0113	0.01	0.01	TRUE	0.196
CNAG_00737	166	273	278	310	322	279	211	211	238	333	331	291	269.19	220	318	1.446	0.532	3.874	0.00010716280683031	0.00023697932452504	0	0.0121	0.0098	0.0098	TRUE	0.0643
CNAG_00738	21	45	54	18	25	30	27	35	46	19	26	31	30.67	36	25	0.701	-0.513	-1.604	0.108788108837791	0.147651812332794	0.0318	0.0414	0.0401	0.0401	TRUE	0.2297
CNAG_00739	632	1027	826	524	487	592	802	792	708	563	501	618	664.09	767	561	0.731	-0.453	-3.769	0.00016420353667029	0.000355522776226546	0.006	0.0099	0.0088	0.0088	TRUE	0.102
CNAG_00740	204	530	457	290	330	271	259	409	392	312	339	283	332.26	353	311	0.876	-0.191	-1.186	0.235794121008783	0.295432706577544	0.0304	0.0114	0.0157	0.0157	TRUE	0.5783
CNAG_00741	1698	2843	2616	1290	1448	1337	2156	2193	2243	1386	1489	1395	1810.44	2197	1423	0.648	-0.626	-6.529	6.59929229810157e-11	2.64399989806794e-10	0.0002	0.0089	0.006	0.006	TRUE	0.0197
CNAG_00742	279	522	474	226	243	227	354	403	406	243	250	237	315.5	388	243	0.625	-0.677	-5.184	2.17555339644333e-07	6.57866544980275e-07	0	0.0116	0.0089	0.0089	TRUE	0.0603
CNAG_00743	313	566	478	642	642	652	397	437	410	690	660	680	545.73	415	677	1.629	0.704	6.228	4.71429401498683e-10	1.79006906149945e-09	0	0.0102	0.0073	0.0073	TRUE	0.026
CNAG_00744	134	227	181	520	588	543	170	175	155	559	605	566	371.76	167	577	3.459	1.79	13.766	4.07641402483789e-43	7.52594167666692e-42	0	0.0111	0.0084	0.0084	TRUE	0.0433
CNAG_00745	618	1065	840	991	1025	949	785	822	720	1065	1054	990	905.97	776	1036	1.336	0.418	3.891	9.98616978671276e-05	0.000222055748089306	0.002	0.0095	0.0072	0.0072	TRUE	0.0479
CNAG_00746	545	820	801	637	728	596	692	633	687	685	749	622	677.75	671	685	1.023	0.033	0.28	0.779229912801574	0.8192888308985	0.0041	0.0099	0.0082	0.0082	TRUE	0.0786
CNAG_00747	1149	1737	1666	745	916	861	1459	1340	1428	801	942	898	1144.72	1409	880	0.625	-0.678	-6.285	3.27738437618572e-10	1.26128522105491e-09	0.003	0.0093	0.0074	0.0074	TRUE	0.0742
CNAG_00748	58	90	68	66	77	66	74	69	58	71	79	69	70.06	67	73	1.093	0.129	0.601	0.547557520211352	0.610273359530713	0	0.0228	0.0187	0.0187	TRUE	0.1246
CNAG_00749	3	8	1	0	6	4	4	6	1	0	6	4	3.53	4	3	0.953	-0.069	-0.074	0.941012268667505	0.952304415891515	0.8234	0.295	0.341	0.341	TRUE	0.3894
CNAG_00750	183	252	267	137	131	143	232	194	229	147	135	149	181.14	218	144	0.66	-0.6	-3.872	0.000107736339910914	0.000238170530074903	0	0.014	0.0115	0.0115	TRUE	0.1109
CNAG_00751	4	10	2	12	11	12	5	8	2	13	11	13	8.54	5	12	2.507	1.326	2.229	0.0257968499467849	0.0400405094266048	0	0.1269	0.116	0.116	TRUE	0.6977
CNAG_00752	309	450	456	125	107	119	392	347	391	134	110	124	249.83	377	123	0.326	-1.616	-10.9	1.15268076532497e-27	1.20396977185548e-26	0	0.0124	0.0103	0.0103	TRUE	0.0846
CNAG_00753	133	254	239	179	184	199	169	196	205	192	189	208	193.16	190	196	1.029	0.041	0.277	0.78215306310084	0.821729863740671	0	0.0136	0.011	0.011	TRUE	0.0882
CNAG_00754	708	1382	1351	608	628	679	899	1066	1158	653	646	708	855.19	1041	669	0.642	-0.64	-5.308	1.10874939600355e-07	3.45050894036458e-07	0.0084	0.0096	0.0092	0.0092	TRUE	0.1643
CNAG_00755	69	125	121	80	84	96	88	96	104	86	86	100	93.38	96	91	0.943	-0.085	-0.446	0.655690656690192	0.709962953177475	0	0.0192	0.0155	0.0155	TRUE	0.0765
CNAG_00756	237	352	306	179	200	225	301	272	262	192	206	235	244.61	278	211	0.76	-0.395	-2.77	0.0056043320464955	0.00982123966383036	0.0028	0.0125	0.0105	0.0105	TRUE	0.1059
CNAG_00757	198	319	325	347	334	271	251	246	279	373	344	283	295.89	259	333	1.286	0.363	2.555	0.0106194784920498	0.017698422598292	0.0091	0.0118	0.0112	0.0112	TRUE	0.1987
CNAG_00758	167	313	266	126	137	127	212	241	228	135	141	132	181.73	227	136	0.598	-0.742	-4.887	1.02421711387683e-06	2.88274705599203e-06	0	0.0139	0.0107	0.0107	TRUE	0.0344
CNAG_00759	4	10	8	8	15	9	5	8	7	9	15	9	8.84	7	11	1.67	0.74	1.332	0.183013271099267	0.235568806270792	0	0.1228	0.1052	0.1052	TRUE	0.4228
CNAG_00760	212	395	363	298	351	300	269	305	311	320	361	313	313.23	295	331	1.12	0.163	1.231	0.218202547611889	0.275668874188425	0.0024	0.0116	0.0095	0.0095	TRUE	0.0698
CNAG_00761	541	818	691	325	280	347	687	631	592	349	288	362	484.95	637	333	0.524	-0.933	-7.248	4.23617318596044e-13	2.01232955725284e-12	0.007	0.0105	0.0096	0.0096	TRUE	0.1605
CNAG_00762	38	66	84	99	107	88	48	51	72	106	110	92	79.91	57	103	1.787	0.838	3.908	9.31028194716097e-05	0.00020783835287927	0.0126	0.021	0.0198	0.0198	TRUE	0.476
CNAG_00764	136	268	269	129	134	126	173	207	231	139	138	131	169.66	204	136	0.665	-0.589	-3.645	0.000267715986809923	0.000566006779912901	0.0061	0.0143	0.0126	0.0126	TRUE	0.1667
CNAG_00765	82	113	98	345	307	366	104	87	84	371	316	382	223.95	92	356	3.916	1.969	12.415	2.16915676592368e-35	3.08698122250513e-34	0.0059	0.0129	0.0115	0.0115	TRUE	0.1128
CNAG_00766	154	256	233	661	727	652	196	198	200	710	748	680	455.19	198	713	3.605	1.85	15.05	3.42751151629149e-51	8.07356247165075e-50	0	0.0106	0.0078	0.0078	TRUE	0.0219
CNAG_00768	231	349	346	427	435	400	293	269	297	459	447	417	363.8	286	441	1.543	0.625	5.009	5.4776181748005e-07	1.58885816356952e-06	0	0.0112	0.0084	0.0084	TRUE	0.0336
CNAG_00769	184	374	341	274	311	255	234	289	292	294	320	266	282.48	272	293	1.075	0.105	0.739	0.459676112281954	0.52729597363527	0.0076	0.012	0.011	0.011	TRUE	0.15
CNAG_00770	247	438	384	162	150	189	314	338	329	174	154	197	251.05	327	175	0.535	-0.902	-6.307	2.84567516106198e-10	1.10010226515079e-09	0.0011	0.0124	0.0103	0.0103	TRUE	0.1293
CNAG_00771	11850	17543	13923	1628	1725	1971	15044	13535	11937	1750	1774	2056	7682.77	13505	1860	0.138	-2.86	-24.965	1.45526908900314e-137	1.65682385783007e-135	0.0103	0.0085	0.0091	0.0091	TRUE	0.0643
CNAG_00772	408	545	564	329	355	367	518	420	484	354	365	383	420.6	474	367	0.777	-0.364	-2.872	0.00408347914792653	0.00728880221047456	0.0046	0.0108	0.0091	0.0091	TRUE	0.1178
CNAG_00773	249	364	308	131	132	121	316	281	264	141	136	126	210.64	287	134	0.469	-1.091	-7.253	4.08015425612513e-13	1.94226715843838e-12	0	0.0132	0.0107	0.0107	TRUE	0.0807
CNAG_00774	432	814	782	1368	1311	1322	548	628	670	1470	1348	1379	1007.46	615	1399	2.267	1.181	10.518	7.16847488179e-26	6.93595636225318e-25	0.0043	0.0094	0.0079	0.0079	TRUE	0.1
CNAG_00775	124	166	205	109	154	115	157	128	176	117	158	120	142.8	154	132	0.86	-0.217	-1.2	0.230163143380267	0.289068658288399	0.0211	0.0155	0.0166	0.0166	TRUE	0.3199
CNAG_00776	2817	4256	3839	4860	5599	4663	3576	3284	3291	5223	5759	4864	4333.02	3384	5282	1.562	0.643	6.311	2.76463197455047e-10	1.06998306051865e-09	0.0045	0.0086	0.0072	0.0072	TRUE	0.076
CNAG_00777	199	393	372	458	398	353	253	303	319	492	409	368	357.44	292	423	1.445	0.531	3.682	0.000231141243901487	0.000492952181420874	0.0151	0.0112	0.0121	0.0121	TRUE	0.233
CNAG_00778	155	248	218	333	347	273	197	191	187	358	357	285	262.44	192	333	1.74	0.799	5.574	2.48984550845145e-08	8.18879858846021e-08	0.006	0.0122	0.0108	0.0108	TRUE	0.1838
CNAG_00779	10359	13340	13061	1408	1603	1477	13151	10292	11198	1513	1649	1541	6557.44	11547	1568	0.136	-2.881	-25.792	1.10354596896734e-146	1.60389840723743e-144	0.0085	0.0085	0.0086	0.0086	TRUE	0.18
CNAG_00780	55	157	132	82	101	107	70	121	113	88	104	112	101.29	101	101	0.984	-0.023	-0.11	0.912799151753622	0.93022989790079	0.0358	0.0184	0.0213	0.0213	TRUE	0.6135
CNAG_00781	548	799	577	275	269	336	696	616	495	296	277	351	454.94	602	308	0.512	-0.966	-6.588	4.44811080388545e-11	1.8162011297873e-10	0.0202	0.0106	0.013	0.013	TRUE	0.1962
CNAG_00782	107	195	186	193	209	178	136	150	159	207	215	186	175.64	148	203	1.358	0.442	2.867	0.00415031432279206	0.00739650329741523	0	0.0141	0.0114	0.0114	TRUE	0.0587
CNAG_00783	519	698	603	391	350	376	659	539	517	420	360	392	481.15	572	391	0.686	-0.544	-4.141	3.46171307842716e-05	8.17950952567828e-05	0.0096	0.0105	0.0102	0.0102	TRUE	0.1998
CNAG_00784	191	235	250	137	121	124	242	181	214	147	124	129	173.2	212	133	0.632	-0.662	-4.027	5.65357242400439e-05	0.000129639319329889	0.0099	0.0142	0.0133	0.0133	TRUE	0.1628
CNAG_00785	3040	5381	5478	1787	1926	1782	3859	4152	4697	1921	1981	1859	3078.06	4236	1920	0.453	-1.142	-10.87	1.60011046913519e-27	1.66114811772986e-26	0.005	0.0087	0.0076	0.0076	TRUE	0.1103
CNAG_00786	207	269	238	105	164	191	263	208	204	113	169	199	192.53	225	160	0.717	-0.48	-2.593	0.00950650371812767	0.0159829994827788	0.043	0.0136	0.0193	0.0193	TRUE	0.6149
CNAG_00787	119	222	201	173	194	155	151	171	172	186	200	162	173.64	165	183	1.102	0.14	0.894	0.371256114815064	0.440210123294862	0	0.0142	0.0118	0.0118	TRUE	0.1061
CNAG_00788	1189	2273	2302	944	1013	878	1509	1754	1974	1015	1042	916	1368.22	1746	991	0.567	-0.819	-6.827	8.68260824440406e-12	3.74201242381856e-11	0.0099	0.0091	0.0096	0.0096	TRUE	0.1275
CNAG_00789	72	96	98	11	14	19	91	74	84	12	14	20	49.26	83	15	0.186	-2.428	-8.083	6.31305419181846e-16	3.66393145151333e-15	0	0.0289	0.0252	0.0252	TRUE	0.2937
CNAG_00790	288	410	370	514	590	548	366	316	317	552	607	572	455.02	333	577	1.739	0.798	6.552	5.66566583652386e-11	2.29278218775441e-10	0.0015	0.0106	0.0084	0.0084	TRUE	0.076
CNAG_00791	101	200	175	480	493	459	128	154	150	516	507	479	322.39	144	501	3.447	1.785	13.114	2.72083571965471e-39	4.45708124723292e-38	0	0.0115	0.009	0.009	TRUE	0.0817
CNAG_00792	149	299	293	193	197	161	189	231	251	207	203	168	208.18	224	193	0.857	-0.223	-1.427	0.153686662830617	0.201426245931685	0.0113	0.0132	0.0128	0.0128	TRUE	0.1781
CNAG_00793	472	685	637	311	300	411	599	529	546	334	309	429	457.57	558	357	0.641	-0.641	-4.646	3.38283423364751e-06	9.04782327723027e-06	0.0144	0.0106	0.0114	0.0114	TRUE	0.3514
CNAG_00794	194	284	274	161	192	208	246	219	235	173	197	217	214.64	233	196	0.841	-0.249	-1.69	0.0911022274350082	0.125771890785881	0.0026	0.0131	0.0109	0.0109	TRUE	0.1106
CNAG_00795	0	2	2	0	2	1	0	2	2	0	2	1	1.06	1	1	0.896	-0.158	-0.101	0.919677338924885	0.935982702949328	0	0.9634	0.8648	0.8648	TRUE	0.1904
CNAG_00796	183	388	293	290	288	273	232	299	251	312	296	285	279.27	261	298	1.134	0.182	1.296	0.195046408372481	0.249086187248536	0.0061	0.012	0.0106	0.0106	TRUE	0.1933
CNAG_00797	938	1613	1515	386	491	395	1191	1244	1299	415	505	412	844.37	1245	444	0.357	-1.488	-12.638	1.30041281593306e-36	1.95663434925963e-35	0.0051	0.0096	0.0084	0.0084	TRUE	0.1682
CNAG_00798	44	66	60	57	82	75	56	51	51	61	84	78	63.68	53	74	1.422	0.508	2.252	0.0242922892245396	0.0378773402631432	0	0.0243	0.0206	0.0206	TRUE	0.2184
CNAG_00799	1385	2526	2340	770	846	719	1758	1949	2006	828	870	750	1360.21	1904	816	0.428	-1.224	-11.256	2.16853627784428e-29	2.51498664073927e-28	0.0038	0.0091	0.0076	0.0076	TRUE	0.0594
CNAG_00800	129	199	146	210	216	271	164	154	125	226	222	283	195.51	148	244	1.658	0.73	4.502	6.73965599178078e-06	1.74058941700773e-05	0.0136	0.0136	0.0136	0.0136	TRUE	0.2195
CNAG_00802	223	338	300	216	220	230	283	261	257	232	226	240	249.91	267	233	0.874	-0.194	-1.435	0.151162320316136	0.198508882879256	0	0.0124	0.0092	0.0092	TRUE	0.0279
CNAG_00803	143	281	248	427	472	425	182	217	213	459	485	443	333.12	204	462	2.259	1.176	8.912	5.00077204551906e-19	3.51443146532312e-18	0.0006	0.0114	0.0091	0.0091	TRUE	0.0851
CNAG_00804	532	885	703	332	336	398	675	683	603	357	346	415	513.09	654	373	0.57	-0.81	-6.538	6.23894680387168e-11	2.51286825573393e-10	0.0049	0.0103	0.0089	0.0089	TRUE	0.1151
CNAG_00805	82	196	141	136	122	136	104	151	121	146	125	142	131.62	125	138	1.088	0.122	0.682	0.4954818622838	0.562093242068011	0.0134	0.0161	0.0155	0.0155	TRUE	0.3498
CNAG_00806	2759	3745	3167	1947	2123	2151	3503	2889	2715	2093	2184	2244	2604.58	3036	2174	0.716	-0.481	-4.231	2.32314724346878e-05	5.58979176475352e-05	0.0093	0.0088	0.0089	0.0089	TRUE	0.2173
CNAG_00807	240	446	313	668	772	639	305	344	268	718	794	667	515.96	306	726	2.373	1.247	9.515	1.81997449772524e-21	1.44897969626587e-20	0.0094	0.0103	0.0101	0.0101	TRUE	0.1499
CNAG_00808	1526	2010	1580	219	225	260	1937	1551	1355	235	231	271	930.13	1614	246	0.153	-2.712	-18.95	4.41145582765327e-80	1.86016387399379e-78	0.0201	0.0095	0.0123	0.0123	TRUE	0.164
CNAG_00809	268	510	643	454	494	424	340	393	551	488	508	442	453.9	428	479	1.116	0.158	1.005	0.314979488492278	0.380549148548064	0.0313	0.0106	0.0156	0.0156	TRUE	0.734
CNAG_00810	219	311	327	194	172	165	278	240	280	209	177	172	225.98	266	186	0.7	-0.515	-3.488	0.000487371775512474	0.000992912794072684	0.0049	0.0129	0.0111	0.0111	TRUE	0.1208
CNAG_00811	220	289	338	825	772	821	279	223	290	887	794	856	554.88	264	846	3.214	1.685	13.006	1.12374308739126e-38	1.80618565411051e-37	0.0079	0.0102	0.0097	0.0097	TRUE	0.2265
CNAG_00812	262	461	379	211	190	191	333	356	325	227	195	199	272.45	338	207	0.613	-0.707	-5.183	2.18279574973925e-07	6.5947270086107e-07	0	0.0121	0.0095	0.0095	TRUE	0.0739
CNAG_00813	34	40	38	0	2	0	43	31	33	0	2	0	18.11	36	1	0.02	-5.654	-5.293	1.20190861293571e-07	3.73023068376367e-07	0.0051	0.0643	0.0581	0.0581	TRUE	0.9735
CNAG_00814	21	74	77	28	34	34	27	57	66	30	35	35	41.72	50	33	0.657	-0.605	-2.019	0.0435019309817561	0.0642095269093293	0.0816	0.0326	0.0398	0.0398	TRUE	0.7449
CNAG_00815	131	248	167	214	184	161	166	191	143	230	189	168	181.34	167	196	1.17	0.227	1.347	0.178032366035268	0.229807084729198	0.0184	0.014	0.0149	0.0149	TRUE	0.251
CNAG_00816	1591	2237	1584	1864	1738	2434	2020	1726	1358	2003	1788	2539	1905.66	1701	2110	1.241	0.312	2.071	0.0383899994649507	0.0573708349037581	0.036	0.0089	0.0158	0.0158	TRUE	0.3199
CNAG_00817	72	119	121	70	90	93	91	92	104	75	93	97	91.96	96	88	0.922	-0.117	-0.605	0.545157488347019	0.607796768875222	0	0.0194	0.0162	0.0162	TRUE	0.1549
CNAG_00818	75	126	138	144	144	101	95	97	118	155	148	105	119.83	103	136	1.309	0.389	2.051	0.0403069123191711	0.0600123186687571	0.0205	0.0168	0.0175	0.0175	TRUE	0.4014
CNAG_00819	9022	11351	10189	1917	1817	1823	11454	8758	8736	2060	1869	1902	5796.39	9649	1944	0.201	-2.311	-19.159	8.12437330102284e-82	3.5804899367282e-80	0.014	0.0085	0.0102	0.0102	TRUE	0.3261
CNAG_00820	155	241	285	99	110	123	197	186	244	106	113	128	162.49	209	116	0.554	-0.851	-5.024	5.06828705995481e-07	1.4763952625395e-06	0.0114	0.0146	0.0139	0.0139	TRUE	0.2519
CNAG_00821	8280	11485	10080	1531	1494	1682	10512	8861	8642	1645	1537	1755	5492.02	9338	1646	0.176	-2.504	-22.801	4.45494677838148e-115	3.27223026270149e-113	0.0076	0.0086	0.0083	0.0083	TRUE	0.147
CNAG_00822	480	764	775	358	390	360	609	589	664	385	401	376	504.13	621	387	0.623	-0.682	-5.811	6.21709410758619e-09	2.16017140635408e-08	0	0.0104	0.0078	0.0078	TRUE	0.0455
CNAG_00823	79	134	108	171	212	203	100	103	93	184	218	212	151.65	99	205	2.072	1.051	6.385	1.71398781822252e-10	6.71729821358466e-10	0	0.015	0.0122	0.0122	TRUE	0.0846
CNAG_00824	191	316	304	146	164	202	242	244	261	157	169	211	213.88	249	179	0.718	-0.478	-3.149	0.00163835802757373	0.00310447258983528	0.0061	0.0131	0.0118	0.0118	TRUE	0.2611
CNAG_00825	360	536	437	327	299	347	457	414	375	351	308	362	377.7	415	340	0.822	-0.283	-2.151	0.0314633339801916	0.0478144681687851	0.0058	0.0111	0.0098	0.0098	TRUE	0.0837
CNAG_00826	72	128	87	283	314	299	91	99	75	304	323	312	200.63	88	313	3.548	1.827	11.476	1.73580026244138e-30	2.11359208426686e-29	0	0.0134	0.0112	0.0112	TRUE	0.1977
CNAG_00827	14	14	10	6	11	6	18	11	9	6	11	6	10.2	13	8	0.666	-0.586	-1.103	0.270062913122184	0.331829266520063	0	0.1076	0.0987	0.0987	TRUE	0.4459
CNAG_00828	42	83	55	52	48	46	53	64	47	56	49	48	52.96	55	51	0.927	-0.109	-0.45	0.653069822069346	0.707664967410486	0	0.0275	0.0234	0.0234	TRUE	0.2186
CNAG_00829	1538	2022	1728	771	676	870	1953	1560	1482	829	695	908	1237.61	1665	811	0.487	-1.037	-7.765	8.14898930924288e-15	4.37623789083633e-14	0.0189	0.0092	0.0119	0.0119	TRUE	0.2716
CNAG_00830	78	163	164	167	208	175	99	126	141	179	214	183	156.9	122	192	1.562	0.644	3.797	0.000146258270150858	0.000318384398789201	0.0108	0.0148	0.0141	0.0141	TRUE	0.2268
CNAG_00831	90	165	162	153	154	165	114	127	139	164	158	172	145.9	127	165	1.294	0.372	2.292	0.0219127783791671	0.0344740186798918	0	0.0153	0.0121	0.0121	TRUE	0.0696
CNAG_00832	142	219	181	399	384	490	180	169	155	429	395	511	306.56	168	445	2.655	1.409	9.721	2.46017887483585e-22	2.05195139120924e-21	0.0094	0.0117	0.0111	0.0111	TRUE	0.1963
CNAG_00834	1712	2339	1758	6760	6854	7325	2173	1805	1507	7265	7050	7641	4573.64	1828	7319	4.008	2.003	16.016	9.87008238032691e-58	2.85688698050903e-56	0.017	0.0086	0.0109	0.0109	TRUE	0.3238
CNAG_00835	134	217	187	171	151	193	170	167	160	184	155	201	173.05	166	180	1.086	0.119	0.76	0.447499589535733	0.514971309993024	0.0032	0.0142	0.012	0.012	TRUE	0.1573
CNAG_00836	186	239	219	155	123	114	236	184	188	167	127	119	170.05	203	138	0.681	-0.555	-3.216	0.00130044618859162	0.00249462171139269	0.0184	0.0143	0.0152	0.0152	TRUE	0.353
CNAG_00837	86	151	150	109	103	90	109	117	129	117	106	94	111.88	118	106	0.891	-0.166	-0.922	0.356474935886311	0.424970381682267	0	0.0174	0.0144	0.0144	TRUE	0.0931
CNAG_00838	60	108	87	120	104	122	76	83	75	129	107	127	99.55	78	121	1.547	0.63	3.35	0.000807152550406439	0.00159400377907672	0	0.0185	0.0151	0.0151	TRUE	0.1056
CNAG_00839	67	88	87	87	77	97	85	68	75	94	79	101	83.57	76	91	1.213	0.279	1.377	0.168403000119159	0.218907877034058	0	0.0205	0.0175	0.0175	TRUE	0.1298
CNAG_00840	26	44	27	22	26	28	33	34	23	24	27	29	28.28	30	27	0.887	-0.172	-0.541	0.588788514054517	0.647771676518989	0	0.0442	0.0378	0.0378	TRUE	0.3053
CNAG_00841	16	46	38	37	50	40	20	35	33	40	51	42	36.88	29	44	1.471	0.557	1.925	0.0542399324830658	0.0785072962452725	0.0108	0.0358	0.0328	0.0328	TRUE	0.3617
CNAG_00843	61	129	105	149	174	158	77	100	90	160	179	165	128.49	89	168	1.87	0.903	5.2	1.99309109885805e-07	6.05371511618466e-07	0	0.0163	0.0134	0.0134	TRUE	0.1072
CNAG_00844	1	4	3	3	4	6	1	3	3	3	4	6	3.42	2	4	1.886	0.915	1.036	0.300348062480439	0.365457359245436	0	0.3042	0.2519	0.2519	TRUE	0.2009
CNAG_00845	199	298	293	130	143	132	253	230	251	140	147	138	193.05	245	142	0.58	-0.787	-5.29	1.224361931224e-07	3.79302328897557e-07	0	0.0136	0.0103	0.0103	TRUE	0.033
CNAG_00846	81	128	114	85	100	118	103	99	98	91	103	123	102.77	100	106	1.062	0.087	0.467	0.640299727872239	0.695703426291596	0	0.0182	0.0154	0.0154	TRUE	0.2013
CNAG_00847	121	208	174	144	151	126	154	160	149	155	155	131	150.8	154	147	0.952	-0.071	-0.44	0.660269830967361	0.714220620006025	0	0.0151	0.0119	0.0119	TRUE	0.0912
CNAG_00848	2718	2809	1847	32675	34327	31051	3451	2167	1584	35118	35308	32392	18336.45	2401	34273	14.282	3.836	11.501	1.30017983772146e-30	1.60316398402082e-29	0.08	0.0084	0.0244	0.08	TRUE	1.769
CNAG_00849	28	29	34	68	68	68	36	22	29	73	70	71	50.17	29	71	2.511	1.328	5.138	2.78233982352842e-07	8.29601193126262e-07	0	0.0285	0.0243	0.0243	TRUE	0.316
CNAG_00850	39	38	36	39	33	38	50	29	31	42	34	40	37.53	37	39	1.078	0.108	0.373	0.708925756191812	0.758326313897004	0.0211	0.0353	0.0334	0.0334	TRUE	0.5677
CNAG_00851	228	293	246	205	202	216	289	226	211	220	208	225	229.98	242	218	0.906	-0.143	-0.938	0.34820272062716	0.416343914686527	0.0106	0.0128	0.0123	0.0123	TRUE	0.2961
CNAG_00852	185	344	260	238	249	198	235	265	223	256	256	207	240.28	241	240	0.992	-0.012	-0.082	0.934380791995007	0.948132760393936	0.0076	0.0126	0.0115	0.0115	TRUE	0.1602
CNAG_00853	287	387	368	167	192	189	364	299	316	179	197	197	258.77	326	191	0.589	-0.763	-5.377	7.57561916963407e-08	2.38255315597469e-07	0.0038	0.0123	0.0103	0.0103	TRUE	0.1105
CNAG_00854	726	1040	995	313	367	342	922	802	853	336	377	357	607.97	859	357	0.416	-1.265	-10.744	6.31079606998065e-27	6.38652562282042e-26	0.0026	0.01	0.008	0.008	TRUE	0.0465
CNAG_00855	126	164	167	216	226	187	160	127	143	232	232	195	181.56	143	220	1.546	0.628	3.971	7.16106593151294e-05	0.0001619776204575	0.0058	0.0139	0.0123	0.0123	TRUE	0.1158
CNAG_00858	24	36	38	33	40	48	30	28	33	35	41	50	36.25	30	42	1.398	0.484	1.697	0.0896099406093473	0.123962232544036	0	0.0363	0.0305	0.0305	TRUE	0.1993
CNAG_00859	5	23	8	7	10	12	6	18	7	8	10	13	10.21	10	10	0.949	-0.075	-0.14	0.888391196867584	0.910916802631516	0.1296	0.1075	0.1107	0.1107	TRUE	1.7565
CNAG_00860	13	21	18	22	18	32	17	16	15	24	19	33	20.61	16	25	1.572	0.652	1.741	0.0816792542813373	0.114091349873653	0	0.0575	0.0509	0.0509	TRUE	0.3358
CNAG_00861	24	42	42	11	16	13	30	32	36	12	16	14	23.45	33	14	0.422	-1.244	-3.448	0.000565176815583623	0.0011412127777865	0	0.0515	0.042	0.042	TRUE	0.1074
CNAG_00862	121	183	141	57	49	72	154	141	121	61	50	75	100.41	139	62	0.451	-1.149	-5.694	1.24148082852128e-08	4.20245566879527e-08	0.0119	0.0185	0.0175	0.0175	TRUE	0.2842
CNAG_00863	29	28	33	33	22	31	37	22	28	35	23	32	29.52	29	30	1.063	0.088	0.274	0.784391014266311	0.823643145370078	0.0268	0.0427	0.0405	0.0405	TRUE	0.2573
CNAG_00864	9	9	17	51	52	48	11	7	15	55	53	50	31.89	11	53	4.871	2.284	6.531	6.55321157881384e-11	2.63168655466651e-10	0	0.0401	0.0351	0.0351	TRUE	0.5747
CNAG_00865	6	3	3	1	7	3	8	2	3	1	7	3	3.98	4	4	0.974	-0.038	-0.044	0.964728000483596	0.971698167399505	0.3166	0.2624	0.2691	0.2691	TRUE	0.5322
CNAG_00866	675	931	658	3087	3370	3598	857	718	564	3318	3466	3753	2112.8	713	3512	4.939	2.304	17.16	5.31622448975103e-66	1.81575647447446e-64	0.0218	0.0089	0.0122	0.0122	TRUE	0.3974
CNAG_00867	5	7	4	47	47	53	6	5	3	51	48	55	28.22	5	51	10.401	3.379	7.628	2.39322606321818e-14	1.24320359223144e-13	0	0.0442	0.0371	0.0371	TRUE	0.1883
CNAG_00869	86	173	137	85	94	78	109	133	117	91	97	81	104.92	120	90	0.744	-0.426	-2.304	0.0212465969899091	0.0335418313006862	0	0.018	0.0149	0.0149	TRUE	0.104
CNAG_00870	18	43	23	180	157	244	23	33	20	193	161	255	114.2	25	203	7.929	2.987	12.248	1.73177967502479e-34	2.39469371661828e-33	0.0475	0.0172	0.022	0.022	TRUE	0.2302
CNAG_00871	27	40	37	133	122	141	34	31	32	143	125	147	85.4	32	138	4.315	2.109	9.593	8.5635267509342e-22	6.9309776345535e-21	0	0.0202	0.0165	0.0165	TRUE	0.0704
CNAG_00872	228	323	341	241	261	294	289	249	292	259	268	307	277.53	277	278	1.006	0.009	0.065	0.948160419700888	0.957835526024366	0.0048	0.012	0.0103	0.0103	TRUE	0.0935
CNAG_00873	403	590	428	2257	2390	2051	512	455	367	2426	2458	2140	1392.89	445	2341	5.284	2.402	18.863	2.31473814902977e-79	9.70059895461494e-78	0.0142	0.0091	0.0104	0.0104	TRUE	0.2737
CNAG_00874	385	652	645	487	522	498	489	503	553	523	537	520	520.78	515	527	1.021	0.031	0.266	0.790267591451347	0.828471135236978	0	0.0103	0.0076	0.0076	TRUE	0.0494
CNAG_00875	389	657	551	431	456	493	494	507	472	463	469	514	486.62	491	482	0.982	-0.026	-0.226	0.82139203819316	0.855324544649005	0	0.0105	0.0077	0.0077	TRUE	0.0395
CNAG_00876	333	615	645	559	617	512	423	474	553	601	635	534	536.63	483	590	1.217	0.283	2.169	0.0300887784269171	0.0459094137668686	0.0101	0.0103	0.0104	0.0104	TRUE	0.1844
CNAG_00877	277	382	360	337	374	354	352	295	309	362	385	369	345.2	319	372	1.174	0.231	1.803	0.0714475357849115	0.100963615421334	0.0014	0.0113	0.0089	0.0089	TRUE	0.0872
CNAG_00878	126	182	161	198	217	199	160	140	138	213	223	208	180.34	146	215	1.476	0.562	3.712	0.000205894941643865	0.000440899168140827	0	0.014	0.0108	0.0108	TRUE	0.0616
CNAG_00879	636	1354	1151	1229	1472	1261	807	1045	987	1321	1514	1315	1164.89	946	1383	1.459	0.545	4.49	7.1119031997885e-06	1.82843096566636e-05	0.0106	0.0092	0.0097	0.0097	TRUE	0.189
CNAG_00883	171	287	232	223	231	251	217	221	199	240	238	262	229.42	212	247	1.16	0.214	1.529	0.126159645751054	0.168847284507338	0	0.0128	0.0098	0.0098	TRUE	0.0365
CNAG_00884	152	372	314	348	401	376	193	287	269	374	412	392	321.32	250	393	1.561	0.642	4.323	1.53763978509031e-05	3.79328904729214e-05	0.0163	0.0115	0.0127	0.0127	TRUE	0.3941
CNAG_00885	4	2	5	2	2	0	5	2	4	2	2	0	2.52	4	1	0.397	-1.334	-1.204	0.228686513095856	0.287530183371578	0	0.4101	0.3757	0.3757	TRUE	0.541
CNAG_00886	1426	2808	2830	336	404	382	1810	2166	2426	361	416	398	1263.06	2134	392	0.183	-2.447	-19.089	3.13398228271479e-81	1.34642974674369e-79	0.013	0.0092	0.0103	0.0103	TRUE	0.0987
CNAG_00887	9	13	12	9	4	8	11	10	10	10	4	8	8.98	10	7	0.699	-0.516	-0.938	0.348315816640617	0.416406255420381	0	0.1211	0.1023	0.1023	TRUE	0.4141
CNAG_00888	588	878	662	702	686	861	746	677	568	754	706	898	724.96	664	786	1.186	0.247	1.85	0.0642720671156955	0.0916964265804753	0.0153	0.0098	0.0114	0.0114	TRUE	0.1913
CNAG_00889	8	10	7	17	21	21	10	8	6	18	22	22	14.28	8	21	2.651	1.407	3.071	0.00213495878474482	0.0039694892375046	0	0.0793	0.0655	0.0655	TRUE	0.1453
CNAG_00890	101	184	195	123	132	109	128	142	167	132	136	114	136.51	146	127	0.868	-0.204	-1.182	0.237058305334405	0.296692063711858	0.0063	0.0158	0.014	0.014	TRUE	0.1739
CNAG_00891	970	1843	1807	1403	1527	1361	1231	1422	1549	1508	1571	1420	1450.16	1401	1500	1.069	0.096	0.853	0.393450156164342	0.463549157771407	0.0066	0.0091	0.0085	0.0085	TRUE	0.1304
CNAG_00892	174	241	247	161	174	172	221	186	212	173	179	179	191.67	206	177	0.863	-0.213	-1.432	0.152255776544441	0.199665811014605	0	0.0137	0.0107	0.0107	TRUE	0.0868
CNAG_00893	321	453	321	612	617	679	408	350	275	658	635	708	505.49	344	667	1.947	0.962	6.864	6.67965229386933e-12	2.90258936510314e-11	0.0169	0.0104	0.012	0.012	TRUE	0.3541
CNAG_00894	4261	5894	4718	1662	1646	1863	5410	4547	4045	1786	1693	1943	3237.47	4667	1807	0.387	-1.368	-11.39	4.69797298102121e-30	5.59091523229197e-29	0.0128	0.0087	0.01	0.01	TRUE	0.1921
CNAG_00895	218	481	500	184	234	228	277	371	429	198	241	238	292.14	359	226	0.625	-0.677	-4.187	2.82921122405561e-05	6.74566906510432e-05	0.0266	0.0118	0.0152	0.0152	TRUE	0.2329
CNAG_00896	145	221	155	152	167	181	184	171	133	163	172	189	168.57	163	175	1.08	0.111	0.676	0.498962147663198	0.565289194639965	0.0106	0.0144	0.0136	0.0136	TRUE	0.2793
CNAG_00897	361	708	668	850	950	929	458	546	573	914	977	969	739.51	526	953	1.807	0.854	7.283	3.27517267726181e-13	1.57111689314434e-12	0.0049	0.0097	0.0084	0.0084	TRUE	0.1364
CNAG_00898	2	5	4	10	6	12	3	4	3	11	6	13	6.54	3	10	2.924	1.548	2.278	0.0227292888968232	0.0356518421249597	0	0.163	0.1397	0.1397	TRUE	0.3608
CNAG_00899	56	148	162	104	118	118	71	114	139	112	121	123	113.4	108	119	1.084	0.117	0.567	0.570835591882304	0.63178514713999	0.0438	0.0173	0.0217	0.0217	TRUE	0.3891
CNAG_00900	67	86	89	38	32	35	85	66	76	41	33	37	56.33	76	37	0.487	-1.037	-4.26	2.0423565306484e-05	4.95079398894933e-05	0	0.0263	0.0221	0.0221	TRUE	0.1229
CNAG_00901	210	290	236	225	209	227	267	224	202	242	215	237	231.05	231	231	1.007	0.01	0.067	0.946198203966203	0.956277545686216	0.007	0.0128	0.0115	0.0115	TRUE	0.1823
CNAG_00902	399	636	528	439	406	481	507	491	453	472	418	502	473.52	484	464	0.96	-0.058	-0.474	0.635316016609148	0.690837903447484	0.0037	0.0105	0.0087	0.0087	TRUE	0.0884
CNAG_00903	48	77	81	316	332	335	61	59	69	340	341	349	203.39	63	343	5.422	2.439	14.928	2.1806902540211e-50	4.96543170840604e-49	0	0.0134	0.0103	0.0103	TRUE	0.0721
CNAG_00904	218	372	362	146	166	156	277	287	310	157	171	163	227.42	291	164	0.56	-0.836	-5.872	4.29717820734038e-09	1.51543749790099e-08	0	0.0128	0.0098	0.0098	TRUE	0.0371
CNAG_00905	62	110	88	348	326	350	79	85	75	374	335	365	218.91	80	358	4.485	2.165	13.862	1.07966717931014e-43	2.00959305228e-42	0	0.013	0.0102	0.0102	TRUE	0.037
CNAG_00906	184	436	426	209	214	190	234	336	365	225	220	198	263.03	312	214	0.683	-0.55	-3.376	0.000736038376959367	0.00146244274374911	0.0253	0.0122	0.0151	0.0151	TRUE	0.5001
CNAG_00907	45	70	53	197	200	249	57	54	45	212	206	260	138.96	52	226	4.352	2.122	11.226	3.03510584258961e-29	3.48450554802179e-28	0	0.0157	0.0144	0.0144	TRUE	0.1912
CNAG_00908	3	5	6	33	48	34	4	4	5	35	49	35	22.19	4	40	9.326	3.221	6.651	2.90544313043896e-11	1.20285345600173e-10	0	0.054	0.0479	0.0479	TRUE	0.3069
CNAG_00909	134	203	196	319	338	309	170	157	168	343	348	322	251.27	165	338	2.052	1.037	7.531	5.0490486107108e-14	2.57773176829338e-13	0	0.0124	0.0092	0.0092	TRUE	0.0227
CNAG_00911	8	10	7	2	3	2	10	8	6	2	3	2	5.2	8	2	0.312	-1.68	-2.142	0.0321544354779083	0.048745439136616	0	0.203	0.1681	0.1681	TRUE	0.1488
CNAG_00914	776	1546	1354	940	951	844	985	1193	1161	1010	978	880	1034.62	1113	956	0.858	-0.221	-1.923	0.0544664390272287	0.0787762534395509	0.0067	0.0094	0.0086	0.0086	TRUE	0.1164
CNAG_00915	41	67	56	152	140	128	52	52	48	163	144	134	98.77	51	147	2.909	1.54	7.792	6.60776133958127e-15	3.57101405938921e-14	0	0.0186	0.0153	0.0153	TRUE	0.0979
CNAG_00916	410	624	590	252	261	284	521	481	506	271	268	296	390.56	503	278	0.555	-0.85	-6.89	5.5727348395422e-12	2.43865161363951e-11	0	0.011	0.0081	0.0081	TRUE	0.0349
CNAG_00917	159	283	300	267	283	286	202	218	257	287	291	298	258.97	226	292	1.289	0.366	2.605	0.00917436534670707	0.0154588282396043	0.0033	0.0123	0.0103	0.0103	TRUE	0.165
CNAG_00919	206	361	297	426	400	349	262	279	255	458	411	364	338.01	265	411	1.55	0.632	4.721	2.34947552967751e-06	6.34860258830185e-06	0.0053	0.0114	0.0099	0.0099	TRUE	0.1153
CNAG_00920	684	882	719	996	950	1033	868	680	616	1070	977	1078	881.75	721	1042	1.448	0.534	4.085	4.40441322144232e-05	0.000102614415810615	0.0161	0.0095	0.0111	0.0111	TRUE	0.3599
CNAG_00921	276	396	304	793	805	800	350	306	261	852	828	835	571.9	306	838	2.758	1.463	11.594	4.43403971720316e-31	5.55760097398437e-30	0.0062	0.0101	0.0093	0.0093	TRUE	0.1876
CNAG_00922	107	149	171	155	199	165	136	115	147	167	205	172	156.8	133	181	1.372	0.456	2.736	0.00622316037266513	0.0108251613205183	0.0084	0.0148	0.0135	0.0135	TRUE	0.1583
CNAG_00923	89	132	145	283	284	250	113	102	124	304	292	261	199.37	113	286	2.53	1.339	8.632	6.0238456601453e-18	3.97958314356408e-17	0	0.0135	0.0113	0.0113	TRUE	0.0908
CNAG_00925	3	5	10	42	51	48	4	4	9	45	52	50	27.32	6	49	8.915	3.156	7.306	2.74733371105831e-13	1.32535569069487e-12	0	0.0454	0.0396	0.0396	TRUE	0.67
CNAG_00926	195	320	290	280	335	319	248	247	249	301	345	333	286.9	248	326	1.317	0.397	3.019	0.00253940989314884	0.00468450147990811	0	0.0119	0.0089	0.0089	TRUE	0.0512
CNAG_00927	149	229	191	115	120	151	189	177	164	124	123	158	155.69	177	135	0.766	-0.384	-2.328	0.019895336937347	0.0315984763122571	0.0048	0.0149	0.013	0.013	TRUE	0.2224
CNAG_00928	167	345	319	289	282	244	212	266	274	311	290	255	267.82	251	285	1.131	0.178	1.217	0.223694797525432	0.282190057598564	0.0098	0.0122	0.0116	0.0116	TRUE	0.18
CNAG_00929	753	1077	911	768	699	798	956	831	781	825	719	832	824.14	856	792	0.927	-0.109	-0.916	0.359523734410329	0.428007429375559	0.0069	0.0096	0.009	0.009	TRUE	0.1193
CNAG_00930	866	1627	1609	3005	3260	3227	1099	1255	1380	3230	3353	3366	2280.56	1245	3316	2.66	1.412	13.103	3.16314898529352e-39	5.15691425263485e-38	0.0058	0.0088	0.0078	0.0078	TRUE	0.1205
CNAG_00931	161	239	196	197	175	206	204	184	168	212	180	215	193.91	185	202	1.094	0.129	0.847	0.397155372232806	0.466849807791443	0.0039	0.0136	0.0116	0.0116	TRUE	0.101
CNAG_00932	566	691	442	2020	2060	2111	719	533	379	2171	2119	2202	1353.78	544	2164	3.998	1.999	12.283	1.1243356556264e-34	1.5674156864457e-33	0.0453	0.0091	0.018	0.018	TRUE	0.8976
CNAG_00933	81	113	103	268	254	263	103	87	88	288	261	274	183.66	93	274	2.982	1.576	9.98	1.87321187354722e-23	1.63421587588775e-22	0	0.0139	0.0109	0.0109	TRUE	0.0715
CNAG_00934	104	203	187	286	235	267	132	157	160	307	242	279	212.77	150	276	1.832	0.873	5.681	1.33692716970449e-08	4.50767497347058e-08	0.0076	0.0131	0.012	0.012	TRUE	0.132
CNAG_00935	1217	1816	1686	905	1015	915	1545	1401	1446	973	1044	955	1227.14	1464	991	0.677	-0.563	-5.468	4.55127394805606e-08	1.45961278587657e-07	0.0015	0.0092	0.0068	0.0068	TRUE	0.0275
CNAG_00936	94	169	125	180	193	173	119	130	107	193	199	180	154.89	119	191	1.602	0.68	4.219	2.45039346133079e-05	5.87114617129099e-05	0	0.0149	0.012	0.012	TRUE	0.0862
CNAG_00937	2	3	4	13	2	12	3	2	3	14	2	13	6.14	3	10	3.426	1.777	2.34	0.0192758412929504	0.0307360578599777	0	0.1732	0.1909	0.1909	TRUE	1.5717
CNAG_00938	194	316	265	362	392	387	246	244	227	389	403	404	318.88	239	399	1.669	0.739	5.816	6.04088588990479e-09	2.10215443270197e-08	0	0.0115	0.0083	0.0083	TRUE	0.0218
CNAG_00939	6	2	1	0	0	0	8	2	1	0	0	0	1.67	4	0	0.061	-4.027	-2.52	0.0117421055901093	0.0194732515868018	1.6079	0.6145	0.6895	0.6895	TRUE	1.4172
CNAG_00940	318	590	599	393	424	402	404	455	514	422	436	419	441.72	458	426	0.928	-0.107	-0.849	0.395893792702121	0.465841178716303	0.0051	0.0107	0.0092	0.0092	TRUE	0.1324
CNAG_00941	128	211	157	199	197	226	163	163	135	214	203	236	185.36	154	218	1.421	0.507	3.28	0.00103662283923445	0.00201398481649902	0.0032	0.0138	0.0117	0.0117	TRUE	0.1272
CNAG_00960	418	869	731	690	751	666	531	670	627	742	772	695	672.78	609	736	1.205	0.269	2.227	0.0259327517096399	0.0402331653255849	0.0066	0.0099	0.009	0.009	TRUE	0.1411
CNAG_00961	931	1304	819	3814	3808	4415	1182	1006	702	4099	3917	4606	2585.3	963	4207	4.375	2.129	14.15	1.8807939829677e-45	3.73479758652685e-44	0.0344	0.0088	0.0157	0.0157	TRUE	0.6765
CNAG_00964	50	131	86	410	386	372	63	101	74	441	397	388	244	79	409	5.058	2.338	14.004	1.46330770666091e-44	2.82368783734483e-43	0.0158	0.0125	0.013	0.013	TRUE	0.5768
CNAG_00966	441	882	692	287	255	281	560	680	593	308	262	293	449.59	611	288	0.47	-1.089	-8.386	5.04469032563849e-17	3.1327526922215e-16	0.0065	0.0106	0.0096	0.0096	TRUE	0.1184
CNAG_00967	107	186	188	269	250	308	136	144	161	289	257	321	218.01	147	289	1.963	0.973	6.428	1.29469734991198e-10	5.12106404009769e-10	0.0059	0.013	0.0115	0.0115	TRUE	0.1066
CNAG_00968	140	175	190	226	241	215	178	135	163	243	248	224	198.45	159	238	1.514	0.599	3.898	9.69776498186892e-05	0.00021613517974273	0.0049	0.0135	0.0118	0.0118	TRUE	0.1935
CNAG_00969	53	79	68	76	77	96	67	61	58	82	79	100	74.59	62	87	1.407	0.492	2.339	0.0193159536763786	0.0307928307032304	0	0.0219	0.0183	0.0183	TRUE	0.1649
CNAG_00970	390	787	695	650	665	643	495	607	596	699	684	671	625.26	566	685	1.205	0.269	2.281	0.022522850107286	0.0353605123150702	0.0037	0.01	0.0084	0.0084	TRUE	0.1315
CNAG_00971	60	128	110	88	72	72	76	99	94	95	74	75	85.5	90	81	0.897	-0.157	-0.775	0.438085148594393	0.506012791688925	0.0057	0.0202	0.0179	0.0179	TRUE	0.188
CNAG_00972	1110	1502	1321	678	713	843	1409	1159	1133	729	733	879	1007.02	1234	780	0.634	-0.658	-5.278	1.30363444655344e-07	4.02764672293377e-07	0.0121	0.0094	0.0101	0.0101	TRUE	0.1817
CNAG_00973	334	500	390	108	109	120	424	386	334	116	112	125	249.59	381	118	0.31	-1.691	-11.076	1.64307535304563e-28	1.80738288835019e-27	0.0068	0.0124	0.0111	0.0111	TRUE	0.1233
CNAG_00974	3	7	6	4	7	16	4	5	5	4	7	17	7.09	5	9	1.934	0.952	1.465	0.142914682838552	0.188756805582009	0.1556	0.1511	0.1518	0.1518	TRUE	0.7232
CNAG_00975	46	68	69	69	58	58	58	52	59	74	60	61	60.72	56	65	1.145	0.196	0.865	0.386968481305396	0.456542607218853	0	0.025	0.0205	0.0205	TRUE	0.1378
CNAG_00976	810	1406	1474	1919	1899	2100	1028	1085	1264	2062	1953	2191	1597.21	1126	2069	1.836	0.877	7.87	3.55494855539631e-15	1.9631247843098e-14	0.0066	0.009	0.0083	0.0083	TRUE	0.1388
CNAG_00977	283	528	483	409	406	375	359	407	414	440	418	391	404.86	393	416	1.054	0.076	0.613	0.54002239091942	0.603198383448614	0.0017	0.0109	0.0086	0.0086	TRUE	0.0611
CNAG_00978	838	1421	1332	973	1116	975	1064	1096	1142	1046	1148	1017	1085.5	1101	1070	0.972	-0.041	-0.394	0.693369658122773	0.744016357938526	0.0017	0.0093	0.0069	0.0069	TRUE	0.0483
CNAG_00979	1909	3234	2916	8361	8836	9513	2424	2495	2500	8986	9088	9924	5902.85	2473	9333	3.773	1.916	20.541	9.2417397800295e-94	4.9708916879828e-92	0.0016	0.0085	0.006	0.006	TRUE	0.0375
CNAG_00981	45	69	53	86	103	116	57	53	45	92	106	121	79.2	52	106	2.063	1.045	4.926	8.40687380515807e-07	2.38584773423493e-06	0	0.0212	0.0184	0.0184	TRUE	0.1234
CNAG_00982	498	643	677	336	305	327	632	496	580	361	314	341	454.12	569	339	0.596	-0.746	-5.694	1.23833711463406e-08	4.19389233022573e-08	0.0083	0.0106	0.01	0.01	TRUE	0.154
CNAG_00983	90	234	184	114	136	125	114	181	158	123	140	130	140.89	151	131	0.859	-0.219	-1.209	0.22684223223307	0.285527784850581	0.021	0.0156	0.0166	0.0166	TRUE	0.3647
CNAG_00984	1314	1560	1092	13879	14972	14130	1668	1204	936	14917	15400	14740	8144.08	1269	15019	11.856	3.568	23.215	3.17962081684773e-119	2.61686624095022e-117	0.0422	0.0085	0.0166	0.0166	TRUE	0.8934
CNAG_00985	288	379	273	292	282	283	366	292	234	314	290	295	298.54	297	300	1.014	0.02	0.127	0.898624926857207	0.919488747058356	0.0218	0.0118	0.0141	0.0141	TRUE	0.2378
CNAG_00986	172	279	269	163	123	175	218	215	231	175	127	183	191.42	221	162	0.728	-0.457	-2.833	0.00461854744044503	0.00819366650790267	0.0121	0.0137	0.0134	0.0134	TRUE	0.3812
CNAG_00987	732	1019	867	407	398	468	929	786	743	437	409	488	632.31	819	445	0.544	-0.878	-6.939	3.95528734936307e-12	1.75331394441915e-11	0.0092	0.01	0.0098	0.0098	TRUE	0.1567
CNAG_00988	341	727	664	323	348	275	433	561	569	347	358	287	425.85	521	331	0.632	-0.661	-4.664	3.09818416464108e-06	8.30600315096674e-06	0.0158	0.0108	0.012	0.012	TRUE	0.2407
CNAG_00989	254	376	346	269	289	263	322	290	297	289	297	274	294.99	303	287	0.949	-0.075	-0.578	0.56357988363145	0.625071307856216	0	0.0118	0.0088	0.0088	TRUE	0.0322
CNAG_00990	1416	1927	1784	880	952	825	1798	1487	1530	946	979	861	1266.6	1605	929	0.579	-0.787	-6.926	4.33169426359134e-12	1.91395883018062e-11	0.0064	0.0092	0.0084	0.0084	TRUE	0.1306
CNAG_00991	721	1027	892	435	377	443	915	792	765	468	388	462	631.65	824	439	0.534	-0.906	-7.26	3.86658628581295e-13	1.84574779303901e-12	0.008	0.01	0.0094	0.0094	TRUE	0.1217
CNAG_00992	1020	1857	1877	7568	7754	7550	1295	1433	1609	8134	7975	7876	4720.38	1446	7995	5.524	2.466	23.589	5.01305008675224e-123	4.75613126980619e-121	0.0055	0.0086	0.0075	0.0075	TRUE	0.1177
CNAG_00993	258	372	304	227	235	298	328	287	261	244	242	311	278.63	292	266	0.914	-0.13	-0.879	0.379603972485278	0.449017270311157	0.0131	0.012	0.0123	0.0123	TRUE	0.2494
CNAG_00994	453	689	454	285	235	315	575	532	389	306	242	329	395.43	499	292	0.587	-0.768	-4.813	1.48671947314709e-06	4.09507287139829e-06	0.0305	0.0109	0.0156	0.0156	TRUE	0.4364
CNAG_00995	2231	3512	2508	8829	10213	8257	2832	2710	2150	9489	10505	8614	6049.95	2564	9536	3.721	1.896	15.501	3.39276264398615e-54	8.81215270763093e-53	0.0146	0.0085	0.0105	0.0105	TRUE	0.2284
CNAG_00996	677	1338	1022	903	989	854	859	1032	876	971	1017	891	941.11	922	960	1.038	0.054	0.471	0.637455998542228	0.693054579984396	0.0065	0.0094	0.0086	0.0086	TRUE	0.1318
CNAG_00997	1037	1358	1091	511	483	517	1317	1048	935	549	497	539	814.17	1100	528	0.481	-1.055	-7.9	2.78990109781222e-15	1.55701098032314e-14	0.0151	0.0096	0.0114	0.0114	TRUE	0.3467
CNAG_00998	138	318	251	276	321	241	175	245	215	297	330	251	252.33	212	293	1.372	0.456	2.905	0.00367749466884467	0.00660904132672401	0.0187	0.0124	0.0137	0.0137	TRUE	0.2249
CNAG_00999	376	594	493	288	282	306	477	458	423	310	290	319	379.52	453	306	0.677	-0.562	-4.512	6.41940947298701e-06	1.66670414709138e-05	0	0.011	0.0084	0.0084	TRUE	0.0396
CNAG_01000	323	645	615	368	390	354	410	498	527	396	401	369	433.49	478	389	0.81	-0.305	-2.351	0.0187461826283286	0.0299754619695956	0.007	0.0107	0.0098	0.0098	TRUE	0.1682
CNAG_01001	62	99	64	138	128	100	79	76	55	148	132	104	99.04	70	128	1.84	0.879	4.287	1.81410907145897e-05	4.4321098237254e-05	0.0235	0.0186	0.0194	0.0194	TRUE	0.3037
CNAG_01002	116	163	162	116	98	115	147	126	139	125	101	120	126.23	137	115	0.842	-0.249	-1.434	0.15163404469059	0.199079792289337	0	0.0164	0.0136	0.0136	TRUE	0.1199
CNAG_01003	568	1039	953	426	468	380	721	802	817	458	481	396	612.57	780	445	0.57	-0.811	-6.725	1.75478770123607e-11	7.36751984458733e-11	0.0049	0.01	0.0087	0.0087	TRUE	0.1067
CNAG_01004	108	167	171	218	222	174	137	129	147	234	228	182	176.12	138	215	1.562	0.643	4.01	6.0601176395209e-05	0.000138450379918285	0.0071	0.0141	0.0127	0.0127	TRUE	0.2001
CNAG_01005	1643	2640	2073	1588	1645	1734	2086	2037	1777	1707	1692	1809	1851.28	1967	1736	0.883	-0.179	-1.723	0.0848531260980936	0.117907181524833	0.0039	0.0089	0.0073	0.0073	TRUE	0.0864
CNAG_01006	76	127	141	136	130	128	96	98	121	146	134	134	121.46	105	138	1.306	0.385	2.194	0.0282486384133388	0.0433632469666331	0	0.0167	0.0139	0.0139	TRUE	0.1798
CNAG_01007	568	926	683	589	612	550	721	714	586	633	629	574	642.9	674	612	0.909	-0.137	-1.125	0.260477935673234	0.321700375806158	0.0069	0.0099	0.0091	0.0091	TRUE	0.1578
CNAG_01008	121	206	182	146	154	152	154	159	156	157	158	159	157.08	156	158	1.01	0.015	0.096	0.923826404879573	0.93945292931958	0	0.0148	0.0108	0.0108	TRUE	0.0026
CNAG_01009	116	237	228	135	161	150	147	183	195	145	166	156	165.46	175	156	0.883	-0.179	-1.107	0.268445037576935	0.330167096090753	0.006	0.0145	0.0129	0.0129	TRUE	0.1806
CNAG_01010	594	932	847	1010	1061	1070	754	719	726	1086	1091	1116	915.4	733	1098	1.498	0.583	5.731	9.97200864816431e-09	3.4093489026832e-08	0	0.0095	0.0063	0.0063	TRUE	0.007
CNAG_01011	102	145	137	207	222	198	129	112	117	222	228	207	169.37	119	219	1.842	0.881	5.652	1.59032515423727e-08	5.32525055323272e-08	0	0.0143	0.0112	0.0112	TRUE	0.0451
CNAG_01012	190	276	229	126	134	142	241	213	196	135	138	148	178.65	217	140	0.651	-0.62	-3.985	6.75966199381503e-05	0.000153457132202561	0	0.014	0.0115	0.0115	TRUE	0.0949
CNAG_01013	169	258	205	109	165	144	215	199	176	117	170	150	171.08	197	146	0.745	-0.426	-2.53	0.0114056929747094	0.0189475410287548	0.0146	0.0143	0.0144	0.0144	TRUE	0.3011
CNAG_01014	451	890	759	410	406	409	573	687	651	441	418	427	532.48	637	429	0.671	-0.576	-4.821	1.42724312402857e-06	3.94078325797863e-06	0.0031	0.0103	0.0083	0.0083	TRUE	0.086
CNAG_01015	159	221	212	342	340	353	202	171	182	368	350	368	273.28	185	362	1.969	0.978	7.188	6.58450768944786e-13	3.07652339443354e-12	0	0.0121	0.0093	0.0093	TRUE	0.0626
CNAG_01016	131	210	187	203	241	192	166	162	160	218	248	200	192.5	163	222	1.365	0.449	2.981	0.00287105724961808	0.00525480251417866	0	0.0136	0.0111	0.0111	TRUE	0.1139
CNAG_01017	158	346	232	274	310	289	201	267	199	294	319	301	263.55	222	305	1.366	0.45	3.025	0.00248770344619226	0.00459905338049779	0.0116	0.0122	0.0121	0.0121	TRUE	0.3661
CNAG_01018	983	1537	1496	969	1031	1004	1248	1186	1283	1041	1060	1047	1144.28	1239	1049	0.848	-0.239	-2.389	0.0169077985008533	0.0272785006044707	0	0.0093	0.0063	0.0063	TRUE	0.0174
CNAG_01019	4069	5352	4474	1374	1415	1491	5166	4129	3836	1477	1455	1555	2936.42	4377	1496	0.342	-1.548	-12.873	6.42784188665146e-38	1.0140551484461e-36	0.0127	0.0087	0.01	0.01	TRUE	0.3005
CNAG_01020	351	600	551	385	443	455	446	463	472	414	456	475	454.17	460	448	0.973	-0.04	-0.337	0.735749776352161	0.782607711345627	0	0.0106	0.008	0.008	TRUE	0.0513
CNAG_01021	570	904	879	882	1005	982	724	697	754	948	1034	1024	863.47	725	1002	1.383	0.467	4.415	1.00814778309505e-05	2.5534510590739e-05	0.0008	0.0095	0.0069	0.0069	TRUE	0.0265
CNAG_01022	193	352	282	420	473	419	245	272	242	451	487	437	355.56	253	458	1.81	0.856	6.712	1.92608289190919e-11	8.06687445409667e-11	0	0.0112	0.0087	0.0087	TRUE	0.0512
CNAG_01023	454	736	698	383	385	322	576	568	598	412	396	336	481.04	581	381	0.656	-0.608	-4.964	6.91726778127333e-07	1.98537210982681e-06	0.0026	0.0105	0.0086	0.0086	TRUE	0.1238
CNAG_01024	131	207	180	125	122	124	166	160	154	134	125	129	144.92	160	129	0.812	-0.301	-1.881	0.0599637652099479	0.0860530420481416	0	0.0154	0.0115	0.0115	TRUE	0.0105
CNAG_01025	164	240	246	166	225	201	208	185	211	178	231	210	203.97	201	206	1.028	0.04	0.261	0.794311293746334	0.832071836770619	0.0061	0.0133	0.0118	0.0118	TRUE	0.1524
CNAG_01026	66	110	100	156	170	166	84	85	86	168	175	173	128.35	85	172	2.026	1.018	6.002	1.94671320016028e-09	7.0621337601141e-09	0	0.0163	0.0121	0.0121	TRUE	0.0049
CNAG_01027	326	466	380	475	472	435	414	360	326	511	485	454	424.83	367	483	1.324	0.405	3.142	0.00167611870092068	0.00317074684186907	0.0059	0.0108	0.0096	0.0096	TRUE	0.1357
CNAG_01028	205	299	207	224	227	280	260	231	177	241	233	292	239.12	223	255	1.152	0.204	1.268	0.204909263513462	0.260512782255808	0.0215	0.0126	0.0145	0.0145	TRUE	0.3567
CNAG_01029	463	722	632	279	281	253	588	557	542	300	289	264	423.25	562	284	0.506	-0.982	-8.022	1.04280035990456e-15	5.9961020694512e-15	0	0.0108	0.0081	0.0081	TRUE	0.044
CNAG_01030	84	115	110	64	61	72	107	89	94	69	63	75	82.72	97	69	0.718	-0.479	-2.373	0.0176314170280774	0.0283522150938787	0	0.0206	0.0168	0.0168	TRUE	0.0695
CNAG_01031	1217	1929	1313	4609	5196	4252	1545	1488	1126	4954	5344	4436	3148.78	1386	4911	3.545	1.826	14.259	3.96621463641035e-46	8.06345600634497e-45	0.0171	0.0087	0.0114	0.0114	TRUE	0.3282
CNAG_01032	81	133	131	224	233	183	103	103	112	241	240	191	164.84	106	224	2.11	1.077	6.546	5.89307047871973e-11	2.37776517661751e-10	0	0.0145	0.0127	0.0127	TRUE	0.1814
CNAG_01033	161	215	213	151	171	182	204	166	183	162	176	190	180.16	184	176	0.961	-0.058	-0.374	0.708256737901074	0.757848022650726	0.0032	0.014	0.0118	0.0118	TRUE	0.0879
CNAG_01034	36	74	59	139	128	147	46	57	51	149	132	153	97.96	51	145	2.804	1.488	7.528	5.14778356611277e-14	2.62421712985943e-13	0	0.0187	0.0154	0.0154	TRUE	0.095
CNAG_01035	1682	2541	2057	895	916	1118	2135	1960	1764	962	942	1166	1488.31	1953	1023	0.524	-0.931	-7.788	6.81416202691198e-15	3.67964749453247e-14	0.0108	0.0091	0.0095	0.0095	TRUE	0.1782
CNAG_01036	270	441	332	237	216	265	343	340	285	255	222	276	286.83	323	251	0.779	-0.359	-2.528	0.011466108850203	0.0190386459785456	0.008	0.0119	0.011	0.011	TRUE	0.1242
CNAG_01037	127	205	168	197	206	204	161	158	144	212	212	213	183.31	154	212	1.376	0.46	3.097	0.00195314248507454	0.00364334142969529	0	0.0139	0.0104	0.0104	TRUE	0.0384
CNAG_01038	166	269	259	220	218	209	211	208	222	236	224	218	219.84	214	226	1.059	0.083	0.595	0.551815119099995	0.614016790775707	0	0.013	0.0096	0.0096	TRUE	0.0169
CNAG_01039	480	859	697	806	915	748	609	663	598	866	941	780	742.9	623	862	1.383	0.468	4.037	5.4202128898987e-05	0.000124509036169015	0.0048	0.0097	0.0083	0.0083	TRUE	0.083
CNAG_01040	15	28	25	46	52	46	19	22	21	49	53	48	35.5	21	50	2.414	1.272	4.328	1.50539212800598e-05	3.71910800231786e-05	0	0.0369	0.0293	0.0293	TRUE	0.0251
CNAG_01041	71	107	86	92	97	105	90	83	74	99	100	110	92.44	82	103	1.258	0.331	1.73	0.0836521490021005	0.116523213727441	0	0.0193	0.0154	0.0154	TRUE	0.0767
CNAG_01042	234	363	335	486	467	520	297	280	287	522	480	542	401.58	288	515	1.79	0.84	6.853	7.21324649369273e-12	3.12254035477915e-11	0	0.0109	0.0082	0.0082	TRUE	0.0407
CNAG_01043	4027	5640	4301	8765	9042	11297	5112	4351	3688	9420	9300	11785	7276.15	4384	10168	2.32	1.214	9.186	4.06835409374732e-20	3.04391312315312e-19	0.0225	0.0085	0.0124	0.0124	TRUE	0.2558
CNAG_01044	1036	1803	1265	1522	1522	1925	1315	1391	1085	1636	1565	2008	1500.05	1264	1736	1.374	0.459	3.565	0.000363755632160938	0.000752746053708381	0.0163	0.009	0.0113	0.0113	TRUE	0.2262
CNAG_01045	260	410	376	336	342	330	330	316	322	361	352	344	337.65	323	352	1.092	0.127	1.031	0.302767785720092	0.367942847225395	0	0.0114	0.008	0.008	TRUE	0.0053
CNAG_01046	691	1073	988	579	564	556	877	828	847	622	580	580	722.44	851	594	0.699	-0.517	-4.815	1.47085670775472e-06	4.05301418744352e-06	0	0.0098	0.0069	0.0069	TRUE	0.02
CNAG_01047	821	957	663	3977	4344	4526	1042	738	568	4274	4468	4721	2635.49	783	4488	5.75	2.524	15.84	1.6389100585413e-56	4.51427202011919e-55	0.0471	0.0088	0.0176	0.0176	TRUE	0.9723
CNAG_01048	14	19	28	158	148	133	18	15	24	170	152	139	86.2	19	154	8.17	3.03	11.935	7.73181880178968e-33	1.01765037061706e-31	0	0.0201	0.0182	0.0182	TRUE	0.3821
CNAG_01049	411	660	571	293	286	316	522	509	490	315	294	330	409.88	507	313	0.618	-0.695	-5.731	9.99300524352312e-09	3.41481835010037e-08	0	0.0108	0.008	0.008	TRUE	0.0313
CNAG_01050	180	269	262	221	289	198	229	208	225	238	297	207	233.67	221	247	1.124	0.169	1.09	0.275700685721545	0.338384670343267	0.0143	0.0127	0.0131	0.0131	TRUE	0.3517
CNAG_01051	218	455	378	146	130	127	277	351	324	157	134	132	229.17	317	141	0.442	-1.177	-7.687	1.50752484495647e-14	7.95819336622692e-14	0.0076	0.0128	0.0117	0.0117	TRUE	0.1299
CNAG_01052	5536	6706	4564	6137	6542	6237	7028	5174	3913	6596	6729	6506	5991.04	5372	6610	1.231	0.3	1.922	0.0545561794831583	0.0788643676926537	0.0402	0.0085	0.0174	0.0174	TRUE	0.3933
CNAG_01053	225	474	434	282	339	298	286	366	372	303	349	311	331.02	341	321	0.936	-0.095	-0.682	0.495510751585892	0.562093242068011	0.0098	0.0114	0.011	0.011	TRUE	0.2108
CNAG_01054	133	170	168	114	133	117	169	131	144	123	137	122	137.57	148	127	0.865	-0.208	-1.228	0.219604691495504	0.277286441331938	0	0.0157	0.0134	0.0134	TRUE	0.1407
CNAG_01055	419	701	639	1245	1377	1247	532	541	548	1338	1416	1301	945.99	540	1352	2.501	1.323	12.658	1.0104255713195e-36	1.5304250726571e-35	0	0.0094	0.0066	0.0066	TRUE	0.0211
CNAG_01056	4	6	8	20	30	31	5	5	7	21	31	32	16.88	6	28	5.103	2.351	4.952	7.35736274268044e-07	2.10549413050901e-06	0	0.0683	0.0597	0.0597	TRUE	0.2703
CNAG_01057	466	809	625	334	290	378	592	624	536	359	298	394	467.2	584	350	0.6	-0.737	-5.544	2.96006768709475e-08	9.70260190525156e-08	0.01	0.0105	0.0104	0.0104	TRUE	0.1952
CNAG_01058	356	537	493	262	271	325	452	414	423	282	279	339	364.72	430	300	0.699	-0.517	-3.965	7.34002064022788e-05	0.000165696235933234	0.0032	0.0111	0.0094	0.0094	TRUE	0.148
CNAG_01059	90	164	93	292	316	303	114	127	80	314	325	316	212.58	107	318	2.983	1.577	9.496	2.18247526883609e-21	1.72751895265577e-20	0.0166	0.0131	0.0138	0.0138	TRUE	0.5392
CNAG_01060	4257	6072	5328	1640	1698	1798	5404	4685	4568	1763	1747	1876	3340.35	4886	1795	0.368	-1.444	-13.925	4.46445447030299e-44	8.49489929989965e-43	0.0045	0.0087	0.0074	0.0074	TRUE	0.1042
CNAG_01061	47	79	60	1298	1486	1362	60	61	51	1395	1528	1421	752.73	57	1448	25.297	4.661	30.93	4.73950212096861e-210	3.59728210981517e-207	0	0.0097	0.0078	0.0078	TRUE	0.079
CNAG_01062	177	328	311	339	403	347	225	253	267	364	415	362	314.21	248	380	1.527	0.611	4.563	5.05290532011478e-06	1.32653329137986e-05	0.003	0.0116	0.0096	0.0096	TRUE	0.0714
CNAG_01063	374	747	715	695	761	682	475	576	613	747	783	711	650.89	555	747	1.342	0.425	3.462	0.000535335790450084	0.00108384077787923	0.0071	0.0099	0.0093	0.0093	TRUE	0.1736
CNAG_01064	105	129	126	103	79	134	133	100	108	111	81	140	112.1	114	111	0.981	-0.028	-0.138	0.889908887375685	0.91221002545968	0.0375	0.0174	0.021	0.021	TRUE	0.1934
CNAG_01065	94	136	125	104	116	103	119	105	107	112	119	107	111.66	110	113	1.027	0.038	0.214	0.830877573526284	0.862834403277295	0	0.0174	0.0135	0.0135	TRUE	0.0418
CNAG_01069	173	248	256	526	552	549	220	191	219	565	568	573	389.38	210	569	2.714	1.441	11.421	3.27746904604187e-30	3.92778790412491e-29	0	0.011	0.0083	0.0083	TRUE	0.0741
CNAG_01070	21	31	21	135	106	167	27	24	18	145	109	174	82.82	23	143	6.322	2.66	10.367	3.49482031067081e-25	3.30195263377487e-24	0.035	0.0206	0.023	0.023	TRUE	0.0854
CNAG_01071	100	211	170	262	270	276	127	163	146	282	278	288	213.79	145	283	1.93	0.949	6.411	1.44242683484808e-10	5.6889247741612e-10	0	0.0131	0.0107	0.0107	TRUE	0.1222
CNAG_01072	72	134	132	289	242	261	91	103	113	311	249	272	189.96	102	277	2.683	1.424	8.846	9.10276935253741e-19	6.28091085325081e-18	0.0063	0.0137	0.0122	0.0122	TRUE	0.1231
CNAG_01073	116	193	183	303	277	361	147	149	157	326	285	377	240.04	151	329	2.176	1.122	7.466	8.26131962066339e-14	4.15560193878878e-13	0.0082	0.0126	0.0115	0.0115	TRUE	0.136
CNAG_01074	5	24	14	25	20	28	6	19	12	27	21	29	18.92	12	26	1.99	0.993	2.459	0.013938137138762	0.0228105929072552	0.0462	0.0619	0.0603	0.0603	TRUE	0.4826
CNAG_01075	10	15	8	27	34	28	13	12	7	29	35	29	20.72	11	31	3.043	1.606	4.079	4.52436140301056e-05	0.000105086408513992	0	0.0572	0.0489	0.0489	TRUE	0.3665
CNAG_01076	19	40	28	66	81	70	24	31	24	71	83	73	51.04	26	76	2.849	1.511	5.852	4.84540875448154e-09	1.69738395906992e-08	0	0.0282	0.0235	0.0235	TRUE	0.177
CNAG_01077	42	80	55	43	37	38	53	62	47	46	38	40	47.69	54	41	0.761	-0.394	-1.552	0.120564944847588	0.161739815053785	0	0.0296	0.0249	0.0249	TRUE	0.1563
CNAG_01078	122	190	164	188	190	234	155	147	141	202	195	244	180.61	148	214	1.455	0.541	3.466	0.00052815692142546	0.00107057564696063	0.0041	0.014	0.0119	0.0119	TRUE	0.1675
CNAG_01079	37	64	51	30	18	46	47	49	44	32	19	48	39.8	47	33	0.704	-0.506	-1.696	0.0898520827873824	0.124221731941026	0.0692	0.0338	0.0381	0.0381	TRUE	0.3186
CNAG_01080	121	134	133	210	200	219	154	103	114	226	206	228	171.82	124	220	1.802	0.85	5.049	4.44334497990285e-07	1.30100683916487e-06	0.0136	0.0143	0.0141	0.0141	TRUE	0.4016
CNAG_01081	134	194	197	202	213	216	170	150	169	217	219	225	191.7	163	220	1.358	0.441	2.993	0.00276689813339887	0.005076734125503	0	0.0137	0.0104	0.0104	TRUE	0.0593
CNAG_01082	379	718	577	692	725	629	481	554	495	744	746	656	612.57	510	715	1.4	0.485	4.122	3.75004332968929e-05	8.80899105402597e-05	0.0039	0.01	0.0083	0.0083	TRUE	0.069
CNAG_01083	1822	2923	2473	1357	1351	1392	2313	2255	2120	1458	1390	1452	1831.46	2229	1433	0.643	-0.637	-6.567	5.11876748714846e-11	2.07761739184261e-10	0.0009	0.0089	0.0062	0.0062	TRUE	0.0223
CNAG_01084	33	70	76	59	62	74	42	54	65	63	64	77	60.91	54	68	1.253	0.326	1.396	0.162640640799167	0.211860834725231	0.0096	0.025	0.0228	0.0228	TRUE	0.2374
CNAG_01085	98	146	140	160	174	213	124	113	120	172	179	222	155.04	119	191	1.61	0.687	4.139	3.48224097754356e-05	8.21380805165748e-05	0.0063	0.0149	0.0131	0.0131	TRUE	0.2194
CNAG_01086	109	163	144	136	141	175	138	126	123	146	145	183	143.56	129	158	1.227	0.295	1.76	0.0783613895626452	0.109802390174857	0.0041	0.0154	0.0132	0.0132	TRUE	0.1962
CNAG_01087	409	684	656	690	630	641	519	528	562	742	648	669	611.28	536	686	1.278	0.354	3.098	0.00194688524362175	0.00363502616901458	0.0019	0.01	0.0077	0.0077	TRUE	0.0588
CNAG_01088	83	157	140	224	217	193	105	121	120	241	223	201	168.64	115	222	1.909	0.933	5.87	4.36199641144739e-09	1.53750245028881e-08	0	0.0144	0.0118	0.0118	TRUE	0.0711
CNAG_01089	214	349	346	328	316	331	272	269	297	353	325	345	310.07	279	341	1.22	0.287	2.23	0.025725084035409	0.0399472718904022	0	0.0116	0.0087	0.0087	TRUE	0.0352
CNAG_01090	178	274	194	4443	4413	5045	226	211	166	4775	4539	5263	2530.13	201	4859	24.269	4.601	36.314	9.56234038542293e-289	1.0886724528804e-285	0.0109	0.0088	0.0091	0.0091	TRUE	0.2599
CNAG_01091	886	1713	1655	722	781	733	1125	1322	1419	776	803	765	1034.89	1289	781	0.605	-0.724	-6.289	3.19782659989357e-10	1.23205603518742e-09	0.0065	0.0094	0.0085	0.0085	TRUE	0.1433
CNAG_01092	363	513	547	301	340	301	461	396	469	324	350	314	385.47	442	329	0.746	-0.423	-3.296	0.000982057795013027	0.00191341608606218	0.0041	0.011	0.0092	0.0092	TRUE	0.1023
CNAG_01093	246	341	303	258	251	284	312	263	260	277	258	296	277.82	278	277	1	0.001	0.004	0.99650636322814	0.997236297569796	0.0038	0.012	0.0102	0.0102	TRUE	0.1162
CNAG_01094	463	788	708	515	478	585	588	608	607	554	492	610	576.37	601	552	0.918	-0.124	-1.041	0.298054195121737	0.363054245163442	0.004	0.0101	0.0085	0.0085	TRUE	0.107
CNAG_01095	523	709	513	805	866	874	664	547	440	865	891	912	719.75	550	889	1.622	0.698	5.082	3.72692977595991e-07	1.10162948072618e-06	0.0189	0.0098	0.0121	0.0121	TRUE	0.3344
CNAG_01096	154	243	211	123	133	141	196	187	181	132	137	147	163.33	188	139	0.739	-0.436	-2.812	0.00492613516342877	0.00871095762396632	0	0.0146	0.011	0.011	TRUE	0.0289
CNAG_01097	627	812	698	872	916	942	796	626	598	937	942	983	813.83	673	954	1.421	0.507	4.085	4.40308308623013e-05	0.000102614415810615	0.011	0.0096	0.0098	0.0098	TRUE	0.2855
CNAG_01098	141	254	258	205	228	222	179	196	221	220	235	232	213.77	199	229	1.147	0.198	1.359	0.174144591777017	0.225470376502806	0	0.0131	0.0106	0.0106	TRUE	0.1064
CNAG_01099	270	447	422	339	351	301	343	345	362	364	361	314	348.14	350	346	0.99	-0.015	-0.117	0.906843021088761	0.925402551099093	0	0.0113	0.0087	0.0087	TRUE	0.0766
CNAG_01100	68	180	155	131	142	129	86	139	133	141	146	135	129.92	119	141	1.161	0.216	1.165	0.243876605015923	0.303956301458091	0.0212	0.0162	0.017	0.017	TRUE	0.5017
CNAG_01101	184	293	316	83	86	53	234	226	271	89	88	55	160.59	244	77	0.319	-1.651	-8.955	3.38271786702162e-19	2.40201099268448e-18	0.0232	0.0147	0.0158	0.0158	TRUE	0.5837
CNAG_01102	3741	4880	3271	16230	15653	16592	4749	3765	2804	17443	16100	17308	10361.83	3773	16950	4.495	2.168	14.718	4.95037626337587e-49	1.08038403370992e-47	0.0339	0.0085	0.0155	0.0155	TRUE	0.6199
CNAG_01103	736	1061	901	397	368	426	934	819	772	427	379	444	629.18	842	417	0.496	-1.013	-8.243	1.68500391929151e-16	1.01055854018265e-15	0.0065	0.01	0.009	0.009	TRUE	0.1056
CNAG_01104	257	382	377	165	208	188	326	295	323	177	214	196	255.27	315	196	0.623	-0.682	-4.864	1.1480956340814e-06	3.20369333186685e-06	0	0.0123	0.01	0.01	TRUE	0.0727
CNAG_01105	135	255	254	44	39	40	171	197	218	47	40	42	119.17	195	43	0.219	-2.189	-10.847	2.06338155299519e-27	2.1195427651895e-26	0	0.0169	0.0147	0.0147	TRUE	0.0831
CNAG_01106	607	988	920	1007	1085	950	771	762	789	1082	1116	991	918.5	774	1063	1.374	0.458	4.346	1.38519192845758e-05	3.4420684115292e-05	0.0011	0.0095	0.0069	0.0069	TRUE	0.0421
CNAG_01107	291	520	480	508	563	506	369	401	412	546	579	528	472.52	394	551	1.395	0.481	4.077	4.55705946139373e-05	0.000105773948966295	0	0.0105	0.0079	0.0079	TRUE	0.0312
CNAG_01108	138	245	253	694	645	615	175	189	217	746	663	642	438.67	194	684	3.514	1.813	13.688	1.19010194034466e-42	2.14500959221488e-41	0.0053	0.0107	0.0094	0.0094	TRUE	0.12
CNAG_01109	397	690	659	395	427	527	504	532	565	425	439	550	502.48	534	471	0.882	-0.182	-1.398	0.162065691103478	0.211192433408596	0.0092	0.0104	0.0101	0.0101	TRUE	0.2472
CNAG_01110	341	519	437	330	353	379	433	400	375	355	363	395	386.86	403	371	0.924	-0.115	-0.918	0.358529066280047	0.426972115020746	0.0015	0.011	0.0086	0.0086	TRUE	0.0457
CNAG_01111	876	1510	1365	601	644	634	1112	1165	1170	646	662	661	902.86	1149	656	0.571	-0.808	-7.861	3.79973011416544e-15	2.09322229111807e-14	0	0.0095	0.0064	0.0064	TRUE	0.0091
CNAG_01112	856	1225	1020	2412	2354	2643	1087	945	875	2592	2421	2757	1779.52	969	2590	2.679	1.422	12.659	9.93359912460387e-37	1.50792034711487e-35	0.0073	0.0089	0.0084	0.0084	TRUE	0.1303
CNAG_01113	233	504	405	99	111	172	296	389	347	106	114	179	238.65	344	133	0.387	-1.371	-7.585	3.32132352590812e-14	1.7097182370368e-13	0.0427	0.0126	0.0182	0.0182	TRUE	0.6824
CNAG_01114	228	401	323	214	208	250	289	309	277	230	214	261	263.42	292	235	0.804	-0.315	-2.263	0.0236632037457889	0.0369554972079296	0.0027	0.0122	0.0101	0.0101	TRUE	0.1029
CNAG_01115	279	597	507	884	1021	736	354	461	435	950	1050	768	669.59	417	923	2.207	1.142	8.14	3.95500394633122e-16	2.31902420235095e-15	0.0199	0.0099	0.0125	0.0125	TRUE	0.2341
CNAG_01116	143	205	197	120	92	143	182	158	169	129	95	149	146.9	170	124	0.735	-0.445	-2.494	0.0126421085450044	0.0208746056250725	0.0187	0.0153	0.0159	0.0159	TRUE	0.4461
CNAG_01117	3586	6265	5866	8432	8562	7801	4553	4834	5029	9062	8807	8138	6737.08	4805	8669	1.804	0.851	8.899	5.62694593053127e-19	3.93023186620236e-18	0.0025	0.0085	0.0064	0.0064	TRUE	0.0351
CNAG_01118	16	31	49	330	414	382	20	24	42	355	426	398	210.87	29	393	13.392	3.743	17.914	9.23569532079033e-72	3.64676501366004e-70	0.0311	0.0132	0.0142	0.0142	TRUE	1.1372
CNAG_01119	1130	2467	2332	1605	1899	1739	1435	1903	1999	1725	1953	1814	1804.95	1779	1831	1.028	0.039	0.309	0.757297843884853	0.800789716962451	0.0166	0.0089	0.0111	0.0111	TRUE	0.3394
CNAG_01120	1604	2590	2487	974	1062	998	2036	1998	2132	1047	1092	1041	1557.86	2055	1060	0.516	-0.955	-9.795	1.18462816002788e-22	9.97804557478479e-22	0	0.009	0.0061	0.0061	TRUE	0.0131
CNAG_01121	16	35	25	109	121	113	20	27	21	117	124	118	71.37	23	120	5.156	2.366	9.706	2.85109886461023e-22	2.36932558931296e-21	0	0.0226	0.0183	0.0183	TRUE	0.1755
CNAG_01122	9	17	9	3	9	9	11	13	8	3	9	9	9.02	11	7	0.681	-0.555	-0.99	0.322155001539803	0.388120073283667	0	0.1206	0.1107	0.1107	TRUE	0.6108
CNAG_01123	109	228	207	133	147	130	138	176	177	143	151	136	153.59	164	143	0.868	-0.205	-1.247	0.212305803480809	0.268915435486261	0.0041	0.015	0.0129	0.0129	TRUE	0.1704
CNAG_01124	26	22	17	20	24	28	33	17	15	21	25	29	23.32	22	25	1.212	0.277	0.757	0.448905544525381	0.516502235919299	0.0608	0.0518	0.0529	0.0529	TRUE	0.9772
CNAG_01125	403	881	839	626	723	626	512	680	719	673	744	653	663.36	637	690	1.08	0.11	0.82	0.412375945278483	0.481940133823323	0.0163	0.0099	0.0116	0.0116	TRUE	0.3306
CNAG_01126	342	736	585	365	366	331	434	568	502	392	376	345	436.27	501	371	0.738	-0.438	-3.308	0.000938322966056439	0.0018344831657503	0.009	0.0107	0.0103	0.0103	TRUE	0.1433
CNAG_01127	167	316	264	372	343	367	212	244	226	400	353	383	302.94	227	379	1.658	0.73	5.497	3.86227334839049e-08	1.25038811577514e-07	0	0.0117	0.0092	0.0092	TRUE	0.0458
CNAG_01128	1064	1710	1354	1172	1194	1327	1351	1319	1161	1260	1228	1384	1283.84	1277	1291	1.011	0.016	0.15	0.880886888986663	0.904590850671662	0.0045	0.0092	0.0077	0.0077	TRUE	0.0768
CNAG_01129	400	692	611	477	484	398	508	534	524	513	498	415	498.54	522	475	0.91	-0.136	-1.112	0.266221781079145	0.327904974134808	0.0042	0.0104	0.0088	0.0088	TRUE	0.1419
CNAG_01130	171	382	431	154	196	158	217	295	370	166	202	165	235.55	294	178	0.6	-0.736	-4.14	3.46576413384902e-05	8.18624993026371e-05	0.0377	0.0127	0.0182	0.0182	TRUE	0.1194
CNAG_01131	102	168	128	80	55	47	129	130	110	86	57	49	93.41	123	64	0.519	-0.945	-4.435	9.22851671141364e-06	2.34698427608587e-05	0.0295	0.0192	0.0207	0.0207	TRUE	0.7849
CNAG_01132	201	338	321	154	163	182	255	261	275	166	168	190	219.03	264	175	0.66	-0.598	-4.175	2.97678953146876e-05	7.07777559675012e-05	0	0.013	0.01	0.01	TRUE	0.0647
CNAG_01133	79	101	112	33	38	44	100	78	96	35	39	46	65.78	91	40	0.442	-1.177	-5.065	4.09312397081713e-07	1.20310369383184e-06	0	0.0238	0.0207	0.0207	TRUE	0.1793
CNAG_01134	78	161	140	76	72	63	99	124	120	82	74	66	94.12	114	74	0.64	-0.643	-3.291	0.000997844208326699	0.00194306550372853	0	0.0191	0.0163	0.0163	TRUE	0.1183
CNAG_01135	45	54	64	139	133	127	57	42	55	149	137	132	95.39	51	139	2.756	1.462	7.256	3.97628421682174e-13	1.89546388591133e-12	0	0.019	0.0162	0.0162	TRUE	0.2632
CNAG_01136	1122	1563	1516	663	652	691	1424	1206	1300	713	671	721	1005.69	1310	702	0.536	-0.9	-8.193	2.54598422735076e-16	1.50968908481189e-15	0.0036	0.0094	0.0076	0.0076	TRUE	0.0682
CNAG_01137	2666	5035	4732	4173	4408	3732	3385	3885	4057	4485	4534	3893	4039.75	3776	4304	1.139	0.188	1.728	0.0839299161939663	0.116878063290368	0.0073	0.0086	0.0083	0.0083	TRUE	0.0986
CNAG_01138	2085	3343	2955	1447	1526	1627	2647	2579	2534	1555	1570	1697	2096.97	2587	1607	0.622	-0.686	-7.144	9.04674124215555e-13	4.181210380593e-12	0.0007	0.0089	0.0061	0.0061	TRUE	0.0289
CNAG_01139	17	23	22	22	24	30	22	18	19	24	25	31	22.97	20	27	1.382	0.467	1.341	0.179783191609748	0.231848023765564	0	0.0524	0.0429	0.0429	TRUE	0.1517
CNAG_01140	227	508	526	207	198	204	288	392	451	222	204	213	295.01	377	213	0.562	-0.831	-5.214	1.84914907604334e-07	5.62902733442604e-07	0.0237	0.0118	0.0146	0.0146	TRUE	0.2402
CNAG_01141	286	457	470	253	214	238	363	353	403	272	220	248	309.83	373	247	0.661	-0.597	-4.38	1.18783390561584e-05	2.97983599311854e-05	0.0044	0.0116	0.01	0.01	TRUE	0.0995
CNAG_01142	224	417	346	382	386	355	284	322	297	411	397	370	346.78	301	393	1.301	0.38	2.999	0.00270995563957279	0.00497894216619735	0	0.0113	0.0087	0.0087	TRUE	0.0432
CNAG_01143	148	266	217	75	79	85	188	205	186	81	81	89	138.28	193	84	0.432	-1.211	-7.111	1.1552982902575e-12	5.30365767523452e-12	0	0.0157	0.0122	0.0122	TRUE	0.0359
CNAG_01144	435	893	809	173	153	186	552	689	694	186	157	194	412.03	645	179	0.277	-1.853	-13.015	1.00642813574612e-38	1.62912573347908e-37	0.0113	0.0108	0.0109	0.0109	TRUE	0.1768
CNAG_01145	332	564	530	104	129	119	421	435	454	112	133	124	279.94	437	123	0.281	-1.831	-12.843	9.46491327565883e-38	1.48631776059829e-36	0	0.012	0.0093	0.0093	TRUE	0.062
CNAG_01146	189	319	353	169	208	184	240	246	303	182	214	192	229.37	263	196	0.743	-0.428	-2.848	0.00440286134107583	0.00782412742478903	0.0083	0.0128	0.0118	0.0118	TRUE	0.2008
CNAG_01147	759	1088	811	509	497	536	964	839	695	547	511	559	685.96	833	539	0.649	-0.624	-4.77	1.838776480179e-06	5.02427285444109e-06	0.0133	0.0098	0.0108	0.0108	TRUE	0.1538
CNAG_01148	1235	2136	2095	472	511	500	1568	1648	1796	507	526	522	1094.43	1671	518	0.31	-1.69	-15.692	1.71095858617902e-55	4.58335611850544e-54	0.0023	0.0093	0.0071	0.0071	TRUE	0.0522
CNAG_01149	195	326	345	90	85	98	248	252	296	97	87	102	180.21	265	95	0.36	-1.476	-9.042	1.53582099762157e-19	1.11727297494706e-18	0	0.014	0.0119	0.0119	TRUE	0.1193
CNAG_01150	1763	2856	2510	9438	9838	8941	2238	2204	2152	10144	10119	9327	6030.58	2198	9863	4.488	2.166	23.43	2.09043879619446e-121	1.85451784633823e-119	0.0013	0.0085	0.0059	0.0059	TRUE	0.0276
CNAG_01151	329	490	394	493	531	563	418	378	338	530	546	587	466.15	378	554	1.472	0.558	4.484	7.33710885348084e-06	1.88208000668898e-05	0.0041	0.0105	0.0089	0.0089	TRUE	0.0988
CNAG_01152	8001	11886	11496	1618	1995	1741	10158	9171	9856	1739	2052	1816	5798.62	9728	1869	0.192	-2.38	-23.211	3.48638061664474e-119	2.83517452289288e-117	0.0047	0.0085	0.0072	0.0072	TRUE	0.0887
CNAG_01153	4981	7843	7207	1285	1508	1375	6324	6051	6179	1381	1551	1434	3820.07	6185	1455	0.235	-2.087	-21.779	3.64927894070884e-105	2.35171928716812e-103	0.0014	0.0086	0.0062	0.0062	TRUE	0.0398
CNAG_01154	49	76	71	63	56	49	62	59	61	68	58	51	59.69	61	59	0.972	-0.041	-0.179	0.857775761712571	0.883989367916101	0	0.0253	0.0206	0.0206	TRUE	0.1457
CNAG_01155	1810	2844	2353	2294	2330	2176	2298	2194	2017	2466	2397	2270	2273.6	2170	2378	1.096	0.132	1.328	0.184030491122705	0.23677684836051	0.0023	0.0088	0.0067	0.0067	TRUE	0.0459
CNAG_01156	390	748	670	381	463	432	495	577	574	409	476	451	497.17	549	445	0.81	-0.305	-2.48	0.0131530366625485	0.021636539673692	0.0043	0.0104	0.0088	0.0088	TRUE	0.0803
CNAG_01157	365	586	540	318	304	329	463	452	463	342	313	343	396.03	459	333	0.724	-0.466	-3.865	0.000111294563329198	0.000245559806880411	0	0.0109	0.0079	0.0079	TRUE	0.0313
CNAG_01158	749	1279	1397	733	818	841	951	987	1198	788	841	877	940.32	1045	835	0.799	-0.324	-2.72	0.00652546841561797	0.0112963696774167	0.008	0.0095	0.0092	0.0092	TRUE	0.1967
CNAG_01159	275	488	482	402	342	444	349	377	413	432	352	463	397.65	380	416	1.092	0.128	0.935	0.349948130758064	0.418211280827211	0.0109	0.0109	0.0109	0.0109	TRUE	0.2097
CNAG_01161	290	464	483	549	525	559	368	358	414	590	540	583	475.58	380	571	1.501	0.586	4.868	1.12914294488481e-06	3.1585485079886e-06	0.0021	0.0105	0.0083	0.0083	TRUE	0.0736
CNAG_01162	341	471	402	280	278	346	433	363	345	301	286	361	348.13	380	316	0.834	-0.262	-1.862	0.062671486326853	0.0895438031999023	0.011	0.0113	0.0114	0.0114	TRUE	0.1761
CNAG_01163	73	161	182	79	58	74	93	124	156	85	60	77	99.12	124	74	0.589	-0.764	-3.562	0.000367999338314146	0.00076060619667895	0.0391	0.0186	0.0222	0.0222	TRUE	0.116
CNAG_01164	1424	2538	2365	1747	1877	1709	1808	1958	2028	1878	1931	1783	1897.45	1931	1864	0.964	-0.052	-0.526	0.598774488359309	0.656932917431246	0.0017	0.0089	0.0066	0.0066	TRUE	0.0367
CNAG_01165	139	280	241	128	134	144	176	216	207	138	138	150	170.79	200	142	0.707	-0.501	-3.19	0.0014235855292034	0.00271862251886732	0	0.0143	0.0117	0.0117	TRUE	0.0993
CNAG_01166	234	341	365	195	194	230	297	263	313	210	200	240	253.69	291	217	0.744	-0.426	-2.976	0.00291668611359507	0.00532866617864882	0.0051	0.0124	0.0107	0.0107	TRUE	0.0997
CNAG_01167	265	442	400	139	127	162	336	341	343	149	131	169	244.9	340	150	0.44	-1.185	-8.175	2.95346046972062e-16	1.7482745640088e-15	0	0.0125	0.0102	0.0102	TRUE	0.1342
CNAG_01168	932	1457	1469	745	754	717	1183	1124	1259	801	776	748	981.84	1189	775	0.652	-0.618	-5.865	4.49654004112332e-09	1.58329201138729e-08	0.0016	0.0094	0.0069	0.0069	TRUE	0.0333
CNAG_01169	309	575	524	200	212	221	392	444	449	215	218	231	324.79	428	221	0.515	-0.957	-7.3	2.88177353653542e-13	1.38727237689031e-12	0	0.0115	0.0089	0.0089	TRUE	0.0579
CNAG_01170	10216	14417	12646	1935	2150	2233	12970	11123	10842	2080	2211	2329	6925.98	11645	2207	0.19	-2.399	-22.703	4.17233843735895e-114	3.03204721974457e-112	0.0061	0.0085	0.0078	0.0078	TRUE	0.1206
CNAG_01171	73	96	91	56	67	81	93	74	78	60	69	84	76.39	82	71	0.88	-0.184	-0.866	0.386705024859856	0.456468295285585	0.0068	0.0216	0.0194	0.0194	TRUE	0.2387
CNAG_01172	278	452	385	146	170	156	353	349	330	157	175	163	254.38	344	165	0.48	-1.06	-7.657	1.90144554341493e-14	9.94546286911746e-14	0	0.0124	0.0092	0.0092	TRUE	0.0301
CNAG_01173	173	301	301	287	292	251	220	232	258	308	300	262	263.43	237	290	1.223	0.29	2.083	0.0372497229795239	0.0558010652791946	0.0032	0.0122	0.0102	0.0102	TRUE	0.0823
CNAG_01174	278	537	477	949	957	792	353	414	409	1020	984	826	667.78	392	943	2.399	1.262	10.094	5.88564747206282e-24	5.24867596366333e-23	0.0084	0.0099	0.0095	0.0095	TRUE	0.141
CNAG_01175	466	731	541	281	362	445	592	564	464	302	372	464	459.67	540	379	0.704	-0.506	-3.29	0.00100102875237888	0.00194871114491313	0.0274	0.0106	0.0148	0.0148	TRUE	0.3857
CNAG_01177	146	196	240	148	168	164	185	151	206	159	173	171	174.22	181	168	0.93	-0.105	-0.648	0.517140557850328	0.581687329273109	0.0094	0.0142	0.0131	0.0131	TRUE	0.2474
CNAG_01178	157	301	296	217	236	209	199	232	254	233	243	218	229.89	228	231	1.008	0.011	0.076	0.939288898327519	0.951406059382456	0.0038	0.0128	0.0109	0.0109	TRUE	0.1207
CNAG_01179	222	373	417	221	223	183	282	288	358	238	229	191	264.16	309	219	0.708	-0.498	-3.333	0.000859371119214581	0.00168757748057075	0.0121	0.0122	0.0122	0.0122	TRUE	0.2185
CNAG_01180	100	192	170	59	86	58	127	148	146	63	88	61	105.54	140	71	0.503	-0.991	-5.07	3.9775659066e-07	1.1716581590334e-06	0.0095	0.018	0.0168	0.0168	TRUE	0.4317
CNAG_01181	13710	20280	19832	4138	4598	4239	17406	15647	17003	4447	4729	4422	10609.1	16685	4533	0.272	-1.88	-20.053	1.89800130639841e-89	9.130455580287e-88	0.002	0.0085	0.0062	0.0062	TRUE	0.0363
CNAG_01182	916	1699	1495	1064	1095	959	1163	1311	1282	1144	1126	1000	1170.96	1252	1090	0.87	-0.201	-1.865	0.0622464898397993	0.089048329234695	0.0036	0.0092	0.0075	0.0075	TRUE	0.062
CNAG_01183	227	351	292	201	219	189	288	271	250	216	225	197	241.3	270	213	0.791	-0.339	-2.415	0.0157208555419721	0.0255141753877908	0	0.0126	0.0099	0.0099	TRUE	0.0454
CNAG_01184	558	841	682	877	892	941	708	649	585	943	917	982	797.28	647	947	1.466	0.552	4.892	1.00069194435837e-06	2.81885635955136e-06	0.0032	0.0096	0.0079	0.0079	TRUE	0.0844
CNAG_01185	757	1331	1105	652	590	678	961	1027	947	701	607	707	825.04	978	672	0.686	-0.544	-4.87	1.11586625354736e-06	3.12524902746289e-06	0.003	0.0096	0.0077	0.0077	TRUE	0.0843
CNAG_01186	302	516	393	679	725	713	383	398	337	730	746	744	556.29	373	740	1.985	0.989	8.445	3.03109099440182e-17	1.91716505395915e-16	0.0011	0.0102	0.0079	0.0079	TRUE	0.0857
CNAG_01187	287	463	487	217	253	295	364	357	418	233	260	308	323.39	380	267	0.703	-0.508	-3.603	0.000314023547836599	0.000657399587885935	0.0098	0.0115	0.0111	0.0111	TRUE	0.1978
CNAG_01188	241	393	316	132	134	117	306	303	271	142	138	122	213.64	293	134	0.457	-1.13	-7.575	3.60467975466541e-14	1.85139604542251e-13	0	0.0131	0.0105	0.0105	TRUE	0.0616
CNAG_01189	313	671	703	496	539	410	397	518	603	533	554	428	505.5	506	505	0.995	-0.008	-0.049	0.960742138260142	0.968254580474333	0.0286	0.0104	0.0148	0.0148	TRUE	0.2833
CNAG_01190	921	1313	1094	479	489	541	1169	1013	938	515	503	564	783.73	1040	527	0.508	-0.977	-8.136	4.09804234554896e-16	2.40083424206217e-15	0.0072	0.0097	0.0089	0.0089	TRUE	0.1365
CNAG_01191	109	130	132	199	176	180	138	100	113	214	181	188	155.76	117	194	1.673	0.743	4.402	1.07455315158399e-05	2.70958751512374e-05	0.0086	0.0149	0.0137	0.0137	TRUE	0.2177
CNAG_01192	96	142	147	77	95	76	122	110	126	83	98	79	102.87	119	87	0.728	-0.457	-2.453	0.014148384821637	0.0231269721743485	0	0.0182	0.015	0.015	TRUE	0.1205
CNAG_01193	12	19	20	64	68	72	15	15	17	69	70	75	43.48	16	71	4.543	2.183	7.411	1.25608697360796e-13	6.21763051935941e-13	0	0.0317	0.0254	0.0254	TRUE	0.0385
CNAG_01194	7	11	10	20	20	27	9	8	9	21	21	28	16.03	9	23	2.714	1.441	3.319	0.000902295727757362	0.00176782658344525	0	0.0715	0.059	0.059	TRUE	0.1836
CNAG_01195	152	402	340	451	486	428	193	310	292	485	500	446	370.95	265	477	1.786	0.837	5.396	6.83286605414735e-08	2.16189476683097e-07	0.0272	0.0111	0.0144	0.0144	TRUE	0.571
CNAG_01196	379	656	557	490	479	493	481	506	478	527	493	514	499.74	488	511	1.046	0.065	0.571	0.567898769281354	0.629120649220417	0	0.0104	0.0073	0.0073	TRUE	0.0126
CNAG_01197	528	874	792	227	210	279	670	674	679	244	216	291	462.45	674	250	0.371	-1.43	-10.928	8.47971755464437e-28	8.91153086396549e-27	0.0054	0.0106	0.0095	0.0095	TRUE	0.2256
CNAG_01198	1178	1610	1332	463	448	457	1496	1242	1142	498	461	477	885.81	1293	479	0.37	-1.433	-11.537	8.63187863851659e-31	1.07207932690376e-29	0.0099	0.0095	0.0096	0.0096	TRUE	0.2194
CNAG_01199	325	585	577	292	303	317	413	451	495	314	312	331	385.81	453	319	0.702	-0.51	-4.038	5.39962193494907e-05	0.000124107730274687	0.0025	0.011	0.0088	0.0088	TRUE	0.0752
CNAG_01200	99	153	161	63	87	80	126	118	138	68	89	83	103.74	127	80	0.631	-0.664	-3.515	0.00044013651963992	0.000901791411415805	0	0.0181	0.0155	0.0155	TRUE	0.1687
CNAG_01201	121	192	170	115	130	130	154	148	146	124	134	136	140.07	149	131	0.88	-0.185	-1.143	0.252981167864298	0.313746252302291	0	0.0156	0.0117	0.0117	TRUE	0.0244
CNAG_01202	95	150	173	108	124	112	121	116	148	116	128	117	124.19	128	120	0.936	-0.096	-0.545	0.585686624828232	0.644982320522595	0	0.0165	0.0142	0.0142	TRUE	0.2066
CNAG_01203	106	186	168	154	137	141	135	144	144	166	141	147	145.94	141	151	1.071	0.099	0.616	0.537771897967061	0.601427608875736	0	0.0153	0.0119	0.0119	TRUE	0.0711
CNAG_01204	2064	2993	2677	1238	1330	1218	2620	2309	2295	1331	1368	1271	1865.65	2408	1323	0.55	-0.863	-8.41	4.09818894539837e-17	2.56596963208215e-16	0.0031	0.0089	0.007	0.007	TRUE	0.0707
CNAG_01207	37	54	50	71	96	70	47	42	43	76	99	73	63.26	44	83	1.898	0.925	4.01	6.07201011238985e-05	0.00013867569735117	0	0.0244	0.0212	0.0212	TRUE	0.2713
CNAG_01208	64	157	155	163	178	170	81	121	133	175	183	177	145.15	112	178	1.576	0.656	3.68	0.000233388175936764	0.000497123364460254	0.0187	0.0153	0.0158	0.0158	TRUE	0.4736
CNAG_01209	116	209	208	143	154	121	147	161	178	154	158	126	154.19	162	146	0.897	-0.157	-0.954	0.340003772788531	0.407539177385235	0.0047	0.0149	0.013	0.013	TRUE	0.1478
CNAG_01210	18	8	19	23	32	22	23	6	16	25	33	23	20.98	15	27	1.861	0.896	2.221	0.0263837729752425	0.0408864685104086	0.1345	0.0566	0.0652	0.0652	TRUE	0.7304
CNAG_01211	1057	1633	1560	705	762	771	1342	1260	1338	758	784	804	1047.52	1313	782	0.596	-0.747	-7.327	2.36006929882274e-13	1.14581616064379e-12	0	0.0093	0.0065	0.0065	TRUE	0.0155
CNAG_01212	368	557	423	756	702	767	467	430	363	813	722	800	599.05	420	778	1.859	0.894	7.152	8.5652606226968e-13	3.96673188567063e-12	0.0072	0.0101	0.0095	0.0095	TRUE	0.1662
CNAG_01213	411	743	706	412	437	454	522	573	605	443	449	474	511.04	567	455	0.802	-0.319	-2.712	0.00668470122959672	0.0115553235744509	0.0015	0.0104	0.008	0.008	TRUE	0.0525
CNAG_01214	70	99	60	63	79	78	89	76	51	68	81	81	74.5	72	77	1.075	0.104	0.463	0.643550838791346	0.698902349727136	0.0287	0.022	0.023	0.023	TRUE	0.5669
CNAG_01215	401	513	452	272	202	319	509	396	388	292	208	333	354.22	431	278	0.646	-0.63	-3.8	0.000144638919896441	0.000314959662675354	0.0344	0.0112	0.0168	0.0168	TRUE	0.5461
CNAG_01216	617	1077	804	581	631	588	783	831	689	624	649	613	698.41	768	629	0.819	-0.288	-2.497	0.0125084316469699	0.0206838771678653	0.0041	0.0098	0.0081	0.0081	TRUE	0.0981
CNAG_01217	293	485	417	350	349	392	372	374	358	376	359	409	374.63	368	381	1.037	0.052	0.423	0.672428565512596	0.725534596590829	0	0.0111	0.0083	0.0083	TRUE	0.046
CNAG_01220	142	203	206	153	163	201	180	157	177	164	168	210	175.88	171	181	1.058	0.082	0.514	0.607173160807813	0.665105814861798	0.0068	0.0141	0.0126	0.0126	TRUE	0.2127
CNAG_01221	278	416	361	351	441	427	353	321	310	377	454	445	376.61	328	425	1.302	0.38	2.929	0.00339883125156813	0.00614379896254615	0.0046	0.0111	0.0095	0.0095	TRUE	0.1125
CNAG_01222	592	808	706	532	604	587	752	623	605	572	621	612	630.94	660	602	0.914	-0.129	-1.066	0.286641624087711	0.350590677554728	0.0059	0.01	0.009	0.009	TRUE	0.1652
CNAG_01223	175	268	211	357	350	387	222	207	181	384	360	404	292.87	203	383	1.889	0.917	6.707	1.99207428446712e-11	8.31268139107811e-11	0.0022	0.0118	0.0098	0.0098	TRUE	0.1029
CNAG_01224	16121	22927	21418	3019	3265	3293	20466	17689	18363	3245	3358	3435	11092.82	18839	3346	0.178	-2.493	-25.643	5.082284178801e-145	6.86596960459423e-143	0.0031	0.0085	0.0066	0.0066	TRUE	0.0696
CNAG_01228	215	349	315	321	319	353	273	269	270	345	328	368	308.94	271	347	1.282	0.359	2.801	0.00510084462130123	0.00898732772971594	0	0.0117	0.0086	0.0086	TRUE	0.0324
CNAG_01229	109	197	220	114	130	98	138	152	189	123	134	102	139.58	160	120	0.745	-0.425	-2.383	0.0171777708265295	0.0276487635523145	0.015	0.0156	0.0155	0.0155	TRUE	0.2711
CNAG_01230	4310	7355	6818	7693	8307	7892	5472	5675	5846	8268	8544	8233	7006.21	5664	8348	1.474	0.559	6.28	3.39549573655187e-10	1.3045349480532e-09	0.0005	0.0085	0.0056	0.0056	TRUE	0.0106
CNAG_01231	717	1172	828	827	843	790	910	904	710	889	867	824	850.74	841	860	1.023	0.033	0.269	0.787782559253868	0.826159743428388	0.0094	0.0096	0.0095	0.0095	TRUE	0.2264
CNAG_01232	190	371	339	715	715	635	241	286	291	768	735	662	497.4	273	722	2.635	1.398	11.066	1.83388870719797e-28	2.0140343663777e-27	0.0047	0.0104	0.009	0.009	TRUE	0.1014
CNAG_01233	183	375	308	125	133	106	232	289	264	134	137	111	194.57	262	127	0.484	-1.048	-6.599	4.1452522905613e-11	1.69659786679594e-10	0.0069	0.0136	0.0122	0.0122	TRUE	0.1339
CNAG_01234	391	650	484	821	842	808	496	502	415	882	866	843	667.36	471	864	1.836	0.877	7.501	6.35258251454473e-14	3.21917590184385e-13	0.0036	0.0099	0.0082	0.0082	TRUE	0.1301
CNAG_01235	853	1594	1363	877	1008	902	1083	1230	1169	943	1037	941	1066.95	1161	974	0.838	-0.255	-2.389	0.0168857072256539	0.0272543562287303	0.0026	0.0093	0.0073	0.0073	TRUE	0.0394
CNAG_01236	522	838	803	325	345	347	663	647	688	349	355	362	510.64	666	355	0.534	-0.906	-7.911	2.54417343655161e-15	1.42219711498233e-14	0	0.0104	0.0073	0.0073	TRUE	0.0108
CNAG_01237	129	218	210	351	325	312	164	168	180	377	334	325	258.17	171	345	2.021	1.015	7.273	3.5069481637372e-13	1.67994129779024e-12	0	0.0123	0.0097	0.0097	TRUE	0.0722
CNAG_01238	677	908	786	1787	1864	1843	859	701	674	1921	1917	1923	1332.39	745	1920	2.587	1.371	12.017	2.88146155435675e-33	3.84438747613495e-32	0.0067	0.0091	0.0085	0.0085	TRUE	0.2061
CNAG_01239	398	678	563	598	699	599	505	523	483	643	719	625	582.94	504	662	1.315	0.395	3.418	0.000631257369226081	0.00126864345077475	0.0022	0.0101	0.0079	0.0079	TRUE	0.0666
CNAG_01240	49	66	77	82	101	92	62	51	66	88	104	96	77.86	60	96	1.616	0.693	3.319	0.000902417112644357	0.00176782658344525	0	0.0214	0.018	0.018	TRUE	0.1744
CNAG_01241	474	795	619	503	474	593	602	613	531	541	488	619	565.43	582	549	0.944	-0.084	-0.664	0.506830613041695	0.572163265193823	0.0084	0.0102	0.0097	0.0097	TRUE	0.1447
CNAG_01242	126	242	182	125	137	132	160	187	156	134	141	138	152.61	168	138	0.819	-0.288	-1.789	0.0736563849744413	0.103813568436258	0	0.015	0.0121	0.0121	TRUE	0.1171
CNAG_01243	120	255	253	210	225	209	152	197	217	226	231	218	206.86	189	225	1.184	0.243	1.566	0.117305123412501	0.157924970049427	0.0095	0.0133	0.0125	0.0125	TRUE	0.2664
CNAG_01244	11	22	18	14	10	14	14	17	15	15	10	15	14.38	15	13	0.853	-0.229	-0.53	0.596075899355637	0.65452410681536	0	0.0787	0.0643	0.0643	TRUE	0.1672
CNAG_01245	168	276	297	245	252	278	213	213	255	263	259	290	248.9	227	271	1.191	0.253	1.783	0.0746455583632594	0.105069814378616	0.0036	0.0124	0.0104	0.0104	TRUE	0.1308
CNAG_01246	273	457	353	193	188	201	347	353	303	207	193	210	268.72	334	203	0.61	-0.714	-5.178	2.2382632992867e-07	6.75334655363402e-07	0	0.0121	0.0097	0.0097	TRUE	0.0799
CNAG_01247	352	554	416	272	290	398	447	427	357	292	298	415	372.8	410	335	0.818	-0.289	-1.889	0.0588350893272365	0.0846220726155642	0.024	0.0111	0.0141	0.0141	TRUE	0.4945
CNAG_01248	204	392	354	294	323	293	259	302	304	316	332	306	303.13	288	318	1.098	0.135	1.026	0.304827588701724	0.369985298226986	0	0.0117	0.0093	0.0093	TRUE	0.0797
CNAG_01249	143	275	227	212	231	206	182	212	195	228	238	215	211.45	196	227	1.152	0.204	1.412	0.157984193771711	0.206464516482601	0	0.0132	0.0103	0.0103	TRUE	0.0583
CNAG_01250	208	312	325	280	277	259	264	241	279	301	285	270	273.24	261	285	1.094	0.129	0.957	0.33876283174721	0.406204607306914	0	0.0121	0.0095	0.0095	TRUE	0.0581
CNAG_01251	262	605	474	581	584	525	333	467	406	624	601	548	496.43	402	591	1.463	0.549	4.046	5.2146575285591e-05	0.000120098872480065	0.013	0.0104	0.0112	0.0112	TRUE	0.2432
CNAG_01252	152	229	203	235	215	232	193	177	174	253	221	242	209.91	181	239	1.32	0.401	2.774	0.00553297729836544	0.00970864832394923	0	0.0132	0.0102	0.0102	TRUE	0.0454
CNAG_01253	1246	1906	1537	753	764	979	1582	1471	1318	809	786	1021	1164.43	1457	872	0.599	-0.739	-5.878	4.14799362471061e-09	1.46509536972069e-08	0.0138	0.0092	0.0105	0.0105	TRUE	0.2664
CNAG_01254	88	145	112	92	76	89	112	112	96	99	78	93	98.25	107	90	0.845	-0.242	-1.278	0.201285720542394	0.256430950582823	0	0.0187	0.0156	0.0156	TRUE	0.1262
CNAG_01255	193	386	355	562	579	512	245	298	304	604	596	534	430.15	282	578	2.036	1.025	7.944	1.96487739217777e-15	1.10378926529328e-14	0.0049	0.0107	0.0094	0.0094	TRUE	0.1343
CNAG_01256	44	83	62	61	41	44	56	64	53	66	42	46	54.45	58	51	0.884	-0.179	-0.728	0.46686915011669	0.534112069075047	0.0134	0.027	0.025	0.025	TRUE	0.479
CNAG_01257	314	489	395	299	310	271	399	377	339	321	319	283	339.58	372	308	0.83	-0.269	-2.061	0.0393369961883799	0.0587218140215959	0.003	0.0114	0.0093	0.0093	TRUE	0.0695
CNAG_01258	211	424	391	522	532	415	268	327	335	561	547	433	411.9	310	514	1.65	0.722	5.135	2.82299805281475e-07	8.41356880400416e-07	0.0144	0.0108	0.0117	0.0117	TRUE	0.2208
CNAG_01261	1019	1720	1471	1762	1890	1598	1294	1327	1261	1894	1944	1667	1564.44	1294	1835	1.418	0.504	4.854	1.21042851372926e-06	3.36799885021774e-06	0.0031	0.009	0.0071	0.0071	TRUE	0.0775
CNAG_01262	125	201	172	307	302	260	159	155	147	330	311	271	228.84	154	304	1.979	0.985	6.762	1.36023419654471e-11	5.77486625021559e-11	0	0.0128	0.0105	0.0105	TRUE	0.0999
CNAG_01263	505	892	778	779	800	866	641	688	667	837	823	903	759.98	665	854	1.283	0.359	3.339	0.000839792149487941	0.00165415806607616	0	0.0097	0.007	0.007	TRUE	0.0298
CNAG_01264	1449	2450	2361	845	802	872	1840	1890	2024	908	825	910	1399.48	1918	881	0.459	-1.123	-10.884	1.38060449804398e-27	1.43983348490663e-26	0.0019	0.0091	0.0068	0.0068	TRUE	0.0369
CNAG_01265	383	520	414	325	313	415	486	401	355	349	322	433	391.09	414	368	0.892	-0.165	-1.101	0.270721276852225	0.332487781765111	0.0214	0.011	0.0136	0.0136	TRUE	0.2725
CNAG_01266	521	924	820	572	605	586	661	713	703	615	622	611	654.29	692	616	0.889	-0.17	-1.577	0.114884743103988	0.155063758178886	0	0.0099	0.0069	0.0069	TRUE	0.0171
CNAG_01267	194	252	217	576	588	703	246	194	186	619	605	733	430.66	209	652	3.147	1.654	11.743	7.67963473315906e-32	9.82389229629392e-31	0.0133	0.0107	0.0112	0.0112	TRUE	0.2403
CNAG_01268	4	10	3	16	19	31	5	8	3	17	20	32	14.07	5	23	4.438	2.15	4.149	3.33248806771396e-05	7.88508001058332e-05	0.0832	0.0803	0.0807	0.0807	TRUE	0.7188
CNAG_01270	1475	2583	2308	1262	1312	1266	1873	1993	1979	1356	1349	1321	1645.13	1948	1342	0.689	-0.538	-5.613	1.98484713125361e-08	6.59459667003569e-08	0	0.009	0.006	0.006	TRUE	0.0135
CNAG_01271	801	1188	1103	445	453	528	1017	917	946	478	466	551	729.03	960	498	0.52	-0.944	-8.172	3.04395391162295e-16	1.79716933191844e-15	0.0034	0.0098	0.0081	0.0081	TRUE	0.0989
CNAG_01272	396	487	358	485	556	501	503	376	307	521	572	523	466.87	395	539	1.371	0.455	2.951	0.00317086235627602	0.00576374687485937	0.0297	0.0105	0.0149	0.0149	TRUE	0.5909
CNAG_01273	1423	1940	1935	470	518	470	1807	1497	1659	505	533	490	1081.77	1654	509	0.308	-1.698	-14.961	1.32865091981334e-50	3.07661506211692e-49	0.0049	0.0093	0.008	0.008	TRUE	0.0844
CNAG_01274	1191	2339	2077	1042	1130	1026	1512	1805	1781	1120	1162	1070	1408.32	1699	1117	0.657	-0.606	-5.568	2.58329442237407e-08	8.48796738780052e-08	0.0049	0.0091	0.0078	0.0078	TRUE	0.109
CNAG_01275	529	877	733	859	899	1000	672	677	628	923	925	1043	811.3	659	964	1.463	0.549	5	5.7407084389668e-07	1.66234757721841e-06	0.0023	0.0096	0.0074	0.0074	TRUE	0.0621
CNAG_01276	836	1624	1458	401	401	488	1061	1253	1250	431	412	509	819.48	1188	451	0.379	-1.4	-11.343	8.04134108173033e-30	9.50352957254324e-29	0.0084	0.0096	0.0094	0.0094	TRUE	0.1482
CNAG_01277	480	928	790	841	817	727	609	716	677	904	840	758	750.88	667	834	1.247	0.318	2.712	0.00668520549937489	0.0115553235744509	0.0057	0.0097	0.0086	0.0086	TRUE	0.075
CNAG_01278	269	504	430	395	393	326	342	389	369	425	404	340	377.98	367	390	1.061	0.085	0.649	0.516646036008335	0.581226790509377	0.0059	0.0111	0.0098	0.0098	TRUE	0.1421
CNAG_01279	496	784	694	175	164	231	630	605	595	188	169	241	404.56	610	199	0.327	-1.613	-11.493	1.42694072155735e-30	1.74998780412177e-29	0.0103	0.0109	0.0108	0.0108	TRUE	0.3651
CNAG_01281	191	245	235	244	265	341	242	189	201	262	273	356	253.92	211	297	1.415	0.501	3.188	0.00143264122006907	0.00273515152998654	0.0187	0.0124	0.0138	0.0138	TRUE	0.3391
CNAG_01282	212	363	346	288	319	330	269	280	297	310	328	344	304.63	282	327	1.159	0.213	1.646	0.0998287595070009	0.136495247436414	0	0.0117	0.0088	0.0088	TRUE	0.0253
CNAG_01283	79	138	174	134	123	139	100	106	149	144	127	145	128.58	118	139	1.161	0.215	1.165	0.244098099640658	0.304147516929077	0.0189	0.0162	0.0167	0.0167	TRUE	0.5315
CNAG_01284	474	703	678	819	814	970	602	542	581	880	837	1012	742.47	575	910	1.584	0.664	5.683	1.32088282946165e-08	4.46018319725781e-08	0.0052	0.0097	0.0084	0.0084	TRUE	0.1149
CNAG_01285	277	489	502	89	80	76	352	377	430	96	82	79	236.1	386	86	0.221	-2.176	-13.544	8.64668013708123e-42	1.51062588277243e-40	0	0.0127	0.0113	0.0113	TRUE	0.1145
CNAG_01286	41	59	54	79	98	72	52	46	46	85	101	75	67.45	48	87	1.825	0.868	3.891	0.000100031481205836	0.00022236090078655	0	0.0234	0.02	0.02	TRUE	0.1856
CNAG_01287	3717	5836	5578	2966	3073	3177	4719	4503	4782	3188	3161	3314	3944.46	4668	3221	0.69	-0.535	-5.877	4.18984677863365e-09	1.47911335115485e-08	0.0006	0.0086	0.0057	0.0057	TRUE	0.0118
CNAG_01288	175	313	336	247	280	242	222	241	288	265	288	252	259.61	250	268	1.068	0.095	0.661	0.508410644711247	0.573662555999757	0.0072	0.0123	0.0111	0.0111	TRUE	0.1927
CNAG_01289	115	152	136	118	144	154	146	117	117	127	148	161	135.91	127	145	1.156	0.21	1.21	0.226346033648891	0.285060795696087	0.0072	0.0158	0.0142	0.0142	TRUE	0.1593
CNAG_01290	144	207	180	217	203	229	183	160	154	233	209	239	196.29	166	227	1.377	0.462	3.084	0.00203939873599928	0.00379905447657789	0	0.0135	0.011	0.011	TRUE	0.0765
CNAG_01291	201	281	257	437	463	392	255	217	220	470	476	409	341.19	231	452	1.966	0.976	7.301	2.86479915184757e-13	1.38007355474406e-12	0.0041	0.0113	0.0096	0.0096	TRUE	0.0846
CNAG_01292	106	219	199	220	230	179	135	169	171	236	237	187	188.98	158	220	1.382	0.466	2.901	0.00372130575524557	0.0066789909653396	0.0113	0.0137	0.0133	0.0133	TRUE	0.1912
CNAG_01293	165	348	266	113	144	91	209	268	228	121	148	95	178.42	235	121	0.514	-0.959	-5.461	4.73632700870841e-08	1.51682371291548e-07	0.024	0.014	0.0159	0.0159	TRUE	0.3749
CNAG_01294	145	229	182	281	297	307	184	177	156	302	305	320	240.76	172	309	1.801	0.849	6.047	1.47430887601063e-09	5.39132972806671e-09	0	0.0126	0.0097	0.0097	TRUE	0.075
CNAG_01295	356	529	417	549	475	676	452	408	358	590	489	705	500.24	406	595	1.468	0.554	3.803	0.000143143449313899	0.000312001564219287	0.0216	0.0104	0.0132	0.0132	TRUE	0.1553
CNAG_01296	88	177	186	218	228	225	112	137	159	234	235	235	185.21	136	235	1.711	0.775	4.885	1.03518168730215e-06	2.91120877149484e-06	0.0053	0.0138	0.0124	0.0124	TRUE	0.2322
CNAG_01297	353	564	494	275	298	315	448	435	424	296	307	329	372.92	436	311	0.713	-0.488	-3.973	7.08263648939862e-05	0.000160362909708591	0	0.0111	0.0081	0.0081	TRUE	0.0303
CNAG_01298	228	526	469	608	664	564	289	406	402	653	683	588	503.7	366	641	1.744	0.802	5.759	8.44818727475011e-09	2.89997825496573e-08	0.016	0.0104	0.0119	0.0119	TRUE	0.3511
CNAG_01299	3	3	5	27	35	34	4	2	4	29	36	35	18.48	3	33	9.861	3.302	6.175	6.63693888112406e-10	2.4924095380406e-09	0	0.0631	0.0537	0.0537	TRUE	0.1979
CNAG_01300	11218	16469	13517	1492	1649	1819	14242	12707	11589	1604	1696	1898	7289.11	12846	1733	0.135	-2.89	-25.931	2.98360398453379e-148	4.73976716705821e-146	0.0086	0.0085	0.0086	0.0086	TRUE	0.0922
CNAG_01301	157	182	168	146	184	161	199	140	144	157	189	168	166.32	161	171	1.074	0.103	0.604	0.546114834271334	0.608764757328244	0.0174	0.0145	0.015	0.015	TRUE	0.4067
CNAG_01302	627	999	807	826	799	975	796	771	692	888	822	1017	830.89	753	909	1.208	0.273	2.298	0.0215563442233962	0.0339993967651857	0.0074	0.0096	0.009	0.009	TRUE	0.1294
CNAG_01303	122	202	183	201	232	221	155	156	157	216	239	231	192.14	156	229	1.465	0.551	3.763	0.00016814865998498	0.000363718649891513	0	0.0136	0.0101	0.0101	TRUE	0.0244
CNAG_01304	124	195	207	149	163	153	157	150	177	160	168	160	162.13	161	163	1.004	0.006	0.036	0.971400053174655	0.97755358916265	0	0.0146	0.0115	0.0115	TRUE	0.0826
CNAG_01305	1022	1658	1501	1261	1229	1395	1297	1279	1287	1355	1264	1455	1323.04	1288	1358	1.055	0.077	0.752	0.451978625867412	0.519687930196985	0.0017	0.0091	0.0068	0.0068	TRUE	0.047
CNAG_01306	66	136	124	102	129	120	84	105	106	110	133	125	110.42	98	123	1.236	0.305	1.671	0.0947572016648629	0.13018633237584	0	0.0175	0.015	0.015	TRUE	0.1349
CNAG_01307	909	1387	1133	1215	1307	1534	1154	1070	971	1306	1344	1600	1240.99	1065	1417	1.332	0.413	3.513	0.000443091124874447	0.000907572855777316	0.0088	0.0092	0.0091	0.0091	TRUE	0.1543
CNAG_01308	141	242	201	233	273	237	179	187	172	250	281	247	219.42	179	259	1.446	0.532	3.729	0.000192277077182782	0.000412643642549664	0	0.013	0.01	0.01	TRUE	0.0579
CNAG_01309	540	848	731	365	365	407	686	654	627	392	375	425	526.48	656	397	0.607	-0.721	-6.175	6.62872756244115e-10	2.49069515836279e-09	0	0.0103	0.0078	0.0078	TRUE	0.0412
CNAG_01310	118	195	195	81	87	115	150	150	167	87	89	120	127.33	156	99	0.634	-0.658	-3.671	0.000241767559209207	0.000514330176567454	0.0068	0.0163	0.0148	0.0148	TRUE	0.3394
CNAG_01313	270	467	408	636	642	680	343	360	350	684	660	709	517.69	351	684	1.948	0.962	8.414	3.95890463921053e-17	2.48103464132543e-16	0	0.0103	0.0073	0.0073	TRUE	0.012
CNAG_01314	356	572	437	1007	928	1027	452	441	375	1082	955	1071	729.35	423	1036	2.455	1.296	10.862	1.75715932151934e-27	1.81865989777252e-26	0.0055	0.0098	0.0086	0.0086	TRUE	0.117
CNAG_01315	258	403	389	316	343	307	328	311	334	340	353	320	330.78	324	338	1.043	0.06	0.478	0.632319113893	0.687688563445802	0	0.0114	0.0084	0.0084	TRUE	0.023
CNAG_01316	291	458	436	106	100	125	369	353	374	114	103	130	240.63	365	116	0.317	-1.659	-11.146	7.45804598929434e-29	8.42081192609416e-28	0	0.0126	0.0101	0.0101	TRUE	0.124
CNAG_01317	246	376	395	196	187	186	312	290	339	211	192	194	256.35	314	199	0.635	-0.656	-4.718	2.37751155478163e-06	6.4192811979104e-06	0	0.0123	0.0098	0.0098	TRUE	0.0591
CNAG_01318	258	459	362	384	401	412	328	354	310	413	412	430	374.5	331	418	1.264	0.338	2.735	0.00623211152753276	0.0108379719563585	0	0.0111	0.0083	0.0083	TRUE	0.048
CNAG_01319	367	628	512	380	403	433	466	485	439	408	415	452	444.01	463	425	0.917	-0.125	-1.042	0.297188333751896	0.362193310947225	0	0.0107	0.008	0.008	TRUE	0.0352
CNAG_01320	468	676	728	451	436	349	594	522	624	485	448	364	506.19	580	432	0.746	-0.423	-3.148	0.00164522131647979	0.00311574904709549	0.0126	0.0104	0.0109	0.0109	TRUE	0.2209
CNAG_01321	1964	2886	2569	1490	1599	1334	2493	2227	2203	1601	1645	1392	1926.72	2308	1546	0.67	-0.577	-5.335	9.5696383626082e-08	2.98903519227145e-07	0.0055	0.0089	0.0079	0.0079	TRUE	0.0919
CNAG_01322	414	676	671	466	482	422	526	522	575	501	496	440	509.88	541	479	0.885	-0.176	-1.487	0.137071766000104	0.181707206199634	0.0021	0.0104	0.0081	0.0081	TRUE	0.0582
CNAG_01323	3498	4941	4577	2045	2112	2125	4441	3812	3924	2198	2172	2217	3127.37	4059	2196	0.541	-0.886	-8.887	6.25921427328848e-19	4.35848039763849e-18	0.0029	0.0087	0.0068	0.0068	TRUE	0.0815
CNAG_01324	107	202	143	54	59	80	136	156	123	58	61	83	102.75	138	67	0.487	-1.037	-5.179	2.23283774534932e-07	6.73995344166204e-07	0.0149	0.0182	0.0177	0.0177	TRUE	0.3842
CNAG_01325	300	498	359	71	78	86	381	384	308	76	80	90	219.86	358	82	0.23	-2.121	-12.809	1.45150144720541e-37	2.26374575019638e-36	0	0.013	0.012	0.012	TRUE	0.1758
CNAG_01330	192	333	330	266	269	227	244	257	283	286	277	237	263.83	261	267	1.018	0.025	0.181	0.856595382221126	0.883097352241551	0.0038	0.0122	0.0103	0.0103	TRUE	0.1058
CNAG_01331	157	230	196	167	141	182	199	177	168	179	145	190	176.53	181	171	0.948	-0.078	-0.485	0.627478613828385	0.683403445641215	0.0071	0.0141	0.0127	0.0127	TRUE	0.1953
CNAG_01332	10668	15856	14198	2009	2277	2180	13544	12234	12173	2159	2342	2274	7454.25	12650	2258	0.179	-2.485	-25.828	4.29341526248041e-147	6.3757216647834e-145	0.0023	0.0085	0.0064	0.0064	TRUE	0.0465
CNAG_01333	140	197	187	8	11	15	178	152	160	9	11	16	87.6	163	12	0.073	-3.776	-12.641	1.25010201061504e-36	1.88508760143738e-35	0	0.0199	0.0172	0.0172	TRUE	0.298
CNAG_01334	202	424	420	34	35	30	256	327	360	37	36	31	174.59	314	35	0.11	-3.191	-15.258	1.46265809651644e-52	3.60700991238404e-51	0	0.0142	0.0149	0.0149	TRUE	0.1688
CNAG_01335	82	151	147	44	37	32	104	117	126	47	38	33	77.56	116	39	0.341	-1.554	-6.97	3.16582710538435e-12	1.41068264558907e-11	0	0.0214	0.0184	0.0184	TRUE	0.2091
CNAG_01336	39	65	32	36	45	34	50	50	27	39	46	35	41.26	42	40	0.954	-0.068	-0.237	0.81251514012199	0.846984727937328	0.0418	0.0329	0.0343	0.0343	TRUE	0.8145
CNAG_01337	214	374	314	202	203	189	272	289	269	217	209	197	242.09	277	208	0.75	-0.414	-3.02	0.00252866811209557	0.00466846807397968	0	0.0126	0.0093	0.0093	TRUE	0.0214
CNAG_01338	140	227	151	454	445	386	178	175	129	488	458	403	305.11	161	450	2.805	1.488	9.876	5.26677590251585e-23	4.49716827376072e-22	0.0143	0.0117	0.0122	0.0122	TRUE	0.325
CNAG_01339	446	890	835	488	480	422	566	687	716	524	494	440	571.2	656	486	0.739	-0.437	-3.413	0.000641351350589932	0.00128779279126391	0.0096	0.0101	0.01	0.01	TRUE	0.1607
CNAG_01340	365	791	680	458	528	444	463	610	583	492	543	463	525.86	552	499	0.901	-0.15	-1.135	0.25621292942554	0.317063500164106	0.0116	0.0103	0.0106	0.0106	TRUE	0.2183
CNAG_01341	2018	2151	1530	6547	6805	7405	2562	1660	1312	7036	6999	7725	4548.99	1845	7253	3.935	1.976	6.705	2.01371031486318e-11	8.39783587352281e-11	0.0623	0.0086	0.0208	0.0623	TRUE	1.3923
CNAG_01342	161	318	290	274	356	270	204	245	249	294	366	282	273.45	233	314	1.343	0.426	2.878	0.0040013514630404	0.00715155202617188	0.0121	0.0121	0.0121	0.0121	TRUE	0.2391
CNAG_01343	99	181	158	69	87	98	126	140	135	74	89	102	111.11	134	88	0.662	-0.595	-3.236	0.00121197540203917	0.00233342840229131	0	0.0175	0.0149	0.0149	TRUE	0.189
CNAG_01344	190	246	236	739	853	738	241	190	202	794	877	770	512.47	211	814	3.884	1.957	15.05	3.47698260778132e-51	8.16194783290522e-50	0.006	0.0103	0.0093	0.0093	TRUE	0.1519
CNAG_01345	408	641	641	252	237	314	518	495	550	271	244	328	400.71	521	281	0.539	-0.891	-6.59	4.40239821367842e-11	1.79861137545677e-10	0.0089	0.0109	0.0104	0.0104	TRUE	0.2397
CNAG_01346	464	728	540	354	346	441	589	562	463	380	356	460	468.35	538	399	0.743	-0.429	-3.103	0.00191372103372557	0.0035805610466665	0.0147	0.0105	0.0116	0.0116	TRUE	0.208
CNAG_01347	982	1521	1177	993	1036	1126	1247	1174	1009	1067	1066	1175	1122.8	1143	1103	0.966	-0.051	-0.445	0.656543222662115	0.710527052282146	0.0065	0.0093	0.0084	0.0084	TRUE	0.1269
CNAG_01348	1813	2418	1770	7085	7071	8310	2302	1866	1518	7615	7273	8669	4873.56	1895	7852	4.149	2.053	15.026	4.9783716568899e-51	1.16065722826672e-49	0.0253	0.0086	0.0131	0.0131	TRUE	0.4204
CNAG_01349	35	42	40	5	2	7	44	32	34	5	2	7	20.98	37	5	0.134	-2.904	-5.958	2.55373111430989e-09	9.2104209302275e-09	0	0.0566	0.0512	0.0512	TRUE	0.5202
CNAG_01350	296	411	381	494	501	570	376	317	327	531	515	595	443.4	340	547	1.616	0.692	5.495	3.90489095919804e-08	1.26358645865854e-07	0.0044	0.0107	0.0091	0.0091	TRUE	0.0898
CNAG_01351	529	619	584	374	390	476	672	478	501	402	401	497	491.59	550	433	0.791	-0.338	-2.292	0.0218810253305454	0.0344399271965336	0.0235	0.0104	0.0136	0.0136	TRUE	0.4217
CNAG_01352	191	428	417	467	491	463	242	330	358	502	505	483	403.36	310	497	1.591	0.67	4.727	2.27408356133974e-06	6.15218408218287e-06	0.0151	0.0109	0.0119	0.0119	TRUE	0.3731
CNAG_01353	77	140	146	77	86	85	98	108	125	83	88	89	98.47	110	87	0.781	-0.356	-1.884	0.0595050293549676	0.0854787524307414	0	0.0187	0.0154	0.0154	TRUE	0.1401
CNAG_01354	78	182	195	376	368	418	99	140	167	404	379	436	270.88	135	406	2.961	1.566	9.65	4.8939965670622e-22	4.00850006589951e-21	0.0251	0.0121	0.0142	0.0142	TRUE	0.4823
CNAG_01355	543	879	833	599	537	576	689	678	714	644	552	601	646.46	694	599	0.863	-0.213	-1.886	0.0592542378655172	0.0851600460465701	0.0015	0.0099	0.0076	0.0076	TRUE	0.0547
CNAG_01356	90	171	179	169	187	145	114	132	153	182	192	151	154.15	133	175	1.306	0.385	2.27	0.0231859021965869	0.0363180229087102	0.0111	0.0149	0.0142	0.0142	TRUE	0.1813
CNAG_01357	60	120	110	68	56	64	76	93	94	73	58	67	76.75	88	66	0.745	-0.425	-2.034	0.0419178568640515	0.06216693014293	0	0.0216	0.0182	0.0182	TRUE	0.1058
CNAG_01358	6	18	8	2	3	2	8	14	7	2	3	2	5.95	10	2	0.255	-1.974	-2.579	0.00989442739434098	0.0165740150884608	0	0.1785	0.1583	0.1583	TRUE	0.7214
CNAG_01359	832	1550	1212	354	383	465	1056	1196	1039	380	394	485	758.46	1097	420	0.382	-1.387	-11.056	2.05511049494746e-28	2.24256546181886e-27	0.0098	0.0097	0.0096	0.0096	TRUE	0.2133
CNAG_01360	290	677	577	405	440	401	368	522	495	435	453	418	448.56	462	435	0.938	-0.092	-0.659	0.509922385759211	0.574988414843376	0.015	0.0106	0.0117	0.0117	TRUE	0.3408
CNAG_01361	866	1897	1728	928	980	901	1099	1464	1482	997	1008	940	1164.98	1348	982	0.727	-0.46	-3.665	0.00024760758449535	0.000525771653617574	0.0135	0.0092	0.0105	0.0105	TRUE	0.3045
CNAG_01362	486	771	690	808	768	708	617	595	592	868	790	739	700.06	601	799	1.33	0.411	3.662	0.000250441128068502	0.000531292964545322	0.0023	0.0098	0.0076	0.0076	TRUE	0.0682
CNAG_01363	244	318	344	236	222	255	310	245	295	254	228	266	266.34	283	249	0.883	-0.179	-1.249	0.211828447712547	0.268509951071518	0.0072	0.0122	0.011	0.011	TRUE	0.1645
CNAG_01364	826	1321	1120	371	405	410	1049	1019	960	399	417	428	711.85	1009	415	0.411	-1.284	-11.611	3.62032110282738e-31	4.54603188481872e-30	0	0.0098	0.0071	0.0071	TRUE	0.0218
CNAG_01365	137	260	264	113	122	114	174	201	226	121	125	119	161.12	200	122	0.606	-0.723	-4.426	9.58815149949358e-06	2.43301125159883e-05	0	0.0147	0.0125	0.0125	TRUE	0.1228
CNAG_01367	12	27	32	14	21	12	15	21	27	15	22	13	18.78	21	17	0.763	-0.39	-0.991	0.321786015918384	0.387812327935512	0.0241	0.0623	0.0577	0.0577	TRUE	0.2009
CNAG_01368	15	37	48	0	1	1	19	29	41	0	1	1	15.14	30	1	0.023	-5.424	-5.012	5.38407763317769e-07	1.56305288194802e-06	0	0.0752	0.0776	0.0776	TRUE	0.1572
CNAG_01369	29	28	35	13	15	5	37	22	30	14	15	5	20.51	30	11	0.397	-1.332	-3.246	0.00116971841619648	0.00225779782453749	0.0756	0.0577	0.0595	0.0595	TRUE	0.4249
CNAG_01370	73	80	69	64	46	46	93	62	59	69	47	48	62.94	71	55	0.779	-0.36	-1.473	0.140862752351758	0.186298830845083	0.0386	0.0245	0.0267	0.0267	TRUE	0.5441
CNAG_01371	160	296	270	185	211	170	203	228	231	199	217	177	209.37	221	198	0.892	-0.165	-1.117	0.263813023048394	0.325407504594362	0.0022	0.0132	0.0109	0.0109	TRUE	0.0886
CNAG_01372	157	264	242	152	177	151	199	204	207	163	182	158	185.57	203	168	0.823	-0.28	-1.882	0.0597900468961197	0.0858217714535394	0	0.0138	0.0105	0.0105	TRUE	0.0605
CNAG_01373	398	712	611	205	216	236	505	549	524	220	222	246	377.86	526	229	0.436	-1.198	-9.477	2.62113390472992e-21	2.06516328756748e-20	0	0.0111	0.0083	0.0083	TRUE	0.0442
CNAG_01375	410	661	568	817	810	823	521	510	487	878	833	859	681.21	506	857	1.695	0.761	7.048	1.81997658853632e-12	8.26063792444627e-12	0	0.0099	0.0068	0.0068	TRUE	0.0125
CNAG_01376	590	1218	1137	706	701	627	749	940	975	759	721	654	799.58	888	711	0.799	-0.323	-2.574	0.0100568064843127	0.0168228682408814	0.0113	0.0096	0.0101	0.0101	TRUE	0.2135
CNAG_01377	281	551	558	280	276	250	357	425	478	301	284	261	350.98	420	282	0.668	-0.581	-4.153	3.28029122298419e-05	7.76964956456483e-05	0.0107	0.0113	0.0111	0.0111	TRUE	0.1692
CNAG_01378	307	577	523	497	568	542	390	445	448	534	584	565	494.52	428	561	1.308	0.388	3.266	0.00109123608830183	0.0021128780383191	0.0014	0.0104	0.0081	0.0081	TRUE	0.064
CNAG_01379	174	250	253	203	195	222	221	193	217	218	201	232	213.51	210	217	1.034	0.048	0.332	0.739744753470745	0.786122652607134	0	0.0131	0.0105	0.0105	TRUE	0.0618
CNAG_01380	370	622	502	749	784	864	470	480	430	805	806	901	648.79	460	837	1.821	0.865	7.552	4.26986497897081e-14	2.18810560175166e-13	0.0024	0.0099	0.0078	0.0078	TRUE	0.0527
CNAG_01381	349	446	487	358	349	330	443	344	418	385	359	344	382.12	402	363	0.906	-0.142	-1.063	0.287809329216818	0.351704030032215	0.008	0.011	0.0102	0.0102	TRUE	0.1892
CNAG_01382	127	228	228	229	231	278	161	176	195	246	238	290	217.72	177	258	1.447	0.533	3.56	0.000371090467441746	0.000766299571673085	0.0058	0.013	0.0115	0.0115	TRUE	0.1322
CNAG_01384	150	223	127	201	236	256	190	172	109	216	243	267	199.53	157	242	1.55	0.632	3.473	0.000514955836991046	0.00104536800073873	0.0399	0.0134	0.0187	0.0187	TRUE	0.7943
CNAG_01385	183	372	308	190	186	186	232	287	264	204	191	194	228.83	261	196	0.749	-0.417	-2.894	0.0038070181682826	0.00682028353200588	0	0.0128	0.0105	0.0105	TRUE	0.0935
CNAG_01386	41	81	81	58	66	59	52	62	69	62	68	62	62.63	61	64	1.033	0.047	0.212	0.8324250717438	0.864099790599876	0	0.0245	0.0202	0.0202	TRUE	0.1202
CNAG_01387	1062	1385	1084	1454	1373	1549	1348	1069	929	1563	1412	1616	1322.84	1115	1530	1.375	0.459	3.462	0.000537172501589761	0.00108723714321768	0.0195	0.0091	0.0119	0.0119	TRUE	0.39
CNAG_01388	142	248	255	278	311	271	180	191	219	299	320	283	248.6	197	301	1.522	0.606	4.289	1.79559070463827e-05	4.39157898438381e-05	0.0021	0.0124	0.0102	0.0102	TRUE	0.1043
CNAG_01389	63	191	128	15	12	14	80	147	110	16	12	15	63.36	112	14	0.126	-2.986	-9.555	1.23974701292176e-21	9.95148277939903e-21	0	0.0243	0.0296	0.0296	TRUE	0.0821
CNAG_01390	619	1017	995	164	137	195	786	785	853	176	141	203	490.7	808	173	0.215	-2.22	-15.973	1.97815461767519e-57	5.67763621568875e-56	0.0097	0.0104	0.0103	0.0103	TRUE	0.2917
CNAG_01391	431	706	689	327	335	324	547	545	591	351	345	338	452.77	561	345	0.614	-0.703	-5.969	2.3847798891611e-09	8.62383876276308e-09	0	0.0106	0.0076	0.0076	TRUE	0.0261
CNAG_01392	125	208	188	143	142	160	159	160	161	154	146	167	157.84	160	156	0.971	-0.042	-0.272	0.785261394333088	0.824108247762993	0	0.0148	0.0112	0.0112	TRUE	0.043
CNAG_01395	864	1330	1266	498	589	573	1097	1026	1085	535	606	598	824.55	1069	580	0.542	-0.883	-8.1	5.47662104079566e-16	3.19750413074147e-15	0.0012	0.0096	0.0072	0.0072	TRUE	0.0522
CNAG_01396	361	461	402	258	256	307	458	356	345	277	263	320	336.59	386	287	0.747	-0.422	-2.897	0.0037620371704471	0.00674677760864377	0.0148	0.0114	0.0122	0.0122	TRUE	0.2885
CNAG_01397	519	904	911	521	550	553	659	697	781	560	566	577	640	712	568	0.795	-0.33	-2.885	0.00391341696072343	0.00700355023806701	0.0027	0.01	0.0078	0.0078	TRUE	0.0842
CNAG_01398	292	478	425	387	365	361	371	369	364	416	375	377	378.64	368	389	1.058	0.081	0.668	0.504068973073829	0.569516234711764	0	0.011	0.0081	0.0081	TRUE	0.0408
CNAG_01399	204	277	321	238	238	259	259	214	275	256	245	270	253.12	249	257	1.033	0.047	0.326	0.744540536206007	0.790481256267211	0.0068	0.0124	0.0111	0.0111	TRUE	0.1905
CNAG_01400	788	1276	1209	1269	1296	1236	1000	984	1037	1364	1333	1289	1167.95	1007	1329	1.319	0.4	4.024	5.72551543648099e-05	0.000131200925684675	0	0.0092	0.0062	0.0062	TRUE	0.0081
CNAG_01401	11	9	16	12	12	14	14	7	14	13	12	15	12.41	12	13	1.176	0.233	0.495	0.620401263987448	0.677315172494527	0	0.0899	0.0788	0.0788	TRUE	0.6303
CNAG_01402	1565	2393	1986	1527	1597	1822	1987	1846	1703	1641	1643	1901	1786.72	1845	1728	0.937	-0.094	-0.859	0.390564456976452	0.460467001312762	0.0059	0.0089	0.008	0.008	TRUE	0.0921
CNAG_01403	695	1023	835	317	367	412	882	789	716	341	377	430	589.25	796	383	0.482	-1.054	-8.146	3.76753042311087e-16	2.21099659108852e-15	0.0094	0.0101	0.0101	0.0101	TRUE	0.1329
CNAG_01404	1078	1821	1913	542	644	565	1369	1405	1640	583	662	589	1041.34	1471	611	0.415	-1.267	-10.911	1.02484379151793e-27	1.07208391115757e-26	0.0067	0.0093	0.0085	0.0085	TRUE	0.1223
CNAG_01405	167	347	324	431	454	378	212	268	278	463	467	394	347.01	253	441	1.738	0.797	5.693	1.24577265580404e-08	4.21489500336672e-08	0.0103	0.0113	0.0111	0.0111	TRUE	0.195
CNAG_01406	82	125	129	104	102	104	104	96	111	112	105	108	106.05	104	108	1.046	0.065	0.362	0.717415866715835	0.765968706710827	0	0.0179	0.0138	0.0138	TRUE	0.0442
CNAG_01408	124	200	190	135	136	142	157	154	163	145	140	148	151.29	158	144	0.912	-0.132	-0.841	0.400475802231753	0.470042990557578	0	0.0151	0.0112	0.0112	TRUE	0.0078
CNAG_01411	17	22	30	43	50	27	22	17	26	46	51	28	31.68	22	42	1.966	0.975	3.016	0.00256540290896352	0.00472669556265056	0.0435	0.0403	0.0408	0.0408	TRUE	0.6258
CNAG_01412	395	724	647	750	811	648	501	559	555	806	834	676	655.17	538	772	1.432	0.518	4.281	1.8645567890993e-05	4.54722864203403e-05	0.0066	0.0099	0.009	0.009	TRUE	0.1407
CNAG_01413	970	1503	1510	465	485	544	1231	1160	1295	500	499	567	875.31	1229	522	0.425	-1.234	-11.047	2.26103894236078e-28	2.46040433343544e-27	0.0029	0.0095	0.0076	0.0076	TRUE	0.0678
CNAG_01414	579	953	848	408	410	413	735	735	727	439	422	431	581.41	732	431	0.588	-0.767	-6.966	3.26850418925689e-12	1.45548579640247e-11	0	0.0101	0.0069	0.0069	TRUE	0.0036
CNAG_01415	195	402	436	246	240	234	248	310	374	264	247	244	281.15	311	252	0.807	-0.31	-2.015	0.0439183479580214	0.0647402319596988	0.0184	0.012	0.0135	0.0135	TRUE	0.1519
CNAG_01416	239	377	347	142	206	207	303	291	298	153	212	216	245.37	297	194	0.652	-0.617	-4.073	4.64732378139472e-05	0.000107759228617472	0.0106	0.0125	0.0122	0.0122	TRUE	0.3638
CNAG_01417	583	722	523	1616	1708	1684	740	557	448	1737	1757	1757	1165.99	582	1750	3.02	1.595	10.974	5.09287290602076e-28	5.45288633558429e-27	0.0304	0.0092	0.0141	0.0141	TRUE	0.6401
CNAG_01418	339	472	340	278	291	256	430	364	292	299	299	267	325.2	362	288	0.8	-0.322	-2.144	0.0320064474408406	0.0485642031249183	0.0181	0.0115	0.0131	0.0131	TRUE	0.1695
CNAG_01419	263	435	336	379	435	456	334	336	288	407	447	476	381.34	319	443	1.391	0.476	3.693	0.000221249825028152	0.000472299235864784	0.0041	0.011	0.0093	0.0093	TRUE	0.086
CNAG_01420	193	280	255	128	125	122	245	216	219	138	129	127	178.85	227	131	0.581	-0.784	-5.11	3.21472265094958e-07	9.54357689206282e-07	0	0.014	0.0109	0.0109	TRUE	0.0503
CNAG_01421	368	941	794	561	580	413	467	726	681	603	597	431	584.05	625	544	0.867	-0.206	-1.251	0.21098810252004	0.267593711161232	0.042	0.0101	0.0177	0.0177	TRUE	0.5498
CNAG_01422	480	814	621	1278	1283	1292	609	628	532	1374	1320	1348	968.47	590	1347	2.284	1.192	10.912	1.00994387388273e-27	1.05811757706946e-26	0.0021	0.0094	0.0074	0.0074	TRUE	0.0886
CNAG_01423	389	664	545	541	497	483	494	512	467	581	511	504	511.65	491	532	1.083	0.115	0.971	0.331477652540293	0.398648564173018	0.0024	0.0104	0.0082	0.0082	TRUE	0.0762
CNAG_01424	115	170	157	291	263	283	146	131	135	313	271	295	215.04	137	293	2.141	1.099	7.479	7.50094761122357e-14	3.78147403190171e-13	0	0.0131	0.0103	0.0103	TRUE	0.0502
CNAG_01425	31	81	57	55	63	69	39	62	49	59	65	72	57.77	50	65	1.28	0.356	1.489	0.136546362880195	0.18115133129435	0.0117	0.0259	0.0238	0.0238	TRUE	0.4067
CNAG_01426	825	1306	931	556	535	697	1047	1008	798	598	550	727	788.03	951	625	0.658	-0.604	-4.393	1.11715651070447e-05	2.81079046947411e-05	0.0186	0.0097	0.0123	0.0123	TRUE	0.2406
CNAG_01428	4943	8266	7916	1613	1638	1686	6275	6378	6787	1734	1685	1759	4102.85	6480	1726	0.266	-1.909	-20.503	2.03789442103012e-93	1.08756693672318e-91	0.001	0.0086	0.0059	0.0059	TRUE	0.021
CNAG_01429	161	249	235	161	182	189	204	192	201	173	187	197	192.57	199	186	0.934	-0.099	-0.674	0.500314703622372	0.566211023930488	0	0.0136	0.0103	0.0103	TRUE	0.0382
CNAG_01430	114	202	198	62	74	69	145	156	170	67	76	72	114.18	157	72	0.455	-1.135	-6.202	5.56788843611058e-10	2.10599368256209e-09	0	0.0172	0.0138	0.0138	TRUE	0.0554
CNAG_01431	124	198	172	111	108	135	157	153	147	119	111	141	138.15	152	124	0.812	-0.3	-1.793	0.0729315704427856	0.102932966465841	0	0.0157	0.0128	0.0128	TRUE	0.1485
CNAG_01432	197	309	361	172	183	157	250	238	310	185	188	164	222.48	266	179	0.672	-0.573	-3.741	0.000183545226233495	0.000394648234309412	0.0099	0.0129	0.0122	0.0122	TRUE	0.2396
CNAG_01435	1129	1954	1898	1762	1794	1764	1433	1508	1627	1894	1845	1840	1691.23	1523	1860	1.22	0.287	2.894	0.00380250258234343	0.00681398088667051	0.0013	0.009	0.0065	0.0065	TRUE	0.0435
CNAG_01436	256	397	337	249	270	321	325	306	289	268	278	335	300.07	307	294	0.958	-0.061	-0.445	0.656347025522962	0.710427274813398	0.0054	0.0117	0.0103	0.0103	TRUE	0.172
CNAG_01437	456	713	728	241	220	241	579	550	624	259	226	251	414.98	584	245	0.42	-1.251	-9.872	5.52420834505713e-23	4.70522034976125e-22	0.0023	0.0108	0.0086	0.0086	TRUE	0.0526
CNAG_01438	209	393	364	80	98	92	265	303	312	86	101	96	193.9	293	94	0.32	-1.643	-10.281	8.61227804250165e-25	7.98242487222914e-24	0	0.0136	0.0112	0.0112	TRUE	0.0722
CNAG_01439	638	969	885	435	428	417	810	748	759	468	440	435	609.85	772	448	0.58	-0.785	-7.021	2.21025628644422e-12	9.95927486325889e-12	0	0.01	0.0072	0.0072	TRUE	0.0207
CNAG_01440	42	120	86	48	41	39	53	93	74	52	42	41	59.01	73	45	0.603	-0.73	-2.934	0.00334326184574499	0.00605617121938054	0.0317	0.0255	0.0266	0.0266	TRUE	0.1284
CNAG_01441	138	265	242	93	113	94	175	204	207	100	116	98	150.23	195	105	0.533	-0.908	-5.447	5.1263320123865e-08	1.63865109857802e-07	0	0.0151	0.0126	0.0126	TRUE	0.0912
CNAG_01442	334	514	572	527	630	586	424	397	490	566	648	611	522.79	437	608	1.392	0.478	3.826	0.000130501867475178	0.000285632251433176	0.0065	0.0103	0.0093	0.0093	TRUE	0.1384
CNAG_01443	91	122	113	215	217	214	116	94	97	231	223	223	164.01	102	226	2.23	1.157	7.226	4.99089738039032e-13	2.3561036631269e-12	0	0.0145	0.0115	0.0115	TRUE	0.1078
CNAG_01444	277	454	355	159	177	198	352	350	304	171	182	207	260.97	335	187	0.557	-0.845	-5.928	3.064606529086e-09	1.09900025161401e-08	0.004	0.0123	0.0104	0.0104	TRUE	0.0949
CNAG_01445	42	104	97	94	102	111	53	80	83	101	105	116	89.74	72	107	1.462	0.548	2.691	0.0071279380231066	0.0122431341804982	0.0111	0.0197	0.0185	0.0185	TRUE	0.3809
CNAG_01446	16666	19237	12180	22302	23991	27789	21158	14842	10443	23969	24676	28989	20679.65	15481	25878	1.672	0.741	2.449	0.0143101604259617	0.0233802214469611	0.066	0.0084	0.0225	0.066	TRUE	0.5459
CNAG_01448	54	97	112	228	224	222	69	75	96	245	230	232	157.74	80	236	2.93	1.551	9.095	9.46444581096416e-20	6.95178810050496e-19	0	0.0148	0.0129	0.0129	TRUE	0.305
CNAG_01451	336	447	414	181	220	203	427	345	355	195	226	212	293.16	376	211	0.564	-0.826	-5.852	4.84949578288443e-09	1.69794493556553e-08	0.0066	0.0118	0.0106	0.0106	TRUE	0.1519
CNAG_01452	26	38	34	50	44	55	33	29	29	54	45	57	41.31	30	52	1.72	0.782	2.902	0.00370246711607684	0.00665042147513039	0	0.0329	0.0267	0.0267	TRUE	0.1102
CNAG_01454	68	170	163	200	204	173	86	131	140	215	210	180	160.42	119	202	1.672	0.742	4.168	3.06964601230535e-05	7.28587627173657e-05	0.0244	0.0147	0.0163	0.0163	TRUE	0.4917
CNAG_01455	7200	10236	8295	1458	1507	1656	9141	7897	7112	1567	1550	1728	4832.46	8050	1615	0.201	-2.317	-20.371	3.01531418003371e-92	1.59671404370622e-90	0.0094	0.0086	0.0089	0.0089	TRUE	0.1273
CNAG_01456	8	18	16	17	10	22	10	14	14	18	10	23	14.88	13	17	1.343	0.425	0.972	0.330945431072095	0.398142379056359	0	0.0764	0.0703	0.0703	TRUE	0.3144
CNAG_01461	157	244	229	190	209	213	199	188	196	204	215	222	204.21	194	214	1.1	0.138	0.963	0.335471196180746	0.402883920729725	0	0.0133	0.0098	0.0098	TRUE	0.0166
CNAG_01463	215	305	262	130	126	163	273	235	225	140	130	170	195.38	244	147	0.602	-0.732	-4.615	3.93207930330004e-06	1.04717480393148e-05	0.0087	0.0136	0.0126	0.0126	TRUE	0.2073
CNAG_01464	6636	12178	8729	6144	8511	6586	8425	9396	7484	6603	8754	6870	7922.07	8435	7409	0.878	-0.187	-1.479	0.139208861946475	0.184325593323584	0.0187	0.0085	0.0114	0.0114	TRUE	0.3078
CNAG_01465	145	232	227	126	126	122	184	179	195	135	130	127	158.33	186	131	0.703	-0.508	-3.246	0.00116940325292326	0.00225779782453749	0	0.0148	0.0111	0.0111	TRUE	0.0197
CNAG_01466	158	237	192	128	128	156	201	183	165	138	132	163	163.34	183	144	0.791	-0.338	-2.086	0.037015192657361	0.0554984155053628	0.0046	0.0146	0.0126	0.0126	TRUE	0.1351
CNAG_01467	97	161	118	86	84	85	123	124	101	92	86	89	102.67	116	89	0.769	-0.379	-2.04	0.0413187909315446	0.0614251710235868	0	0.0182	0.0149	0.0149	TRUE	0.1379
CNAG_01468	54	116	105	44	30	25	69	89	90	47	31	26	58.72	83	35	0.416	-1.266	-4.971	6.64660029526821e-07	1.91089758488961e-06	0.028	0.0256	0.0259	0.0259	TRUE	0.6821
CNAG_01469	128	219	182	95	106	101	163	169	156	102	109	105	134	163	105	0.649	-0.624	-3.753	0.000175020686772799	0.000377746069935225	0	0.0159	0.012	0.012	TRUE	0.0148
CNAG_01470	1210	1773	1778	1211	1360	1293	1536	1368	1524	1302	1399	1349	1412.95	1476	1350	0.915	-0.128	-1.252	0.210427854400927	0.267031891772754	0.0022	0.0091	0.0068	0.0068	TRUE	0.0506
CNAG_01471	286	481	478	324	320	264	363	371	410	348	329	275	349.47	381	317	0.832	-0.266	-1.984	0.0472393815350165	0.0691878677670878	0.006	0.0113	0.01	0.01	TRUE	0.1529
CNAG_01472	178	301	271	287	329	259	226	232	232	308	338	270	267.93	230	305	1.327	0.408	2.942	0.00325937960836008	0.00591049166570419	0.0033	0.0122	0.0101	0.0101	TRUE	0.117
CNAG_01473	28	58	33	174	164	159	36	45	28	187	169	166	105.02	36	174	4.77	2.254	10.675	1.33577484860746e-26	1.34384064666238e-25	0.0011	0.018	0.0162	0.0162	TRUE	0.4062
CNAG_01474	29	56	58	71	93	70	37	43	50	76	96	73	62.46	43	82	1.871	0.904	3.89	0.000100358844851791	0.000223016027710665	0	0.0246	0.0217	0.0217	TRUE	0.2109
CNAG_01475	1372	2270	2057	990	1027	1003	1742	1751	1764	1064	1056	1046	1403.92	1752	1055	0.602	-0.731	-7.624	2.45220987305278e-14	1.27287580872519e-13	0	0.0091	0.0059	0.0059	TRUE	0.0007
CNAG_01476	219	413	420	290	322	272	278	319	360	312	331	284	313.9	319	309	0.965	-0.052	-0.372	0.710252776234393	0.759270221354794	0.0078	0.0116	0.0107	0.0107	TRUE	0.1432
CNAG_01477	238	473	463	375	373	325	302	365	397	403	384	339	364.96	355	375	1.053	0.075	0.545	0.585510278557794	0.64489208526738	0.0101	0.0111	0.0109	0.0109	TRUE	0.1752
CNAG_01478	154	242	260	242	290	276	196	187	223	260	298	288	241.91	202	282	1.398	0.484	3.393	0.000690128330135475	0.00137723243445966	0.0029	0.0126	0.0104	0.0104	TRUE	0.0987
CNAG_01479	327	469	430	163	153	181	415	362	369	175	157	189	277.84	382	174	0.456	-1.132	-8.058	7.73194872973765e-16	4.4722219960066e-15	0.0025	0.012	0.01	0.01	TRUE	0.0737
CNAG_01480	4764	6445	6296	1244	1474	1222	6048	4973	5398	1337	1516	1275	3424.44	5473	1376	0.252	-1.991	-17.735	2.26934603026374e-70	8.66028085627465e-69	0.0084	0.0087	0.0086	0.0086	TRUE	0.1024
CNAG_01481	51	104	75	116	132	120	65	80	64	125	136	125	99.15	70	129	1.83	0.872	4.585	4.54771651526114e-06	1.20036520539988e-05	0	0.0186	0.0153	0.0153	TRUE	0.1795
CNAG_01482	360	536	449	344	354	349	457	414	385	370	364	364	392.24	419	366	0.877	-0.19	-1.529	0.12620686532037	0.168877394124083	0	0.011	0.0085	0.0085	TRUE	0.0691
CNAG_01483	135	236	222	302	293	293	171	182	190	325	301	306	245.9	181	311	1.708	0.773	5.621	1.90234457092362e-08	6.3297202941935e-08	0	0.0125	0.0093	0.0093	TRUE	0.0208
CNAG_01485	695	1092	1024	1338	1383	1226	882	843	878	1438	1423	1279	1123.71	868	1380	1.591	0.67	6.442	1.17724245990753e-10	4.66458424804427e-10	0.0017	0.0093	0.0069	0.0069	TRUE	0.0492
CNAG_01486	13776	20139	18719	2286	2422	2494	17489	15538	16049	2457	2491	2602	9437.73	16359	2517	0.154	-2.7	-28.442	6.13693879565715e-178	1.82267082231017e-175	0.002	0.0085	0.0063	0.0063	TRUE	0.0446
CNAG_01487	4	6	5	15	16	16	5	5	4	16	16	17	10.54	5	16	3.549	1.828	3.333	0.000859476219426969	0.00168757748057075	0	0.1044	0.0838	0.0838	TRUE	0.0102
CNAG_01489	188	231	211	110	136	137	239	178	181	118	140	143	166.47	199	134	0.676	-0.564	-3.338	0.000844855302446028	0.00166269276030217	0.0135	0.0145	0.0143	0.0143	TRUE	0.2962
CNAG_01490	91	113	96	54	63	48	116	87	82	58	65	50	76.32	95	58	0.613	-0.705	-3.23	0.00123832286686624	0.0023821412288266	0.0131	0.0216	0.0202	0.0202	TRUE	0.2997
CNAG_01491	293	381	304	238	264	240	372	294	261	256	272	250	284.05	309	259	0.844	-0.244	-1.636	0.101805489996336	0.138975480048955	0.0141	0.0119	0.0124	0.0124	TRUE	0.3359
CNAG_01492	3701	5329	4530	4175	4300	4461	4699	4112	3884	4487	4423	4654	4376.27	4232	4521	1.069	0.096	0.939	0.347851603298624	0.415996901633912	0.0049	0.0086	0.0074	0.0074	TRUE	0.1125
CNAG_01493	691	1041	767	3295	3052	3811	877	803	658	3541	3139	3976	2165.69	779	3552	4.565	2.191	17.139	7.60262305962603e-66	2.55830138523672e-64	0.016	0.0088	0.011	0.011	TRUE	0.1294
CNAG_01494	50	88	74	148	176	155	63	68	63	159	181	162	116.1	65	167	2.57	1.362	7.492	6.80056381523061e-14	3.44108529050669e-13	0	0.0171	0.0134	0.0134	TRUE	0.0553
CNAG_01495	187	239	236	258	245	231	237	184	202	277	252	241	232.4	208	257	1.242	0.313	2.125	0.0336133428321728	0.0507755650145362	0.0059	0.0127	0.0113	0.0113	TRUE	0.1504
CNAG_01496	309	583	506	352	392	376	392	450	434	378	403	392	408.28	425	391	0.918	-0.124	-1.02	0.307703339621829	0.372879459456575	0	0.0109	0.0082	0.0082	TRUE	0.049
CNAG_01497	34	93	67	44	43	40	43	72	57	47	44	42	50.93	57	44	0.761	-0.394	-1.554	0.120261285217978	0.161395842696269	0.0173	0.0282	0.0265	0.0265	TRUE	0.1492
CNAG_01498	131	209	168	108	104	121	166	161	144	116	107	126	136.81	157	116	0.742	-0.43	-2.569	0.0101979055799773	0.017048921443178	0	0.0158	0.0127	0.0127	TRUE	0.0587
CNAG_01499	61	153	140	174	189	187	77	118	120	187	194	195	148.67	105	192	1.801	0.849	4.845	1.26928046011831e-06	3.52600846810418e-06	0.0135	0.0152	0.0149	0.0149	TRUE	0.4329
CNAG_01500	4	5	4	3	2	3	5	4	3	3	2	3	3.46	4	3	0.69	-0.535	-0.616	0.537907308735233	0.6014805739025	0	0.3006	0.2403	0.2403	TRUE	0.0662
CNAG_01501	120	142	125	130	116	150	152	110	107	140	119	156	130.76	123	138	1.138	0.187	1.012	0.311424025618348	0.37692018408911	0.0204	0.0161	0.0169	0.0169	TRUE	0.3904
CNAG_01502	234	359	328	286	284	309	297	277	281	307	292	322	296.19	285	307	1.08	0.111	0.855	0.392363822692886	0.462349020668467	0	0.0118	0.0087	0.0087	TRUE	0.0213
CNAG_01504	396	612	507	466	420	457	503	472	435	501	432	477	469.86	470	470	1.002	0.002	0.019	0.98514755158324	0.988620967366698	0.0032	0.0105	0.0086	0.0086	TRUE	0.0579
CNAG_01506	19	24	20	34	28	36	24	19	17	37	29	38	27.11	20	35	1.749	0.806	2.455	0.0140813064198981	0.0230338611480661	0	0.0457	0.0384	0.0384	TRUE	0.1392
CNAG_01507	140	214	218	90	98	96	178	165	187	97	101	100	137.9	177	99	0.563	-0.83	-4.974	6.55842846202806e-07	1.88656417084337e-06	0	0.0157	0.0121	0.0121	TRUE	0.0393
CNAG_01508	187	312	366	249	214	190	237	241	314	268	220	198	246.31	264	229	0.864	-0.211	-1.322	0.186324435539792	0.239109941606673	0.0206	0.0125	0.0143	0.0143	TRUE	0.3134
CNAG_01509	107	171	196	112	88	93	136	132	168	120	91	97	123.95	145	103	0.705	-0.505	-2.757	0.00582642155667323	0.0101817052068649	0.0125	0.0165	0.0158	0.0158	TRUE	0.2203
CNAG_01510	363	591	497	574	661	588	461	456	426	617	680	613	542.19	448	637	1.424	0.51	4.427	9.57570701234519e-06	2.43075639544147e-05	0	0.0102	0.0077	0.0077	TRUE	0.0415
CNAG_01511	8	10	5	21	34	21	10	8	4	23	35	22	16.93	7	27	3.702	1.888	4.148	3.35686482922529e-05	7.93725982985044e-05	0	0.0681	0.0643	0.0643	TRUE	0.4916
CNAG_01512	174	261	244	214	229	206	221	201	209	230	236	215	218.65	210	227	1.08	0.111	0.791	0.428939900624606	0.497383884088726	0	0.013	0.0097	0.0097	TRUE	0.0233
CNAG_01513	74	134	90	122	137	128	94	103	77	131	141	134	113.34	91	135	1.477	0.563	3.098	0.00194676999391549	0.00363502616901458	0	0.0173	0.0147	0.0147	TRUE	0.2029
CNAG_01514	1	1	0	0	2	2	1	1	0	0	2	2	1.03	1	1	2.184	1.127	0.673	0.50086079747961	0.566641289762043	0	0.9902	0.9042	0.9042	TRUE	0.4506
CNAG_01518	232	346	331	769	723	770	295	267	284	826	744	803	536.45	282	791	2.814	1.493	12.604	2.01131081345572e-36	2.99983933771092e-35	0	0.0103	0.0078	0.0078	TRUE	0.0328
CNAG_01519	290	339	307	231	234	243	368	262	263	248	241	253	272.56	298	247	0.837	-0.256	-1.671	0.0946369846840493	0.130047322948449	0.0167	0.0121	0.0132	0.0132	TRUE	0.453
CNAG_01520	185	373	291	262	288	270	235	288	249	282	296	282	271.94	257	287	1.108	0.149	1.083	0.278647423771854	0.341792162288657	0.0026	0.0121	0.0099	0.0099	TRUE	0.125
CNAG_01521	131	180	173	211	222	224	166	139	148	227	228	234	190.38	151	230	1.528	0.612	4.099	4.14396119000641e-05	9.69763579614039e-05	0	0.0137	0.0106	0.0106	TRUE	0.0703
CNAG_01522	197	366	345	220	227	178	250	282	296	236	233	186	247.32	276	218	0.789	-0.342	-2.329	0.0198836566235693	0.0315872693943261	0.0075	0.0125	0.0114	0.0114	TRUE	0.1896
CNAG_01523	855	1391	1360	1042	1151	1121	1085	1073	1166	1120	1184	1169	1132.98	1108	1158	1.044	0.063	0.62	0.535368161564569	0.599229872463964	0.0007	0.0093	0.0065	0.0065	TRUE	0.0254
CNAG_01524	268	431	338	224	212	256	340	333	290	241	218	267	281.4	321	242	0.755	-0.405	-2.9	0.00373752145391157	0.00670633282155764	0.0051	0.012	0.0104	0.0104	TRUE	0.0916
CNAG_01525	55	69	49	41	37	54	70	53	42	44	38	56	50.59	55	46	0.85	-0.234	-0.896	0.37007120866303	0.439033766303779	0.0317	0.0284	0.0289	0.0289	TRUE	0.2356
CNAG_01526	205	480	357	535	490	490	260	370	306	575	504	511	421.14	312	530	1.687	0.755	5.376	7.63128613799668e-08	2.39895607955156e-07	0.0146	0.0108	0.0117	0.0117	TRUE	0.3078
CNAG_01527	9	28	16	32	38	42	11	22	14	34	39	44	27.34	16	39	2.441	1.288	3.779	0.000157231424141101	0.000341075852114277	0	0.0454	0.0409	0.0409	TRUE	0.651
CNAG_01528	65	152	169	88	84	79	83	117	145	95	86	82	101.35	115	88	0.756	-0.404	-1.956	0.0504108383196312	0.0734235472412369	0.0315	0.0184	0.0207	0.0207	TRUE	0.1731
CNAG_01529	312	463	414	166	174	158	396	357	355	178	179	165	271.75	369	174	0.472	-1.082	-7.886	3.12286597661274e-15	1.73433312896274e-14	0	0.0121	0.0093	0.0093	TRUE	0.0422
CNAG_01530	155	345	309	335	355	316	197	266	265	360	365	330	297.12	243	352	1.439	0.525	3.65	0.000262119717853922	0.000554690146425075	0.0097	0.0118	0.0114	0.0114	TRUE	0.2694
CNAG_01531	100	159	155	103	102	98	127	123	133	111	105	102	116.73	128	106	0.831	-0.267	-1.543	0.122743265806152	0.164468271620601	0	0.017	0.0129	0.0129	TRUE	0.0156
CNAG_01532	108	247	238	198	226	217	137	191	204	213	232	226	200.56	177	224	1.252	0.324	2.013	0.0440909586219279	0.0649526284982509	0.0146	0.0134	0.0136	0.0136	TRUE	0.3654
CNAG_01533	114	196	181	200	177	169	145	151	155	215	182	176	170.74	150	191	1.268	0.342	2.196	0.028082563255868	0.043147096176526	0	0.0143	0.0116	0.0116	TRUE	0.1271
CNAG_01534	27	31	25	41	47	55	34	24	21	44	48	57	38.24	26	50	1.924	0.944	3.282	0.0010313655833616	0.00200491129765029	0	0.0348	0.031	0.031	TRUE	0.3135
CNAG_01535	353	617	605	364	410	370	448	476	519	391	422	386	440.3	481	400	0.83	-0.27	-2.22	0.0263959276484791	0.0408960267105377	0.0017	0.0107	0.0083	0.0083	TRUE	0.0548
CNAG_01536	162	331	282	164	134	148	206	255	242	176	138	154	195.22	234	156	0.663	-0.593	-3.775	0.000160021634977109	0.000346798156259083	0.0077	0.0136	0.0124	0.0124	TRUE	0.1317
CNAG_01537	691	1361	1237	652	737	681	877	1050	1061	701	758	710	859.52	996	723	0.725	-0.465	-4.043	5.27294591032063e-05	0.000121400382586452	0.0053	0.0096	0.0083	0.0083	TRUE	0.1244
CNAG_01538	4	9	10	8	22	18	5	7	9	9	23	19	11.77	7	17	2.387	1.255	2.441	0.014666383998844	0.0239336046574542	0	0.0944	0.0921	0.0921	TRUE	0.4379
CNAG_01539	1048	1850	1885	512	555	614	1330	1427	1616	550	571	641	1022.61	1458	587	0.402	-1.313	-11.192	4.47519726162109e-29	5.10351794559828e-28	0.0071	0.0094	0.0087	0.0087	TRUE	0.1086
CNAG_01540	284	428	315	143	164	168	361	330	270	154	169	175	243.08	320	166	0.52	-0.944	-6.209	5.34101216484282e-10	2.02129939601337e-09	0.0103	0.0125	0.012	0.012	TRUE	0.2173
CNAG_01541	167	258	191	91	114	93	212	199	164	98	117	97	147.82	192	104	0.545	-0.875	-5.071	3.94907019096317e-07	1.16376611192707e-06	0.0088	0.0152	0.0139	0.0139	TRUE	0.1804
CNAG_01542	16	35	31	1527	1264	1470	20	27	27	1641	1300	1533	758.11	25	1491	59.377	5.892	29.38	9.86621397258571e-190	4.49307384311553e-187	0	0.0097	0.0101	0.0101	TRUE	0.152
CNAG_01543	165	290	223	249	242	248	209	224	191	268	249	259	233.28	208	259	1.241	0.311	2.217	0.0266087442939652	0.0411915722345301	0	0.0127	0.0099	0.0099	TRUE	0.0608
CNAG_01544	593	986	992	788	763	753	753	761	851	847	785	786	796.89	788	806	1.022	0.031	0.282	0.778214686592797	0.818347371323183	0.0021	0.0096	0.0074	0.0074	TRUE	0.058
CNAG_01545	52	85	94	46	48	34	66	66	81	49	49	35	57.74	71	44	0.631	-0.664	-2.776	0.00550110669745204	0.00966016962732516	0	0.0259	0.0228	0.0228	TRUE	0.256
CNAG_01546	50	97	76	88	84	92	63	75	65	95	86	96	80.07	68	92	1.353	0.437	2.166	0.0303465302703835	0.0462304077334946	0	0.021	0.0167	0.0167	TRUE	0.0831
CNAG_01547	357	526	544	385	425	342	453	406	466	414	437	357	422.19	442	403	0.912	-0.133	-1.033	0.301748046767926	0.366899413932307	0.0058	0.0108	0.0095	0.0095	TRUE	0.1143
CNAG_01548	897	1589	1407	599	670	671	1139	1226	1206	644	689	700	934	1190	678	0.569	-0.814	-7.757	8.72743837671056e-15	4.67585345500469e-14	0	0.0095	0.0068	0.0068	TRUE	0.0224
CNAG_01549	509	865	794	353	323	348	646	667	681	379	332	363	511.5	665	358	0.538	-0.893	-7.638	2.20837307291522e-14	1.15155698176213e-13	0	0.0104	0.0077	0.0077	TRUE	0.0462
CNAG_01550	183	234	264	119	122	130	232	181	226	128	125	136	171.37	213	130	0.611	-0.71	-4.375	1.21458389264796e-05	3.04358861727007e-05	0.0072	0.0143	0.0127	0.0127	TRUE	0.2113
CNAG_01551	35	58	47	53	56	70	44	45	40	57	58	73	52.84	43	63	1.451	0.537	2.22	0.0264042332716066	0.0408996184758151	0	0.0275	0.0228	0.0228	TRUE	0.1866
CNAG_01552	87	148	171	83	97	123	110	114	147	89	100	128	114.76	124	106	0.852	-0.231	-1.2	0.230025448172597	0.2889488481918	0.0212	0.0172	0.0179	0.0179	TRUE	0.3414
CNAG_01553	302	430	508	169	193	144	383	332	436	182	199	150	280.18	384	177	0.461	-1.116	-7.266	3.70983139055048e-13	1.77463993199232e-12	0.0155	0.012	0.0128	0.0128	TRUE	0.1188
CNAG_01554	256	420	432	253	293	334	325	324	370	272	301	348	323.52	340	307	0.904	-0.146	-1.063	0.287743528915518	0.351686535341189	0.0075	0.0115	0.0106	0.0106	TRUE	0.155
CNAG_01555	73	106	119	141	169	187	93	82	102	152	174	195	132.82	92	174	1.887	0.916	5.176	2.27244822382497e-07	6.85043857764713e-07	0.0076	0.016	0.0144	0.0144	TRUE	0.1168
CNAG_01556	193	305	282	321	351	312	245	235	242	345	361	325	292.27	241	344	1.43	0.516	3.966	7.29852203568077e-05	0.000164813897605737	0	0.0118	0.0087	0.0087	TRUE	0.025
CNAG_01557	2108	2653	2298	1060	1043	1471	2676	2047	1970	1139	1073	1535	1739.99	2231	1249	0.56	-0.836	-5.65	1.6039962513958e-08	5.36314165114278e-08	0.0341	0.009	0.0151	0.0151	TRUE	0.4807
CNAG_01558	8976	12386	9597	10238	11289	10483	11395	9556	8228	11003	11611	10936	10455.09	9726	11183	1.15	0.202	1.696	0.0898496155513555	0.124221731941026	0.0138	0.0085	0.0101	0.0101	TRUE	0.2743
CNAG_01559	141	214	216	58	85	78	179	165	185	62	87	81	126.74	176	77	0.438	-1.192	-6.569	5.05740698252944e-11	2.05515449718374e-10	0.0019	0.0164	0.0142	0.0142	TRUE	0.25
CNAG_01560	1	1	5	2	1	5	1	1	4	2	1	5	2.45	2	3	1.306	0.385	0.362	0.717285693010184	0.765949440198932	0.3286	0.4208	0.409	0.409	TRUE	0.9422
CNAG_01561	315	507	451	586	612	561	400	391	387	630	629	585	503.71	393	615	1.567	0.648	5.671	1.41725358310873e-08	4.76909321488461e-08	0	0.0104	0.0073	0.0073	TRUE	0.0209
CNAG_01562	524	903	835	820	1082	909	665	697	716	881	1113	948	836.72	693	981	1.415	0.501	4.248	2.16015822825892e-05	5.21783622957449e-05	0.0069	0.0096	0.0088	0.0088	TRUE	0.1659
CNAG_01563	139	272	210	236	216	206	176	210	180	254	222	215	209.51	189	230	1.214	0.28	1.879	0.0602330651284289	0.0864032061932587	0.0042	0.0132	0.0112	0.0112	TRUE	0.1109
CNAG_01564	135	236	210	97	138	131	171	182	180	104	142	137	152.73	178	128	0.717	-0.48	-2.886	0.00389852957132219	0.00697873571847534	0.0032	0.015	0.0131	0.0131	TRUE	0.2568
CNAG_01565	313	596	589	383	403	363	397	460	505	412	415	379	427.84	454	402	0.882	-0.182	-1.415	0.156975345467064	0.2053031945023	0.0059	0.0107	0.0095	0.0095	TRUE	0.1277
CNAG_01566	71	151	152	21	25	22	90	117	130	23	26	23	68.03	112	24	0.21	-2.252	-8.731	2.5313836664065e-18	1.70028336531198e-17	0	0.0233	0.0217	0.0217	TRUE	0.1624
CNAG_01567	65	92	65	227	174	214	83	71	56	244	179	223	142.57	70	215	3.12	1.642	8.695	3.46517895399509e-18	2.31158568698637e-17	0.0208	0.0155	0.0164	0.0164	TRUE	0.2888
CNAG_01568	1580	2436	2259	634	705	709	2006	1879	1937	681	725	740	1328.05	1941	715	0.369	-1.439	-14.209	8.00045087450878e-46	1.60267096550644e-44	0	0.0091	0.0064	0.0064	TRUE	0.0203
CNAG_01569	194	346	311	134	198	182	246	267	267	144	204	190	219.57	260	179	0.689	-0.538	-3.489	0.00048413289033482	0.000986608524426359	0.0099	0.013	0.0124	0.0124	TRUE	0.3111
CNAG_01570	10	20	13	51	30	44	13	15	11	55	31	46	28.47	13	44	3.324	1.733	4.903	9.45553983398719e-07	2.67124866029638e-06	0	0.0439	0.0425	0.0425	TRUE	0.1763
CNAG_01571	142	206	178	195	218	237	180	159	153	210	224	247	195.48	164	227	1.392	0.477	3.166	0.00154493612333931	0.00293968207758519	0	0.0136	0.0111	0.0111	TRUE	0.0702
CNAG_01572	130	322	323	14	19	18	165	248	277	15	20	19	123.96	230	18	0.077	-3.701	-13.628	2.71869556387594e-42	4.79881379763218e-41	0	0.0165	0.0216	0.0216	TRUE	0.2669
CNAG_01573	213	335	336	117	97	102	270	258	288	126	100	106	191.48	272	111	0.406	-1.3	-8.278	1.25017175292837e-16	7.55077209925171e-16	0	0.0137	0.0113	0.0113	TRUE	0.1394
CNAG_01574	853	1548	1214	784	819	703	1083	1194	1041	843	842	733	956.08	1106	806	0.728	-0.457	-4.069	4.71463989354681e-05	0.000109245946787036	0.0047	0.0094	0.008	0.008	TRUE	0.0741
CNAG_01575	252	521	448	568	674	580	320	402	384	610	693	605	502.46	369	636	1.718	0.781	6.134	8.59206564376758e-10	3.20023993525498e-09	0.0067	0.0104	0.0096	0.0096	TRUE	0.1402
CNAG_01576	343	452	421	623	637	667	435	349	361	670	655	696	527.62	382	674	1.773	0.826	6.721	1.80142265428984e-11	7.55867208320262e-11	0.0044	0.0103	0.0089	0.0089	TRUE	0.1617
CNAG_01577	1945	3692	4013	7664	7834	7525	2469	2849	3441	8237	8058	7850	5483.86	2920	8048	2.755	1.462	12.209	2.76680088918255e-34	3.79518411124619e-33	0.014	0.0086	0.0101	0.0101	TRUE	0.296
CNAG_01578	432	675	604	437	449	553	548	521	518	470	462	577	515.91	529	503	0.951	-0.072	-0.578	0.563568623940976	0.625071307856216	0.0062	0.0103	0.0092	0.0092	TRUE	0.1937
CNAG_01579	119	233	221	315	323	281	151	180	189	339	332	293	247.37	173	321	1.841	0.88	6.086	1.16034217565449e-09	4.2729366047956e-09	0.0039	0.0125	0.0107	0.0107	TRUE	0.1165
CNAG_01580	150	284	283	345	363	300	190	219	243	371	373	313	284.88	217	352	1.613	0.69	4.834	1.33914663941191e-06	3.70953393910087e-06	0.0077	0.0119	0.011	0.011	TRUE	0.1131
CNAG_01581	11	16	9	15	19	18	14	12	8	16	20	19	14.74	11	18	1.625	0.701	1.614	0.106563823120646	0.145036356990862	0	0.077	0.065	0.065	TRUE	0.3411
CNAG_01582	25	33	33	28	32	36	32	25	28	30	33	38	31.01	28	34	1.188	0.248	0.823	0.410564929656836	0.48023442371333	0	0.041	0.0333	0.0333	TRUE	0.0761
CNAG_01583	553	769	679	517	461	542	702	593	582	556	474	565	578.79	626	532	0.852	-0.232	-1.847	0.0647178097930233	0.0922552918814988	0.0081	0.0101	0.0096	0.0096	TRUE	0.1272
CNAG_01584	499	716	544	952	1058	1075	634	552	466	1023	1088	1121	814.19	551	1077	1.963	0.973	7.804	5.97990720028872e-15	3.24970135920225e-14	0.0105	0.0096	0.0098	0.0098	TRUE	0.2112
CNAG_01585	1893	1999	1020	3382	3367	3672	2403	1542	875	3635	3463	3831	2624.78	1607	3643	2.268	1.182	2.96	0.00307461245693771	0.00559325637638922	0.1144	0.0088	0.0329	0.1144	TRUE	0.6952
CNAG_01586	3016	4238	3804	1585	1805	1793	3829	3270	3261	1704	1857	1870	2631.78	3453	1810	0.525	-0.931	-8.809	1.26360706857147e-18	8.6576729041241e-18	0.0051	0.0088	0.0076	0.0076	TRUE	0.1088
CNAG_01587	711	1032	1022	457	465	545	903	796	876	491	478	569	685.52	858	513	0.598	-0.742	-6.29	3.18440159912836e-10	1.22757603406579e-09	0.0048	0.0099	0.0084	0.0084	TRUE	0.1061
CNAG_01588	1512	2595	1299	2046	2144	3570	1920	2002	1114	2199	2205	3724	2193.97	1679	2709	1.614	0.691	1.902	0.0571614907640879	0.0823602917969805	0.0946	0.0088	0.0285	0.0946	TRUE	1.3023
CNAG_01590	77	121	118	87	87	82	98	93	101	94	89	86	93.47	97	90	0.919	-0.121	-0.647	0.517575637405336	0.581985050060222	0	0.0192	0.0147	0.0147	TRUE	0.0155
CNAG_01591	82	170	176	120	125	96	104	131	151	129	129	100	123.98	129	119	0.919	-0.122	-0.658	0.510297253299326	0.575316147431539	0.018	0.0165	0.0168	0.0168	TRUE	0.2277
CNAG_01592	12	34	20	12	14	23	15	26	17	13	14	24	18.32	19	17	0.861	-0.217	-0.54	0.589304183508877	0.648234601859764	0.0494	0.0636	0.0617	0.0617	TRUE	0.6039
CNAG_01593	208	330	331	148	157	163	264	255	284	159	161	170	215.51	268	163	0.611	-0.71	-4.942	7.74431799275277e-07	2.20882823417512e-06	0	0.0131	0.0099	0.0099	TRUE	0.034
CNAG_01594	382	921	817	166	236	178	485	711	700	178	243	186	417.14	632	202	0.319	-1.647	-10.03	1.12482611997466e-23	9.88891534819424e-23	0.0338	0.0108	0.0161	0.0161	TRUE	0.4675
CNAG_01595	44	70	91	56	59	64	56	54	78	60	61	67	62.59	63	63	0.995	-0.007	-0.032	0.974331628114883	0.980214926605709	0.0108	0.0245	0.0223	0.0223	TRUE	0.4392
CNAG_01596	181	267	275	181	173	164	230	206	236	195	178	171	202.52	224	181	0.811	-0.303	-2.057	0.0396444864945299	0.0591185655830308	0	0.0134	0.0106	0.0106	TRUE	0.0591
CNAG_01597	131	176	164	173	186	182	166	136	141	186	191	190	168.3	148	189	1.29	0.368	2.361	0.0182245734826291	0.0292303501901477	0	0.0144	0.0115	0.0115	TRUE	0.1127
CNAG_01598	888	1442	1188	602	558	714	1127	1113	1019	647	574	745	870.71	1086	655	0.603	-0.729	-6.053	1.42034603916446e-09	5.20793547693637e-09	0.0082	0.0095	0.0092	0.0092	TRUE	0.1689
CNAG_01599	28	50	56	36	26	38	36	39	48	39	27	40	37.87	41	35	0.854	-0.228	-0.804	0.421405542043146	0.490479001141035	0	0.0351	0.0313	0.0313	TRUE	0.3058
CNAG_01600	133	258	252	183	192	148	169	199	216	197	197	154	188.75	195	183	0.935	-0.098	-0.609	0.542296587450057	0.605153912869547	0.0111	0.0137	0.0132	0.0132	TRUE	0.1992
CNAG_01601	45	75	57	86	103	98	57	58	49	92	106	102	77.41	55	100	1.839	0.879	4.231	2.32843954882658e-05	5.60055301339237e-05	0	0.0214	0.0172	0.0172	TRUE	0.0793
CNAG_01602	162	279	214	189	202	181	206	215	183	203	208	189	200.69	201	200	0.992	-0.011	-0.075	0.940538324651291	0.952248005883055	0	0.0134	0.0106	0.0106	TRUE	0.0717
CNAG_01603	134	222	225	1982	1993	1980	170	171	193	2130	2050	2065	1129.99	178	2082	11.666	3.544	30.437	1.80142153034389e-203	1.11868277034356e-200	0	0.0093	0.0069	0.0069	TRUE	0.0597
CNAG_01604	319	421	333	260	291	310	405	325	286	279	299	323	319.57	339	300	0.893	-0.163	-1.106	0.268644375344226	0.330293327569548	0.0152	0.0115	0.0124	0.0124	TRUE	0.3145
CNAG_01605	64	85	81	92	82	108	81	66	69	99	84	113	85.36	72	99	1.379	0.464	2.286	0.0222296916020534	0.0349323725175125	0	0.0202	0.0177	0.0177	TRUE	0.1533
CNAG_01606	4	2	2	0	1	1	5	2	2	0	1	1	1.73	3	1	0.264	-1.92	-1.352	0.176514407202133	0.228322271463316	0	0.5918	0.5229	0.5229	TRUE	0.4807
CNAG_01607	270	379	277	175	192	221	343	292	237	188	197	231	248.13	291	205	0.709	-0.495	-3.127	0.00176660952328468	0.00332627057705559	0.0187	0.0125	0.0139	0.0139	TRUE	0.1521
CNAG_01608	49	68	81	34	46	38	62	52	69	37	47	40	51.27	61	41	0.673	-0.571	-2.292	0.0219111894223107	0.0344740186798918	0	0.0281	0.0243	0.0243	TRUE	0.17
CNAG_01609	272	505	452	858	814	770	345	390	388	922	837	803	614.19	374	854	2.276	1.187	10.086	6.38991363335169e-24	5.66876623758771e-23	0.0029	0.01	0.0081	0.0081	TRUE	0.0573
CNAG_01610	297	497	430	357	361	347	377	383	369	384	371	362	374.36	376	372	0.989	-0.016	-0.132	0.894966216316677	0.916431453104365	0	0.0111	0.0078	0.0078	TRUE	0.0081
CNAG_01611	11	39	33	134	161	115	14	30	28	144	166	120	83.66	24	143	5.714	2.514	10.158	3.05262630930343e-24	2.7729375424005e-23	0.0343	0.0205	0.0218	0.0218	TRUE	0.2892
CNAG_01612	216	369	277	242	213	294	274	285	237	260	219	307	263.71	265	262	0.987	-0.019	-0.124	0.901586162606268	0.92141458359716	0.0148	0.0122	0.0128	0.0128	TRUE	0.2219
CNAG_01613	89	188	172	213	238	194	113	145	147	229	245	202	180.27	135	225	1.653	0.725	4.521	6.15145277188554e-06	1.60017417687548e-05	0.0072	0.014	0.0127	0.0127	TRUE	0.1796
CNAG_01614	230	415	343	165	207	208	292	320	294	177	213	217	252.25	302	202	0.669	-0.579	-4.096	4.19960170267663e-05	9.81775469917318e-05	0.002	0.0124	0.0102	0.0102	TRUE	0.1258
CNAG_01615	529	786	509	791	777	794	672	606	436	850	799	828	698.67	571	826	1.449	0.535	3.76	0.000170233093297413	0.000367994386175516	0.0227	0.0098	0.0131	0.0131	TRUE	0.5088
CNAG_01616	178	356	352	283	307	259	226	275	302	304	316	270	282.09	268	297	1.103	0.142	0.986	0.324013305534696	0.390221242966768	0.0095	0.012	0.0114	0.0114	TRUE	0.1844
CNAG_01619	126	183	153	307	293	304	160	141	131	330	301	317	230.13	144	316	2.207	1.142	7.879	3.29483547393811e-15	1.82686859760319e-14	0	0.0128	0.0102	0.0102	TRUE	0.0822
CNAG_01620	140	203	196	99	107	99	178	157	168	106	110	103	137.02	168	106	0.639	-0.647	-3.897	9.71984732541592e-05	0.000216556676712055	0	0.0158	0.0121	0.0121	TRUE	0.0363
CNAG_01621	12180	16985	14132	26621	28166	29920	15463	13105	12116	28611	28971	31212	21579.66	13561	29598	2.183	1.126	10.301	6.98296485437466e-25	6.49872383109446e-24	0.0091	0.0084	0.0086	0.0086	TRUE	0.1835
CNAG_01622	155	280	209	107	130	108	197	216	179	115	134	113	158.9	197	121	0.61	-0.713	-4.362	1.28797401166035e-05	3.21805064873878e-05	0	0.0147	0.0125	0.0125	TRUE	0.0943
CNAG_01623	233	412	378	138	146	143	296	318	324	148	150	149	230.9	313	149	0.476	-1.07	-7.544	4.55864219756856e-14	2.33433919427218e-13	0	0.0128	0.0094	0.0094	TRUE	0.0226
CNAG_01624	109	172	146	101	155	141	138	133	125	109	159	147	135.22	132	138	1.051	0.071	0.401	0.688102089183198	0.738874485836543	0.0125	0.0159	0.0153	0.0153	TRUE	0.3609
CNAG_01625	92	149	170	74	75	73	117	115	146	80	77	76	101.72	126	78	0.615	-0.701	-3.681	0.000232481068602223	0.000495345658023014	0	0.0183	0.0156	0.0156	TRUE	0.2075
CNAG_01626	253	450	349	118	120	151	321	347	299	127	123	158	229.23	322	136	0.421	-1.247	-8.199	2.42272257856842e-16	1.43784691000876e-15	0.0055	0.0128	0.0113	0.0113	TRUE	0.1992
CNAG_01627	239	372	303	204	228	215	303	287	260	219	235	224	254.71	283	226	0.8	-0.323	-2.352	0.0186934801238097	0.0299051903338979	0	0.0123	0.0096	0.0096	TRUE	0.0606
CNAG_01628	6256	8626	8992	849	1010	940	7942	6655	7710	912	1039	981	4206.51	7436	977	0.131	-2.927	-27.012	1.07697633542974e-160	2.10195009923444e-158	0.0055	0.0086	0.0079	0.0079	TRUE	0.1033
CNAG_01629	125	236	232	134	128	143	159	182	199	144	132	149	160.76	180	142	0.783	-0.353	-2.195	0.0281490471268784	0.0432200811246811	0	0.0147	0.0122	0.0122	TRUE	0.0989
CNAG_01630	171	268	226	161	162	154	217	207	194	173	167	161	186.32	206	167	0.812	-0.301	-2.027	0.0426478141978363	0.0631398393553142	0	0.0138	0.0104	0.0104	TRUE	0.0291
CNAG_01631	102	242	233	166	184	163	129	187	200	178	189	170	175.61	172	179	1.032	0.046	0.269	0.787820900116018	0.826159743428388	0.0194	0.0141	0.0151	0.0151	TRUE	0.4351
CNAG_01632	190	302	258	252	256	289	241	233	221	271	263	301	255.18	232	278	1.204	0.267	1.957	0.0503656480814613	0.0733733721570617	0	0.0123	0.0095	0.0095	TRUE	0.0583
CNAG_01633	108	254	257	196	181	176	137	196	220	211	186	184	188.98	184	194	1.039	0.055	0.323	0.746794239820747	0.79250449778088	0.0248	0.0137	0.0159	0.0159	TRUE	0.478
CNAG_01634	248	423	424	372	373	411	315	326	364	400	384	429	369.49	335	404	1.204	0.268	2.124	0.033697312080773	0.0508719332376062	0.0017	0.0111	0.0088	0.0088	TRUE	0.0646
CNAG_01635	220	364	233	171	199	203	279	281	200	184	205	212	226.69	253	200	0.792	-0.337	-2.105	0.0353136962369691	0.05315730696226	0.0176	0.0128	0.0139	0.0139	TRUE	0.3969
CNAG_01636	344	554	530	242	238	307	437	427	454	260	245	320	357.29	439	275	0.626	-0.676	-5.015	5.31190269862598e-07	1.54472572730158e-06	0.0066	0.0112	0.0101	0.0101	TRUE	0.232
CNAG_01637	755	1461	1108	548	567	603	959	1127	950	589	583	629	806.15	1012	600	0.593	-0.755	-6.551	5.70364582899564e-11	2.3067853557057e-10	0.005	0.0096	0.0082	0.0082	TRUE	0.1218
CNAG_01638	181	281	281	76	114	98	230	217	241	82	117	102	164.78	229	100	0.439	-1.188	-7.072	1.52347281806077e-12	6.93789521344877e-12	0.0047	0.0145	0.013	0.013	TRUE	0.2539
CNAG_01639	545	1041	1063	352	417	405	692	803	911	378	429	422	606.03	802	410	0.51	-0.971	-7.517	5.59345723120104e-14	2.84716142670151e-13	0.0104	0.01	0.0102	0.0102	TRUE	0.1067
CNAG_01640	235	544	481	973	982	823	298	420	412	1046	1010	859	674.13	377	972	2.564	1.358	9.742	1.98988191260722e-22	1.66579452757597e-21	0.0188	0.0099	0.0122	0.0122	TRUE	0.3516
CNAG_01641	297	549	544	305	321	301	377	424	466	328	330	314	373.17	422	324	0.765	-0.387	-3.004	0.00266742870893657	0.0049047659517485	0.0036	0.0111	0.0092	0.0092	TRUE	0.0951
CNAG_01642	337	583	551	617	645	661	428	450	472	663	663	690	561.03	450	672	1.491	0.576	5.132	2.86785694220339e-07	8.53237402970008e-07	0	0.0102	0.0073	0.0073	TRUE	0.0218
CNAG_01643	341	482	399	178	177	183	433	372	342	191	182	191	285.19	382	188	0.494	-1.018	-7.203	5.91114843171637e-13	2.77138331757409e-12	0.0055	0.0119	0.0104	0.0104	TRUE	0.1432
CNAG_01644	535	821	776	335	371	419	679	633	665	360	382	437	526.12	659	393	0.597	-0.745	-6.186	6.15552656977335e-10	2.31799349493505e-09	0.0027	0.0103	0.0084	0.0084	TRUE	0.1111
CNAG_01645	54	79	89	45	40	48	69	61	76	48	41	50	57.57	69	46	0.679	-0.559	-2.379	0.0173456062416288	0.0279057551193044	0	0.026	0.0216	0.0216	TRUE	0.1039
CNAG_01646	161	373	293	224	230	291	204	288	251	241	237	304	254.05	248	261	1.044	0.062	0.393	0.69443350038948	0.745040873434983	0.0201	0.0124	0.0141	0.0141	TRUE	0.2367
CNAG_01647	700	962	871	529	562	536	889	742	747	569	578	559	680.57	793	569	0.719	-0.476	-4.085	4.41125722649846e-05	0.000102738827528847	0.0042	0.0099	0.0082	0.0082	TRUE	0.128
CNAG_01648	9524	13130	10535	3131	3045	3337	12091	10130	9032	3365	3132	3481	6872.02	10418	3326	0.319	-1.647	-14.054	7.25489337180158e-45	1.41191386389677e-43	0.0121	0.0085	0.0097	0.0097	TRUE	0.1854
CNAG_01649	204	435	388	364	445	363	259	336	333	391	458	379	359.14	309	409	1.317	0.397	2.832	0.00462523137871001	0.00820222106645069	0.012	0.0112	0.0114	0.0114	TRUE	0.2068
CNAG_01650	198	331	290	188	210	148	251	255	249	202	216	154	221.31	252	191	0.758	-0.4	-2.625	0.00865722181745577	0.0146307477078279	0.0086	0.0129	0.0121	0.0121	TRUE	0.3016
CNAG_01651	34	69	79	80	80	72	43	53	68	86	82	75	67.92	55	81	1.465	0.551	2.464	0.0137245037488239	0.0224987005299295	0.0065	0.0233	0.021	0.021	TRUE	0.3675
CNAG_01652	215	367	292	495	497	464	273	283	250	532	511	484	388.95	269	509	1.894	0.921	7.4	1.36590769580349e-13	6.74657662330704e-13	0	0.011	0.0084	0.0084	TRUE	0.0434
CNAG_01653	0	0	0	2	1	3	0	0	0	2	1	3	1.05	0	2	12.104	3.597	2.082	0.0373476723293281	0.0559355294193467	0	0.9711	0.9021	0.9021	TRUE	0.0755
CNAG_01654	191	346	325	484	488	467	242	267	279	520	502	487	382.9	263	503	1.909	0.933	7.506	6.08763024864577e-14	3.08949496497023e-13	0	0.011	0.0083	0.0083	TRUE	0.0444
CNAG_01655	764	1358	1264	861	941	840	970	1048	1084	925	968	876	978.49	1034	923	0.892	-0.165	-1.554	0.12015946822281	0.161290887685206	0.0017	0.0094	0.0071	0.0071	TRUE	0.0333
CNAG_01656	53	96	91	9	15	19	67	74	78	10	15	20	44.05	73	15	0.205	-2.289	-7.41	1.26362559059162e-13	6.24589465219347e-13	0.0001	0.0314	0.0274	0.0274	TRUE	0.4104
CNAG_01657	800	1335	1292	524	541	526	1016	1030	1108	563	556	549	803.62	1051	556	0.529	-0.919	-8.624	6.48843386679953e-18	4.26587985987561e-17	0	0.0096	0.0068	0.0068	TRUE	0.0268
CNAG_01658	166	347	323	311	243	261	211	268	277	334	250	272	268.64	252	285	1.127	0.173	1.122	0.261881884276031	0.323200569374809	0.0176	0.0121	0.0134	0.0134	TRUE	0.249
CNAG_01659	95	166	130	167	174	216	121	128	111	179	179	225	157.32	120	194	1.62	0.696	4.203	2.63662045149671e-05	6.29526539817337e-05	0.0067	0.0148	0.0131	0.0131	TRUE	0.2065
CNAG_01660	198	275	307	288	292	246	251	212	263	310	300	257	265.54	242	289	1.195	0.257	1.782	0.0748018359609572	0.105268096713906	0.008	0.0122	0.0112	0.0112	TRUE	0.1436
CNAG_01663	80	130	141	39	46	47	102	100	121	42	47	49	76.84	108	46	0.428	-1.225	-5.668	1.44667467751384e-08	4.86091230796706e-08	0	0.0215	0.0179	0.0179	TRUE	0.1238
CNAG_01664	228	370	298	101	141	102	289	285	255	109	145	106	198.4	276	120	0.434	-1.203	-7.47	8.02520375820139e-14	4.04278516757181e-13	0.0084	0.0135	0.0126	0.0126	TRUE	0.3383
CNAG_01665	51	67	66	62	51	49	65	52	57	67	52	51	57.21	58	57	0.991	-0.013	-0.055	0.956310636995979	0.964642345144644	0	0.0261	0.0222	0.0222	TRUE	0.1918
CNAG_01666	529	878	634	233	241	296	672	677	544	250	248	309	449.94	631	269	0.427	-1.228	-8.838	9.77031044019316e-19	6.72792244122575e-18	0.013	0.0106	0.0112	0.0112	TRUE	0.1869
CNAG_01667	159	243	267	143	150	147	202	187	229	154	154	153	179.93	206	154	0.746	-0.422	-2.745	0.00605482689979222	0.0105538460200257	0	0.014	0.0113	0.0113	TRUE	0.1107
CNAG_01668	13	31	17	8	7	5	17	24	15	9	7	5	12.67	19	7	0.378	-1.403	-2.821	0.00478220582933824	0.00846740487822954	0	0.0883	0.0778	0.0778	TRUE	0.4601
CNAG_01669	230	390	421	335	381	370	292	301	361	360	392	386	348.63	318	379	1.19	0.252	1.903	0.0569774978881765	0.0821125080325177	0.0048	0.0113	0.0097	0.0097	TRUE	0.1626
CNAG_01670	92	150	132	260	205	239	117	116	113	279	211	249	180.89	115	246	2.14	1.097	6.815	9.45821093258875e-12	4.05835671360011e-11	0.0071	0.014	0.0124	0.0124	TRUE	0.1428
CNAG_01671	50	46	42	58	59	51	63	35	36	62	61	53	51.87	45	59	1.34	0.423	1.625	0.104095637164741	0.141879644380077	0.0361	0.0279	0.029	0.029	TRUE	0.8449
CNAG_01672	15	32	21	2	4	6	19	25	18	2	4	6	12.38	21	4	0.202	-2.305	-4.109	3.96870129007777e-05	9.30343119853166e-05	0	0.0901	0.0787	0.0787	TRUE	0.3192
CNAG_01673	145	276	236	222	210	187	184	213	202	239	216	195	208.17	200	217	1.079	0.11	0.744	0.456838502726485	0.524481312962121	0.0027	0.0132	0.011	0.011	TRUE	0.0857
CNAG_01674	22	31	39	19	22	28	28	24	33	20	23	29	26.26	28	24	0.849	-0.236	-0.714	0.475177650264373	0.542164444455642	0	0.0469	0.0404	0.0404	TRUE	0.2033
CNAG_01675	448	582	462	171	136	145	569	449	396	184	140	151	314.81	471	158	0.337	-1.569	-9.732	2.20801587331568e-22	1.8438822042322e-21	0.0239	0.0116	0.0144	0.0144	TRUE	0.271
CNAG_01676	205	488	403	306	361	355	260	377	346	329	371	370	342.13	328	357	1.083	0.115	0.789	0.43031157208098	0.498635852228189	0.0165	0.0113	0.0125	0.0125	TRUE	0.3357
CNAG_01677	280	534	467	377	430	383	355	412	400	405	442	400	402.48	389	416	1.065	0.09	0.728	0.466352906162453	0.533789661862553	0.0017	0.0109	0.0086	0.0086	TRUE	0.0608
CNAG_01678	207	378	348	383	365	327	263	292	298	412	375	341	330.16	284	376	1.319	0.399	3.018	0.00254111129830464	0.0046863745352913	0.0035	0.0114	0.0095	0.0095	TRUE	0.0778
CNAG_01679	302	596	615	298	290	321	383	460	527	320	298	335	387.33	457	318	0.693	-0.529	-3.802	0.000143351662748247	0.000312355728304074	0.012	0.011	0.0112	0.0112	TRUE	0.1469
CNAG_01680	13	15	8	45	60	47	17	12	7	48	62	49	32.34	12	53	4.729	2.241	6.404	1.51317278066112e-10	5.9507675674704e-10	0.0064	0.0397	0.0368	0.0368	TRUE	0.5498
CNAG_01681	586	1088	971	2038	1758	2071	744	839	833	2190	1808	2160	1429.15	805	2053	2.545	1.348	11.831	2.70513464620185e-32	3.51307505098951e-31	0.0072	0.0091	0.0085	0.0085	TRUE	0.1318
CNAG_01682	1751	2835	2391	1628	1785	1769	2223	2187	2050	1750	1836	1845	1981.9	2153	1810	0.841	-0.25	-2.6	0.00932265723645529	0.015700954532107	0.0009	0.0089	0.0061	0.0061	TRUE	0.0215
CNAG_01683	1541	2689	2361	802	958	849	1956	2075	2024	862	985	886	1464.72	2018	911	0.451	-1.148	-11.153	6.9155810278074e-29	7.82124735115105e-28	0.0018	0.0091	0.0068	0.0068	TRUE	0.0609
CNAG_01686	1148	1359	1052	2286	2398	2548	1457	1049	902	2457	2466	2658	1831.56	1136	2527	2.23	1.157	7.975	1.5207844856232e-15	8.6211442500349e-15	0.0322	0.0089	0.0145	0.0145	TRUE	0.7205
CNAG_01687	269	454	423	273	295	308	342	350	363	293	303	321	328.77	352	306	0.87	-0.201	-1.598	0.110077163214441	0.149164273342164	0	0.0115	0.0083	0.0083	TRUE	0.0214
CNAG_01688	582	1057	1133	427	440	432	739	816	971	459	453	451	647.99	842	454	0.538	-0.893	-7.107	1.18971444628722e-12	5.45432173328055e-12	0.009	0.0099	0.0097	0.0097	TRUE	0.2156
CNAG_01689	4	13	15	10	10	12	5	10	13	11	10	13	10.25	9	11	1.163	0.218	0.425	0.670789365638826	0.723994652659001	0	0.1071	0.0929	0.0929	TRUE	0.3227
CNAG_01690	162	261	170	240	272	290	206	201	146	258	280	303	232.17	184	280	1.526	0.609	3.879	0.000104879545993289	0.000232230852084329	0.0156	0.0127	0.0133	0.0133	TRUE	0.378
CNAG_01691	1041	1298	1007	1367	1383	1481	1322	1001	863	1469	1423	1545	1270.52	1062	1479	1.396	0.481	3.477	0.000506437590277722	0.00102868723734378	0.0241	0.0092	0.013	0.013	TRUE	0.534
CNAG_01692	430	684	639	555	583	579	546	528	548	596	600	604	570.28	541	600	1.111	0.151	1.383	0.166788500888745	0.216974338139595	0	0.0101	0.0069	0.0069	TRUE	0.0053
CNAG_01693	245	365	372	181	170	175	311	282	319	195	175	183	243.92	304	184	0.606	-0.722	-5.152	2.57691445162318e-07	7.72395902546641e-07	0	0.0125	0.0097	0.0097	TRUE	0.0503
CNAG_01694	71	188	173	162	162	156	90	145	148	174	167	163	147.83	128	168	1.295	0.373	2.057	0.0396460472750496	0.0591185655830308	0.0255	0.0152	0.0169	0.0169	TRUE	0.5787
CNAG_01695	37	66	56	95	85	82	47	51	48	102	87	86	70.16	49	92	1.878	0.909	4.208	2.57277425363969e-05	6.15357875581677e-05	0	0.0228	0.0183	0.0183	TRUE	0.0927
CNAG_01696	927	1539	1510	560	556	593	1177	1187	1295	602	572	619	908.54	1220	598	0.49	-1.03	-9.628	6.0780368051613e-22	4.96046229582519e-21	0.0014	0.0095	0.007	0.007	TRUE	0.0351
CNAG_01697	463	704	633	396	386	477	588	543	543	426	397	498	498.99	558	440	0.79	-0.34	-2.737	0.00620462631801139	0.010795670498812	0.005	0.0104	0.0091	0.0091	TRUE	0.1516
CNAG_01698	34	50	69	141	158	131	43	39	59	152	163	137	98.6	47	151	3.192	1.674	8.07	7.01475163300562e-16	4.06427212935211e-15	0.0101	0.0186	0.0175	0.0175	TRUE	0.4693
CNAG_01699	118	237	197	232	225	208	150	183	169	249	231	217	199.89	167	232	1.383	0.468	3.125	0.00177697648361268	0.00334302571180341	0	0.0134	0.0111	0.0111	TRUE	0.0763
CNAG_01701	191	414	309	330	383	417	242	319	265	355	394	435	335.07	275	395	1.425	0.511	3.59	0.000331180342236167	0.000690565603728711	0.012	0.0114	0.0115	0.0115	TRUE	0.2256
CNAG_01702	94	144	154	95	83	97	119	111	132	102	85	101	108.52	121	96	0.796	-0.329	-1.801	0.0717470228237577	0.101344895142491	0	0.0177	0.0146	0.0146	TRUE	0.0949
CNAG_01703	46	45	58	110	152	113	58	35	50	118	156	118	89.22	48	131	2.802	1.486	6.71	1.95061233144860e-11	8.16460345350822e-11	0.0299	0.0197	0.0213	0.0213	TRUE	0.5304
CNAG_01704	775	1403	1328	617	695	685	984	1082	1139	663	715	715	882.92	1068	698	0.652	-0.617	-5.633	1.76642410442659e-08	5.89181789909084e-08	0.0026	0.0095	0.0074	0.0074	TRUE	0.0547
CNAG_01706	12	22	14	21	36	30	15	17	12	23	37	31	22.52	15	30	2.058	1.041	2.843	0.00447175562384119	0.00794035941420825	0	0.0533	0.0475	0.0475	TRUE	0.1956
CNAG_01707	160	352	312	207	240	229	203	272	268	222	247	239	241.74	248	236	0.948	-0.077	-0.517	0.605009609248464	0.663054811611786	0.0092	0.0126	0.0118	0.0118	TRUE	0.2433
CNAG_01708	86	189	197	116	128	130	109	146	169	125	132	136	135.97	141	131	0.916	-0.126	-0.704	0.481624859762219	0.54869921795954	0.0162	0.0158	0.0159	0.0159	TRUE	0.285
CNAG_01709	826	1422	1351	1292	1346	1337	1049	1097	1158	1389	1384	1395	1245.31	1101	1389	1.26	0.334	3.349	0.000811245325885588	0.00160116059552859	0.0002	0.0092	0.0064	0.0064	TRUE	0.0244
CNAG_01710	30	57	39	34	27	39	38	44	33	37	28	41	36.75	38	35	0.906	-0.143	-0.5	0.61692656334959	0.673844796009122	0	0.0359	0.0313	0.0313	TRUE	0.2336
CNAG_01711	816	1384	1242	782	934	832	1036	1068	1065	840	961	868	972.95	1056	890	0.842	-0.248	-2.348	0.0188642651304917	0.0301431099664067	0.0013	0.0094	0.007	0.007	TRUE	0.0581
CNAG_01712	155	246	222	139	142	113	197	190	190	149	146	118	165.04	192	138	0.717	-0.48	-3.021	0.00251894348275489	0.00465177154114589	0	0.0145	0.0119	0.0119	TRUE	0.1646
CNAG_01713	427	553	500	2284	2552	2526	542	427	429	2455	2625	2635	1518.7	466	2572	5.548	2.472	21.165	2.01068287259555e-99	1.18404954333622e-97	0.0073	0.009	0.0086	0.0086	TRUE	0.2235
CNAG_01714	5	9	2	18	12	17	6	7	2	19	12	18	10.74	5	16	3.333	1.737	3.122	0.00179454738082702	0.00337329476016219	0	0.1026	0.0963	0.0963	TRUE	0.8408
CNAG_01715	196	414	409	255	254	246	249	319	351	274	261	257	285.14	306	264	0.857	-0.223	-1.521	0.128261124160344	0.171324157047186	0.0119	0.0119	0.0119	0.0119	TRUE	0.2762
CNAG_01716	122	189	203	203	243	229	155	146	174	218	250	239	196.96	158	236	1.49	0.575	3.825	0.000130574569617732	0.000285699835060451	0	0.0135	0.0111	0.0111	TRUE	0.0881
CNAG_01717	77	144	129	97	110	112	98	111	111	104	113	117	108.95	107	111	1.042	0.059	0.329	0.742115179649148	0.788396390697252	0	0.0177	0.0138	0.0138	TRUE	0.0425
CNAG_01718	127	195	180	238	231	280	161	150	154	256	238	292	208.58	155	262	1.689	0.756	5.085	3.67502850345076e-07	1.08722909082166e-06	0	0.0132	0.0109	0.0109	TRUE	0.1143
CNAG_01719	25	36	53	52	58	47	32	28	45	56	60	49	44.92	35	55	1.564	0.646	2.41	0.0159486138087791	0.0258592406664539	0.015	0.0309	0.0287	0.0287	TRUE	0.5581
CNAG_01720	158	269	278	192	204	163	201	208	238	206	210	170	205.45	216	195	0.905	-0.144	-0.951	0.341375591861554	0.408824801543877	0.0058	0.0133	0.0117	0.0117	TRUE	0.1397
CNAG_01721	465	912	936	755	911	851	590	704	803	811	937	888	788.78	699	879	1.254	0.327	2.562	0.010393950489492	0.0173469523072856	0.0122	0.0097	0.0105	0.0105	TRUE	0.2067
CNAG_01722	421	947	799	1153	1211	1109	534	731	685	1239	1246	1157	931.98	650	1214	1.861	0.896	7.172	7.37692607063253e-13	3.43034594884213e-12	0.0115	0.0095	0.0101	0.0101	TRUE	0.2699
CNAG_01723	263	400	395	285	299	258	334	309	339	306	308	269	310.69	327	294	0.901	-0.151	-1.151	0.249579651561279	0.31011609789416	0	0.0116	0.0091	0.0091	TRUE	0.0632
CNAG_01725	12	34	20	40	29	54	15	26	17	43	30	56	31.29	19	43	2.157	1.109	3.339	0.000841905578371111	0.00165784289589307	0.0614	0.0407	0.0437	0.0437	TRUE	0.1242
CNAG_01726	664	1314	1218	274	288	346	843	1014	1044	294	296	361	642.12	967	317	0.328	-1.61	-12.264	1.42140473363814e-34	1.97349913322808e-33	0.0112	0.01	0.0103	0.0103	TRUE	0.1647
CNAG_01727	7867	13690	13253	2885	3272	2943	9988	10562	11363	3101	3365	3070	6908.16	10638	3179	0.299	-1.743	-17.84	3.43497280855538e-71	1.34852294570355e-69	0.0031	0.0085	0.0067	0.0067	TRUE	0.0435
CNAG_01728	312	447	372	387	397	441	396	345	319	416	408	460	390.71	353	428	1.216	0.283	2.181	0.0292112147304275	0.0447302864432975	0.0051	0.011	0.0095	0.0095	TRUE	0.118
CNAG_01729	75	147	124	143	140	112	95	113	106	154	144	117	121.58	105	138	1.308	0.388	2.17	0.0299738219078613	0.0457646798061243	0.0057	0.0167	0.0147	0.0147	TRUE	0.1881
CNAG_01730	102	179	177	69	60	70	129	138	152	74	62	73	104.71	140	70	0.496	-1.011	-5.359	8.3843664135412e-08	2.62482158436755e-07	0	0.018	0.0147	0.0147	TRUE	0.0894
CNAG_01731	98	184	164	214	209	190	124	142	141	230	215	198	175.03	136	214	1.572	0.653	4.229	2.34269804079961e-05	5.62890267910732e-05	0	0.0142	0.0113	0.0113	TRUE	0.0475
CNAG_01732	294	502	446	460	506	427	373	387	382	494	520	445	433.87	381	486	1.277	0.352	2.914	0.00357397585512048	0.00643654865972264	0	0.0107	0.0082	0.0082	TRUE	0.0643
CNAG_01733	1163	1850	1752	908	1002	873	1476	1427	1502	976	1031	911	1220.53	1468	973	0.662	-0.595	-5.8	6.64361338561944e-09	2.30368137244499e-08	0.0012	0.0092	0.0067	0.0067	TRUE	0.0369
CNAG_01734	340	619	644	546	565	502	432	478	552	587	581	524	525.5	487	564	1.155	0.207	1.643	0.100302439067997	0.137088027465684	0.0075	0.0103	0.0096	0.0096	TRUE	0.1588
CNAG_01735	2801	3383	2331	11950	11751	13696	3556	2610	1999	12843	12087	14287	7897.03	2722	13072	4.808	2.265	14.377	7.17881964093429e-47	1.4860156656734e-45	0.0449	0.0085	0.0177	0.0177	TRUE	0.8669
CNAG_01736	311	540	422	370	353	500	395	417	362	398	363	522	409.27	391	428	1.093	0.128	0.883	0.377443317567428	0.44653884695239	0.0178	0.0108	0.0127	0.0127	TRUE	0.4294
CNAG_01737	1375	2279	1948	1920	2157	1948	1746	1758	1670	2064	2219	2032	1914.74	1725	2105	1.221	0.287	2.971	0.00297057048944721	0.00541662014370426	0.001	0.0089	0.0062	0.0062	TRUE	0.0271
CNAG_01738	85	140	160	110	110	79	108	108	137	118	113	82	111.15	118	104	0.886	-0.175	-0.907	0.364616101361513	0.433767430930076	0.0188	0.0175	0.0177	0.0177	TRUE	0.3379
CNAG_01739	120	230	229	268	268	261	152	177	196	288	276	272	227.02	175	279	1.579	0.659	4.537	5.71635905124935e-06	1.49035750098516e-05	0.0012	0.0128	0.0106	0.0106	TRUE	0.1206
CNAG_01740	419	734	643	212	212	215	532	566	551	228	218	224	386.62	550	223	0.406	-1.301	-10.493	9.30721060137625e-26	8.96721517884361e-25	0	0.011	0.0079	0.0079	TRUE	0.0089
CNAG_01741	196	300	285	195	205	242	249	231	244	210	211	252	232.92	241	224	0.93	-0.105	-0.733	0.463840514609324	0.531359140582977	0.0017	0.0127	0.0104	0.0104	TRUE	0.1325
CNAG_01742	36	32	27	356	397	309	46	25	23	383	408	322	201.14	31	371	12.456	3.639	17.167	4.70549654157329e-66	1.61523853645664e-64	0.0373	0.0134	0.0153	0.0153	TRUE	0.8677
CNAG_01743	644	714	546	2083	2092	2198	818	551	468	2239	2152	2293	1420	612	2228	3.655	1.87	12.001	3.52335661863355e-33	4.68249981748751e-32	0.0434	0.0091	0.0165	0.0165	TRUE	0.9833
CNAG_01744	1339	2174	1951	3615	3829	3393	1700	1677	1673	3885	3938	3540	2735.53	1683	3788	2.25	1.17	12.202	3.05010381377674e-34	4.16705183038178e-33	0.0015	0.0087	0.0062	0.0062	TRUE	0.04
CNAG_01745	2719	3995	3361	4451	4715	4549	3452	3082	2882	4784	4850	4745	3965.79	3139	4793	1.528	0.612	6.087	1.15217040522511e-09	4.24513270663038e-09	0.0039	0.0086	0.007	0.007	TRUE	0.0913
CNAG_01746	81	136	129	179	159	201	103	105	111	192	164	210	147.33	106	189	1.773	0.827	4.942	7.73724410677473e-07	2.2077324349782e-06	0	0.0152	0.0129	0.0129	TRUE	0.1462
CNAG_01749	72	121	112	84	83	88	91	93	96	90	85	92	91.37	93	89	0.951	-0.072	-0.382	0.70212908611307	0.752351966625629	0	0.0195	0.0147	0.0147	TRUE	0.0132
CNAG_01750	1724	2998	3013	2739	2901	2695	2189	2313	2583	2944	2984	2811	2637.34	2362	2913	1.233	0.302	2.973	0.00294705788757818	0.00537983763496701	0.0036	0.0088	0.007	0.007	TRUE	0.0818
CNAG_01751	1134	1407	793	3938	4363	4719	1440	1086	680	4232	4488	4923	2807.99	1069	4548	4.259	2.091	6.911	4.82738261650642e-12	2.12473264519042e-11	0.0654	0.0087	0.0228	0.0654	TRUE	1.216
CNAG_01752	1730	2340	2170	800	800	865	2196	1805	1861	860	823	902	1407.87	1954	862	0.441	-1.18	-10.518	7.14872915488912e-26	6.92666224922661e-25	0.0057	0.0091	0.0082	0.0082	TRUE	0.1396
CNAG_01753	3166	4161	3243	4624	4295	5016	4019	3210	2780	4970	4418	5233	4105.04	3336	4874	1.462	0.547	4.18	2.9182788941826e-05	6.94349116202068e-05	0.021	0.0086	0.0121	0.0121	TRUE	0.3862
CNAG_01754	298	525	484	355	324	351	378	405	415	382	333	366	379.88	399	360	0.9	-0.152	-1.22	0.22239831814739	0.280710072295791	0	0.011	0.0085	0.0085	TRUE	0.0496
CNAG_01755	213	439	410	190	216	241	270	339	352	204	222	251	273.07	320	226	0.702	-0.51	-3.454	0.000552638928944647	0.00111655620337796	0.0112	0.0121	0.0119	0.0119	TRUE	0.1916
CNAG_01756	230	328	304	149	142	182	292	253	261	160	146	190	216.96	269	165	0.618	-0.695	-4.592	4.38994720845115e-06	1.16321681074204e-05	0.0055	0.013	0.0116	0.0116	TRUE	0.1788
CNAG_01758	49	59	74	148	129	136	62	46	63	159	133	142	100.8	57	145	2.556	1.354	6.794	1.09020891626264e-11	4.66325429366942e-11	0.0064	0.0184	0.0167	0.0167	TRUE	0.3227
CNAG_01759	13	29	11	115	112	114	17	22	9	124	115	119	67.67	16	119	7.343	2.876	10.419	2.03680131069236e-25	1.93241524351938e-24	0	0.0233	0.0218	0.0218	TRUE	0.8135
CNAG_01760	43	110	92	201	212	201	55	85	79	216	218	210	143.68	73	215	2.895	1.534	8.624	6.45374065332532e-18	4.24715822763634e-17	0	0.0154	0.014	0.014	TRUE	0.3413
CNAG_01761	5879	9354	8347	10012	10677	10607	7464	7217	7156	10761	10982	11065	9107.45	7279	10936	1.503	0.587	6.738	1.6103638779035e-11	6.78617868597087e-11	0.0002	0.0085	0.0054	0.0054	TRUE	0.006
CNAG_01763	262	425	343	248	257	258	333	328	294	267	264	269	292.44	318	267	0.839	-0.253	-1.934	0.0531526228260608	0.0770794809408892	0	0.0118	0.0089	0.0089	TRUE	0.0515
CNAG_01764	256	442	362	317	305	291	325	341	310	341	314	304	322.4	325	320	0.981	-0.028	-0.222	0.824608097230479	0.858150199905759	0	0.0115	0.0087	0.0087	TRUE	0.0385
CNAG_01765	115	269	250	351	356	374	146	208	214	377	366	390	283.57	189	378	1.977	0.983	6.577	4.81129705832002e-11	1.95863946396806e-10	0.0135	0.0119	0.0122	0.0122	TRUE	0.3756
CNAG_01768	616	948	684	1110	1200	1269	782	731	586	1193	1234	1324	975.16	700	1250	1.79	0.84	6.823	8.9291933231178e-12	3.8385978345008e-11	0.0103	0.0094	0.0098	0.0098	TRUE	0.2411
CNAG_01769	259	457	380	279	274	267	329	353	326	300	282	279	311.24	336	287	0.853	-0.229	-1.793	0.072947760302433	0.102934548776269	0	0.0116	0.0085	0.0085	TRUE	0.0236
CNAG_01770	466	868	754	379	411	425	592	670	646	407	423	443	530.2	636	424	0.666	-0.586	-5.03	4.89569791458759e-07	1.4285567045941e-06	0	0.0103	0.0078	0.0078	TRUE	0.0411
CNAG_01771	388	493	464	379	358	387	493	380	398	407	368	404	408.34	424	393	0.932	-0.101	-0.76	0.44699292020473	0.514561617444979	0.0087	0.0109	0.0103	0.0103	TRUE	0.2208
CNAG_01772	435	793	701	175	193	189	552	612	601	188	199	197	391.48	588	195	0.33	-1.598	-12.543	4.36717435566195e-36	6.41552000505952e-35	0	0.011	0.0082	0.0082	TRUE	0.0317
CNAG_01773	91	158	140	135	117	115	116	122	120	145	120	120	123.81	119	128	1.076	0.105	0.61	0.541560692211891	0.604576088985035	0	0.0165	0.0133	0.0133	TRUE	0.1288
CNAG_01776	135	193	113	125	102	108	171	149	97	134	105	113	128.18	139	117	0.849	-0.236	-1.169	0.242412326964505	0.302428496313047	0.0425	0.0163	0.0214	0.0214	TRUE	0.5738
CNAG_01777	952	1675	1247	714	826	797	1209	1292	1069	767	850	831	1003.08	1190	816	0.686	-0.544	-4.817	1.45885345896946e-06	4.0224323324029e-06	0.0054	0.0094	0.0081	0.0081	TRUE	0.097
CNAG_01778	486	737	597	531	565	609	617	569	512	571	581	635	580.77	566	596	1.055	0.077	0.649	0.516269603541712	0.580898972458152	0.0042	0.0101	0.0085	0.0085	TRUE	0.0819
CNAG_01779	110	150	140	157	155	190	140	116	120	169	159	198	150.3	125	175	1.411	0.497	2.99	0.00279091437220083	0.00511530348175579	0.0048	0.0151	0.0131	0.0131	TRUE	0.1377
CNAG_01780	777	1464	1101	427	397	538	986	1130	944	459	408	561	748.07	1020	476	0.467	-1.1	-8.259	1.47396527256045e-16	8.8710632395246e-16	0.0156	0.0097	0.0112	0.0112	TRUE	0.2843
CNAG_01781	112	152	159	571	544	594	142	117	136	614	560	620	364.78	132	598	4.558	2.188	15.92	4.59885517655991e-57	1.29813139301986e-55	0	0.0111	0.0091	0.0091	TRUE	0.1084
CNAG_01787	26	49	37	36	28	39	33	38	32	39	29	41	35.12	34	36	1.05	0.071	0.245	0.80622114498357	0.842223067958827	0	0.0372	0.0313	0.0313	TRUE	0.2244
CNAG_01788	439	772	621	321	378	458	557	596	532	345	389	478	482.83	562	404	0.719	-0.476	-3.53	0.00041495485894266	0.00085070727534133	0.0124	0.0105	0.011	0.011	TRUE	0.2947
CNAG_01789	894	1094	1130	370	435	383	1135	844	969	398	447	400	698.75	983	415	0.423	-1.241	-9.494	2.21639899922193e-21	1.75234045875984e-20	0.0124	0.0098	0.0105	0.0105	TRUE	0.1361
CNAG_01790	266	456	387	225	219	236	338	352	332	242	225	246	289.1	341	238	0.698	-0.519	-3.971	7.14316482578248e-05	0.000161626230291223	0	0.0119	0.0087	0.0087	TRUE	0.0236
CNAG_01791	255	490	424	291	281	355	324	378	364	313	289	370	339.57	355	324	0.91	-0.136	-0.995	0.319827463086495	0.385792230327362	0.008	0.0114	0.0106	0.0106	TRUE	0.1776
CNAG_01792	201	410	393	267	312	286	255	316	337	287	321	298	302.45	303	302	0.993	-0.011	-0.076	0.939121088271554	0.951377154676403	0.0079	0.0117	0.0108	0.0108	TRUE	0.1931
CNAG_01793	122	166	171	117	113	115	155	128	147	126	116	120	131.92	143	121	0.847	-0.24	-1.424	0.154389780348657	0.202231369043467	0	0.016	0.0128	0.0128	TRUE	0.0967
CNAG_01794	85	93	113	68	90	60	108	72	97	73	93	63	84.13	92	76	0.834	-0.262	-1.204	0.228475247373377	0.28737146286274	0.0297	0.0204	0.022	0.022	TRUE	0.4027
CNAG_01795	61	104	100	111	111	103	77	80	86	119	114	107	97.39	81	113	1.397	0.482	2.594	0.00948046366165115	0.0159431431001327	0	0.0188	0.0145	0.0145	TRUE	0.0236
CNAG_01796	38	56	65	97	113	125	48	43	56	104	116	130	83.01	49	117	2.387	1.255	5.973	2.32936843068561e-09	8.42792147776134e-09	0	0.0206	0.0177	0.0177	TRUE	0.1353
CNAG_01797	195	324	345	276	291	264	248	250	296	297	299	275	277.45	265	290	1.096	0.133	0.97	0.332282433324046	0.399475765933924	0.0029	0.012	0.0099	0.0099	TRUE	0.1244
CNAG_01798	200	307	256	146	173	174	254	237	219	157	178	182	204.44	237	172	0.729	-0.456	-3.082	0.00205281123169504	0.00382299714386827	0	0.0133	0.0107	0.0107	TRUE	0.0627
CNAG_01799	2254	2982	2851	1452	1482	1377	2862	2301	2444	1561	1524	1436	2021.34	2536	1507	0.595	-0.749	-6.779	1.21166649981597e-11	5.16337733015776e-11	0.0067	0.0089	0.0083	0.0083	TRUE	0.1513
CNAG_01800	694	902	804	382	344	318	881	696	689	411	354	332	560.41	755	366	0.485	-1.045	-7.698	1.378374751657e-14	7.3046376482304e-14	0.0135	0.0102	0.0112	0.0112	TRUE	0.2421
CNAG_01801	4	11	12	10	8	12	5	8	10	11	8	13	9.22	8	11	1.286	0.363	0.675	0.499443439150443	0.56563017522102	0	0.1181	0.1	0.1	TRUE	0.1981
CNAG_01802	172	230	234	400	405	340	218	177	201	430	417	355	299.6	199	401	2.024	1.017	7.203	5.87496638107363e-13	2.75631149375783e-12	0.007	0.0118	0.0107	0.0107	TRUE	0.1147
CNAG_01803	861	1481	1126	279	340	290	1093	1143	965	300	350	303	692.21	1067	318	0.298	-1.749	-14.231	5.86413910190273e-46	1.17817453544404e-44	0.006	0.0098	0.0088	0.0088	TRUE	0.0905
CNAG_01806	0	1	1	1	0	0	0	1	1	1	0	0	0.45	1	0	0.642	-0.64	-0.279	0.780401606042531	0.820268252173647	0	2.2543	2.0114	2.0114	TRUE	0.4476
CNAG_01807	223	388	401	348	361	285	283	299	344	374	371	297	328.15	309	347	1.123	0.167	1.192	0.233280339318557	0.292714547737888	0.0102	0.0115	0.0111	0.0111	TRUE	0.1824
CNAG_01808	494	792	781	467	465	425	627	611	670	502	478	443	555.23	636	474	0.746	-0.423	-3.664	0.000248701065311709	0.000527765448010028	0.0013	0.0102	0.0077	0.0077	TRUE	0.0383
CNAG_01809	182	350	317	170	190	159	231	270	272	183	195	166	219.48	258	181	0.701	-0.512	-3.49	0.00048324722954041	0.000985097530585062	0.0024	0.013	0.0108	0.0108	TRUE	0.0812
CNAG_01810	49	78	89	33	42	33	62	60	76	35	43	34	51.96	66	37	0.568	-0.815	-3.27	0.00107665323459042	0.00208641652354246	0	0.0279	0.0237	0.0237	TRUE	0.1717
CNAG_01811	1017	1460	1176	620	558	665	1291	1126	1008	666	574	694	893.31	1142	645	0.565	-0.823	-6.579	4.72983522988805e-11	1.92662519113687e-10	0.0107	0.0095	0.01	0.01	TRUE	0.1521
CNAG_01812	291	483	525	250	243	236	369	373	450	269	250	246	326.17	397	255	0.64	-0.643	-4.743	2.10153629934033e-06	5.71026032648919e-06	0.0056	0.0115	0.01	0.01	TRUE	0.159
CNAG_01813	1340	2122	2108	1074	1136	1036	1701	1637	1807	1154	1168	1081	1424.87	1715	1134	0.661	-0.596	-5.903	3.56704493957866e-09	1.27240125233743e-08	0.0016	0.0091	0.0066	0.0066	TRUE	0.0272
CNAG_01814	75	110	109	74	63	62	95	85	93	80	65	65	80.42	91	70	0.766	-0.385	-1.893	0.0584123382351284	0.084073890114657	0	0.021	0.0171	0.0171	TRUE	0.1342
CNAG_01815	64	168	149	176	205	166	81	130	128	189	211	173	151.97	113	191	1.669	0.739	4.088	4.35673090513323e-05	0.000101711650078486	0.0251	0.015	0.0167	0.0167	TRUE	0.5042
CNAG_01816	16	42	23	0	8	4	20	32	20	0	8	4	14.14	24	4	0.171	-2.545	-4.488	7.19999971461755e-06	1.84899240791551e-05	0.3072	0.08	0.0868	0.0868	TRUE	1.0561
CNAG_01817	266	451	448	297	318	287	338	348	384	319	327	299	335.91	357	315	0.883	-0.18	-1.411	0.158312980838475	0.206708868096932	0	0.0114	0.0087	0.0087	TRUE	0.053
CNAG_01818	582	832	775	491	498	478	739	642	664	528	512	499	597.31	682	513	0.754	-0.408	-3.57	0.000357609163566798	0.000740976568570091	0.0017	0.0101	0.0077	0.0077	TRUE	0.0602
CNAG_01819	395	610	692	287	323	319	501	471	593	308	332	333	423.15	522	324	0.622	-0.686	-5.248	1.53422590568485e-07	4.7017932533572e-07	0.0071	0.0108	0.0098	0.0098	TRUE	0.1738
CNAG_01820	2614	4516	4263	1892	2009	1872	3319	3484	3655	2033	2066	1953	2751.76	3486	2017	0.579	-0.789	-8.293	1.10215431780388e-16	6.68633760649937e-16	0.0013	0.0087	0.0061	0.0061	TRUE	0.0218
CNAG_01821	752	1020	737	799	759	889	955	787	632	859	781	927	823.39	791	856	1.084	0.116	0.822	0.410875308522224	0.480515191322601	0.0233	0.0096	0.0132	0.0132	TRUE	0.2149
CNAG_01822	733	1102	832	460	380	488	931	850	713	494	391	509	648.08	831	465	0.56	-0.837	-6.106	1.01883761233738e-09	3.76809947475725e-09	0.0173	0.0099	0.0118	0.0118	TRUE	0.2256
CNAG_01823	1350	1745	1385	1247	1036	1258	1714	1346	1187	1340	1066	1312	1327.64	1416	1239	0.877	-0.19	-1.359	0.174251412284291	0.225565927101382	0.0255	0.0091	0.0133	0.0133	TRUE	0.4009
CNAG_01824	422	728	638	916	949	926	536	562	547	984	976	966	761.84	548	975	1.778	0.83	7.915	2.4680845362824e-15	1.3807932405688e-14	0	0.0097	0.0065	0.0065	TRUE	0.0056
CNAG_01825	94	123	116	86	105	98	119	95	99	92	108	102	102.73	104	101	0.973	-0.039	-0.21	0.833954900935885	0.865372311756499	0	0.0182	0.0152	0.0152	TRUE	0.1297
CNAG_01826	210	374	355	191	221	256	267	289	304	205	227	267	259.86	287	233	0.812	-0.3	-2.085	0.0370865192734707	0.0555931562776121	0.0063	0.0123	0.011	0.011	TRUE	0.1772
CNAG_01827	19	73	57	8	9	12	24	56	49	9	9	13	26.61	43	10	0.23	-2.118	-5.292	1.21201437459939e-07	3.75817984243688e-07	0.0903	0.0464	0.0529	0.0529	TRUE	0.4228
CNAG_01828	174	318	297	266	240	214	221	245	255	286	247	223	246.15	240	252	1.045	0.064	0.439	0.660814767981059	0.714583770789712	0.006	0.0125	0.0111	0.0111	TRUE	0.1522
CNAG_01832	152	271	213	240	244	308	193	209	183	258	251	321	235.82	195	277	1.418	0.504	3.382	0.000720847483993835	0.00143476374218004	0.0084	0.0127	0.0117	0.0117	TRUE	0.2225
CNAG_01833	518	976	939	503	508	531	658	753	805	541	523	554	638.8	739	539	0.728	-0.458	-3.891	9.97928621140426e-05	0.000221974940117559	0.0042	0.01	0.0083	0.0083	TRUE	0.1028
CNAG_01834	765	1207	986	565	630	675	971	931	845	607	648	704	784.54	916	653	0.714	-0.486	-4.276	1.90422006162486e-05	4.63238149606817e-05	0.0039	0.0097	0.008	0.008	TRUE	0.0549
CNAG_01835	381	658	564	285	282	326	484	508	484	306	290	340	401.9	492	312	0.634	-0.656	-5.309	1.10357912903802e-07	3.4375508574823e-07	0	0.0109	0.0084	0.0084	TRUE	0.0696
CNAG_01837	386	787	611	523	572	595	490	607	524	562	588	621	565.37	540	590	1.09	0.124	1.016	0.309437715833662	0.374781744124068	0.0056	0.0102	0.0089	0.0089	TRUE	0.1406
CNAG_01839	1274	1728	1437	651	600	699	1617	1333	1232	700	617	729	1038.11	1394	682	0.49	-1.03	-8.167	3.15718179488683e-16	1.86241008988531e-15	0.0123	0.0093	0.0103	0.0103	TRUE	0.2308
CNAG_01840	2537	4507	4447	690	696	607	3221	3477	3813	742	716	633	2100.27	3504	697	0.199	-2.33	-20.943	2.17177975991777e-97	1.22606839173539e-95	0.0056	0.0089	0.008	0.008	TRUE	0.0755
CNAG_01841	34	43	41	28	30	36	43	33	35	30	31	38	35	37	33	0.894	-0.162	-0.562	0.573924741903283	0.634381862773677	0	0.0373	0.0309	0.0309	TRUE	0.1166
CNAG_01842	97	261	243	172	174	149	123	201	208	185	179	155	175.35	177	173	0.964	-0.052	-0.286	0.774735776362626	0.815945126169149	0.0365	0.0141	0.0184	0.0184	TRUE	0.683
CNAG_01843	400	630	635	344	412	363	508	486	544	370	424	379	451.75	513	391	0.762	-0.392	-3.218	0.00129056925585814	0.00247776239088447	0.0022	0.0106	0.0084	0.0084	TRUE	0.0632
CNAG_01844	72	150	126	102	118	117	91	116	108	110	121	122	111.37	105	118	1.112	0.153	0.85	0.395132915735798	0.465210780315622	0	0.0175	0.0143	0.0143	TRUE	0.1067
CNAG_01845	669	1327	1168	665	655	600	849	1024	1001	715	674	626	814.82	958	672	0.699	-0.516	-4.411	1.03068287984207e-05	2.60425351817159e-05	0.006	0.0096	0.0086	0.0086	TRUE	0.113
CNAG_01846	3079	4474	3101	8240	8546	8520	3909	3452	2659	8856	8790	8888	6092.27	3340	8845	2.65	1.406	11.066	1.84356778579633e-28	2.02141437315806e-27	0.0176	0.0085	0.0114	0.0114	TRUE	0.3878
CNAG_01847	196	319	217	285	316	243	249	246	186	306	325	253	260.97	227	295	1.303	0.381	2.463	0.0137762992709135	0.0225781910555687	0.0173	0.0123	0.0134	0.0134	TRUE	0.2864
CNAG_01848	260	511	470	849	806	764	330	394	403	912	829	797	610.97	376	846	2.242	1.165	9.542	1.4061922879238e-21	1.1234736279307e-20	0.0052	0.01	0.0089	0.0089	TRUE	0.118
CNAG_01849	48	90	52	49	74	68	61	69	45	53	76	71	62.45	58	67	1.142	0.192	0.804	0.421528919254986	0.490539020005249	0.0284	0.0246	0.0252	0.0252	TRUE	0.4114
CNAG_01850	201	474	401	411	422	362	255	366	344	442	434	378	369.69	322	418	1.291	0.369	2.533	0.011311433301662	0.0187955244183053	0.0174	0.0111	0.0125	0.0125	TRUE	0.3389
CNAG_01851	4	2	0	11	7	12	5	2	0	12	7	13	6.36	2	11	5.459	2.449	3.074	0.00210980039374455	0.00392698814432397	0.0853	0.1675	0.1648	0.1648	TRUE	0.9272
CNAG_01852	605	1079	1060	442	497	509	768	832	909	475	511	531	671.1	836	506	0.604	-0.728	-6.257	3.93191935909434e-10	1.50217791621775e-09	0.0037	0.0099	0.0081	0.0081	TRUE	0.0678
CNAG_01853	455	636	553	325	331	397	578	491	474	349	340	414	441.06	514	368	0.718	-0.478	-3.621	0.000293432787246208	0.000616902631073681	0.0083	0.0107	0.0102	0.0102	TRUE	0.1381
CNAG_01854	2840	5531	5301	4513	4829	3863	3606	4267	4545	4850	4967	4030	4377.5	4139	4616	1.115	0.157	1.314	0.188826432754451	0.242047919336771	0.0126	0.0086	0.01	0.01	TRUE	0.1534
CNAG_01855	231	433	332	470	498	603	293	334	285	505	512	629	426.4	304	549	1.802	0.85	6.332	2.42618474016868e-10	9.42198292216728e-10	0.0096	0.0107	0.0105	0.0105	TRUE	0.1914
CNAG_01856	19	25	26	64	77	74	24	19	22	69	79	77	48.48	22	75	3.467	1.794	6.653	2.87474918229245e-11	1.19159051360678e-10	0	0.0293	0.0238	0.0238	TRUE	0.0765
CNAG_01857	4	3	7	11	21	15	5	2	6	12	22	16	10.41	4	17	3.76	1.911	3.336	0.000848855296892236	0.00166960280249665	0	0.1056	0.0971	0.0971	TRUE	0.3029
CNAG_01858	8	12	9	31	26	25	10	9	8	33	27	26	18.88	9	29	3.204	1.68	4.087	4.37822612230095e-05	0.000102073933929822	0	0.062	0.0512	0.0512	TRUE	0.1234
CNAG_01859	198	388	341	401	461	380	251	299	292	431	474	396	357.44	281	434	1.537	0.621	4.683	2.83124138332517e-06	7.60527325579798e-06	0.0051	0.0112	0.0098	0.0098	TRUE	0.0859
CNAG_01860	271	454	394	383	412	359	344	350	338	412	424	375	373.67	344	404	1.172	0.229	1.862	0.0625999072959639	0.0894602440876003	0	0.0111	0.0082	0.0082	TRUE	0.045
CNAG_01861	448	662	517	265	283	286	569	511	443	285	291	298	399.5	508	291	0.576	-0.797	-6.052	1.43352598497087e-09	5.24781136298821e-09	0.0065	0.0109	0.0097	0.0097	TRUE	0.1424
CNAG_01862	7	8	10	13	9	10	9	6	9	14	9	10	9.55	8	11	1.442	0.528	0.997	0.318920819021264	0.384834501807853	0	0.1144	0.0947	0.0947	TRUE	0.1646
CNAG_01863	449	925	810	518	529	492	570	714	694	557	544	513	598.71	659	538	0.814	-0.298	-2.435	0.0148773848001468	0.0242605432250663	0.0064	0.0101	0.0091	0.0091	TRUE	0.1565
CNAG_01864	318	532	489	198	213	207	404	410	419	213	219	216	313.54	411	216	0.525	-0.93	-7.26	3.86393458489426e-13	1.84574779303901e-12	0	0.0116	0.0082	0.0082	TRUE	0.0034
CNAG_01865	103	155	142	86	113	109	131	120	122	92	116	114	115.74	124	107	0.87	-0.202	-1.135	0.256188649140065	0.317063500164106	0	0.0171	0.014	0.014	TRUE	0.145
CNAG_01866	43	90	101	149	127	134	55	69	87	160	131	140	106.86	70	144	2.018	1.013	5.161	2.45605824786312e-07	7.38764151966225e-07	0.0157	0.0178	0.0174	0.0174	TRUE	0.3728
CNAG_01867	491	749	672	577	582	489	623	578	576	620	599	510	584.38	592	576	0.974	-0.038	-0.32	0.748735970412167	0.793948372226872	0.0043	0.0101	0.0085	0.0085	TRUE	0.1183
CNAG_01868	226	358	335	322	335	285	287	276	287	346	345	297	306.38	283	329	1.163	0.217	1.659	0.0971995960661064	0.133273874092247	0	0.0117	0.0091	0.0091	TRUE	0.0822
CNAG_01869	215	398	364	132	119	147	273	307	312	142	122	153	218.29	297	139	0.467	-1.099	-7.304	2.79212938347344e-13	1.34601523066387e-12	0.0021	0.013	0.011	0.011	TRUE	0.1166
CNAG_01870	996	1524	1355	605	637	768	1264	1176	1162	650	655	801	951.44	1201	702	0.585	-0.773	-6.635	3.249189289635e-11	1.33867382614576e-10	0.0068	0.0094	0.0086	0.0086	TRUE	0.1796
CNAG_01871	191	291	237	167	154	162	242	225	203	179	158	169	196.18	223	169	0.759	-0.399	-2.663	0.00774092107701863	0.0132096507312301	0	0.0135	0.0109	0.0109	TRUE	0.0694
CNAG_01872	85	158	152	74	76	121	108	122	130	80	78	126	107.34	120	95	0.785	-0.348	-1.719	0.0856919158883885	0.119000097059073	0.0321	0.0178	0.0201	0.0201	TRUE	0.8197
CNAG_01873	5	3	0	0	0	0	6	2	0	0	0	0	1.44	3	0	0.067	-3.893	-1.109	0.267492241563443	0.329173032268037	7.7164	0.7094	0.8649	7.7164	TRUE	0.1079
CNAG_01874	156	233	229	166	188	168	198	180	196	178	193	175	186.87	191	182	0.955	-0.066	-0.448	0.654383336476248	0.708771878323786	0	0.0138	0.0105	0.0105	TRUE	0.0333
CNAG_01875	210	395	299	268	266	235	267	305	256	288	274	245	272.42	276	269	0.973	-0.04	-0.288	0.773274888826578	0.814783397435501	0.0045	0.0121	0.0103	0.0103	TRUE	0.1015
CNAG_01876	337	457	367	224	230	199	428	353	315	241	237	208	296.67	365	229	0.628	-0.671	-4.564	5.01314330357729e-06	1.31660061156234e-05	0.0125	0.0118	0.0119	0.0119	TRUE	0.2424
CNAG_01877	639	1027	1089	425	477	431	811	792	934	457	491	450	655.72	846	466	0.55	-0.861	-7.333	2.24463677438221e-13	1.09054863483676e-12	0.0043	0.0099	0.0083	0.0083	TRUE	0.1004
CNAG_01878	464	746	565	182	171	237	589	576	484	196	176	247	377.96	550	206	0.376	-1.413	-9.595	8.38778246004725e-22	6.79679027100626e-21	0.0163	0.0111	0.0122	0.0122	TRUE	0.33
CNAG_01879	248	425	410	371	440	452	315	328	352	399	453	472	386.18	332	441	1.329	0.41	3.237	0.00120618275844054	0.0023229304829172	0.0028	0.011	0.0089	0.0089	TRUE	0.0805
CNAG_01880	154	251	256	217	209	206	196	194	219	233	215	215	211.96	203	221	1.088	0.122	0.847	0.397038933978501	0.466849807791443	0	0.0131	0.0102	0.0102	TRUE	0.0588
CNAG_01881	835	1168	1097	1275	1380	1313	1060	901	941	1370	1419	1370	1176.87	967	1386	1.436	0.522	4.93	8.20859157872546e-07	2.33151305922136e-06	0.0026	0.0092	0.0072	0.0072	TRUE	0.0809
CNAG_01882	50	86	95	47	57	67	63	66	81	51	59	70	65.05	70	60	0.844	-0.244	-1.081	0.279701527215264	0.342777382922043	0	0.0239	0.0213	0.0213	TRUE	0.1904
CNAG_01883	15	18	20	74	76	83	19	14	17	80	78	87	49.06	17	82	4.961	2.311	8.099	5.52499155628931e-16	3.22299037754161e-15	0	0.029	0.0238	0.0238	TRUE	0.1345
CNAG_01884	9768	15489	14829	2415	2897	2620	12401	11950	12714	2596	2980	2733	7562.3	12355	2770	0.224	-2.157	-22.419	2.55530729028941e-111	1.79951588659453e-109	0.0026	0.0085	0.0064	0.0064	TRUE	0.0536
CNAG_01885	116	220	240	176	136	124	147	170	206	189	140	129	163.53	174	153	0.872	-0.198	-1.097	0.272474346593141	0.334580668987551	0.0281	0.0146	0.0172	0.0172	TRUE	0.4488
CNAG_01886	93	156	156	143	129	144	118	120	134	154	133	150	134.8	124	146	1.17	0.227	1.361	0.173670172748141	0.224984060315296	0	0.0159	0.0126	0.0126	TRUE	0.0625
CNAG_01889	111	162	133	435	478	466	141	125	114	468	492	486	304.21	127	482	3.831	1.938	13.887	7.61564087201208e-44	1.42527240538944e-42	0	0.0117	0.0092	0.0092	TRUE	0.0826
CNAG_01890	2633	5824	5891	1103	1358	1131	3343	4493	5051	1185	1397	1180	2774.84	4296	1254	0.292	-1.777	-12.68	7.64865707351879e-37	1.1636520371761e-35	0.0246	0.0087	0.0136	0.0136	TRUE	0.223
CNAG_01891	103	142	157	71	59	66	131	110	135	76	61	69	96.8	125	69	0.55	-0.861	-4.399	1.08519628959807e-05	2.73440643830484e-05	0	0.0188	0.0162	0.0162	TRUE	0.1339
CNAG_01892	658	875	882	900	1098	965	835	675	756	967	1129	1007	895	755	1034	1.372	0.457	3.854	0.000116427163528275	0.000256387477131414	0.0072	0.0095	0.009	0.009	TRUE	0.1049
CNAG_01893	477	706	633	738	781	764	606	545	543	793	803	797	681.08	565	798	1.417	0.503	4.597	4.27613313243728e-06	1.1339388752981e-05	0	0.0099	0.0071	0.0071	TRUE	0.0448
CNAG_01894	298	503	441	210	211	185	378	388	378	226	217	193	296.7	381	212	0.555	-0.849	-6.407	1.48208149775815e-10	5.83521539549622e-10	0	0.0118	0.0089	0.0089	TRUE	0.0665
CNAG_01895	89	124	112	80	104	99	113	96	96	86	107	103	100.15	102	99	0.979	-0.03	-0.162	0.871675326529792	0.89661408756588	0	0.0185	0.0155	0.0155	TRUE	0.1218
CNAG_01896	5659	8119	7270	8005	8609	8387	7184	6264	6233	8603	8855	8749	7648.2	6560	8736	1.332	0.414	4.265	1.99736669509266e-05	4.84517467833025e-05	0.0033	0.0085	0.0066	0.0066	TRUE	0.0838
CNAG_01897	490	858	877	704	720	640	622	662	752	757	741	668	700.14	679	722	1.062	0.086	0.732	0.46432793784846	0.531828327203694	0.0054	0.0098	0.0086	0.0086	TRUE	0.1058
CNAG_01898	182	275	281	121	151	133	231	212	241	130	155	139	184.71	228	141	0.621	-0.688	-4.478	7.52487063166464e-06	1.92807169110657e-05	0	0.0139	0.0112	0.0112	TRUE	0.0775
CNAG_01899	402	587	484	166	189	239	510	453	415	178	194	249	333.39	459	207	0.453	-1.144	-7.69	1.46639064395744e-14	7.75302979014961e-14	0.0163	0.0114	0.0124	0.0124	TRUE	0.3404
CNAG_01900	221	307	254	167	198	219	281	237	218	179	204	228	224.47	245	204	0.836	-0.258	-1.681	0.0927236911727038	0.127726463883997	0.0107	0.0129	0.0124	0.0124	TRUE	0.1623
CNAG_01902	255	471	448	360	384	298	324	363	384	387	395	311	360.66	357	364	1.017	0.025	0.181	0.856283603977128	0.882909177172492	0.0091	0.0112	0.0107	0.0107	TRUE	0.1882
CNAG_01903	121	248	212	50	26	31	154	191	182	54	27	32	106.59	176	38	0.213	-2.234	-9.946	2.63018071012241e-23	2.27715645511359e-22	0.0377	0.0179	0.0197	0.0197	TRUE	0.9978
CNAG_01904	74	141	150	154	168	155	94	109	129	166	173	162	138.56	111	167	1.498	0.583	3.427	0.00061011373072122	0.00122759555067943	0.002	0.0157	0.0134	0.0134	TRUE	0.2058
CNAG_01905	259	610	505	809	799	722	329	471	433	869	822	753	612.82	411	815	1.973	0.98	7.208	5.66078922476313e-13	2.66131116272243e-12	0.0158	0.01	0.0115	0.0115	TRUE	0.3262
CNAG_01906	71	122	116	110	143	126	90	94	99	118	147	131	113.41	94	132	1.396	0.481	2.69	0.0071379273841446	0.0122572101460764	0	0.0173	0.0141	0.0141	TRUE	0.099
CNAG_01907	215	408	398	9	13	16	273	315	341	10	13	17	161.45	310	13	0.043	-4.548	-16.508	3.21156811806125e-61	9.92679720112055e-60	0	0.0146	0.0137	0.0137	TRUE	0.2045
CNAG_01908	128	247	209	173	165	185	163	191	179	186	170	193	180.15	178	183	1.026	0.037	0.244	0.807567069904499	0.842855714975956	0	0.014	0.0111	0.0111	TRUE	0.0507
CNAG_01909	104	190	194	28	48	37	132	147	166	30	49	39	93.84	148	39	0.265	-1.917	-8.74	2.33552341980024e-18	1.57492206126904e-17	0.0111	0.0192	0.0182	0.0182	TRUE	0.3685
CNAG_01910	204	295	290	274	288	322	259	228	249	294	296	336	276.97	245	309	1.264	0.338	2.494	0.0126485195710317	0.0208801443184431	0	0.012	0.0096	0.0096	TRUE	0.0663
CNAG_01911	170	366	313	295	320	286	216	282	268	317	329	298	285.19	255	315	1.224	0.292	2.08	0.0374805520459933	0.0560976448348335	0.0062	0.0119	0.0107	0.0107	TRUE	0.1838
CNAG_01912	1488	2278	2058	2915	3105	2969	1889	1758	1764	3133	3194	3097	2472.49	1804	3141	1.743	0.801	8.554	1.18809255969509e-17	7.68547374552761e-17	0.0003	0.0088	0.0059	0.0059	TRUE	0.0201
CNAG_01913	60	86	74	331	321	295	76	66	63	356	330	308	199.94	68	331	4.865	2.282	13.868	9.88773861321989e-44	1.84544105100834e-42	0	0.0134	0.011	0.011	TRUE	0.0648
CNAG_01914	360	542	435	402	370	392	457	418	373	432	381	409	411.62	416	407	0.981	-0.028	-0.216	0.828949863106768	0.861749583759296	0.0046	0.0108	0.0093	0.0093	TRUE	0.0952
CNAG_01915	1617	2930	2670	1121	1315	1171	2053	2261	2289	1205	1353	1222	1730.27	2201	1260	0.572	-0.806	-7.794	6.48783899511965e-15	3.5145462470787e-14	0.0028	0.009	0.0071	0.0071	TRUE	0.0501
CNAG_01916	247	546	480	155	140	132	314	421	412	167	144	138	265.78	382	150	0.389	-1.362	-8.739	2.34866756656119e-18	1.5822236831538e-17	0.0147	0.0122	0.0127	0.0127	TRUE	0.2623
CNAG_01917	24	61	50	34	34	33	30	47	43	37	35	34	37.72	40	35	0.866	-0.208	-0.743	0.457449064466718	0.524917614542609	0	0.0352	0.0302	0.0302	TRUE	0.2593
CNAG_01918	194	324	301	219	219	199	246	250	258	235	225	208	237.09	251	223	0.885	-0.176	-1.278	0.201204571238526	0.256430950582823	0	0.0126	0.0094	0.0094	TRUE	0.0388
CNAG_01919	271	450	376	846	841	876	344	347	322	909	865	914	616.95	338	896	2.653	1.408	12.511	6.51703335846291e-36	9.4920799299915e-35	0	0.01	0.0071	0.0071	TRUE	0.0193
CNAG_01920	7353	11301	8456	7696	7447	9026	9335	8719	7250	8271	7660	9416	8441.83	8435	8449	1.002	0.003	0.022	0.982205578315996	0.986393164580501	0.0137	0.0085	0.0101	0.0101	TRUE	0.1846
CNAG_01921	61	80	78	100	109	98	77	62	67	107	112	102	87.98	69	107	1.577	0.657	3.347	0.000818102889864156	0.001613297009429	0	0.0199	0.016	0.016	TRUE	0.0922
CNAG_01922	237	441	347	140	147	188	301	340	298	150	151	196	239.4	313	166	0.53	-0.917	-6.066	1.31457765944075e-09	4.83048950599233e-09	0.0084	0.0126	0.0118	0.0118	TRUE	0.2686
CNAG_01923	605	940	848	364	393	380	768	725	727	391	404	396	568.7	740	397	0.537	-0.896	-8.007	1.17602971411977e-15	6.73382982158605e-15	0	0.0102	0.0071	0.0071	TRUE	0.0122
CNAG_01924	878	1221	929	1192	1280	1413	1115	942	796	1281	1317	1474	1154.15	951	1357	1.43	0.516	4.013	5.9841193199719e-05	0.00013685141973461	0.0155	0.0093	0.011	0.011	TRUE	0.2619
CNAG_01925	373	642	437	184	233	210	474	495	375	198	240	219	333.34	448	219	0.489	-1.032	-7.061	1.65682051732999e-12	7.53010043505069e-12	0.0135	0.0114	0.0119	0.0119	TRUE	0.245
CNAG_01926	77	152	116	85	113	82	98	117	99	91	116	86	101.27	105	98	0.928	-0.107	-0.558	0.576914339717774	0.637025139506491	0.009	0.0184	0.0167	0.0167	TRUE	0.2687
CNAG_01927	145	176	206	246	239	282	184	136	177	264	246	294	216.82	166	268	1.631	0.706	4.506	6.61373989322694e-06	1.71325207473012e-05	0.012	0.013	0.0128	0.0128	TRUE	0.2879
CNAG_01928	377	560	570	380	412	443	479	432	489	408	424	462	448.95	467	431	0.926	-0.111	-0.912	0.361800501260343	0.430492810330849	0.0023	0.0106	0.0084	0.0084	TRUE	0.0514
CNAG_01929	25	47	59	76	97	78	32	36	51	82	100	81	63.57	40	88	2.192	1.132	4.775	1.79831500886722e-06	4.91765005026902e-06	0.0127	0.0243	0.0228	0.0228	TRUE	0.4721
CNAG_01930	142	268	197	148	181	176	180	207	169	159	186	184	180.8	185	176	0.949	-0.075	-0.48	0.631504356666111	0.686940365908825	0.0047	0.014	0.012	0.012	TRUE	0.1228
CNAG_01931	0	5	10	7	5	14	0	4	9	8	5	15	6.62	4	9	2.055	1.039	1.484	0.137682842035799	0.18244645857353	0.5366	0.1613	0.1891	0.1891	TRUE	0.4957
CNAG_01933	2	2	0	2	0	2	3	2	0	2	0	2	1.39	2	1	1.092	0.127	0.089	0.928786540309854	0.943566456998307	0	0.7384	0.7151	0.7151	TRUE	0.4134
CNAG_01934	12	16	14	34	21	32	15	12	12	37	22	33	21.85	13	31	2.34	1.226	3.257	0.00112737771862437	0.00218100175472191	0	0.0547	0.0489	0.0489	TRUE	0.4375
CNAG_01936	18	22	15	61	48	58	23	17	13	66	49	61	38.02	18	59	3.413	1.771	5.772	7.82224718070016e-09	2.69459256133953e-08	0	0.035	0.0315	0.0315	TRUE	0.2891
CNAG_01937	19	32	27	15	16	20	24	25	23	16	16	21	20.9	24	18	0.743	-0.429	-1.184	0.23652136599723	0.296128565089273	0	0.0568	0.0455	0.0455	TRUE	0.1117
CNAG_01938	463	903	709	612	709	599	588	697	608	658	729	625	650.71	631	671	1.061	0.086	0.717	0.473456256884934	0.540561539492058	0.0058	0.0099	0.0088	0.0088	TRUE	0.1012
CNAG_01939	150	257	196	460	608	442	190	198	168	494	625	461	356.27	185	527	2.841	1.506	10.183	2.37215559797311e-24	2.17505971674555e-23	0.0152	0.0112	0.0122	0.0122	TRUE	0.3127
CNAG_01940	72	100	108	73	98	90	91	77	93	78	101	94	89.05	87	91	1.051	0.072	0.364	0.716102028892309	0.765044253888546	0	0.0197	0.0169	0.0169	TRUE	0.137
CNAG_01941	191	307	292	121	129	93	242	237	250	130	133	97	181.57	243	120	0.493	-1.02	-6.347	2.19692557886159e-10	8.54137656756034e-10	0.0027	0.0139	0.0123	0.0123	TRUE	0.2817
CNAG_01942	419	509	392	1214	1148	1286	532	393	336	1305	1181	1342	847.97	420	1276	3.053	1.61	11.107	1.15975967665636e-28	1.29238472287759e-27	0.0286	0.0096	0.0136	0.0136	TRUE	0.5933
CNAG_01943	469	676	735	357	354	411	595	522	630	384	364	429	487.28	582	392	0.674	-0.569	-4.495	6.96535332441977e-06	1.79413003616559e-05	0.0065	0.0105	0.0094	0.0094	TRUE	0.1034
CNAG_01944	2	3	2	2	1	1	3	2	2	2	1	1	1.8	2	1	0.646	-0.63	-0.524	0.600520868007463	0.658452335370623	0	0.5712	0.4528	0.4528	TRUE	0.1284
CNAG_01945	29	34	23	16	30	16	37	26	20	17	31	17	24.59	28	22	0.799	-0.325	-0.9	0.368217599584775	0.437442508306713	0.0681	0.0495	0.052	0.052	TRUE	0.4643
CNAG_01946	42	74	73	60	86	81	53	57	63	64	88	84	68.41	58	79	1.368	0.452	2.055	0.0398902782645828	0.0594567948560691	0	0.0232	0.0201	0.0201	TRUE	0.2375
CNAG_01947	58	78	69	46	34	38	74	60	59	49	35	40	52.84	64	41	0.647	-0.628	-2.541	0.0110653444080636	0.0184090033247643	0	0.0275	0.0238	0.0238	TRUE	0.2155
CNAG_01948	123	284	239	214	243	204	156	219	205	230	250	213	212.16	193	231	1.184	0.244	1.557	0.119468852273707	0.160490015709281	0.0123	0.0131	0.013	0.013	TRUE	0.2704
CNAG_01949	40	98	80	43	30	37	51	76	69	46	31	39	51.78	65	39	0.585	-0.773	-3.013	0.00258797067940376	0.0047637908140682	0.0185	0.0279	0.0266	0.0266	TRUE	0.2653
CNAG_01950	170	286	312	284	276	273	216	221	268	305	284	285	262.98	235	291	1.238	0.308	2.193	0.028272288191361	0.0433898001876403	0.0041	0.0122	0.0104	0.0104	TRUE	0.1711
CNAG_01951	7716	11954	9843	1399	1650	1714	9796	9223	8439	1504	1697	1788	5407.79	9153	1663	0.182	-2.46	-23.092	5.59822420905077e-118	4.39557121517538e-116	0.0061	0.0086	0.0078	0.0078	TRUE	0.0845
CNAG_01952	234	351	285	292	259	308	297	271	244	314	266	321	285.63	271	300	1.113	0.155	1.108	0.26793648766191	0.329600962942285	0.0061	0.0119	0.0106	0.0106	TRUE	0.1119
CNAG_01953	27	49	36	160	133	184	34	38	31	172	137	192	100.61	34	167	4.851	2.278	10.399	2.50544129311702e-25	2.37045283563468e-24	0	0.0184	0.0178	0.0178	TRUE	0.1602
CNAG_01954	30	52	31	28	17	21	38	40	27	30	17	22	29.05	35	23	0.664	-0.592	-1.809	0.0705094522723555	0.0997205110709027	0.0256	0.0432	0.0409	0.0409	TRUE	0.3855
CNAG_01955	2	8	5	0	1	1	3	6	4	0	1	1	2.51	4	1	0.157	-2.672	-2.06	0.0394236335277484	0.0588382872248304	0	0.4113	0.3547	0.3547	TRUE	0.1691
CNAG_01956	60	106	99	134	129	108	76	82	85	144	133	113	105.37	81	130	1.597	0.676	3.638	0.000274534012616981	0.000579166720255279	0	0.018	0.015	0.015	TRUE	0.1358
CNAG_01957	1026	1558	1362	714	704	698	1303	1202	1168	767	724	728	982	1224	740	0.605	-0.725	-6.896	5.35406188784362e-12	2.3489785970366e-11	0.0012	0.0094	0.0069	0.0069	TRUE	0.0363
CNAG_01958	853	1358	1116	590	608	652	1083	1048	957	634	625	680	837.86	1029	646	0.629	-0.67	-6.135	8.52012853362377e-10	3.17517719657305e-09	0.002	0.0096	0.0073	0.0073	TRUE	0.0456
CNAG_01959	160	296	280	26	27	31	203	228	240	28	28	32	126.6	224	29	0.131	-2.935	-13.577	5.47615582944469e-42	9.64113929663316e-41	0	0.0164	0.0137	0.0137	TRUE	0.0646
CNAG_01960	16	31	28	34	25	42	20	24	24	37	26	44	29.05	23	36	1.541	0.624	1.945	0.0517996031932077	0.0752857637048515	0	0.0432	0.0387	0.0387	TRUE	0.2307
CNAG_01961	1531	2101	1845	1535	1825	1619	1944	1621	1582	1650	1877	1689	1727.06	1716	1739	1.015	0.021	0.186	0.852295460222368	0.879341562744095	0.0082	0.009	0.0087	0.0087	TRUE	0.1601
CNAG_01962	375	500	398	321	309	353	476	386	341	345	318	368	372.36	401	344	0.861	-0.216	-1.518	0.128988824764404	0.172127888643415	0.0143	0.0111	0.0119	0.0119	TRUE	0.2902
CNAG_01963	59	103	72	436	318	455	75	79	62	469	327	475	247.74	72	424	5.881	2.556	14.135	2.32634408921461e-45	4.60616129664492e-44	0.0275	0.0125	0.0158	0.0158	TRUE	0.4592
CNAG_01964	72	114	98	243	264	232	91	88	84	261	272	242	173.02	88	258	2.949	1.56	9.764	1.59949299620206e-22	1.34227723059659e-21	0	0.0142	0.011	0.011	TRUE	0.0337
CNAG_01965	8	24	18	20	28	33	10	19	15	21	29	34	21.47	15	28	1.872	0.905	2.426	0.015253216095411	0.024825999320408	0	0.0555	0.0505	0.0505	TRUE	0.1652
CNAG_01969	32	39	43	87	91	93	41	30	37	94	94	97	65.28	36	95	2.676	1.42	6.169	6.85072867879712e-10	2.56705033488004e-09	0	0.0239	0.0194	0.0194	TRUE	0.1709
CNAG_01970	437	782	644	459	572	483	555	603	552	493	588	504	549.3	570	528	0.926	-0.11	-0.918	0.358486413298962	0.426972115020746	0.0041	0.0102	0.0086	0.0086	TRUE	0.1149
CNAG_01971	1	0	0	0	4	4	1	0	0	0	4	4	1.59	0	3	8.208	3.037	1.885	0.0593663369238631	0.0853032073047768	0	0.6438	0.6808	0.6808	TRUE	0.8621
CNAG_01972	209	403	326	415	434	382	265	311	280	446	446	398	357.78	285	430	1.503	0.588	4.566	4.97276462257805e-06	1.30700096717317e-05	0.0025	0.0112	0.0091	0.0091	TRUE	0.073
CNAG_01973	337	584	531	430	458	419	428	451	455	462	471	437	450.67	445	457	1.026	0.037	0.32	0.748894841746716	0.79399358435074	0	0.0106	0.0076	0.0076	TRUE	0.0165
CNAG_01974	183	251	258	118	128	118	232	194	221	127	132	123	171.46	216	127	0.592	-0.757	-4.811	1.50402270409526e-06	4.1410637209491e-06	0	0.0143	0.0115	0.0115	TRUE	0.094
CNAG_01975	124	223	215	140	112	142	157	172	184	150	115	148	154.6	171	138	0.802	-0.318	-1.916	0.055350185102714	0.0799190687881293	0.0057	0.0149	0.0133	0.0133	TRUE	0.2163
CNAG_01976	9153	12745	12157	1463	1661	1571	11620	9833	10423	1572	1708	1639	6132.71	10625	1640	0.154	-2.696	-26.424	7.29078218048533e-154	1.27700854038193e-151	0.004	0.0085	0.0071	0.0071	TRUE	0.0816
CNAG_01977	5	8	14	14	15	11	6	6	12	15	15	11	11.08	8	14	1.691	0.758	1.511	0.130779060591588	0.174244541232911	0	0.0997	0.0871	0.0871	TRUE	0.5917
CNAG_01978	85	180	133	108	117	114	108	139	114	116	120	119	119.36	120	118	0.978	-0.032	-0.179	0.857848853742619	0.883989367916101	0	0.0169	0.0141	0.0141	TRUE	0.2013
CNAG_01979	124	188	211	122	180	158	157	145	181	131	185	165	160.74	161	160	0.996	-0.006	-0.033	0.973450853513571	0.979473085925939	0.0151	0.0147	0.0148	0.0148	TRUE	0.2648
CNAG_01980	2	1	1	3	1	0	3	1	1	3	1	0	1.4	2	1	1.082	0.113	0.081	0.935456469970517	0.948508705116313	0	0.7295	0.6754	0.6754	TRUE	0.5312
CNAG_01981	697	1150	1029	447	567	488	885	887	882	480	583	509	704.51	885	524	0.593	-0.755	-6.594	4.26921594058946e-11	1.74628826887225e-10	0.0025	0.0098	0.0079	0.0079	TRUE	0.1133
CNAG_01982	36	65	77	251	237	205	46	50	66	270	244	214	148.21	54	243	4.451	2.154	11.462	2.0377913504827e-30	2.47689550091589e-29	0.0117	0.0152	0.0146	0.0146	TRUE	0.2603
CNAG_01983	138	235	223	243	264	191	175	181	191	261	272	199	213.28	182	244	1.334	0.416	2.686	0.00723307522171871	0.0124018917769981	0.0105	0.0131	0.0125	0.0125	TRUE	0.2854
CNAG_01984	5378	8179	7177	6904	7892	7235	6828	6310	6153	7420	8117	7547	7062.74	6430	7695	1.197	0.259	2.731	0.00631888794334627	0.0109721208797657	0.0025	0.0085	0.0064	0.0064	TRUE	0.0353
CNAG_01985	481	1020	861	800	795	704	611	787	738	860	818	734	757.96	712	804	1.126	0.171	1.378	0.168107035133616	0.218564742481486	0.0093	0.0097	0.0098	0.0098	TRUE	0.1742
CNAG_01986	319	465	396	516	512	503	405	359	340	555	527	525	451.53	368	536	1.461	0.547	4.499	6.81912019124285e-06	1.75911669283912e-05	0.0012	0.0106	0.0084	0.0084	TRUE	0.0822
CNAG_01987	335	509	463	405	441	386	425	393	397	435	454	403	417.75	405	431	1.065	0.091	0.752	0.452068902791656	0.519704253613229	0	0.0108	0.0081	0.0081	TRUE	0.0371
CNAG_01988	287	549	505	480	553	444	364	424	433	516	569	463	461.46	407	516	1.264	0.338	2.633	0.00845822734984696	0.0143156964883064	0.0071	0.0106	0.0097	0.0097	TRUE	0.0941
CNAG_01989	103	173	123	134	130	129	131	133	105	144	134	135	130.33	123	138	1.117	0.16	0.932	0.35118597392667	0.419470429776724	0	0.0161	0.0135	0.0135	TRUE	0.1745
CNAG_01990	18210	27883	23913	2535	2772	2826	23119	21513	20502	2725	2851	2948	12276.25	21711	2841	0.131	-2.934	-30.779	4.96588687412418e-208	3.39219732371423e-205	0.0023	0.0085	0.0063	0.0063	TRUE	0.0392
CNAG_01991	1695	2560	2229	1830	1951	1783	2152	1975	1911	1967	2007	1860	1978.61	2013	1945	0.967	-0.049	-0.49	0.624348930281327	0.680645953200087	0.0019	0.0089	0.0066	0.0066	TRUE	0.0432
CNAG_01992	7	24	12	35	42	59	9	19	10	38	43	62	30.01	13	48	3.656	1.87	5.255	1.47978399922598e-07	4.54310314548883e-07	0.0589	0.0421	0.0441	0.0441	TRUE	0.8731
CNAG_01993	7	20	16	153	148	148	9	15	14	164	152	154	84.85	13	157	11.951	3.579	12.878	5.99622264361805e-38	9.48152705522104e-37	0	0.0203	0.0169	0.0169	TRUE	0.1789
CNAG_01994	11	18	17	25	25	33	14	14	15	27	26	34	21.57	14	29	2.05	1.035	2.828	0.004684436990762	0.0082985967541222	0	0.0553	0.0454	0.0454	TRUE	0.1732
CNAG_01995	5	15	6	12	18	6	6	12	5	13	19	6	10.12	8	13	1.601	0.679	1.246	0.212813428474418	0.269408548908218	0.1393	0.1084	0.1124	0.1124	TRUE	0.165
CNAG_01996	50	106	100	127	147	115	63	82	86	136	151	120	106.44	77	136	1.746	0.804	4.235	2.28991040200829e-05	5.51564808043676e-05	0.0065	0.0179	0.016	0.016	TRUE	0.1744
CNAG_01997	223	352	336	664	631	629	283	272	288	714	649	656	476.93	281	673	2.397	1.261	10.598	3.06004725241901e-26	3.02944677989482e-25	0	0.0105	0.0077	0.0077	TRUE	0.0329
CNAG_01999	111	173	132	84	106	91	141	133	113	90	109	95	113.63	129	98	0.762	-0.391	-2.156	0.0310815121485479	0.0472868172576238	0	0.0173	0.0147	0.0147	TRUE	0.1253
CNAG_02000	511	830	680	662	725	699	649	640	583	711	746	729	676.42	624	729	1.169	0.225	2.056	0.0398246535272889	0.0593719354528394	0	0.0099	0.0072	0.0072	TRUE	0.0397
CNAG_02001	236	362	305	480	507	413	300	279	261	516	521	431	384.77	280	489	1.751	0.808	6.161	7.23922125854819e-10	2.71113598778195e-09	0.0056	0.011	0.0096	0.0096	TRUE	0.1276
CNAG_02002	612	778	763	393	457	382	777	600	654	422	470	398	553.72	677	430	0.637	-0.65	-4.984	6.2297192346491e-07	1.79482126072914e-06	0.0106	0.0102	0.0103	0.0103	TRUE	0.1888
CNAG_02004	803	1096	1017	1448	1437	1562	1019	846	872	1556	1478	1629	1233.46	912	1554	1.708	0.772	6.977	3.00618271505319e-12	1.34304997557412e-11	0.0052	0.0092	0.008	0.008	TRUE	0.121
CNAG_02005	1	12	10	10	7	8	1	9	9	11	7	8	7.57	6	9	1.296	0.374	0.614	0.538982095309053	0.602386566272275	0.0817	0.1421	0.1378	0.1378	TRUE	0.8
CNAG_02006	508	591	519	864	978	952	645	456	445	929	1006	993	745.59	515	976	1.904	0.929	6.687	2.2741603429838e-11	9.45513652034227e-11	0.0205	0.0097	0.0124	0.0124	TRUE	0.5414
CNAG_02007	1918	2906	2791	1162	1205	1139	2435	2242	2393	1249	1239	1188	1791.08	2357	1225	0.52	-0.943	-9.683	3.57182605288307e-22	2.95389149724507e-21	0.0009	0.0089	0.0062	0.0062	TRUE	0.0222
CNAG_02008	543	739	700	982	1044	871	689	570	600	1055	1074	909	816.26	620	1013	1.638	0.712	5.947	2.72308410164449e-09	9.80568660955905e-09	0.007	0.0096	0.009	0.009	TRUE	0.1077
CNAG_02009	223	362	280	154	164	156	283	279	240	166	169	163	216.57	267	166	0.62	-0.689	-4.723	2.32761019172461e-06	6.29200839717881e-06	0	0.013	0.0104	0.0104	TRUE	0.0934
CNAG_02010	54	88	85	93	118	124	69	68	73	100	121	129	93.33	70	117	1.675	0.744	3.823	0.000131884838792296	0.000288474330384302	0	0.0192	0.0161	0.0161	TRUE	0.1584
CNAG_02011	60	89	105	151	143	157	76	69	90	162	147	164	118	78	158	2.015	1.011	5.575	2.47934954219119e-08	8.15820651382854e-08	0	0.017	0.0143	0.0143	TRUE	0.1815
CNAG_02012	128	223	235	113	117	92	163	172	201	121	120	96	145.63	179	112	0.628	-0.671	-3.918	8.93322967296072e-05	0.000199953903236018	0.0073	0.0153	0.0138	0.0138	TRUE	0.1661
CNAG_02013	209	325	238	301	324	348	265	251	204	324	333	363	289.99	240	340	1.421	0.507	3.601	0.00031651080907729	0.000661390436465882	0.0069	0.0119	0.0108	0.0108	TRUE	0.1965
CNAG_02016	1	2	1	3	2	6	1	2	1	3	2	6	2.54	1	4	3.133	1.648	1.503	0.132764344377978	0.176545305907333	0	0.4076	0.3484	0.3484	TRUE	0.4766
CNAG_02018	8	24	23	8	19	17	10	19	20	9	20	18	15.71	16	16	0.928	-0.107	-0.248	0.803974235437473	0.840388220947002	0.0612	0.0728	0.0716	0.0716	TRUE	0.6417
CNAG_02020	227	381	320	166	211	203	288	294	274	178	217	212	243.95	285	202	0.709	-0.495	-3.512	0.000445372412565674	0.000911698816372825	0	0.0125	0.0101	0.0101	TRUE	0.1152
CNAG_02021	529	669	601	251	280	305	672	516	515	270	288	318	429.83	568	292	0.516	-0.954	-6.823	8.91497600924842e-12	3.83489931480957e-11	0.0135	0.0107	0.0114	0.0114	TRUE	0.2876
CNAG_02022	519	868	773	365	332	407	659	670	663	392	341	425	524.95	664	386	0.581	-0.782	-6.47	9.78941368485767e-11	3.89240307807117e-10	0.0025	0.0103	0.0085	0.0085	TRUE	0.1182
CNAG_02023	58	81	60	324	317	367	74	62	51	348	326	383	207.45	62	352	5.709	2.513	14.7	6.41301679788752e-49	1.38630752361929e-47	0.0049	0.0133	0.012	0.012	TRUE	0.2141
CNAG_02024	106	199	208	82	83	58	135	154	178	88	85	61	116.74	156	78	0.499	-1.002	-5.184	2.1766408629604e-07	6.57904147561171e-07	0.0179	0.017	0.0172	0.0172	TRUE	0.3224
CNAG_02025	156	255	265	152	152	153	198	197	227	163	156	160	183.55	207	160	0.77	-0.378	-2.504	0.012263018722077	0.0202878859022785	0	0.0139	0.0108	0.0108	TRUE	0.0805
CNAG_02026	32	61	41	121	141	114	41	47	35	130	145	119	86.14	41	131	3.196	1.676	7.855	4.00333373942607e-15	2.19829363135205e-14	0	0.0201	0.0174	0.0174	TRUE	0.1684
CNAG_02027	70	113	107	297	265	235	89	87	92	319	273	245	184.12	89	279	3.124	1.644	9.974	1.9907588685805e-23	1.73455023358079e-22	0	0.0139	0.0124	0.0124	TRUE	0.1768
CNAG_02028	129	268	235	317	336	287	164	207	201	341	346	299	259.62	191	329	1.711	0.775	5.392	6.98094132047877e-08	2.20772269260141e-07	0.0052	0.0123	0.0108	0.0108	TRUE	0.1432
CNAG_02029	226	408	333	329	330	328	287	315	286	354	339	342	320.4	296	345	1.165	0.22	1.733	0.0830446856076456	0.115913005187133	0	0.0115	0.0085	0.0085	TRUE	0.0385
CNAG_02030	1268	2800	2440	2546	2854	2207	1610	2160	2092	2736	2936	2302	2306.04	1954	2658	1.359	0.442	3.381	0.000723066587225601	0.00143834241623124	0.0185	0.0088	0.0119	0.0119	TRUE	0.2822
CNAG_02031	5	7	7	3	3	6	6	5	6	3	3	6	5.05	6	4	0.713	-0.488	-0.675	0.49947024109694	0.56563017522102	0	0.2087	0.1715	0.1715	TRUE	0.3175
CNAG_02032	136	274	223	234	273	246	173	211	191	251	281	257	227.36	192	263	1.364	0.448	3.11	0.00187398973110959	0.00351392364897327	0.0019	0.0128	0.0105	0.0105	TRUE	0.0903
CNAG_02033	95	105	105	80	81	89	121	81	90	86	83	93	92.3	97	87	0.911	-0.135	-0.669	0.503721381729186	0.569217660643849	0.0132	0.0193	0.0183	0.0183	TRUE	0.3762
CNAG_02034	78	100	131	61	51	55	99	77	112	66	52	57	77.31	96	58	0.61	-0.714	-3.264	0.00109714324372214	0.00212371365765542	0.0166	0.0215	0.0206	0.0206	TRUE	0.2928
CNAG_02035	2225	3018	2721	3448	3730	3567	2825	2329	2333	3706	3837	3721	3124.92	2496	3755	1.506	0.591	5.56	2.70355831912703e-08	8.87458283419354e-08	0.0062	0.0087	0.0078	0.0078	TRUE	0.1592
CNAG_02036	357	700	660	269	317	299	453	540	566	289	326	312	414.38	520	309	0.593	-0.754	-5.777	7.61715463909236e-09	2.62659178897728e-08	0.0063	0.0108	0.0097	0.0097	TRUE	0.1364
CNAG_02037	418	643	613	291	310	351	531	496	526	313	319	366	425.02	518	333	0.643	-0.636	-5.163	2.42862020973215e-07	7.30832804082832e-07	0.0012	0.0108	0.0084	0.0084	TRUE	0.0886
CNAG_02038	805	1080	993	940	998	893	1022	833	851	1010	1027	932	945.83	902	990	1.099	0.136	1.18	0.238091073009223	0.297602949629643	0.0064	0.0094	0.0086	0.0086	TRUE	0.1549
CNAG_02039	95	157	122	270	251	288	121	121	105	290	258	300	199.19	116	283	2.455	1.296	8.438	3.24035391132347e-17	2.04384649753006e-16	0	0.0135	0.011	0.011	TRUE	0.0732
CNAG_02040	17	29	23	39	55	53	22	22	20	42	57	55	36.24	21	51	2.417	1.273	4.309	1.63988424260361e-05	4.0266172757819e-05	0	0.0363	0.0306	0.0306	TRUE	0.2021
CNAG_02041	347	589	485	245	304	241	441	454	416	263	313	251	356.37	437	276	0.631	-0.663	-5.032	4.85529254961755e-07	1.41858440575011e-06	0.0039	0.0112	0.0095	0.0095	TRUE	0.1542
CNAG_02043	87	152	114	300	224	371	110	117	98	322	230	387	210.89	108	313	2.887	1.529	8.324	8.5127676773313e-17	5.18739661051295e-16	0.0357	0.0132	0.0183	0.0183	TRUE	0.1389
CNAG_02044	3	8	4	14	27	23	4	6	3	15	28	24	13.37	4	22	4.875	2.285	4.306	1.66098010828432e-05	4.07548675276229e-05	0	0.0841	0.0775	0.0775	TRUE	0.2861
CNAG_02045	28	57	60	26	37	45	36	44	51	28	38	47	40.65	44	38	0.855	-0.226	-0.81	0.417786761403209	0.486847725545091	0.0201	0.0333	0.0316	0.0316	TRUE	0.2418
CNAG_02046	574	969	922	559	780	580	729	748	790	601	802	605	712.49	756	669	0.886	-0.175	-1.35	0.177158033139738	0.228981366958855	0.0136	0.0098	0.0107	0.0107	TRUE	0.3566
CNAG_02047	553	690	610	799	835	871	702	532	523	859	859	909	730.6	586	876	1.501	0.586	4.565	4.98881007390897e-06	1.31071390826432e-05	0.0132	0.0098	0.0104	0.0104	TRUE	0.3381
CNAG_02048	222	373	423	494	734	690	282	288	363	531	755	720	489.66	311	669	2.148	1.103	7.285	3.22529099746681e-13	1.54936447283374e-12	0.0256	0.0104	0.0142	0.0142	TRUE	0.3809
CNAG_02049	16	12	17	1919	2498	2221	20	9	15	2062	2569	2317	1165.48	15	2316	166.087	7.376	30.05	2.15602866858537e-198	1.22731931959222e-195	0.0139	0.0092	0.0099	0.0099	TRUE	0.3957
CNAG_02050	51	129	103	196	169	182	65	100	88	211	174	190	137.82	84	192	2.239	1.163	6.415	1.41160533571512e-10	5.5738011839711e-10	0.0141	0.0157	0.0154	0.0154	TRUE	0.312
CNAG_02051	144	265	285	45	47	41	183	204	244	48	48	43	128.52	210	46	0.22	-2.185	-10.963	5.77388651611813e-28	6.15310745578829e-27	0	0.0162	0.0151	0.0151	TRUE	0.177
CNAG_02052	4	17	9	12	7	11	5	13	8	13	7	11	9.58	9	10	1.174	0.232	0.431	0.666442497814781	0.719757897639964	0	0.114	0.1056	0.1056	TRUE	0.727
CNAG_02053	9	17	2	2	8	11	11	13	2	2	8	11	8.02	9	7	0.843	-0.247	-0.376	0.706888461146792	0.756858162710617	0.5447	0.1346	0.1849	0.1849	TRUE	0.8424
CNAG_02054	250	411	327	172	164	157	317	317	280	185	169	164	238.7	305	173	0.566	-0.821	-5.772	7.84596947229503e-09	2.70140208998222e-08	0	0.0126	0.01	0.01	TRUE	0.0585
CNAG_02055	432	607	481	549	530	562	548	468	412	590	545	586	525.1	476	574	1.209	0.274	2.136	0.0326803824872169	0.0494988232306383	0.0084	0.0103	0.0099	0.0099	TRUE	0.1912
CNAG_02056	168	232	195	52	103	92	213	179	167	56	106	96	136.21	186	86	0.464	-1.109	-5.524	3.31050047248663e-08	1.07891358432997e-07	0.0463	0.0158	0.0204	0.0204	TRUE	0.863
CNAG_02057	378	527	445	202	221	241	480	407	382	217	227	251	327.31	423	232	0.551	-0.86	-6.21	5.30321372032969e-10	2.00810714653947e-09	0.0072	0.0115	0.0104	0.0104	TRUE	0.1517
CNAG_02058	192	261	231	964	946	1003	244	201	198	1036	973	1046	616.43	214	1018	4.784	2.258	18.246	2.23093704176988e-74	8.96442996019414e-73	0.0017	0.01	0.0083	0.0083	TRUE	0.1387
CNAG_02059	284	462	403	646	625	782	361	356	346	694	643	816	535.91	354	718	2.027	1.019	8.119	4.68941016936789e-16	2.74258226600617e-15	0.0068	0.0103	0.0093	0.0093	TRUE	0.1694
CNAG_02060	31	49	72	0	4	0	39	38	62	0	4	0	23.83	46	1	0.03	-5.057	-6.474	9.5721561875238e-11	3.80823523104106e-10	0.101	0.0508	0.0541	0.0541	TRUE	1.897
CNAG_02062	76	136	136	166	168	147	96	105	117	178	173	153	137.1	106	168	1.579	0.659	3.915	9.04864230088582e-05	0.000202323393380994	0	0.0158	0.0129	0.0129	TRUE	0.076
CNAG_02063	259	466	392	641	619	526	329	360	336	689	637	549	483.13	342	625	1.826	0.869	6.864	6.70472763274757e-12	2.90978363782075e-11	0.0062	0.0105	0.0093	0.0093	TRUE	0.1333
CNAG_02064	255	447	446	333	305	330	324	345	382	358	314	344	344.48	350	339	0.964	-0.053	-0.405	0.685370845086931	0.736474475820171	0.0028	0.0113	0.0093	0.0093	TRUE	0.0735
CNAG_02065	226	395	404	118	140	139	287	305	346	127	144	145	225.65	313	139	0.442	-1.176	-7.857	3.93227026731509e-15	2.16100870442714e-14	0	0.0129	0.0109	0.0109	TRUE	0.1017
CNAG_02066	22	28	34	28	21	27	28	22	29	30	22	28	26.42	26	27	1.021	0.03	0.091	0.927313167885197	0.942490142809669	0	0.0467	0.0396	0.0396	TRUE	0.1893
CNAG_02067	275	465	468	343	328	441	349	359	401	369	337	460	379.2	370	389	1.05	0.07	0.501	0.616044926346196	0.673097071636415	0.0131	0.011	0.0116	0.0116	TRUE	0.2968
CNAG_02068	233	425	381	227	252	213	296	328	327	244	259	222	279.29	317	242	0.761	-0.393	-2.914	0.00356297937773067	0.00641843674295311	0	0.012	0.0094	0.0094	TRUE	0.0558
CNAG_02069	1193	1551	1245	989	923	1059	1515	1197	1067	1063	949	1105	1149.28	1260	1039	0.826	-0.275	-2.075	0.0379982594822806	0.0568227037047852	0.0184	0.0093	0.0118	0.0118	TRUE	0.3687
CNAG_02070	6055	7344	5628	13267	13418	12495	7687	5666	4825	14259	13801	13035	9878.89	6059	13698	2.262	1.177	8.351	6.77923720746725e-17	4.15699904526111e-16	0.0303	0.0085	0.0142	0.0142	TRUE	0.671
CNAG_02071	253	605	552	590	599	458	321	467	473	634	616	478	498.21	420	576	1.364	0.447	2.873	0.00406016289296997	0.00724907807681074	0.0316	0.0104	0.0154	0.0154	TRUE	0.4619
CNAG_02072	619	876	617	695	826	826	786	676	529	747	850	862	741.49	664	820	1.238	0.308	2.211	0.0270494794226016	0.0417948414240651	0.0198	0.0097	0.0126	0.0126	TRUE	0.3447
CNAG_02073	257	464	335	286	320	317	326	358	287	307	329	331	323.12	324	322	0.995	-0.007	-0.052	0.958550638524607	0.96647371391315	0.0047	0.0115	0.0098	0.0098	TRUE	0.119
CNAG_02074	420	630	677	482	500	466	533	486	580	518	514	486	519.69	533	506	0.95	-0.075	-0.625	0.532017722754296	0.595674981828322	0.0033	0.0103	0.0083	0.0083	TRUE	0.0752
CNAG_02075	172	291	291	203	217	211	218	225	249	218	223	220	225.64	231	220	0.954	-0.069	-0.489	0.625099228850854	0.68135516711029	0	0.0129	0.0097	0.0097	TRUE	0.0569
CNAG_02076	674	1051	1031	317	344	356	856	811	884	341	354	371	602.74	850	355	0.418	-1.258	-11.022	3.00321779466869e-28	3.24604125876295e-27	0	0.0101	0.0074	0.0074	TRUE	0.0204
CNAG_02077	52	77	102	101	114	81	66	59	87	109	117	84	87.2	71	103	1.456	0.542	2.553	0.0106779744602534	0.0177818731199393	0.0241	0.02	0.0207	0.0207	TRUE	0.4139
CNAG_02078	318	415	434	356	343	338	404	320	372	383	353	353	364	365	363	0.996	-0.005	-0.039	0.968851691145549	0.975276437108052	0.0054	0.0112	0.0097	0.0097	TRUE	0.1399
CNAG_02079	1492	2487	1917	1707	1844	1709	1894	1919	1644	1835	1897	1783	1828.44	1819	1838	1.011	0.016	0.15	0.880716836810118	0.904590850671662	0.0036	0.0089	0.0072	0.0072	TRUE	0.0869
CNAG_02080	226	315	311	283	287	241	287	243	267	304	295	251	274.56	266	283	1.072	0.1	0.715	0.474867703810703	0.542082433945673	0.0048	0.0121	0.0104	0.0104	TRUE	0.1106
CNAG_02081	528	1062	879	934	915	878	670	819	754	1004	941	916	850.7	748	954	1.272	0.347	3.049	0.00229709448122789	0.0042593519004527	0.0043	0.0096	0.0082	0.0082	TRUE	0.0923
CNAG_02082	71	123	106	223	186	263	90	95	91	240	191	274	163.54	92	235	2.552	1.351	7.758	8.60839962560103e-15	4.61569684791842e-14	0.0142	0.0146	0.0145	0.0145	TRUE	0.1456
CNAG_02083	14	30	20	17	29	35	18	23	17	18	30	37	23.78	19	28	1.447	0.533	1.495	0.134789888028113	0.179029695726237	0.036	0.0509	0.0488	0.0488	TRUE	0.2915
CNAG_02084	694	1158	1142	304	399	376	881	893	979	327	410	392	647.17	918	376	0.41	-1.286	-10.499	8.76634329982784e-26	8.45803546343559e-25	0.0057	0.0099	0.0089	0.0089	TRUE	0.1517
CNAG_02085	106	178	152	229	234	231	135	137	130	246	241	241	188.33	134	243	1.809	0.855	5.787	7.17547124594744e-09	2.48180476359833e-08	0	0.0137	0.01	0.01	TRUE	0.0069
CNAG_02086	378	615	588	237	243	285	480	474	504	255	250	297	376.75	486	267	0.55	-0.863	-6.764	1.33947654313787e-11	5.69381721603907e-11	0.0009	0.0111	0.0088	0.0088	TRUE	0.1077
CNAG_02087	21	52	39	19	20	23	27	40	33	20	21	24	27.53	33	22	0.64	-0.645	-1.978	0.0478765720929054	0.070016027395983	0	0.0451	0.0384	0.0384	TRUE	0.1411
CNAG_02088	465	751	680	367	419	401	590	579	583	394	431	418	499.42	584	414	0.71	-0.494	-4.326	1.51581492468821e-05	3.74215097598307e-05	0	0.0104	0.0073	0.0073	TRUE	0.0206
CNAG_02089	134	143	145	135	152	112	170	110	124	145	156	117	137.17	135	139	1.046	0.064	0.341	0.732859977924011	0.780019711623391	0.0287	0.0158	0.0182	0.0182	TRUE	0.4841
CNAG_02090	163	341	309	147	141	125	207	263	265	158	145	130	194.73	245	144	0.586	-0.77	-4.852	1.22168813639322e-06	3.3979444868494e-06	0.0088	0.0136	0.0126	0.0126	TRUE	0.1838
CNAG_02091	2055	3337	2896	1801	1862	1831	2609	2575	2483	1936	1915	1910	2237.9	2556	1920	0.752	-0.412	-4.455	8.39130298927037e-06	2.14284077456845e-05	0	0.0088	0.0057	0.0057	TRUE	0.0075
CNAG_02092	191	317	329	225	229	204	242	245	282	242	236	213	243.22	256	230	0.896	-0.159	-1.125	0.260610434548886	0.321796713286747	0	0.0125	0.0102	0.0102	TRUE	0.0887
CNAG_02093	155	269	212	395	359	491	197	208	182	425	369	512	315.35	196	435	2.227	1.155	7.794	6.51332813134173e-15	3.5227667826758e-14	0.014	0.0116	0.0122	0.0122	TRUE	0.1894
CNAG_02094	1066	1737	1636	967	975	1084	1353	1340	1403	1039	1003	1131	1211.52	1365	1058	0.775	-0.369	-3.601	0.000317348092570266	0.000662734582802656	0.0012	0.0092	0.0067	0.0067	TRUE	0.0438
CNAG_02095	473	894	810	80	74	93	600	690	694	86	76	97	373.97	661	86	0.13	-2.94	-19.419	5.30886417096519e-84	2.4503277805313e-82	0.0044	0.0111	0.0097	0.0097	TRUE	0.1106
CNAG_02096	131	259	217	132	122	129	166	200	186	142	125	135	159.02	184	134	0.724	-0.466	-2.915	0.00355185744925946	0.00640089263896668	0	0.0147	0.0119	0.0119	TRUE	0.0675
CNAG_02097	212	333	287	173	182	188	269	257	246	186	187	196	223.56	257	190	0.739	-0.437	-3.122	0.00179913834060638	0.00338099422412165	0	0.0129	0.0095	0.0095	TRUE	0.0164
CNAG_02099	1664	3728	3565	518	571	407	2113	2876	3057	557	587	425	1602.33	2682	523	0.195	-2.36	-15.768	5.19694382156446e-56	1.41435550777318e-54	0.0294	0.009	0.015	0.015	TRUE	0.4137
CNAG_02100	1636	3152	3202	545	530	423	2077	2432	2745	586	545	441	1471.06	2418	524	0.217	-2.207	-16.498	3.82050250000232e-61	1.17557894493315e-59	0.0179	0.0091	0.0117	0.0117	TRUE	0.0997
CNAG_02101	107	171	171	98	86	104	136	132	147	105	88	108	119.44	138	100	0.729	-0.456	-2.595	0.00946670216399412	0.0159278429759221	0	0.0168	0.0136	0.0136	TRUE	0.1125
CNAG_02102	70	105	92	388	405	321	89	81	79	417	417	335	236.2	83	390	4.721	2.239	13.927	4.35476844997014e-44	8.30933611221956e-43	0	0.0127	0.0116	0.0116	TRUE	0.173
CNAG_02103	51	129	123	179	162	139	65	100	105	192	167	145	128.96	90	168	1.84	0.88	4.585	4.53379967875149e-06	1.19771632219605e-05	0.0288	0.0162	0.0182	0.0182	TRUE	0.3988
CNAG_02104	183	250	212	119	116	119	232	193	182	128	119	124	163.05	202	124	0.615	-0.701	-4.307	1.65628401576668e-05	4.06542440233641e-05	0	0.0146	0.0125	0.0125	TRUE	0.1646
CNAG_02105	164	198	182	198	158	172	208	153	156	213	163	179	178.63	172	185	1.082	0.113	0.671	0.502013694960358	0.567565029660511	0.0185	0.014	0.0149	0.0149	TRUE	0.3199
CNAG_02106	174	334	275	247	296	226	221	258	236	265	304	236	253.34	238	268	1.124	0.169	1.165	0.244128361194866	0.304147516929077	0.0074	0.0124	0.0112	0.0112	TRUE	0.1539
CNAG_02107	89	185	146	332	300	344	113	143	125	357	309	359	234.19	127	342	2.668	1.416	9.411	4.9286149291148e-21	3.82583733872536e-20	0.0047	0.0127	0.0111	0.0111	TRUE	0.1281
CNAG_02108	188	315	235	213	202	233	239	243	201	229	208	243	227.16	228	227	0.996	-0.006	-0.039	0.968551251057549	0.975117700217261	0.0044	0.0128	0.011	0.011	TRUE	0.1183
CNAG_02109	175	336	235	259	296	246	222	259	201	278	304	257	253.72	227	280	1.227	0.295	2.015	0.0439121418439666	0.0647402319596988	0.0085	0.0124	0.0115	0.0115	TRUE	0.1792
CNAG_02110	444	657	618	421	514	407	564	507	530	452	529	425	501.03	534	469	0.88	-0.185	-1.483	0.137955570265101	0.182772401179384	0.0056	0.0104	0.0091	0.0091	TRUE	0.1469
CNAG_02111	128	191	190	152	167	176	163	147	163	163	172	184	165.25	158	173	1.1	0.137	0.888	0.374398627086454	0.443474427193961	0	0.0145	0.0112	0.0112	TRUE	0.0379
CNAG_02112	305	413	330	245	237	260	387	319	283	263	244	271	294.52	330	259	0.791	-0.338	-2.336	0.0194922028192392	0.0310450024190278	0.011	0.0118	0.0116	0.0116	TRUE	0.2466
CNAG_02113	586	899	690	347	340	427	744	694	592	373	350	445	532.88	677	389	0.577	-0.795	-5.931	3.00347406717085e-09	1.07812566226191e-08	0.0126	0.0103	0.0109	0.0109	TRUE	0.1826
CNAG_02114	443	836	735	673	693	623	562	645	630	723	713	650	653.93	612	695	1.133	0.18	1.574	0.115395340703667	0.155722159689203	0.0025	0.0099	0.0079	0.0079	TRUE	0.0565
CNAG_02115	927	1603	1394	363	359	409	1177	1237	1195	390	369	427	799.15	1203	395	0.329	-1.606	-14.421	3.81847236742197e-47	7.97675374368792e-46	0.0003	0.0096	0.0072	0.0072	TRUE	0.0554
CNAG_02116	163	254	235	244	267	307	207	196	201	262	275	320	243.59	201	286	1.42	0.506	3.575	0.000350406876692077	0.000727104913330371	0	0.0125	0.0103	0.0103	TRUE	0.1256
CNAG_02117	364	608	548	288	359	331	462	469	470	310	369	345	404.19	467	341	0.731	-0.452	-3.666	0.000246180373141224	0.000523391885754031	0.0001	0.0109	0.0084	0.0084	TRUE	0.0751
CNAG_02118	18	26	17	136	133	103	23	20	15	146	137	107	74.65	19	130	6.897	2.786	10.607	2.76217766596641e-26	2.73852476577889e-25	0	0.0219	0.0209	0.0209	TRUE	0.2562
CNAG_02119	119	205	205	150	182	171	151	158	176	161	187	178	168.63	162	175	1.084	0.116	0.745	0.4564381810388	0.524128492325889	0	0.0144	0.0115	0.0115	TRUE	0.0629
CNAG_02120	557	833	696	456	453	507	707	643	597	490	466	529	571.91	649	495	0.764	-0.388	-3.255	0.00113552980163733	0.00219615064410663	0.0039	0.0101	0.0084	0.0084	TRUE	0.0688
CNAG_02121	256	401	359	558	575	542	325	309	308	600	591	565	449.79	314	585	1.867	0.901	7.674	1.67247098103571e-14	8.7746922207795e-14	0	0.0106	0.0075	0.0075	TRUE	0.0106
CNAG_02122	127	216	240	204	200	249	161	167	206	219	206	260	203.06	178	228	1.279	0.355	2.25	0.0244204481226135	0.0380424358325137	0.0116	0.0134	0.013	0.013	TRUE	0.2085
CNAG_02123	180	240	241	150	152	150	229	185	207	161	156	156	182.39	207	158	0.768	-0.381	-2.486	0.0129135959728659	0.0212765977063789	0	0.0139	0.0113	0.0113	TRUE	0.096
CNAG_02124	157	271	235	198	187	163	199	209	201	213	192	170	197.51	203	192	0.942	-0.087	-0.581	0.561526080819287	0.623096923014385	0	0.0135	0.011	0.011	TRUE	0.1054
CNAG_02125	28	37	28	18	21	18	36	29	24	19	22	19	24.64	30	20	0.687	-0.542	-1.587	0.112454742911259	0.151873932152395	0	0.0495	0.0414	0.0414	TRUE	0.1748
CNAG_02126	459	742	557	310	398	422	583	572	478	333	409	440	469.26	544	394	0.725	-0.463	-3.383	0.000717422228278918	0.00142877878757239	0.0136	0.0105	0.0113	0.0113	TRUE	0.2094
CNAG_02127	222	419	331	179	192	234	282	323	284	192	197	244	253.81	296	211	0.712	-0.49	-3.361	0.00077551114121452	0.00153640272785278	0.0073	0.0124	0.0113	0.0113	TRUE	0.2009
CNAG_02128	2001	2942	2489	661	641	751	2540	2270	2134	710	659	783	1516.23	2315	717	0.31	-1.688	-14.86	6.01376982271636e-50	1.3294518336238e-48	0.0064	0.009	0.0084	0.0084	TRUE	0.0866
CNAG_02129	6578	10134	7311	17339	18566	16225	8351	7819	6268	18635	19096	16926	12849.24	7479	18219	2.436	1.285	10.951	6.53898905653548e-28	6.9252456194099e-27	0.0123	0.0085	0.0098	0.0098	TRUE	0.2453
CNAG_02130	1407	2115	2023	1468	1472	1425	1786	1632	1734	1578	1514	1487	1621.81	1717	1526	0.889	-0.17	-1.73	0.0836524432907875	0.116523213727441	0.001	0.009	0.0063	0.0063	TRUE	0.0233
CNAG_02131	163	290	317	407	406	409	207	224	272	437	418	427	330.69	234	427	1.817	0.862	6.325	2.53535148540292e-10	9.82916344880098e-10	0.0056	0.0114	0.0101	0.0101	TRUE	0.2216
CNAG_02132	63	104	103	239	198	221	80	80	88	257	204	231	156.6	83	231	2.775	1.472	8.693	3.53210784208437e-18	2.35393450431984e-17	0	0.0148	0.0127	0.0127	TRUE	0.0907
CNAG_02133	1521	2150	2032	2630	2845	2480	1931	1659	1742	2827	2926	2587	2278.66	1777	2780	1.566	0.647	6.19	6.02309704306296e-10	2.27062780911496e-09	0.0044	0.0088	0.0074	0.0074	TRUE	0.0676
CNAG_02134	426	720	738	443	453	483	541	556	633	476	466	504	529.17	577	482	0.835	-0.26	-2.19	0.0285206799934294	0.0437513507826446	0.0029	0.0103	0.0082	0.0082	TRUE	0.0872
CNAG_02135	145	225	219	181	176	188	184	174	188	195	181	196	186.19	182	191	1.049	0.069	0.468	0.639702100776767	0.695275266572171	0	0.0138	0.0103	0.0103	TRUE	0.0208
CNAG_02136	645	1033	822	326	344	414	819	797	705	350	354	432	576.12	774	379	0.49	-1.029	-8.131	4.24858593628931e-16	2.48689721771999e-15	0.0075	0.0101	0.0095	0.0095	TRUE	0.1731
CNAG_02137	344	695	560	210	181	218	437	536	480	226	186	227	348.73	484	213	0.439	-1.189	-8.536	1.38477117888662e-17	8.90712987097413e-17	0.0081	0.0113	0.0105	0.0105	TRUE	0.1345
CNAG_02138	186	344	302	125	119	124	236	265	259	134	122	129	191.1	253	128	0.506	-0.982	-6.502	7.90902261929849e-11	3.15759985461298e-10	0	0.0137	0.0105	0.0105	TRUE	0.0358
CNAG_02139	622	1027	781	856	870	813	790	792	670	920	895	848	819.1	751	888	1.184	0.243	2.146	0.0319027691104268	0.0484391677691322	0.0042	0.0096	0.008	0.008	TRUE	0.1078
CNAG_02140	1572	2429	2115	1039	1011	1226	1996	1874	1813	1117	1040	1279	1519.77	1894	1145	0.605	-0.726	-6.579	4.72131732716988e-11	1.92430302278625e-10	0.0058	0.009	0.0081	0.0081	TRUE	0.1253
CNAG_02141	158	289	249	146	145	173	201	223	213	157	149	180	187.26	212	162	0.762	-0.393	-2.589	0.00962103345731383	0.0161596458192552	0	0.0138	0.0111	0.0111	TRUE	0.1032
CNAG_02143	153	183	102	949	901	964	194	141	87	1020	927	1006	562.53	141	984	7.016	2.811	8.96	3.2600876630952e-19	2.32217506012547e-18	0.067	0.0102	0.0194	0.067	TRUE	1.1767
CNAG_02144	10868	17960	17370	2468	2730	2526	13797	13857	14893	2653	2808	2635	8440.42	14182	2699	0.19	-2.394	-25.906	5.77410841281383e-148	8.96430331089346e-146	0.0012	0.0085	0.0059	0.0059	TRUE	0.0235
CNAG_02145	426	625	593	388	395	471	541	482	508	417	406	491	474.35	510	438	0.86	-0.218	-1.751	0.0798851922032234	0.111777088885747	0.0047	0.0105	0.009	0.009	TRUE	0.1303
CNAG_02146	0	1	0	0	0	0	0	1	0	0	0	0	0.13	0	0	0.571	-0.809	-0.206	0.836841624275523	0.866656327384187	0	7.8789	9.1304	9.1304	TRUE	0.2656
CNAG_02147	51	98	95	97	99	122	65	76	81	104	102	127	92.53	74	111	1.492	0.577	2.943	0.00324701457570521	0.00589198675951585	0	0.0193	0.0166	0.0166	TRUE	0.1608
CNAG_02148	314	531	495	282	293	374	399	410	424	303	301	390	371.22	411	331	0.806	-0.311	-2.297	0.021614860651752	0.034078223048872	0.0081	0.0111	0.0104	0.0104	TRUE	0.272
CNAG_02149	358	482	377	324	331	345	454	372	323	348	340	360	366.36	383	349	0.916	-0.126	-0.897	0.369963395645555	0.438982101034356	0.0124	0.0111	0.0114	0.0114	TRUE	0.2846
CNAG_02150	154	179	135	100	95	95	196	138	116	107	98	99	125.61	150	101	0.685	-0.547	-2.783	0.00538573946348325	0.00946487941215696	0.0314	0.0164	0.0194	0.0194	TRUE	0.5039
CNAG_02151	346	547	507	585	622	533	439	422	435	629	640	556	520.08	432	608	1.409	0.494	4.229	2.34485274479073e-05	5.63045359236926e-05	0.0015	0.0103	0.0079	0.0079	TRUE	0.0662
CNAG_02152	176	311	263	533	564	549	223	240	225	573	580	573	402.42	229	575	2.501	1.322	10.847	2.0525162062117e-27	2.11155695852894e-26	0	0.0109	0.0077	0.0077	TRUE	0.0185
CNAG_02153	467	742	769	416	427	393	593	572	659	447	439	410	520.16	608	432	0.71	-0.494	-4.17	3.05240745594661e-05	7.2499983767633e-05	0.0025	0.0103	0.0081	0.0081	TRUE	0.0657
CNAG_02154	89	177	152	85	78	80	113	137	130	91	80	83	105.82	127	85	0.667	-0.584	-3.172	0.00151208807456145	0.00288038863283025	0	0.0179	0.0145	0.0145	TRUE	0.0776
CNAG_02155	4	3	2	0	0	0	5	2	2	0	0	0	1.52	3	0	0.066	-3.927	-2.489	0.0128155559648743	0.0211252564662298	0	0.6751	0.6327	0.6327	TRUE	0.3439
CNAG_02156	203	332	245	230	245	258	258	256	210	247	252	269	248.71	241	256	1.064	0.089	0.626	0.531518182522966	0.595213230297439	0.0039	0.0124	0.0105	0.0105	TRUE	0.1487
CNAG_02157	61	110	103	68	72	66	77	85	88	73	74	69	77.77	83	72	0.858	-0.221	-1.09	0.275804395089983	0.338426409710737	0	0.0214	0.0166	0.0166	TRUE	0.0314
CNAG_02159	94	127	140	115	125	122	119	98	120	124	129	127	119.47	112	127	1.13	0.177	1.01	0.312347110257637	0.377836569890192	0	0.0168	0.0137	0.0137	TRUE	0.1442
CNAG_02160	4	13	15	10	7	6	5	10	13	11	7	6	8.7	9	8	0.839	-0.253	-0.451	0.651748092428738	0.706344791270937	0	0.1248	0.1118	0.1118	TRUE	0.268
CNAG_02161	200	424	363	414	404	369	254	327	311	445	416	385	356.28	297	415	1.388	0.473	3.495	0.000473621908859882	0.000966919085302408	0.0074	0.0112	0.0103	0.0103	TRUE	0.1669
CNAG_02162	174	241	226	154	153	183	221	186	194	166	157	191	185.73	200	171	0.859	-0.218	-1.415	0.157128317973794	0.205463924211138	0.0034	0.0138	0.0117	0.0117	TRUE	0.1074
CNAG_02163	35	61	53	39	25	39	44	47	45	42	26	41	40.88	45	36	0.788	-0.343	-1.253	0.210365438413662	0.267002287217341	0	0.0331	0.0292	0.0292	TRUE	0.4587
CNAG_02164	141	251	212	596	584	502	179	194	182	641	601	524	386.56	185	589	3.176	1.667	12.484	9.17914038815006e-36	1.32563864675376e-34	0.0049	0.011	0.0094	0.0094	TRUE	0.1083
CNAG_02165	213	390	309	240	258	207	270	301	265	258	265	216	262.58	279	246	0.883	-0.18	-1.278	0.201267789702036	0.256430950582823	0.0046	0.0122	0.0105	0.0105	TRUE	0.13
CNAG_02166	641	1303	1191	945	960	790	814	1005	1021	1016	987	824	944.57	947	942	0.993	-0.009	-0.075	0.939961559756846	0.951805131144236	0.0128	0.0094	0.0104	0.0104	TRUE	0.1732
CNAG_02167	137	283	208	264	286	243	174	218	178	284	294	253	233.67	190	277	1.45	0.536	3.623	0.00029116074641206	0.000613032280623253	0.0067	0.0127	0.0114	0.0114	TRUE	0.1946
CNAG_02168	123	205	187	401	419	364	156	158	160	431	431	380	286.05	158	414	2.614	1.386	10.145	3.50078735542653e-24	3.16740111588326e-23	0	0.0119	0.0092	0.0092	TRUE	0.0602
CNAG_02169	124	223	150	60	53	53	157	172	129	64	55	55	105.4	153	58	0.38	-1.395	-6.998	2.60126627361789e-12	1.16826100690886e-11	0	0.018	0.0165	0.0165	TRUE	0.2164
CNAG_02170	53	91	51	47	31	36	67	70	44	51	32	38	50.2	60	40	0.663	-0.593	-2.216	0.0266759854561036	0.0412831120640334	0.0412	0.0285	0.0305	0.0305	TRUE	0.5546
CNAG_02171	152	276	258	158	129	140	193	213	221	170	133	146	179.28	209	150	0.713	-0.489	-3.117	0.0018293302338499	0.00343395296164569	0.0028	0.014	0.012	0.012	TRUE	0.1455
CNAG_02172	183	417	347	281	248	201	232	322	298	302	255	210	269.72	284	256	0.895	-0.16	-0.985	0.324736933242257	0.391023795342474	0.026	0.0121	0.0152	0.0152	TRUE	0.211
CNAG_02173	218	325	284	174	182	192	277	251	243	187	187	200	224.25	257	191	0.747	-0.42	-2.967	0.00300882140780562	0.00548086907645871	0	0.0129	0.0098	0.0098	TRUE	0.0453
CNAG_02174	903	1445	1256	795	755	795	1146	1115	1077	854	777	829	966.41	1113	820	0.737	-0.44	-4.235	2.28681840365577e-05	5.51014339166581e-05	0.0004	0.0094	0.0067	0.0067	TRUE	0.0257
CNAG_02175	183	371	315	589	580	539	232	286	270	633	597	562	430.09	263	597	2.26	1.176	9.223	2.8956873772977e-20	2.18327157553207e-19	0.0032	0.0107	0.009	0.009	TRUE	0.1027
CNAG_02176	175	318	300	1368	1573	1229	222	245	257	1470	1618	1282	849.17	241	1457	6.01	2.587	20.362	3.6231116401318e-92	1.90380581644157e-90	0.0087	0.0096	0.0093	0.0093	TRUE	0.0882
CNAG_02177	1043	1787	1523	1094	1081	1031	1324	1379	1306	1176	1112	1076	1228.64	1336	1121	0.839	-0.254	-2.528	0.0114770752593349	0.0190522238387646	0.0006	0.0092	0.0064	0.0064	TRUE	0.0217
CNAG_02178	209	330	299	191	194	168	265	255	256	205	200	175	226.06	259	193	0.748	-0.419	-2.963	0.00304960151947006	0.00554923494392647	0	0.0129	0.0099	0.0099	TRUE	0.0725
CNAG_02179	311	569	430	437	492	516	395	439	369	470	506	538	452.75	401	505	1.258	0.331	2.658	0.00786015705569871	0.0133697043942923	0.0043	0.0106	0.0089	0.0089	TRUE	0.0861
CNAG_02180	180	385	320	454	449	411	229	297	274	488	462	429	363.07	267	460	1.713	0.776	5.77	7.93968344891838e-09	2.73229106496531e-08	0.0062	0.0112	0.0101	0.0101	TRUE	0.1567
CNAG_02181	538	871	718	220	223	195	683	672	616	236	229	203	439.98	657	223	0.34	-1.557	-12.306	8.37183293066931e-35	1.17429139115815e-33	0.0017	0.0107	0.0085	0.0085	TRUE	0.0652
CNAG_02182	5480	8723	5157	21388	21423	24274	6957	6730	4421	22987	22035	25322	14742.15	6036	23448	3.885	1.958	13.53	1.04394821474662e-41	1.81918628952401e-40	0.0295	0.0084	0.015	0.015	TRUE	0.6694
CNAG_02183	221	464	385	251	285	251	281	358	330	270	293	262	298.9	323	275	0.848	-0.239	-1.726	0.0842917478417193	0.117294139235442	0.0059	0.0118	0.0104	0.0104	TRUE	0.1361
CNAG_02184	7	8	4	25	13	23	9	6	3	27	13	24	13.79	6	21	3.601	1.848	3.666	0.000246364558608396	0.000523457636035444	0	0.0818	0.0798	0.0798	TRUE	0.6056
CNAG_02185	107	158	147	125	115	101	136	122	126	134	118	105	123.63	128	119	0.936	-0.096	-0.553	0.58054131058292	0.640643780511979	0	0.0166	0.0137	0.0137	TRUE	0.1199
CNAG_02186	120	138	156	40	55	49	152	106	134	43	57	51	90.54	131	50	0.387	-1.369	-6.378	1.78910198805988e-10	6.99963097390436e-10	0.0169	0.0196	0.0191	0.0191	TRUE	0.1675
CNAG_02187	247	426	335	224	209	243	314	329	287	241	215	253	273.11	310	236	0.763	-0.391	-2.844	0.00446128955493661	0.00792383488033593	0.0024	0.0121	0.0098	0.0098	TRUE	0.0701
CNAG_02188	277	404	331	211	218	224	352	312	284	227	224	234	271.97	316	228	0.726	-0.463	-3.348	0.000813369885820612	0.00160442670806832	0.003	0.0121	0.01	0.01	TRUE	0.1027
CNAG_02189	828	1500	1375	1874	2091	1787	1051	1157	1179	2014	2151	1864	1569.4	1129	2010	1.778	0.83	7.87	3.54046265922556e-15	1.95670715413995e-14	0.0033	0.009	0.0073	0.0073	TRUE	0.0486
CNAG_02190	270	361	336	193	197	251	343	279	288	207	203	262	263.55	303	224	0.742	-0.43	-2.877	0.00402103050095785	0.00718296531172674	0.0122	0.0122	0.0122	0.0122	TRUE	0.2406
CNAG_02191	225	367	313	160	157	189	286	283	268	172	161	197	227.96	279	177	0.634	-0.657	-4.569	4.90153133414e-06	1.29026437547246e-05	0	0.0128	0.0102	0.0102	TRUE	0.1081
CNAG_02192	6	4	5	5	2	7	8	3	4	5	2	7	4.95	5	5	1.023	0.033	0.044	0.965116887334961	0.971946481781598	0	0.2127	0.1951	0.1951	TRUE	0.4064
CNAG_02193	206	305	295	26	33	24	262	235	253	28	34	25	139.45	250	29	0.116	-3.105	-14.534	7.35474578696314e-48	1.55542626844412e-46	0	0.0156	0.0129	0.0129	TRUE	0.1486
CNAG_02194	138	265	219	26	28	17	175	204	188	28	29	18	106.98	189	25	0.131	-2.934	-12.561	3.46937662362668e-36	5.14084852841515e-35	0	0.0178	0.0157	0.0157	TRUE	0.3752
CNAG_02195	42	73	64	20	20	12	53	56	55	21	21	13	36.52	55	18	0.331	-1.595	-5.195	2.04823251955571e-07	6.20736307934085e-07	0	0.0361	0.0305	0.0305	TRUE	0.3761
CNAG_02196	321	530	476	129	156	151	408	409	408	139	160	158	280.2	408	152	0.373	-1.423	-10.349	4.23071237532116e-25	3.9917121872678e-24	0	0.012	0.009	0.009	TRUE	0.0626
CNAG_02197	351	581	621	333	366	369	446	448	532	358	376	385	424.27	475	373	0.784	-0.351	-2.79	0.00527507228768329	0.00928472527625986	0.0043	0.0108	0.009	0.009	TRUE	0.1309
CNAG_02198	109	169	183	76	79	103	138	130	157	82	81	107	116.01	142	90	0.635	-0.655	-3.54	0.000400548362341622	0.000823148574956565	0.0078	0.0171	0.0155	0.0155	TRUE	0.269
CNAG_02199	63	124	96	115	120	106	80	96	82	124	123	111	102.59	86	119	1.378	0.463	2.509	0.0121138756722178	0.0200605781131927	0	0.0182	0.0147	0.0147	TRUE	0.1029
CNAG_02200	84	125	116	176	200	164	107	96	99	189	206	171	144.75	101	189	1.878	0.909	5.478	4.29239052442731e-08	1.38177755289175e-07	0	0.0154	0.0124	0.0124	TRUE	0.0718
CNAG_02201	49	90	82	76	99	73	62	69	70	82	102	76	76.94	67	87	1.28	0.357	1.707	0.0878457798596961	0.121669611156039	0	0.0215	0.0184	0.0184	TRUE	0.2269
CNAG_02202	577	942	940	399	445	394	733	727	806	429	458	411	593.8	755	433	0.573	-0.804	-6.985	2.85818569106362e-12	1.27944079001675e-11	0.0017	0.0101	0.0077	0.0077	TRUE	0.042
CNAG_02203	294	425	489	472	437	430	373	328	419	507	449	449	420.96	373	468	1.255	0.328	2.492	0.0127174817299659	0.0209693140936395	0.008	0.0108	0.0101	0.0101	TRUE	0.1423
CNAG_02204	162	310	320	225	253	190	206	239	274	242	260	198	236.58	240	233	0.969	-0.045	-0.289	0.772869189042799	0.814481553587066	0.0153	0.0127	0.0132	0.0132	TRUE	0.1925
CNAG_02205	95	154	135	124	133	113	121	119	116	133	137	118	123.85	119	129	1.093	0.129	0.757	0.449245709862482	0.516806575289764	0	0.0165	0.0128	0.0128	TRUE	0.0613
CNAG_02206	3	6	0	33	45	42	4	5	0	35	46	44	22.33	3	42	15.122	3.919	6.939	3.96105485241997e-12	1.75473188695725e-11	0	0.0537	0.0498	0.0498	TRUE	1.2347
CNAG_02207	134	227	195	220	214	241	170	175	167	236	220	251	203.4	171	236	1.381	0.465	3.212	0.00131610796352924	0.00252254026343104	0	0.0134	0.0101	0.0101	TRUE	0.0386
CNAG_02208	569	998	1114	277	277	206	722	770	955	298	285	215	540.83	816	266	0.325	-1.62	-10.935	7.82779589649845e-28	8.23908686733141e-27	0.0217	0.0102	0.0132	0.0132	TRUE	0.3138
CNAG_02209	897	1520	1523	687	741	692	1139	1173	1306	738	762	722	973.29	1206	741	0.614	-0.704	-6.557	5.49632888809158e-11	2.22689339469476e-10	0.0024	0.0094	0.0072	0.0072	TRUE	0.0636
CNAG_02210	230	367	311	338	369	326	292	283	267	363	380	340	320.78	281	361	1.288	0.366	2.856	0.00428995448982495	0.00763938454640101	0	0.0115	0.0087	0.0087	TRUE	0.0294
CNAG_02211	139	232	159	280	292	272	176	179	136	301	300	284	229.47	164	295	1.804	0.851	5.702	1.18225226960806e-08	4.01190524276834e-08	0.0056	0.0128	0.0114	0.0114	TRUE	0.2456
CNAG_02212	1257	2003	2058	935	1041	893	1596	1545	1764	1005	1071	932	1318.82	1635	1003	0.613	-0.706	-6.546	5.91757669532478e-11	2.38624358947837e-10	0.0041	0.0091	0.0076	0.0076	TRUE	0.0585
CNAG_02213	652	1126	1045	832	840	779	828	869	896	894	864	813	860.55	864	857	0.991	-0.013	-0.126	0.899365595797557	0.920108789110845	0.0006	0.0096	0.0069	0.0069	TRUE	0.0243
CNAG_02214	97	149	123	61	61	91	123	115	105	66	63	95	94.47	114	75	0.652	-0.617	-3.045	0.00233016596171477	0.00431598798385943	0.0151	0.0191	0.0184	0.0184	TRUE	0.5293
CNAG_02215	131	195	154	55	62	67	166	150	132	59	64	70	106.93	149	64	0.432	-1.212	-6.326	2.51844487159028e-10	9.76916349678207e-10	0	0.0178	0.0151	0.0151	TRUE	0.1121
CNAG_02216	200	449	381	531	663	503	254	346	327	571	682	525	450.72	309	593	1.907	0.931	6.447	1.13943884735407e-10	4.52003877251782e-10	0.018	0.0106	0.0126	0.0126	TRUE	0.2518
CNAG_02217	32	55	47	97	72	98	41	42	40	104	74	102	67.32	41	93	2.269	1.182	5.142	2.72488147833874e-07	8.1317891561957e-07	0	0.0234	0.0211	0.0211	TRUE	0.3208
CNAG_02218	79	192	141	85	94	96	100	148	121	91	97	100	109.58	123	96	0.773	-0.372	-1.958	0.0501812517067416	0.073120334984802	0.0129	0.0176	0.0167	0.0167	TRUE	0.2253
CNAG_02219	135	241	219	441	440	464	171	186	188	474	453	484	325.95	182	470	2.579	1.367	10.519	7.02501227550664e-26	6.81645722357753e-25	0	0.0115	0.0085	0.0085	TRUE	0.0226
CNAG_02220	75	161	175	181	219	178	95	124	150	195	225	186	162.49	123	202	1.623	0.698	3.989	6.63418239172099e-05	0.000150859187476185	0.0203	0.0146	0.0157	0.0157	TRUE	0.3257
CNAG_02221	173	238	206	298	306	261	220	184	177	320	315	272	247.86	194	302	1.574	0.655	4.504	6.65813258680708e-06	1.7223083368395e-05	0.0056	0.0125	0.011	0.011	TRUE	0.1367
CNAG_02222	288	456	406	316	350	338	366	352	348	340	360	353	352.96	355	351	0.989	-0.016	-0.134	0.893371737672095	0.915197261331165	0	0.0112	0.008	0.008	TRUE	0.0087
CNAG_02223	407	724	578	845	788	680	517	559	496	908	811	709	666.49	524	809	1.544	0.627	5.075	3.87284622735397e-07	1.14278240082311e-06	0.0083	0.0099	0.0094	0.0094	TRUE	0.1312
CNAG_02224	72	141	131	102	113	117	91	109	112	110	116	122	110.07	104	116	1.106	0.145	0.809	0.418307290253647	0.48737115806288	0	0.0176	0.0141	0.0141	TRUE	0.0938
CNAG_02225	55	99	57	287	342	277	70	76	49	308	352	289	190.71	65	316	4.875	2.285	12.763	2.64859252070066e-37	4.07489538488879e-36	0.0172	0.0137	0.0142	0.0142	TRUE	0.4736
CNAG_02226	337	445	316	2151	2201	2209	428	343	271	2312	2264	2304	1320.36	347	2293	6.643	2.732	20.017	3.94365332017063e-89	1.88385285525074e-87	0.0231	0.0091	0.0118	0.0118	TRUE	0.4369
CNAG_02227	196	302	256	190	194	229	249	233	219	204	200	239	223.99	234	214	0.919	-0.122	-0.847	0.397204169125975	0.466849807791443	0.0019	0.0129	0.0106	0.0106	TRUE	0.1112
CNAG_02228	218	283	217	171	184	208	277	218	186	184	189	217	211.86	227	197	0.872	-0.197	-1.204	0.228727714308469	0.287530183371578	0.0193	0.0132	0.0145	0.0145	TRUE	0.3496
CNAG_02229	258	453	359	331	367	406	328	350	308	356	377	424	356.94	329	386	1.174	0.232	1.787	0.0739333999700843	0.104153238852474	0.0035	0.0112	0.0093	0.0093	TRUE	0.0849
CNAG_02230	2442	3602	2704	15423	16105	15401	3100	2779	2318	16576	16565	16066	9567.47	2732	16402	6.007	2.587	22.858	1.21289086902804e-115	9.00571470253322e-114	0.0102	0.0085	0.009	0.009	TRUE	0.2139
CNAG_02231	400	611	498	297	312	320	508	471	427	319	321	334	396.69	469	325	0.694	-0.527	-4.214	2.50644867237351e-05	6.00334883624946e-05	0.0022	0.0109	0.0086	0.0086	TRUE	0.0709
CNAG_02232	334	629	549	300	315	345	424	485	471	322	324	360	397.73	460	335	0.727	-0.459	-3.678	0.000235412274844914	0.000501122234174387	0.0017	0.0109	0.0086	0.0086	TRUE	0.0503
CNAG_02233	283	532	436	326	337	323	359	410	374	350	347	337	362.92	381	345	0.902	-0.149	-1.196	0.231716237435167	0.290805367980824	0	0.0112	0.0084	0.0084	TRUE	0.0539
CNAG_02234	6903	11162	9887	1408	1773	1573	8764	8612	8477	1513	1824	1641	5138.39	8618	1659	0.193	-2.376	-23.499	4.20866365147352e-122	3.93827142509803e-120	0.004	0.0086	0.007	0.007	TRUE	0.0907
CNAG_02235	107	196	195	36	50	29	136	151	167	39	51	30	95.77	151	40	0.264	-1.92	-8.8	1.36322551924455e-18	9.32151503699651e-18	0.0113	0.0189	0.0181	0.0181	TRUE	0.4452
[truncated: 4,854 more rows]
