# Supplementary material for: Alternative TSS use is widespread in Cryptococcus fungi in response to environmental cues and regulated genome-wide by the transcription factor Tur1
Source: PLoS Biol. 2024 Jul 25;22(7):e3002724. doi: 10.1371/journal.pbio.3002724 (PMC11302930; doi:10.1371/journal.pbio.3002724)
Supplement: S1 Data — (ZIP) [file pbio.3002724.s021.zip › S1_Data/data for figure 9/WTS30vsWTE30.complete.xlsx]

## Sheet: WTS30vsWTE30.complete
Id	WT_Expo30_a	WT_Expo30_b	WT_Expo30_c	WT_Stat30_a	WT_Stat30_b	WT_Stat30_c	norm.WT_Expo30_a	norm.WT_Expo30_b	norm.WT_Expo30_c	norm.WT_Stat30_a	norm.WT_Stat30_b	norm.WT_Stat30_c	baseMean	WTE30	WTS30	FoldChange	log2FoldChange	stat	pvalue	padj	dispGeneEst	dispFit	dispMAP	dispersion	betaConv	maxCooks
CNAG_00002	863	810	948	67	55	58	863	810	948	67	55	58	466.83	874	60	0.069	-3.864	-12.858	7.79293216652445e-38	1.47373006082496e-35	0	0.0829	0.0562	0.0562	TRUE	0.0901
CNAG_00003	634	344	407	112	93	112	634	344	407	112	93	112	283.67	462	106	0.229	-2.127	-6.227	4.76402942190126e-10	1.24792275122369e-09	0.0563	0.0897	0.0783	0.0783	TRUE	0.5264
CNAG_00004	1674	1303	1415	810	621	539	1674	1303	1415	810	621	539	1060.33	1464	657	0.449	-1.157	-3.985	6.74970230495617e-05	9.36457576770769e-05	0.0292	0.0771	0.0596	0.0596	TRUE	0.4924
CNAG_00005	1311	806	902	8	14	8	1311	806	902	8	14	8	508.17	1006	10	0.01	-6.653	-15.871	1.00626248116477e-56	2.28354499058992e-53	0.059	0.0821	0.0761	0.0761	TRUE	0.4785
CNAG_00006	9111	4985	5180	1587	1447	1291	9111	4985	5180	1587	1447	1291	3933.5	6425	1442	0.224	-2.156	-6.875	6.20101703711512e-12	2.27459719766594e-11	0.0703	0.0737	0.0705	0.0705	TRUE	1.6315
CNAG_00007	6404	3865	4440	1028	837	865	6404	3865	4440	1028	837	865	2906.5	4903	910	0.186	-2.43	-8.224	1.97233740934129e-16	1.77380093564009e-15	0.0423	0.0742	0.0623	0.0623	TRUE	0.441
CNAG_00008	4567	2516	2576	764	696	580	4567	2516	2576	764	696	580	1949.83	3220	680	0.211	-2.243	-7.017	2.27242850989819e-12	9.0260754348815e-12	0.0737	0.075	0.0728	0.0728	TRUE	1.6291
CNAG_00009	2212	1438	1498	342	277	234	2212	1438	1498	342	277	234	1000.17	1716	284	0.166	-2.593	-8.414	3.9506696578205e-17	4.12517776540521e-16	0.0467	0.0774	0.0664	0.0664	TRUE	0.772
CNAG_00010	2385	1387	1908	780	606	551	2385	1387	1908	780	606	551	1269.5	1893	646	0.341	-1.552	-5.026	5.01572678219244e-07	8.60127655747258e-07	0.0503	0.0763	0.0677	0.0677	TRUE	0.0932
CNAG_00011	2015	1231	1419	1570	1287	1178	2015	1231	1419	1570	1287	1178	1450	1555	1345	0.865	-0.209	-0.698	0.485482890095697	0.505918799291521	0.0449	0.0759	0.0642	0.0642	TRUE	0.8074
CNAG_00012	4207	1622	1756	591	595	513	4207	1622	1756	591	595	513	1547.33	2528	566	0.224	-2.158	-5.807	6.35661532840286e-09	1.39374676830166e-08	0.1479	0.0757	0.0985	0.0985	TRUE	4.0922
CNAG_00013	1655	614	801	486	430	423	1655	614	801	486	430	423	734.83	1023	446	0.436	-1.197	-3.234	0.00121910808990179	0.00153584157587924	0.1355	0.0791	0.0971	0.0971	TRUE	1.0847
CNAG_00014	975	776	818	300	254	219	975	776	818	300	254	219	557	856	258	0.301	-1.733	-5.967	2.41727650695759e-09	5.64556379395104e-09	0.0161	0.0812	0.0582	0.0582	TRUE	0.2307
CNAG_00015	439	321	430	340	282	237	439	321	430	340	282	237	341.5	397	286	0.722	-0.47	-1.518	0.1289334219554	0.142058381076608	0.0277	0.0867	0.0661	0.0661	TRUE	0.3209
CNAG_00016	4636	2519	2881	594	482	578	4636	2519	2881	594	482	578	1948.33	3345	551	0.165	-2.601	-8.314	9.22745586693424e-17	8.91071199178558e-16	0.0617	0.075	0.0695	0.0695	TRUE	0.795
CNAG_00017	1259	723	639	333	309	284	1259	723	639	333	309	284	591.17	874	309	0.353	-1.501	-4.524	6.0562676168162e-06	9.28627701245151e-06	0.074	0.0807	0.0771	0.0771	TRUE	1.773
CNAG_00018	3596	1895	2261	772	681	538	3596	1895	2261	772	681	538	1623.83	2584	664	0.257	-1.961	-6.073	1.25402429085278e-09	3.06189614750225e-09	0.0744	0.0755	0.0742	0.0742	TRUE	0.5562
CNAG_00019	6120	3813	4726	952	818	736	6120	3813	4726	952	818	736	2860.83	4886	835	0.171	-2.548	-8.744	2.25297297086219e-18	3.03727524467916e-17	0.036	0.0742	0.0605	0.0605	TRUE	0.1151
CNAG_00020	3982	1272	1236	646	619	519	3982	1272	1236	646	619	519	1379	2163	595	0.275	-1.863	-4.486	7.26568201917701e-06	1.10808161260209e-05	0.2336	0.076	0.1232	0.1232	TRUE	6.55
CNAG_00021	2056	519	677	174	137	127	2056	519	677	174	137	127	615	1084	146	0.135	-2.892	-6.494	8.34610482510752e-11	2.48448979664766e-10	0.2796	0.0804	0.1391	0.1391	TRUE	2.2511
CNAG_00022	1548	766	1269	462	382	375	1548	766	1269	462	382	375	800.33	1194	406	0.34	-1.555	-4.777	1.77820720092448e-06	2.86940853849107e-06	0.0673	0.0786	0.0748	0.0748	TRUE	0.1949
CNAG_00023	524	301	302	458	377	313	524	301	302	458	377	313	379.17	376	383	1.019	0.027	0.079	0.937127251697916	0.942109026810309	0.068	0.0853	0.0795	0.0795	TRUE	1.0055
CNAG_00024	39336	26011	25387	5084	4572	3494	39336	26011	25387	5084	4572	3494	17314	30245	4383	0.145	-2.787	-9.312	1.26002816303742e-20	2.53795021714757e-19	0.0509	0.0728	0.0644	0.0644	TRUE	0.8464
CNAG_00025	2750	1806	1651	1575	1305	1093	2750	1806	1651	1575	1305	1093	1696.67	2069	1324	0.64	-0.644	-2.087	0.0369046207607293	0.0421837908225394	0.057	0.0754	0.0679	0.0679	TRUE	1.0035
CNAG_00026	10009	6057	6836	1204	1106	925	10009	6057	6836	1204	1106	925	4356.17	7634	1078	0.141	-2.824	-9.507	1.96190671515042e-21	4.54308194447076e-20	0.0454	0.0736	0.063	0.063	TRUE	0.5572
CNAG_00027	1980	1104	1042	576	583	485	1980	1104	1042	576	583	485	961.67	1375	548	0.398	-1.328	-4.079	4.517325516689e-05	6.38976773688317e-05	0.0701	0.0776	0.075	0.075	TRUE	1.7798
CNAG_00028	1223	836	976	447	374	339	1223	836	976	447	374	339	699.17	1012	387	0.382	-1.388	-4.714	2.42432815855832e-06	3.87710267875617e-06	0.0262	0.0795	0.0606	0.0606	TRUE	0.2012
CNAG_00029	250	142	168	77	64	53	250	142	168	77	64	53	125.67	187	65	0.346	-1.529	-4.044	5.26162275153157e-05	7.38579952421174e-05	0.0545	0.1112	0.0927	0.0927	TRUE	0.5095
CNAG_00030	403	145	180	57	49	41	403	145	180	57	49	41	145.83	243	49	0.202	-2.308	-5.322	1.02888831502042e-07	1.92014025456662e-07	0.1612	0.1059	0.1233	0.1233	TRUE	1.4264
CNAG_00031	1773	1107	1208	449	413	350	1773	1107	1208	449	413	350	883.33	1363	404	0.296	-1.754	-5.796	6.79112049441427e-09	1.48043382407853e-08	0.04	0.078	0.0644	0.0644	TRUE	0.8348
CNAG_00032	148	78	101	40	33	30	148	78	101	40	33	30	71.67	109	34	0.315	-1.667	-3.886	0.000101794864095257	0.000139020949801506	0.0568	0.1404	0.1134	0.1134	TRUE	0.2338
CNAG_00034	71644	42199	43612	3803	3684	3799	71644	42199	43612	3803	3684	3799	28123.5	52485	3762	0.072	-3.802	-12.831	1.09652400463343e-37	1.91413728808831e-35	0.05	0.0727	0.0631	0.0631	TRUE	1.2487
CNAG_00035	835	521	477	510	499	355	835	521	477	510	499	355	532.83	611	455	0.744	-0.426	-1.298	0.194178040010213	0.210940497269751	0.0663	0.0816	0.0758	0.0758	TRUE	1.2105
CNAG_00036	3243	1990	1527	1090	1057	1171	3243	1990	1527	1090	1057	1171	1679.67	2253	1106	0.491	-1.027	-3.167	0.00154071449693184	0.00192674215560469	0.078	0.0754	0.0751	0.0751	TRUE	0.4671
CNAG_00038	2335	1603	1964	849	844	815	2335	1603	1964	849	844	815	1401.67	1967	836	0.425	-1.235	-4.467	7.93498504115618e-06	1.20502739594449e-05	0.0163	0.076	0.0542	0.0542	TRUE	0.0969
CNAG_00039	2422	1406	1502	1042	972	770	2422	1406	1502	1042	972	770	1352.33	1777	928	0.522	-0.937	-3	0.00270053960959153	0.00332404152270822	0.0602	0.0761	0.0695	0.0695	TRUE	1.2197
CNAG_00040	10002	7018	6308	3601	3233	2792	10002	7018	6308	3601	3233	2792	5492.33	7776	3209	0.413	-1.277	-4.398	1.09025258133505e-05	1.63670111879361e-05	0.0394	0.0734	0.0605	0.0605	TRUE	0.7658
CNAG_00043	2233	1489	1456	620	469	463	2233	1489	1456	620	469	463	1121.67	1726	517	0.3	-1.738	-5.736	9.68717283775967e-09	2.06417128887223e-08	0.0453	0.0768	0.0649	0.0649	TRUE	0.7974
CNAG_00044	7006	4212	3518	879	748	731	7006	4212	3518	879	748	731	2849	4912	786	0.16	-2.644	-8.272	1.31926604039112e-16	1.23035112369626e-15	0.0748	0.0742	0.0729	0.0729	TRUE	0.5637
CNAG_00045	634	342	347	166	166	164	634	342	347	166	166	164	303.17	441	165	0.375	-1.415	-4.135	3.54345229949992e-05	5.06696560701438e-05	0.0656	0.0885	0.0803	0.0803	TRUE	1.6993
CNAG_00046	9032	6211	6429	1447	1187	1136	9032	6211	6429	1447	1187	1136	4240.33	7224	1257	0.174	-2.523	-8.869	7.41252478667171e-19	1.08759630921683e-17	0.0317	0.0737	0.0579	0.0579	TRUE	0.5852
CNAG_00047	2332	1527	1198	2074	1861	1712	2332	1527	1198	2074	1861	1712	1784	1686	1882	1.117	0.159	0.508	0.611755149296091	0.63008003879089	0.061	0.0752	0.0703	0.0703	TRUE	0.7943
CNAG_00048	219	99	94	64	67	64	219	99	94	64	67	64	101.17	137	65	0.473	-1.079	-2.543	0.0109991391563965	0.0130094057291083	0.1161	0.1206	0.1185	0.1185	TRUE	2.8046
CNAG_00049	551	168	250	94	96	88	551	168	250	94	96	88	207.83	323	93	0.287	-1.801	-4.251	2.12788322297489e-05	3.11005345255755e-05	0.1855	0.0959	0.1225	0.1225	TRUE	0.5916
CNAG_00050	1887	1443	1273	328	255	262	1887	1443	1273	328	255	262	908	1534	282	0.184	-2.446	-8.296	1.07850805721154e-16	1.02120762913716e-15	0.0284	0.0779	0.0605	0.0605	TRUE	0.2788
CNAG_00051	5696	3740	3944	1886	1648	1324	5696	3740	3944	1886	1648	1324	3039.67	4460	1619	0.363	-1.462	-4.938	7.90193584688022e-07	1.32666779890408e-06	0.0436	0.0741	0.0627	0.0627	TRUE	0.716
CNAG_00052	6657	2810	2146	851	761	1129	6657	2810	2146	851	761	1129	2392.33	3871	914	0.236	-2.083	-5.278	1.30411444626491e-07	2.40086834780192e-07	0.1956	0.0745	0.1116	0.1116	TRUE	1.2373
CNAG_00053	1025	536	637	228	188	194	1025	536	637	228	188	194	468	733	203	0.278	-1.849	-5.58	2.40297561415744e-08	4.8372140689485e-08	0.063	0.0829	0.076	0.076	TRUE	0.6335
CNAG_00054	2231	1534	1035	1434	1383	1316	2231	1534	1035	1434	1383	1316	1488.83	1600	1378	0.861	-0.216	-0.669	0.503640349767254	0.523878304234602	0.0704	0.0758	0.0744	0.0744	TRUE	0.2546
CNAG_00055	3247	1920	2103	663	624	570	3247	1920	2103	663	624	570	1521.17	2423	619	0.255	-1.969	-6.543	6.04746051876011e-11	1.84128404345791e-10	0.0454	0.0757	0.0643	0.0643	TRUE	1.072
CNAG_00056	3096	1789	1640	650	590	512	3096	1789	1640	650	590	512	1379.5	2175	584	0.269	-1.897	-5.9	3.62516428580772e-09	8.25974513312549e-09	0.0732	0.076	0.0734	0.0734	TRUE	1.6619
CNAG_00057	37451	16754	10906	7334	6951	7906	37451	16754	10906	7334	6951	7906	14550.33	21704	7397	0.341	-1.553	-3.978	6.95609279350887e-05	9.64109929523786e-05	0.2085	0.0728	0.1097	0.1097	TRUE	0.5991
CNAG_00058	12793	7206	7929	1473	1400	1363	12793	7206	7929	1473	1400	1363	5360.67	9309	1412	0.152	-2.721	-9.027	1.7652977225234e-19	2.93842222370154e-18	0.0534	0.0734	0.0651	0.0651	TRUE	1.3093
CNAG_00059	145	81	209	110	93	69	145	81	209	110	93	69	117.83	145	91	0.625	-0.677	-1.62	0.105253862062287	0.116685929477292	0.1243	0.1138	0.1171	0.1171	TRUE	0.1217
CNAG_00060	2148	624	918	383	389	355	2148	624	918	383	389	355	802.83	1230	376	0.305	-1.711	-4.248	2.16068172640343e-05	3.15460458789504e-05	0.1982	0.0786	0.1152	0.1152	TRUE	0.7648
CNAG_00061	83190	44078	43020	12238	12082	9746	83190	44078	43020	12238	12082	9746	34059	56763	11355	0.2	-2.322	-7.183	6.82146346606463e-13	3.03136574914935e-12	0.0888	0.0727	0.0752	0.0752	TRUE	2.0312
CNAG_00062	10561	8282	7538	1514	1367	1117	10561	8282	7538	1514	1367	1117	5063.17	8794	1333	0.152	-2.722	-9.697	3.10466629144645e-22	8.19246826053001e-21	0.0255	0.0735	0.0564	0.0564	TRUE	0.3445
CNAG_00063	1889	1172	1423	208	147	129	1889	1172	1423	208	147	129	828	1495	161	0.108	-3.212	-9.987	1.73876611936868e-23	6.07052294392921e-22	0.0574	0.0784	0.0711	0.0711	TRUE	0.163
CNAG_00064	3633	2588	3376	660	484	563	3633	2588	3376	660	484	563	1884	3199	569	0.178	-2.491	-8.742	2.30008950360692e-18	3.08856200010965e-17	0.0249	0.0751	0.0575	0.0575	TRUE	0.3393
CNAG_00065	18780	9014	10047	2587	2435	2053	18780	9014	10047	2587	2435	2053	7486	12614	2358	0.187	-2.419	-7.337	2.18049243391831e-13	1.0695095453974e-12	0.0969	0.0732	0.0781	0.0781	TRUE	2.2361
CNAG_00066	4954	2716	2264	1797	1600	1457	4954	2716	2264	1797	1600	1457	2464.67	3311	1618	0.489	-1.033	-3.092	0.00198722002346381	0.00246609440753584	0.0995	0.0745	0.08	0.08	TRUE	1.3471
CNAG_00067	4875	4089	4972	855	667	711	4875	4089	4972	855	667	711	2694.83	4645	744	0.16	-2.642	-9.807	1.05387127438842e-22	3.0273230531799e-21	0.013	0.0743	0.0515	0.0515	TRUE	0.2005
CNAG_00068	762	528	637	444	385	297	762	528	637	444	385	297	508.83	642	375	0.584	-0.775	-2.532	0.0113275591487316	0.0133862216081522	0.0329	0.0821	0.0654	0.0654	TRUE	0.1732
CNAG_00069	72	55	73	59	49	30	72	55	73	59	49	30	56.33	67	46	0.69	-0.535	-1.203	0.229039592572875	0.246998502492655	0.0443	0.1588	0.1244	0.1244	TRUE	0.6645
CNAG_00070	3285	1500	1553	1115	990	796	3285	1500	1553	1115	990	796	1539.83	2113	967	0.458	-1.127	-3.204	0.00135464484015677	0.00169935914350236	0.1152	0.0757	0.0885	0.0885	TRUE	2.853
CNAG_00072	9897	6481	5822	1912	1671	1637	9897	6481	5822	1912	1671	1637	4570	7400	1740	0.235	-2.088	-7.042	1.90118114200186e-12	7.71349297660824e-12	0.0469	0.0736	0.063	0.063	TRUE	1.0085
CNAG_00073	11194	7361	6406	1814	1598	1407	11194	7361	6406	1814	1598	1407	4963.33	8320	1606	0.193	-2.373	-7.842	4.42950845721041e-15	3.04915000775414e-14	0.0539	0.0735	0.0656	0.0656	TRUE	0.5929
CNAG_00074	10532	7209	6291	2690	2278	2408	10532	7209	6291	2690	2278	2408	5234.67	8011	2459	0.307	-1.704	-5.825	5.72012329018714e-09	1.26519166210507e-08	0.0421	0.0734	0.0614	0.0614	TRUE	0.5928
CNAG_00075	6956	3441	3840	754	658	668	6956	3441	3840	754	658	668	2719.5	4746	693	0.146	-2.775	-8.541	1.3268717091637e-17	1.53367446451383e-16	0.0839	0.0743	0.0752	0.0752	TRUE	1.8591
CNAG_00076	2768	1738	1687	480	452	411	2768	1738	1687	480	452	411	1256	2064	448	0.217	-2.205	-7.291	3.06558082365007e-13	1.45438844929684e-12	0.0446	0.0764	0.0646	0.0646	TRUE	1.0763
CNAG_00077	10897	5822	4875	4967	4341	3716	10897	5822	4875	4967	4341	3716	5769.67	7198	4341	0.603	-0.729	-2.152	0.0313650635198294	0.0360698230478038	0.1113	0.0734	0.0826	0.0826	TRUE	1.8031
CNAG_00078	2314	1475	1490	548	468	473	2314	1475	1490	548	468	473	1128	1760	496	0.282	-1.826	-6.116	9.61581460012927e-10	2.39270708324854e-09	0.0394	0.0768	0.063	0.063	TRUE	0.9173
CNAG_00079	2172	1301	1326	152	131	103	2172	1301	1326	152	131	103	864.17	1600	129	0.08	-3.636	-11.148	7.28645812302536e-29	4.72440065729111e-27	0.06	0.0781	0.0725	0.0725	TRUE	1.1816
CNAG_00080	93	64	94	53	45	34	93	64	94	53	45	34	63.83	84	44	0.526	-0.927	-2.192	0.0283885967288707	0.0327464531565829	0.0296	0.1487	0.1116	0.1116	TRUE	0.3988
CNAG_00081	6639	4338	4141	987	883	827	6639	4338	4141	987	883	827	2969.17	5039	899	0.178	-2.487	-8.465	2.56270714913372e-17	2.77817042536662e-16	0.0411	0.0741	0.0615	0.0615	TRUE	0.94
CNAG_00082	2676	1428	1493	574	513	505	2676	1428	1493	574	513	505	1198.17	1866	531	0.284	-1.814	-5.652	1.58830343887378e-08	3.27969966995835e-08	0.0716	0.0766	0.073	0.073	TRUE	1.7452
CNAG_00083	3077	2323	2220	792	676	619	3077	2323	2220	792	676	619	1617.83	2540	696	0.274	-1.868	-6.625	3.46772533280206e-11	1.10525627648485e-10	0.0236	0.0755	0.0564	0.0564	TRUE	0.415
CNAG_00084	7503	4355	4473	977	854	760	7503	4355	4473	977	854	760	3153.67	5444	864	0.159	-2.656	-8.607	7.4911812253614e-18	9.18918230310998e-17	0.0607	0.0741	0.068	0.068	TRUE	1.3355
CNAG_00085	929	834	964	192	148	168	929	834	964	192	148	168	539.17	909	169	0.186	-2.424	-8.497	1.95165151030341e-17	2.17460613455738e-16	0.0059	0.0815	0.0552	0.0552	TRUE	0.1464
CNAG_00086	1854	1261	1448	310	278	256	1854	1261	1448	310	278	256	901.17	1521	281	0.185	-2.435	-8.418	3.82065456270922e-17	4.00169480968067e-16	0.0235	0.0779	0.0582	0.0582	TRUE	0.2057
CNAG_00087	4897	2762	2310	864	716	711	4897	2762	2310	864	716	711	2043.33	3323	764	0.23	-2.121	-6.406	1.49510227077621e-10	4.25173611505615e-10	0.0917	0.0749	0.0782	0.0782	TRUE	0.8444
CNAG_00088	9888	8910	9643	2462	2037	1884	9888	8910	9643	2462	2037	1884	5804	9480	2128	0.224	-2.156	-8.201	2.37852961744333e-16	2.1112163801244e-15	0.0109	0.0733	0.0495	0.0495	TRUE	0.2288
CNAG_00089	1586	986	1403	491	385	370	1586	986	1403	491	385	370	870.17	1325	415	0.313	-1.674	-5.52	3.38910437248912e-08	6.70922435821631e-08	0.04	0.0781	0.0647	0.0647	TRUE	0.2733
CNAG_00090	2703	1776	1771	374	314	351	2703	1776	1771	374	314	351	1214.83	2083	346	0.166	-2.589	-8.744	2.25222380743712e-18	3.03727524467916e-17	0.0345	0.0765	0.0615	0.0615	TRUE	0.8196
CNAG_00091	121209	58614	30537	29022	26593	28539	121209	58614	30537	29022	26593	28539	49085.67	70120	28051	0.4	-1.322	-3.278	0.00104524607950698	0.00132243733679307	0.2201	0.0726	0.1171	0.1171	TRUE	0.2983
CNAG_00092	7938	3523	4198	1230	1172	1160	7938	3523	4198	1230	1172	1160	3203.5	5220	1187	0.227	-2.136	-6.362	1.99226146615719e-10	5.54736853235097e-10	0.1035	0.074	0.0807	0.0807	TRUE	1.1245
CNAG_00093	29119	12773	8306	4834	4639	4968	29119	12773	8306	4834	4639	4968	10773.17	16733	4814	0.288	-1.797	-4.57	4.88492083902638e-06	7.55487075694948e-06	0.2148	0.073	0.1114	0.1114	TRUE	0.5859
CNAG_00094	1619	860	533	214	210	165	1619	860	533	214	210	165	600.17	1004	196	0.196	-2.354	-6.072	1.26406032599691e-09	3.08117533096562e-09	0.159	0.0806	0.1053	0.1053	TRUE	0.2326
CNAG_00095	913	597	845	386	316	259	913	597	845	386	316	259	552.67	785	320	0.408	-1.293	-4.154	3.26694262125225e-05	4.69722183009193e-05	0.0419	0.0813	0.0676	0.0676	TRUE	0.5211
CNAG_00096	1153	583	621	230	184	189	1153	583	621	230	184	189	493.33	786	201	0.256	-1.967	-5.735	9.75338579543405e-09	2.0763305345627e-08	0.0809	0.0824	0.0816	0.0816	TRUE	1.9862
CNAG_00097	1193	772	755	760	639	497	1193	772	755	760	639	497	769.33	907	632	0.697	-0.521	-1.647	0.0995742930414397	0.110623659762748	0.0571	0.0788	0.0707	0.0707	TRUE	0.7441
CNAG_00098	2894	1515	1333	569	531	556	2894	1515	1333	569	531	556	1233	1914	552	0.288	-1.794	-5.316	1.06004823411368e-07	1.97558400707526e-07	0.0898	0.0765	0.0809	0.0809	TRUE	2.2263
CNAG_00099	2136	1548	1809	400	359	300	2136	1548	1809	400	359	300	1092	1831	353	0.193	-2.375	-8.316	9.13276840697495e-17	8.83180217538146e-16	0.0206	0.077	0.0571	0.0571	TRUE	0.0896
CNAG_00100	18453	9079	9762	1214	1122	1057	18453	9079	9762	1214	1122	1057	6781.17	12431	1131	0.091	-3.458	-10.615	2.54472300521041e-26	1.30259204657688e-24	0.0901	0.0732	0.076	0.076	TRUE	2.1953
CNAG_00101	1982	1380	2231	375	342	275	1982	1380	2231	375	342	275	1097.5	1864	331	0.177	-2.495	-8.233	1.82118515200923e-16	1.65757065706937e-15	0.0413	0.0769	0.0644	0.0644	TRUE	0.2419
CNAG_00104	13343	7356	8262	3789	3414	2939	13343	7356	8262	3789	3414	2939	6517.17	9654	3381	0.35	-1.514	-4.909	9.17038789997304e-07	1.52794911461127e-06	0.0635	0.0733	0.0683	0.0683	TRUE	1.3657
CNAG_00106	7753	5374	4994	1162	935	842	7753	5374	4994	1162	935	842	3510	6040	980	0.162	-2.624	-8.872	7.20701258000244e-19	1.05972660139647e-17	0.0439	0.0739	0.0625	0.0625	TRUE	0.7506
CNAG_00107	12731	4929	4170	1042	1007	1032	12731	4929	4170	1042	1007	1032	4151.83	7277	1027	0.141	-2.825	-7.277	3.41439299911623e-13	1.60422274244191e-12	0.2114	0.0737	0.108	0.108	TRUE	3.0951
CNAG_00108	6785	2953	3311	766	751	722	6785	2953	3311	766	751	722	2548	4350	746	0.172	-2.543	-7.384	1.53692196589773e-13	7.87311116917361e-13	0.1177	0.0744	0.0847	0.0847	TRUE	2.9221
CNAG_00109	4323	1359	2156	611	530	468	4323	1359	2156	611	530	468	1574.5	2613	536	0.205	-2.284	-5.932	2.99285192908494e-09	6.8998767129056e-09	0.1796	0.0756	0.1057	0.1057	TRUE	0.3076
CNAG_00110	2330	1305	1445	177	125	140	2330	1305	1445	177	125	140	920.33	1693	147	0.087	-3.523	-10.772	4.65986735072727e-27	2.57921763607734e-25	0.064	0.0778	0.0734	0.0734	TRUE	1.1349
CNAG_00111	6688	4036	4098	1076	883	827	6688	4036	4098	1076	883	827	2934.67	4941	929	0.188	-2.411	-7.905	2.68260453303006e-15	1.93056782884447e-14	0.0559	0.0742	0.0664	0.0664	TRUE	1.1667
CNAG_00115	28314	13762	9243	1630	1508	1584	28314	13762	9243	1630	1508	1584	9340.17	17106	1574	0.092	-3.442	-9.223	2.90196617340488e-20	5.5496027271181e-19	0.1699	0.073	0.1	0.1	TRUE	0.3371
CNAG_00116	73064	30459	32235	2936	3141	2958	73064	30459	32235	2936	3141	2958	24132.17	45253	3012	0.067	-3.909	-11.08	1.5727865997489e-28	9.64642447845993e-27	0.1423	0.0727	0.0895	0.0895	TRUE	3.5391
CNAG_00117	5688	3263	3175	932	806	747	5688	3263	3175	932	806	747	2435.17	4042	828	0.205	-2.287	-7.282	3.30089802812435e-13	1.55304172601731e-12	0.0677	0.0745	0.0704	0.0704	TRUE	1.5451
CNAG_00118	980	439	594	271	271	243	980	439	594	271	271	243	466.33	671	262	0.39	-1.359	-3.938	8.20761454003771e-05	0.000112929344762685	0.0841	0.0829	0.0831	0.0831	TRUE	0.3539
CNAG_00119	512	296	365	147	127	114	512	296	365	147	127	114	260.17	391	129	0.331	-1.596	-4.777	1.77694202726473e-06	2.86872689628131e-06	0.0448	0.0912	0.0753	0.0753	TRUE	0.2525
CNAG_00120	1096	463	582	186	170	174	1096	463	582	186	170	174	445.17	714	177	0.248	-2.014	-5.597	2.18109957374174e-08	4.40490237259976e-08	0.1069	0.0834	0.0898	0.0898	TRUE	0.7426
CNAG_00121	20773	11204	10187	3283	2843	3028	20773	11204	10187	3283	2843	3028	8553	14055	3051	0.217	-2.204	-6.803	1.02109565994692e-11	3.61123078073695e-11	0.0887	0.0731	0.0754	0.0754	TRUE	2.1384
CNAG_00122	5333	3731	3265	870	673	631	5333	3731	3265	870	673	631	2417.17	4110	725	0.176	-2.504	-8.294	1.09399684145704e-16	1.03443479119993e-15	0.0491	0.0745	0.0649	0.0649	TRUE	0.4392
CNAG_00123	1479	613	710	563	581	652	1479	613	710	563	581	652	766.33	934	599	0.641	-0.642	-1.791	0.0732492151374381	0.0821143844320235	0.1167	0.0789	0.0911	0.0911	TRUE	3.1089
CNAG_00124	811	487	812	263	212	181	811	487	812	263	212	181	461	703	219	0.311	-1.685	-5.162	2.43759962863432e-07	4.33747471817629e-07	0.0558	0.0831	0.0738	0.0738	TRUE	0.8565
CNAG_00125	527	466	510	339	279	237	527	466	510	339	279	237	393	501	285	0.569	-0.814	-2.761	0.00575610933771346	0.00693831309687558	0.014	0.0849	0.0598	0.0598	TRUE	0.3094
CNAG_00126	3428	1593	1549	428	397	363	3428	1593	1549	428	397	363	1293	2190	396	0.181	-2.467	-7.041	1.91183743532111e-12	7.74288474697567e-12	0.1091	0.0763	0.087	0.087	TRUE	2.9621
CNAG_00127	1110	808	1031	242	183	209	1110	808	1031	242	183	209	597.17	983	211	0.215	-2.218	-7.54	4.68717435570924e-14	2.63939479021245e-13	0.021	0.0807	0.0595	0.0595	TRUE	0.2898
CNAG_00128	615	203	225	34	26	27	615	203	225	34	26	27	188.33	348	29	0.083	-3.584	-7.827	4.99206251042026e-15	3.39520095613797e-14	0.2055	0.0983	0.1324	0.1324	TRUE	5.1712
CNAG_00129	821	430	528	267	241	248	821	430	528	267	241	248	422.5	593	252	0.425	-1.235	-3.771	0.000162568336454535	0.00021816779707914	0.057	0.084	0.0744	0.0744	TRUE	0.5082
CNAG_00130	49701	26478	16566	15505	16017	15165	49701	26478	16566	15505	16017	15165	23238.67	30915	15562	0.503	-0.99	-2.71	0.00673136624109418	0.008082388248566	0.1516	0.0727	0.0962	0.0962	TRUE	0.3731
CNAG_00131	354	224	221	82	76	59	354	224	221	82	76	59	169.33	266	72	0.272	-1.88	-5.256	1.47143724359288e-07	2.68855200063884e-07	0.0477	0.1012	0.0835	0.0835	TRUE	0.9286
CNAG_00132	365	242	304	272	217	158	365	242	304	272	217	158	259.67	304	216	0.71	-0.494	-1.462	0.14367711992183	0.157639618441228	0.0523	0.0912	0.0782	0.0782	TRUE	0.2365
CNAG_00133	896	477	667	203	148	130	896	477	667	203	148	130	420.17	680	160	0.236	-2.084	-6.103	1.0413154930645e-09	2.57698141649694e-09	0.0699	0.0841	0.0802	0.0802	TRUE	0.0909
CNAG_00134	3482	2366	2005	588	506	479	3482	2366	2005	588	506	479	1571	2618	524	0.2	-2.32	-7.639	2.19158674149451e-14	1.31688636682212e-13	0.0474	0.0756	0.0653	0.0653	TRUE	0.3805
CNAG_00135	1347	1166	1326	268	183	166	1347	1166	1326	268	183	166	742.67	1280	206	0.161	-2.637	-8.752	2.09522682758328e-18	2.84149486896154e-17	0.03	0.0791	0.0626	0.0626	TRUE	0.7678
CNAG_00136	20843	11997	11170	2954	2640	2531	20843	11997	11170	2954	2640	2531	8689.17	14670	2708	0.185	-2.437	-7.821	5.25649896257042e-15	3.55374825592645e-14	0.0698	0.0731	0.0698	0.0698	TRUE	1.6572
CNAG_00137	4037	2511	2428	2888	2427	2166	4037	2511	2428	2888	2427	2166	2742.83	2992	2494	0.833	-0.263	-0.863	0.388009712613078	0.409355357735911	0.056	0.0743	0.0664	0.0664	TRUE	1.1341
CNAG_00138	6522	3228	3691	915	877	876	6522	3228	3691	915	877	876	2684.83	4480	889	0.198	-2.333	-7.265	3.73236127253329e-13	1.7392139317869e-12	0.0785	0.0743	0.0736	0.0736	TRUE	1.2867
CNAG_00139	18971	9725	6931	10075	9770	10522	18971	9725	6931	10075	9770	10522	10999	11876	10122	0.852	-0.23	-0.646	0.518260664058257	0.537853445260459	0.1393	0.073	0.0916	0.0916	TRUE	1.017
CNAG_00140	6587	2800	3019	751	675	709	6587	2800	3019	751	675	709	2423.5	4135	712	0.172	-2.539	-7.208	5.65961473860741e-13	2.55169914837346e-12	0.1178	0.0745	0.0886	0.0886	TRUE	3.2753
CNAG_00141	659	262	299	567	513	565	659	262	299	567	513	565	477.5	407	548	1.348	0.431	1.164	0.244553524485842	0.262813006266711	0.1272	0.0827	0.0968	0.0968	TRUE	3.4004
CNAG_00142	1408	591	747	280	231	210	1408	591	747	280	231	210	577.83	915	240	0.263	-1.929	-5.346	8.98878217867314e-08	1.6886211112695e-07	0.1127	0.0809	0.0912	0.0912	TRUE	0.7338
CNAG_00143	10148	5053	5124	1119	991	899	10148	5053	5124	1119	991	899	3889	6775	1003	0.148	-2.756	-8.31	9.54410205471707e-17	9.13871262848296e-16	0.0982	0.0738	0.0787	0.0787	TRUE	2.3152
CNAG_00144	439	208	237	154	117	114	439	208	237	154	117	114	211.5	295	128	0.436	-1.199	-3.211	0.00132111760513561	0.00166066629537725	0.0936	0.0955	0.0949	0.0949	TRUE	2.0734
CNAG_00145	2046	1174	1441	256	213	236	2046	1174	1441	256	213	236	894.33	1554	235	0.151	-2.725	-8.836	9.96391305641688e-19	1.4371677984764e-17	0.0419	0.0779	0.0661	0.0661	TRUE	0.2076
CNAG_00146	3574	1942	2167	917	794	640	3574	1942	2167	917	794	640	1672.33	2561	784	0.306	-1.708	-5.314	1.07095101690109e-07	1.99426546035629e-07	0.0741	0.0754	0.0736	0.0736	TRUE	1.4526
CNAG_00147	31607	22191	18020	8218	7395	7090	31607	22191	18020	8218	7395	7090	15753.5	23939	7568	0.316	-1.661	-5.645	1.6470948148709e-08	3.39594836451881e-08	0.0451	0.0728	0.0623	0.0623	TRUE	0.2691
CNAG_00148	10753	6404	5037	1996	1918	1619	10753	6404	5037	1996	1918	1619	4621.17	7398	1844	0.249	-2.004	-6.145	8.00899631331922e-10	2.02020181182205e-09	0.0867	0.0736	0.0763	0.0763	TRUE	0.4322
CNAG_00149	4657	2673	4608	281	246	237	4657	2673	4608	281	246	237	2117	3979	255	0.064	-3.966	-12.845	9.20340650738629e-38	1.69342679735908e-35	0.0513	0.0748	0.0666	0.0666	TRUE	1.004
CNAG_00150	7724	4484	4339	4233	3987	3333	7724	4484	4339	4233	3987	3333	4683.33	5516	3851	0.698	-0.518	-1.667	0.0954976705442974	0.106146635276013	0.0672	0.0735	0.0694	0.0694	TRUE	1.496
CNAG_00151	3290	1724	1949	396	338	345	3290	1724	1949	396	338	345	1340.33	2321	360	0.155	-2.69	-8.403	4.34183850187959e-17	4.48546836430899e-16	0.068	0.0761	0.0722	0.0722	TRUE	1.1433
CNAG_00152	1053	535	769	204	200	151	1053	535	769	204	200	151	485.33	786	185	0.235	-2.086	-6.223	4.87972397454447e-10	1.27332927630122e-09	0.068	0.0825	0.0777	0.0777	TRUE	0.0917
CNAG_00153	1110	475	576	248	222	214	1110	475	576	248	222	214	474.17	720	228	0.317	-1.66	-4.63	3.66431727650521e-06	5.73618579407852e-06	0.1041	0.0828	0.0897	0.0897	TRUE	1.1949
CNAG_00154	4060	1795	1695	612	577	536	4060	1795	1695	612	577	536	1545.83	2517	575	0.228	-2.13	-5.932	3.00084676796806e-09	6.91596641717216e-09	0.126	0.0757	0.0919	0.0919	TRUE	3.491
CNAG_00155	3	1	4	0	0	0	3	1	4	0	0	0	1.33	3	0	0.069	-3.858	-1.57	0.116335274448576	0.128635788280966	0	3.7192	3.1618	3.1618	TRUE	0.1896
CNAG_00156	7810	5203	4390	1221	970	840	7810	5203	4390	1221	970	840	3405.67	5801	1010	0.174	-2.521	-8.069	7.09604670582496e-16	5.70370517148659e-15	0.0649	0.0739	0.0698	0.0698	TRUE	0.3873
CNAG_00157	2906	2510	2569	1047	819	725	2906	2510	2569	1047	819	725	1762.67	2662	864	0.324	-1.624	-5.843	5.11214239684674e-09	1.14034945733069e-08	0.0204	0.0753	0.0549	0.0549	TRUE	0.4106
CNAG_00158	973	554	689	258	205	195	973	554	689	258	205	195	479	739	219	0.297	-1.752	-5.445	5.17009590550958e-08	9.97676103308085e-08	0.0494	0.0827	0.0716	0.0716	TRUE	0.234
CNAG_00159	653	405	431	162	115	131	653	405	431	162	115	131	316.17	496	136	0.274	-1.868	-5.648	1.6276316474676e-08	3.35785341089679e-08	0.0461	0.0879	0.0741	0.0741	TRUE	0.8893
CNAG_00160	204	137	199	193	171	126	204	137	199	193	171	126	171.67	180	163	0.907	-0.14	-0.405	0.685824288735535	0.702753124279278	0.0404	0.1008	0.0807	0.0807	TRUE	0.4698
CNAG_00161	871	563	727	243	223	243	871	563	727	243	223	243	478.33	720	236	0.328	-1.608	-5.377	7.55838644806726e-08	1.42897792108975e-07	0.0243	0.0827	0.0616	0.0616	TRUE	0.0971
CNAG_00162	68392	33905	22358	19427	16993	15746	68392	33905	22358	19427	16993	15746	29470.17	41552	17389	0.418	-1.257	-3.365	0.000764353253505429	0.000977223840350227	0.1719	0.0727	0.1005	0.1005	TRUE	0.4996
CNAG_00163	2774	1865	1846	1113	981	869	2774	1865	1846	1113	981	869	1574.67	2162	988	0.457	-1.13	-3.861	0.000113038673708979	0.000153790425781521	0.0366	0.0756	0.061	0.061	TRUE	0.7437
CNAG_00164	693	555	903	646	557	486	693	555	903	646	557	486	640	717	563	0.785	-0.349	-1.145	0.252225995618447	0.270716471412642	0.0376	0.0801	0.0653	0.0653	TRUE	0.2665
CNAG_00165	4451	2485	2588	686	674	656	4451	2485	2588	686	674	656	1923.33	3175	672	0.212	-2.24	-7.234	4.68777404805753e-13	2.14622499792708e-12	0.0596	0.075	0.0682	0.0682	TRUE	1.5035
CNAG_00166	1273	767	1037	335	309	251	1273	767	1037	335	309	251	662	1026	298	0.291	-1.782	-5.779	7.49697678437951e-09	1.62442450503042e-08	0.0412	0.0799	0.0663	0.0663	TRUE	0.0922
CNAG_00167	1947	889	896	396	398	374	1947	889	896	396	398	374	816.67	1244	389	0.313	-1.676	-4.765	1.89190165010783e-06	3.04565297562878e-06	0.106	0.0785	0.0875	0.0875	TRUE	2.935
CNAG_00171	1480	868	952	305	275	255	1480	868	952	305	275	255	689.17	1100	278	0.253	-1.983	-6.362	1.98736767503722e-10	5.53600619134754e-10	0.0462	0.0796	0.0677	0.0677	TRUE	1.0939
CNAG_00172	1736	590	719	72	46	54	1736	590	719	72	46	54	536.17	1015	57	0.056	-4.146	-9.951	2.50631111715939e-23	8.12522194553387e-22	0.2044	0.0816	0.1159	0.1159	TRUE	1.6144
CNAG_00173	754	238	380	190	167	173	754	238	380	190	167	173	317	457	177	0.386	-1.372	-3.426	0.000612530207349263	0.000788150756309542	0.1662	0.0878	0.1117	0.1117	TRUE	0.3864
CNAG_00174	4406	1827	1701	1109	1058	884	4406	1827	1701	1109	1058	884	1830.83	2645	1017	0.385	-1.379	-3.703	0.000213172355100871	0.000283065612156569	0.1516	0.0752	0.0992	0.0992	TRUE	4.1193
CNAG_00175	1809	756	863	348	331	236	1809	756	863	348	331	236	723.83	1143	305	0.267	-1.906	-5.15	2.61003135679853e-07	4.62495926004278e-07	0.1338	0.0792	0.0966	0.0966	TRUE	2.8935
CNAG_00176	8558	6572	5746	1771	1730	1608	8558	6572	5746	1771	1730	1608	4330.83	6959	1703	0.245	-2.031	-7.362	1.81257601627893e-13	9.07354229325513e-13	0.0223	0.0736	0.0545	0.0545	TRUE	0.2673
CNAG_00177	290	170	233	237	193	140	290	170	233	237	193	140	210.5	231	190	0.823	-0.282	-0.798	0.424616252168113	0.445559100610437	0.0636	0.0956	0.085	0.085	TRUE	0.1753
CNAG_00178	1226	787	853	620	576	495	1226	787	853	620	576	495	759.5	955	564	0.59	-0.761	-2.547	0.0108624563326504	0.0128544416326584	0.0349	0.0789	0.0629	0.0629	TRUE	0.7334
CNAG_00179	197	133	189	168	112	113	197	133	189	168	112	113	152	173	131	0.757	-0.401	-1.13	0.25842380039259	0.277193829064559	0.0429	0.1045	0.0841	0.0841	TRUE	0.628
CNAG_00180	4198	2578	2198	792	679	800	4198	2578	2198	792	679	800	1874.17	2991	757	0.253	-1.982	-6.294	3.09299754225714e-10	8.33615489615462e-10	0.0658	0.0751	0.0707	0.0707	TRUE	0.7293
CNAG_00181	2145	1916	2040	716	575	500	2145	1916	2040	716	575	500	1315.33	2034	597	0.294	-1.768	-6.379	1.78475695406903e-10	5.00437617104694e-10	0.0168	0.0762	0.0543	0.0543	TRUE	0.3575
CNAG_00182	2569	1444	1868	616	509	575	2569	1444	1868	616	509	575	1263.5	1960	567	0.289	-1.791	-5.885	3.97162409821867e-09	8.99794238291936e-09	0.0448	0.0764	0.0656	0.0656	TRUE	0.1576
CNAG_00183	10559	7129	6561	2777	2767	1688	10559	7129	6561	2777	2767	1688	5246.83	8083	2411	0.298	-1.745	-5.495	3.89769807713853e-08	7.6559516760413e-08	0.0691	0.0734	0.0724	0.0724	TRUE	0.877
CNAG_00184	4131	3080	3166	1534	1308	1061	4131	3080	3166	1534	1308	1061	2380	3459	1301	0.376	-1.411	-4.939	7.84752107051648e-07	1.31883296588685e-06	0.03	0.0746	0.0583	0.0583	TRUE	0.3513
CNAG_00185	4216	2577	2456	1064	898	971	4216	2577	2456	1064	898	971	2030.33	3083	978	0.317	-1.657	-5.444	5.2067376984462e-08	1.00446217769968e-07	0.0534	0.0749	0.0661	0.0661	TRUE	1.256
CNAG_00186	472	189	230	66	56	82	472	189	230	66	56	82	182.5	297	68	0.229	-2.127	-5.219	1.80373009016869e-07	3.25983394050132e-07	0.1376	0.0992	0.1107	0.1107	TRUE	1.291
CNAG_00187	3181	1918	1840	662	557	530	3181	1918	1840	662	557	530	1448	2313	583	0.252	-1.988	-6.397	1.58697604116017e-10	4.4979737253199e-10	0.0585	0.0759	0.0685	0.0685	TRUE	1.3061
CNAG_00188	1235	895	1043	262	221	223	1235	895	1043	262	221	223	646.5	1058	235	0.223	-2.168	-7.541	4.67487549126026e-14	2.63464837288906e-13	0.0167	0.08	0.057	0.057	TRUE	0.0992
CNAG_00189	1382	1035	1134	439	369	353	1382	1035	1134	439	369	353	785.33	1184	387	0.327	-1.613	-5.7	1.19501868146062e-08	2.51023979740324e-08	0.0158	0.0787	0.056	0.056	TRUE	0.2578
CNAG_00190	5987	3010	2483	1563	1405	1372	5987	3010	2483	1563	1405	1372	2636.67	3827	1447	0.378	-1.403	-4.039	5.37773516624592e-05	7.54256716353568e-05	0.1237	0.0744	0.0865	0.0865	TRUE	1.4687
CNAG_00191	519	356	462	300	259	216	519	356	462	300	259	216	352	446	258	0.58	-0.787	-2.54	0.0110969274352751	0.013120507464285	0.0285	0.0863	0.0661	0.0661	TRUE	0.287
CNAG_00192	506	360	406	160	125	114	506	360	406	160	125	114	278.5	424	133	0.314	-1.673	-5.251	1.50974640759794e-07	2.75337625044917e-07	0.0262	0.09	0.0682	0.0682	TRUE	0.2594
CNAG_00193	5821	3401	4444	2062	1649	1398	5821	3401	4444	2062	1649	1398	3129.17	4555	1703	0.374	-1.419	-4.639	3.50851614038969e-06	5.49861369331792e-06	0.0543	0.0741	0.0671	0.0671	TRUE	0.1278
CNAG_00194	2423	1438	1595	569	479	399	2423	1438	1595	569	479	399	1150.5	1819	482	0.265	-1.915	-6.137	8.42060074399015e-10	2.11384402157393e-09	0.0559	0.0767	0.0688	0.0688	TRUE	1.0212
CNAG_00195	1117	823	1206	330	266	259	1117	823	1206	330	266	259	666.83	1049	285	0.272	-1.88	-6.342	2.27312586739648e-10	6.27043796808559e-10	0.0273	0.0798	0.0611	0.0611	TRUE	0.424
CNAG_00229	1607	738	716	455	375	341	1607	738	716	455	375	341	705.33	1020	390	0.383	-1.386	-3.839	0.000123470163687353	0.000167180762606105	0.119	0.0794	0.0922	0.0922	TRUE	3.0252
CNAG_00231	731	546	639	342	253	244	731	546	639	342	253	244	459.17	639	280	0.438	-1.191	-3.957	7.59219994548402e-05	0.000104885749246865	0.0254	0.0831	0.0628	0.0628	TRUE	0.2237
CNAG_00232	56759	37204	45564	4166	3663	3593	56759	37204	45564	4166	3663	3593	25158.17	46509	3807	0.082	-3.611	-13.024	8.92898353040038e-39	2.02628399583219e-36	0.0254	0.0727	0.0552	0.0552	TRUE	0.0809
CNAG_00233	1717	1211	1687	455	387	356	1717	1211	1687	455	387	356	968.83	1538	399	0.26	-1.946	-6.727	1.73078120300414e-11	5.85844344836894e-11	0.0255	0.0775	0.0587	0.0587	TRUE	0.4177
CNAG_00234	1172	574	711	209	176	164	1172	574	711	209	176	164	501	819	183	0.223	-2.162	-6.355	2.07879702204576e-10	5.77179858323308e-10	0.0763	0.0822	0.0801	0.0801	TRUE	0.459
CNAG_00235	1570	979	1433	1294	933	887	1570	979	1433	1294	933	887	1182.67	1327	1038	0.782	-0.355	-1.152	0.249128899093366	0.267476666933865	0.0489	0.0766	0.0674	0.0674	TRUE	0.6337
CNAG_00236	1904	921	1152	321	273	243	1904	921	1152	321	273	243	802.33	1326	279	0.21	-2.248	-6.704	2.03184614936267e-11	6.80748453979383e-11	0.0819	0.0786	0.0789	0.0789	TRUE	0.4233
CNAG_00237	9335	6275	7288	1934	1581	1461	9335	6275	7288	1934	1581	1461	4645.67	7633	1659	0.217	-2.202	-7.743	9.69833692812011e-15	6.23477599685002e-14	0.0313	0.0736	0.0579	0.0579	TRUE	0.1925
CNAG_00238	19535	13239	14407	3744	3383	2865	19535	13239	14407	3744	3383	2865	9528.83	15727	3331	0.212	-2.239	-7.922	2.3337252151498e-15	1.6920129142428e-14	0.0312	0.073	0.0574	0.0574	TRUE	0.5488
CNAG_00239	1505	1192	1033	456	403	275	1505	1192	1033	456	403	275	810.67	1243	378	0.304	-1.718	-5.513	3.52765522233351e-08	6.96527748075595e-08	0.0464	0.0785	0.0682	0.0682	TRUE	0.3485
CNAG_00240	2280	1224	1422	542	438	351	2280	1224	1422	542	438	351	1042.83	1642	444	0.27	-1.888	-5.705	1.16150810744127e-08	2.44739931769118e-08	0.0795	0.0772	0.0775	0.0775	TRUE	0.7735
CNAG_00241	2074	1068	1443	622	537	477	2074	1068	1443	622	537	477	1036.83	1528	545	0.357	-1.487	-4.656	3.22929523113417e-06	5.08442227880699e-06	0.0624	0.0772	0.0723	0.0723	TRUE	0.1793
CNAG_00242	38	16	36	45	32	31	38	16	36	45	32	31	33	30	36	1.2	0.263	0.486	0.626638438521093	0.644628964861227	0.0839	0.2199	0.1801	0.1801	TRUE	1.1136
CNAG_00243	626	312	435	162	169	143	626	312	435	162	169	143	307.83	458	158	0.345	-1.534	-4.5	6.78486644433201e-06	1.03637807388405e-05	0.0624	0.0883	0.0795	0.0795	TRUE	0.1563
CNAG_00246	2674	1634	1733	599	518	469	2674	1634	1733	599	518	469	1271.17	2014	529	0.263	-1.929	-6.36	2.01853656726942e-10	5.61823260423965e-10	0.0465	0.0763	0.0651	0.0651	TRUE	0.9958
CNAG_00247	4517	1711	1480	352	385	419	4517	1711	1480	352	385	419	1477.33	2569	385	0.15	-2.737	-6.912	4.77346233187696e-12	1.7924838144191e-11	0.1922	0.0758	0.1115	0.1115	TRUE	4.3455
CNAG_00248	979	633	605	298	234	234	979	633	605	298	234	234	497.17	739	255	0.346	-1.533	-4.849	1.24241166348992e-06	2.04159753923228e-06	0.0463	0.0823	0.0694	0.0694	TRUE	0.9564
CNAG_00249	3030	2105	1827	940	782	577	3030	2105	1827	940	782	577	1543.5	2321	766	0.33	-1.598	-5.052	4.37978610310507e-07	7.54875538985805e-07	0.0637	0.0757	0.0713	0.0713	TRUE	0.5312
CNAG_00250	5248	3115	2730	552	455	430	5248	3115	2730	552	455	430	2088.33	3698	479	0.13	-2.949	-9.177	4.41519737851979e-20	8.21274965927944e-19	0.0746	0.0748	0.0732	0.0732	TRUE	0.9536
CNAG_00251	224	45	54	29	44	29	224	45	54	29	44	29	70.83	108	34	0.316	-1.663	-2.891	0.00383848549786253	0.00468406690615668	0.4037	0.1412	0.2191	0.2191	TRUE	8.8826
CNAG_00252	645	399	605	181	151	116	645	399	605	181	151	116	349.5	550	149	0.272	-1.88	-5.666	1.46309318335231e-08	3.04051843475657e-08	0.0525	0.0864	0.0751	0.0751	TRUE	0.6737
CNAG_00253	2849	1706	1520	476	436	432	2849	1706	1520	476	436	432	1236.5	2025	448	0.221	-2.176	-6.891	5.54167979331051e-12	2.05153648900804e-11	0.0626	0.0764	0.0705	0.0705	TRUE	1.3544
CNAG_00254	4210	1736	1575	339	348	396	4210	1736	1575	339	348	396	1434	2507	361	0.144	-2.796	-7.417	1.20183522478646e-13	6.2842505455808e-13	0.1552	0.0759	0.1008	0.1008	TRUE	4.2834
CNAG_00255	2401	979	1102	362	323	284	2401	979	1102	362	323	284	908.5	1494	323	0.216	-2.21	-6.042	1.5214881768943e-09	3.66535439076305e-09	0.1298	0.0779	0.0945	0.0945	TRUE	3.3984
CNAG_00256	8864	4535	5502	1013	951	652	8864	4535	5502	1013	951	652	3586.17	6300	872	0.138	-2.853	-8.635	5.87941428767499e-18	7.34441329733786e-17	0.0886	0.0739	0.078	0.078	TRUE	0.4189
CNAG_00257	3965	2754	2846	1438	1245	1113	3965	2754	2846	1438	1245	1113	2226.83	3188	1265	0.397	-1.333	-4.679	2.88338323794921e-06	4.56938386498096e-06	0.0299	0.0747	0.058	0.058	TRUE	0.552
CNAG_00258	2031	1353	1318	366	347	330	2031	1353	1318	366	347	330	957.5	1567	348	0.222	-2.173	-7.355	1.91539627248113e-13	9.54613310618707e-13	0.0316	0.0776	0.0611	0.0611	TRUE	0.8076
CNAG_00259	2377	1684	2272	456	340	333	2377	1684	2272	456	340	333	1243.67	2111	376	0.178	-2.488	-8.486	2.13921615012286e-17	2.36809488618479e-16	0.0302	0.0764	0.0604	0.0604	TRUE	0.394
CNAG_00260	4726	3440	3571	1034	891	730	4726	3440	3571	1034	891	730	2398.67	3912	885	0.226	-2.144	-7.492	6.76637627385514e-14	3.69706979714332e-13	0.0301	0.0745	0.0583	0.0583	TRUE	0.4029
CNAG_00261	35951	21020	20889	37673	34439	25595	35951	21020	20889	37673	34439	25595	29261.17	25953	32569	1.255	0.328	1.039	0.298856269970238	0.318605306288347	0.0686	0.0727	0.0716	0.0716	TRUE	1.3898
CNAG_00262	93	55	67	37	26	27	93	55	67	37	26	27	50.83	72	30	0.419	-1.256	-2.741	0.00612536119814186	0.00737035331158533	0.0395	0.1682	0.1278	0.1278	TRUE	0.3078
CNAG_00263	1700	1281	1319	650	499	465	1700	1281	1319	650	499	465	985.67	1433	538	0.375	-1.414	-4.877	1.07790654298637e-06	1.78159449979394e-06	0.0279	0.0774	0.0593	0.0593	TRUE	0.3883
CNAG_00264	7880	5277	4803	3483	2839	3006	7880	5277	4803	3483	2839	3006	4548	5987	3109	0.519	-0.945	-3.219	0.0012880263839678	0.00162026674465129	0.0437	0.0736	0.0619	0.0619	TRUE	0.9338
CNAG_00265	4177	2546	3471	495	365	337	4177	2546	3471	495	365	337	1898.5	3398	399	0.117	-3.09	-10.071	7.45906006049048e-24	2.7573830406643e-22	0.0492	0.0751	0.0665	0.0665	TRUE	0.0836
CNAG_00266	1762	1001	988	289	252	265	1762	1001	988	289	252	265	759.5	1250	269	0.215	-2.218	-6.902	5.1275888942624e-12	1.91385006535846e-11	0.0619	0.0789	0.0722	0.0722	TRUE	1.5392
CNAG_00267	1124	798	809	324	235	218	1124	798	809	324	235	218	584.67	910	259	0.285	-1.813	-5.861	4.61214552058483e-09	1.03560312348752e-08	0.0411	0.0808	0.0665	0.0665	TRUE	0.5385
CNAG_00268	7655	4394	5957	1706	1640	1324	7655	4394	5957	1706	1640	1324	3779.33	6002	1557	0.259	-1.947	-6.506	7.73346716289991e-11	2.31731709705205e-10	0.0449	0.0738	0.0641	0.0641	TRUE	0.0815
CNAG_00269	645	239	95	198	176	154	645	239	95	198	176	154	251.17	326	176	0.539	-0.891	-1.192	0.233141121613979	0.251182901716722	0.3979	0.0919	0.1792	0.3979	TRUE	0.534
CNAG_00270	5949	2629	3309	549	519	627	5949	2629	3309	549	519	627	2263.67	3962	565	0.143	-2.81	-8.312	9.4250622517907e-17	9.07443521145648e-16	0.1013	0.0747	0.0814	0.0814	TRUE	0.5126
CNAG_00271	1323	1031	1226	377	299	282	1323	1031	1226	377	299	282	756.33	1193	319	0.268	-1.902	-6.65	2.92419418084607e-11	9.47093909762133e-11	0.0174	0.0789	0.057	0.057	TRUE	0.2835
CNAG_00272	2401	1876	1661	1047	879	879	2401	1876	1661	1047	879	879	1457.17	1979	935	0.472	-1.082	-3.846	0.000119913647692181	0.000162559162383187	0.0227	0.0758	0.0562	0.0562	TRUE	0.3848
CNAG_00273	396	167	227	102	83	75	396	167	227	102	83	75	175	263	87	0.329	-1.603	-4.104	4.06742120247062e-05	5.78100282806263e-05	0.103	0.1003	0.1023	0.1023	TRUE	0.4001
CNAG_00274	1102	555	609	326	235	253	1102	555	609	326	235	253	513.33	755	271	0.359	-1.477	-4.286	1.82252278419057e-05	2.68159393014251e-05	0.0854	0.082	0.0831	0.0831	TRUE	1.9115
CNAG_00275	4041	1774	1379	1554	1347	1464	4041	1774	1379	1554	1347	1464	1926.5	2398	1455	0.607	-0.721	-1.909	0.0563145050798711	0.0636436172947813	0.1621	0.075	0.1022	0.1022	TRUE	2.0551
CNAG_00276	544	349	434	316	257	262	544	349	434	316	257	262	360.33	442	278	0.629	-0.668	-2.163	0.0305235606796924	0.0351436497729318	0.0289	0.086	0.0659	0.0659	TRUE	0.1753
CNAG_00277	802	543	780	563	499	496	802	543	780	563	499	496	613.83	708	519	0.733	-0.448	-1.531	0.125696160801879	0.138603735461482	0.0237	0.0804	0.06	0.06	TRUE	0.4933
CNAG_00278	1967	1109	1445	320	277	268	1967	1109	1445	320	277	268	897.67	1507	288	0.191	-2.386	-7.737	1.02017950665e-14	6.52524509414276e-14	0.0427	0.0779	0.0665	0.0665	TRUE	0.1224
CNAG_00279	8964	4418	6283	1055	1015	1066	8964	4418	6283	1055	1015	1066	3800.17	6555	1045	0.159	-2.649	-8.491	2.04928425411921e-17	2.27594244731542e-16	0.0603	0.0738	0.0696	0.0696	TRUE	0.1031
CNAG_00280	8366	5910	5747	2081	1679	1695	8366	5910	5747	2081	1679	1695	4246.33	6674	1818	0.272	-1.876	-6.612	3.79723251030332e-11	1.20224334209393e-10	0.0315	0.0737	0.0577	0.0577	TRUE	0.6
CNAG_00283	1382	697	729	542	543	442	1382	697	729	542	543	442	722.5	936	509	0.544	-0.879	-2.61	0.00904267321891826	0.0107628863345981	0.082	0.0792	0.0802	0.0802	TRUE	2.0732
CNAG_00284	563	337	411	465	446	416	563	337	411	465	446	416	439.67	437	442	1.012	0.018	0.057	0.954590711826759	0.95839161865751	0.033	0.0836	0.0658	0.0658	TRUE	0.5393
CNAG_00285	2595	1649	1329	928	898	867	2595	1649	1329	928	898	867	1377.67	1858	898	0.483	-1.049	-3.34	0.000836296842132412	0.00106600054320117	0.0621	0.076	0.0703	0.0703	TRUE	0.5377
CNAG_00286	5323	3127	3584	962	825	816	5323	3127	3584	962	825	816	2439.5	4011	868	0.216	-2.209	-7.407	1.29272111395133e-13	6.71307806543145e-13	0.0451	0.0745	0.0634	0.0634	TRUE	0.5613
CNAG_00287	14990	11332	12383	1396	1153	1129	14990	11332	12383	1396	1153	1129	7063.83	12902	1226	0.095	-3.396	-12.565	3.3095147499085e-36	4.79386732284619e-34	0.0172	0.0732	0.0522	0.0522	TRUE	0.2179
CNAG_00288	1913	1087	1507	400	354	392	1913	1087	1507	400	354	392	942.17	1502	382	0.254	-1.976	-6.51	7.49246533973034e-11	2.25388268752013e-10	0.0412	0.0777	0.0647	0.0647	TRUE	0.0757
CNAG_00289	1384	826	840	300	248	300	1384	826	840	300	248	300	649.67	1017	283	0.278	-1.847	-5.848	4.96609929588436e-09	1.11031868658065e-08	0.0512	0.08	0.0696	0.0696	TRUE	1.1945
CNAG_00290	3916	2078	2131	1024	917	732	3916	2078	2131	1024	917	732	1799.67	2708	891	0.329	-1.604	-4.884	1.03890018890015e-06	1.71962861318556e-06	0.0872	0.0752	0.077	0.077	TRUE	1.847
CNAG_00291	2530	2111	2153	667	554	496	2530	2111	2153	667	554	496	1418.5	2265	572	0.253	-1.984	-7.213	5.49166640201933e-13	2.4875093057184e-12	0.0151	0.0759	0.0535	0.0535	TRUE	0.2458
CNAG_00292	5636	4458	6296	930	816	696	5636	4458	6296	930	816	696	3138.67	5463	814	0.149	-2.747	-9.78	1.37124547063813e-22	3.82599965741983e-21	0.0238	0.0741	0.0561	0.0561	TRUE	0.141
CNAG_00293	4596	3004	3412	1070	907	871	4596	3004	3412	1070	907	871	2310	3671	949	0.259	-1.951	-6.815	9.40207395707197e-12	3.3495195970563e-11	0.0306	0.0746	0.0584	0.0584	TRUE	0.3754
CNAG_00294	5023	3018	3088	844	746	688	5023	3018	3088	844	746	688	2234.5	3710	759	0.205	-2.288	-7.554	4.20757529349849e-14	2.40311850655518e-13	0.0512	0.0747	0.0653	0.0653	TRUE	1.1672
CNAG_00295	1	0	2	8	10	5	1	0	2	8	10	5	4.33	1	8	7.667	2.939	2.059	0.039490101910699	0.0450634619188801	0	1.1946	0.9027	0.9027	TRUE	0.3115
CNAG_00299	2072	1157	1309	330	305	289	2072	1157	1309	330	305	289	910.33	1513	308	0.204	-2.296	-7.345	2.06333912884885e-13	1.0179139702321e-12	0.0519	0.0779	0.0685	0.0685	TRUE	0.9085
CNAG_00300	2951	2029	2076	1131	825	810	2951	2029	2076	1131	825	810	1637	2352	922	0.392	-1.351	-4.547	5.44210569911621e-06	8.36906609432644e-06	0.0425	0.0755	0.0629	0.0629	TRUE	0.6017
CNAG_00301	11433	7212	5248	5001	4160	3965	11433	7212	5248	5001	4160	3965	6169.83	7964	4375	0.549	-0.864	-2.647	0.00812040071823979	0.00969379065224907	0.0864	0.0733	0.0766	0.0766	TRUE	0.3442
CNAG_00302	342	197	278	402	326	260	342	197	278	402	326	260	300.83	272	329	1.209	0.274	0.816	0.414415084674647	0.435391650689043	0.0569	0.0887	0.078	0.078	TRUE	0.2912
CNAG_00303	84	95	117	49	35	27	84	95	117	49	35	27	67.83	99	37	0.375	-1.415	-3.331	0.000865077138163438	0.00110206683319923	0.0333	0.1442	0.1115	0.1115	TRUE	0.5885
CNAG_00304	757	536	743	124	112	97	757	536	743	124	112	97	394.83	679	111	0.164	-2.612	-8.457	2.73967213938605e-17	2.95121644381966e-16	0.0238	0.0848	0.0635	0.0635	TRUE	0.3996
CNAG_00305	16025	11433	13064	1180	1057	942	16025	11433	13064	1180	1057	942	7283.5	13507	1060	0.078	-3.672	-13.389	6.98906302159228e-41	2.50429163426317e-38	0.0204	0.0732	0.0537	0.0537	TRUE	0.1274
CNAG_00306	2878	2285	1933	546	439	367	2878	2285	1933	546	439	367	1408	2365	451	0.191	-2.392	-8.024	1.02435058738406e-15	7.96093470195281e-15	0.0404	0.076	0.0627	0.0627	TRUE	0.1385
CNAG_00307	2354	2400	2627	1070	781	865	2354	2400	2627	1070	781	865	1682.83	2460	905	0.368	-1.442	-5.309	1.10164977986029e-07	2.04751070196256e-07	0.0141	0.0754	0.0524	0.0524	TRUE	0.3018
CNAG_00308	3709	2581	2352	1166	937	881	3709	2581	2352	1166	937	881	1937.67	2881	995	0.345	-1.534	-5.176	2.26713744100758e-07	4.05215849261738e-07	0.0423	0.075	0.0626	0.0626	TRUE	0.7685
CNAG_00309	3245	1769	1739	1244	1102	1117	3245	1769	1739	1244	1102	1117	1702.67	2251	1154	0.513	-0.964	-3.021	0.00252138342863629	0.00311139720539348	0.0744	0.0754	0.0727	0.0727	TRUE	1.808
CNAG_00310	1626	938	1086	333	265	254	1626	938	1086	333	265	254	750.33	1217	284	0.233	-2.099	-6.656	2.82274848352429e-11	9.18168737498011e-11	0.0524	0.079	0.0695	0.0695	TRUE	0.5383
CNAG_00311	7911	4850	5064	1095	895	833	7911	4850	5064	1095	895	833	3441.33	5942	941	0.158	-2.659	-8.827	1.07281507113976e-18	1.52797594232625e-17	0.051	0.0739	0.0648	0.0648	TRUE	1.0256
CNAG_00312	1415	1156	1289	341	262	237	1415	1156	1289	341	262	237	783.33	1287	280	0.218	-2.2	-7.622	2.50455269264309e-14	1.48787039542008e-13	0.0206	0.0787	0.0579	0.0579	TRUE	0.3232
CNAG_00313	1961	1181	1027	512	456	434	1961	1181	1027	512	456	434	928.5	1390	467	0.336	-1.572	-4.904	9.3957203893332e-07	1.56396245502642e-06	0.0665	0.0777	0.0726	0.0726	TRUE	1.1367
CNAG_00314	1949	956	987	374	320	293	1949	956	987	374	320	293	813.17	1297	329	0.254	-1.979	-5.773	7.77359850649263e-09	1.67848584307649e-08	0.0915	0.0785	0.0828	0.0828	TRUE	2.3208
CNAG_00315	48542	22763	13223	9955	8359	9275	48542	22763	13223	9955	8359	9275	18686.17	28176	9196	0.326	-1.615	-4.073	4.63446786754353e-05	6.548662773399e-05	0.2139	0.0728	0.1133	0.1133	TRUE	0.3685
CNAG_00316	4359	3117	3548	940	806	774	4359	3117	3548	940	806	774	2257.33	3675	840	0.229	-2.129	-7.714	1.21893293568028e-14	7.63431041960562e-14	0.0191	0.0747	0.0542	0.0542	TRUE	0.1753
CNAG_00317	1027	664	795	264	224	206	1027	664	795	264	224	206	530	829	231	0.279	-1.841	-6.061	1.35360686942242e-09	3.27948596691381e-09	0.0309	0.0817	0.0637	0.0637	TRUE	0.1733
CNAG_00318	3233	2134	2067	588	515	570	3233	2134	2067	588	515	570	1517.83	2478	558	0.225	-2.152	-7.335	2.20963524703031e-13	1.08302352496633e-12	0.0356	0.0757	0.0609	0.0609	TRUE	0.8616
CNAG_00319	4802	1963	2306	813	752	696	4802	1963	2306	813	752	696	1888.67	3024	754	0.249	-2.004	-5.66	1.51624516511262e-08	3.14425741214947e-08	0.1198	0.0751	0.0896	0.0896	TRUE	1.9336
CNAG_00320	821	440	737	312	286	237	821	440	737	312	286	237	472.17	666	278	0.418	-1.259	-3.84	0.000122846357860423	0.000166435423744032	0.0595	0.0828	0.0749	0.0749	TRUE	0.6753
CNAG_00321	205	154	132	272	287	228	205	154	132	272	287	228	213	164	262	1.603	0.681	2.084	0.0372012878544376	0.0425157575479287	0.0256	0.0953	0.0719	0.0719	TRUE	0.5187
CNAG_00322	1146	791	776	319	237	226	1146	791	776	319	237	226	582.5	904	261	0.288	-1.795	-5.782	7.37706302459379e-09	1.60070076985026e-08	0.0421	0.0809	0.067	0.067	TRUE	0.6515
CNAG_00323	88	12	18	13	13	12	88	12	18	13	13	12	26	39	13	0.322	-1.635	-2.22	0.0264111730001483	0.0305431061296093	0.5155	0.2595	0.3385	0.3385	TRUE	6.005
CNAG_00326	7893	5112	4663	1493	1325	1349	7893	5112	4663	1493	1325	1349	3639.17	5889	1389	0.236	-2.084	-7.037	1.96862238778013e-12	7.95393543976686e-12	0.0456	0.0738	0.0628	0.0628	TRUE	1.0806
CNAG_00327	570	326	348	92	67	78	570	326	348	92	67	78	246.83	415	79	0.191	-2.392	-6.815	9.44840425328621e-12	3.36426444332492e-11	0.0594	0.0922	0.0813	0.0813	TRUE	1.2407
CNAG_00328	3072	1189	983	322	264	283	3072	1189	983	322	264	283	1018.83	1748	290	0.166	-2.593	-6.481	9.09241796581853e-11	2.69252638152643e-10	0.1949	0.0773	0.1134	0.1134	TRUE	2.5924
CNAG_00329	5482	2788	3162	971	933	772	5482	2788	3162	971	933	772	2351.33	3811	892	0.234	-2.095	-6.495	8.29380302798706e-11	2.47108144483746e-10	0.0793	0.0746	0.0743	0.0743	TRUE	1.4021
CNAG_00330	425	228	363	210	181	142	425	228	363	210	181	142	258.17	339	178	0.525	-0.931	-2.684	0.00727616347848357	0.0087134777416915	0.0643	0.0913	0.0824	0.0824	TRUE	0.343
CNAG_00331	352	196	246	119	85	84	352	196	246	119	85	84	180.33	265	96	0.363	-1.463	-4.066	4.78795733735538e-05	6.75573337880113e-05	0.0594	0.0995	0.0862	0.0862	TRUE	0.2633
CNAG_00332	1313	932	990	1122	918	756	1313	932	990	1122	918	756	1005.17	1078	932	0.864	-0.21	-0.709	0.478015733475646	0.498289865794243	0.036	0.0773	0.0624	0.0624	TRUE	0.3356
CNAG_00333	2060	1162	1342	498	406	414	2060	1162	1342	498	406	414	980.33	1521	439	0.289	-1.792	-5.754	8.70756640884291e-09	1.86653375665625e-08	0.0533	0.0775	0.0684	0.0684	TRUE	0.6872
CNAG_00334	152024	91670	93501	15639	15118	12948	152024	91670	93501	15639	15118	12948	63483.33	112398	14568	0.13	-2.948	-9.914	3.62292054633021e-23	1.1418908833063e-21	0.0514	0.0726	0.0637	0.0637	TRUE	1.165
CNAG_00335	3979	2891	3224	768	653	603	3979	2891	3224	768	653	603	2019.67	3365	675	0.201	-2.318	-8.336	7.70504466593124e-17	7.55849338410085e-16	0.0203	0.0749	0.0549	0.0549	TRUE	0.2262
CNAG_00337	21633	12223	9009	2716	2120	1745	21633	12223	9009	2716	2120	1745	8241	14288	2194	0.154	-2.703	-7.683	1.54865889438755e-14	9.53279362838194e-14	0.1299	0.0731	0.089	0.089	TRUE	0.3194
CNAG_00342	3191	1516	1686	804	688	598	3191	1516	1686	804	688	598	1413.83	2131	697	0.327	-1.613	-4.756	1.9762198461451e-06	3.17763455657908e-06	0.0941	0.076	0.0819	0.0819	TRUE	2.2927
CNAG_00343	1982	869	906	318	297	288	1982	869	906	318	297	288	776.67	1252	301	0.24	-2.057	-5.752	8.8283620177235e-09	1.89123626861742e-08	0.1135	0.0788	0.0901	0.0901	TRUE	3.1203
CNAG_00344	1162	744	804	348	287	264	1162	744	804	348	287	264	601.5	903	300	0.332	-1.592	-5.187	2.14128148402952e-07	3.83930585811771e-07	0.0385	0.0806	0.0657	0.0657	TRUE	0.748
CNAG_00345	5942	3801	3919	982	886	782	5942	3801	3919	982	886	782	2718.67	4554	883	0.194	-2.366	-8.057	7.79508360875101e-16	6.19964126266085e-15	0.0403	0.0743	0.0615	0.0615	TRUE	0.8661
CNAG_00346	700	384	491	196	136	155	700	384	491	196	136	155	343.67	525	162	0.309	-1.693	-5.023	5.09535924833679e-07	8.73123729239287e-07	0.0587	0.0867	0.0779	0.0779	TRUE	0.2118
CNAG_00347	2015	1718	1571	677	622	547	2015	1718	1571	677	622	547	1191.67	1768	615	0.348	-1.523	-5.566	2.6101018060042e-08	5.22634502802252e-08	0.0122	0.0766	0.0528	0.0528	TRUE	0.1804
CNAG_00348	1018	520	479	406	380	339	1018	520	479	406	380	339	523.67	672	375	0.558	-0.842	-2.422	0.0154289283205646	0.0180947707160041	0.0917	0.0818	0.0851	0.0851	TRUE	2.3893
CNAG_00349	349	162	133	90	62	60	349	162	133	90	62	60	142.67	215	71	0.329	-1.603	-3.758	0.000171290896771334	0.000229495365412252	0.155	0.1066	0.1217	0.1217	TRUE	1.7922
CNAG_00351	833	575	733	191	115	109	833	575	733	191	115	109	426	714	138	0.194	-2.367	-7.079	1.44757675110051e-12	5.99458790845027e-12	0.0601	0.0839	0.0763	0.0763	TRUE	0.4634
CNAG_00352	1505	1127	1279	376	271	273	1505	1127	1279	376	271	273	805.17	1304	307	0.235	-2.088	-7.118	1.0955323546466e-12	4.67317310177574e-12	0.0268	0.0786	0.06	0.06	TRUE	0.2565
CNAG_00353	1122	564	613	224	197	199	1122	564	613	224	197	199	486.5	766	207	0.27	-1.891	-5.561	2.67480645082748e-08	5.34804179654434e-08	0.0793	0.0825	0.0802	0.0802	TRUE	1.9556
CNAG_00354	10098	5975	6190	1928	1640	1502	10098	5975	6190	1928	1640	1502	4555.5	7421	1690	0.228	-2.135	-7.025	2.13622764928337e-12	8.53989303365896e-12	0.0566	0.0736	0.0662	0.0662	TRUE	1.2159
CNAG_00355	4029	2812	3484	668	608	563	4029	2812	3484	668	608	563	2027.33	3442	613	0.178	-2.489	-8.979	2.7209568647832e-19	4.40006516281331e-18	0.0179	0.0749	0.0544	0.0544	TRUE	0.0853
CNAG_00356	9376	6326	5396	1487	1285	1265	9376	6326	5396	1487	1285	1265	4189.17	7033	1346	0.191	-2.386	-8.005	1.19461670255206e-15	9.12789058470754e-15	0.0473	0.0737	0.0636	0.0636	TRUE	0.4145
CNAG_00357	1665	699	861	241	230	225	1665	699	861	241	230	225	653.5	1075	232	0.216	-2.212	-6.222	4.90455326433548e-10	1.27882798251995e-09	0.1125	0.08	0.0885	0.0885	TRUE	0.9054
CNAG_00358	1377	776	1100	294	252	226	1377	776	1100	294	252	226	670.83	1084	257	0.237	-2.075	-6.6	4.1005602942862e-11	1.28826093601756e-10	0.0483	0.0798	0.0688	0.0688	TRUE	0.0873
CNAG_00359	735	420	627	375	318	251	735	420	627	375	318	251	454.33	594	315	0.53	-0.917	-2.809	0.00496717118664191	0.00601717107449432	0.057	0.0832	0.0743	0.0743	TRUE	0.2804
CNAG_00360	3536	2263	2176	852	715	713	3536	2263	2176	852	715	713	1709.17	2658	760	0.286	-1.806	-6.034	1.60253399493571e-09	3.84562969246468e-09	0.0452	0.0754	0.0638	0.0638	TRUE	1.0124
CNAG_00361	7496	4793	4966	1858	1636	1345	7496	4793	4966	1858	1636	1345	3682.33	5752	1613	0.28	-1.834	-6.163	7.12362746761394e-10	1.81367448764083e-09	0.0467	0.0738	0.0634	0.0634	TRUE	0.8585
CNAG_00362	2918	1912	2198	640	524	460	2918	1912	2198	640	524	460	1442	2343	541	0.231	-2.114	-7.147	8.86710064876782e-13	3.8647388743157e-12	0.037	0.0759	0.0619	0.0619	TRUE	0.2828
CNAG_00363	13450	8665	7375	3655	3252	2845	13450	8665	7375	3655	3252	2845	6540.33	9830	3251	0.331	-1.596	-5.206	1.93474132379189e-07	3.48257456572322e-07	0.0605	0.0733	0.0676	0.0676	TRUE	0.6412
CNAG_00364	2108	1238	1474	428	355	342	2108	1238	1474	428	355	342	990.83	1607	375	0.233	-2.099	-6.864	6.68315168374902e-12	2.43570110615436e-11	0.0453	0.0774	0.0657	0.0657	TRUE	0.3165
CNAG_00365	4432	2397	2405	752	691	655	4432	2397	2405	752	691	655	1888.67	3078	699	0.227	-2.138	-6.7	2.08341531893871e-11	6.96026092771493e-11	0.0737	0.0751	0.0725	0.0725	TRUE	1.7995
CNAG_00366	74	38	49	24	28	14	74	38	49	24	28	14	37.83	54	22	0.41	-1.287	-2.449	0.0143413818992729	0.0168483395979724	0.0856	0.201	0.1669	0.1669	TRUE	0.3269
CNAG_00367	975	503	448	110	125	136	975	503	448	110	125	136	382.83	642	124	0.193	-2.376	-6.58	4.71059162837302e-11	1.46714514830473e-10	0.1001	0.0852	0.0892	0.0892	TRUE	2.4277
CNAG_00368	2726	2401	1934	542	464	397	2726	2401	1934	542	464	397	1410.67	2354	468	0.199	-2.331	-8.141	3.90814409782106e-16	3.30517329415724e-15	0.0244	0.076	0.0578	0.0578	TRUE	0.1104
CNAG_00369	1953	1497	1913	574	444	425	1953	1497	1913	574	444	425	1134.33	1788	481	0.269	-1.894	-6.646	3.0062479530179e-11	9.69978012518761e-11	0.0222	0.0768	0.0572	0.0572	TRUE	0.3332
CNAG_00370	63347	40156	41099	3795	3746	3351	63347	40156	41099	3795	3746	3351	25915.67	48201	3631	0.075	-3.731	-12.959	2.10180358841982e-38	4.33608449392791e-36	0.0391	0.0727	0.0596	0.0596	TRUE	0.9252
CNAG_00371	788	382	424	216	201	199	788	382	424	216	201	199	368.33	531	205	0.386	-1.372	-3.945	7.97623512161906e-05	0.000109879013978111	0.0798	0.0857	0.0837	0.0837	TRUE	2.0893
CNAG_00372	2669	1575	1764	667	640	547	2669	1575	1764	667	640	547	1310.33	2003	618	0.309	-1.696	-5.6	2.1398012257805e-08	4.32920259884507e-08	0.0462	0.0762	0.0651	0.0651	TRUE	0.9843
CNAG_00373	2229	1525	1384	744	703	590	2229	1525	1384	744	703	590	1195.83	1713	679	0.396	-1.335	-4.469	7.86155345253731e-06	1.19494208316307e-05	0.0403	0.0766	0.0633	0.0633	TRUE	0.8398
CNAG_00374	1920	1398	1195	726	577	540	1920	1398	1195	726	577	540	1059.33	1504	614	0.408	-1.292	-4.287	1.81291586737723e-05	2.66803528428538e-05	0.042	0.0771	0.0643	0.0643	TRUE	0.3836
CNAG_00375	3363	2141	2095	640	556	548	3363	2141	2095	640	556	548	1557.17	2533	581	0.23	-2.123	-7.113	1.13371394719121e-12	4.82395284529860e-12	0.0426	0.0756	0.0632	0.0632	TRUE	0.9968
CNAG_00376	250	11	26	25	17	16	250	11	26	25	17	16	57.5	96	19	0.202	-2.307	-1.893	0.0583963927956625	0.0659198544441834	1.0395	0.1571	0.4053	1.0395	TRUE	7.3999
CNAG_00377	5420	4709	4287	1154	964	883	5420	4709	4287	1154	964	883	2902.83	4805	1000	0.208	-2.264	-8.349	6.88331161048757e-17	6.84110736411669e-16	0.0159	0.0742	0.0524	0.0524	TRUE	0.2022
CNAG_00378	179	124	178	146	115	110	179	124	178	146	115	110	142	160	124	0.771	-0.375	-1.079	0.280473210955827	0.299758496104752	0.026	0.1068	0.0797	0.0797	TRUE	0.4165
CNAG_00383	4901	3785	3539	1471	1265	1097	4901	3785	3539	1471	1265	1097	2676.33	4075	1278	0.314	-1.673	-5.956	2.58895860072077e-09	6.01968242954474e-09	0.0258	0.0743	0.0564	0.0564	TRUE	0.3828
CNAG_00384	610	568	625	253	205	167	610	568	625	253	205	167	404.67	601	208	0.347	-1.528	-5.109	3.23017217201274e-07	5.66632624247945e-07	0.0164	0.0845	0.0613	0.0613	TRUE	0.3848
CNAG_00385	5600	5083	5681	1244	1030	947	5600	5083	5681	1244	1030	947	3264.17	5455	1074	0.197	-2.345	-8.835	1.00402961542963e-18	1.44207460376474e-17	0.0111	0.074	0.0502	0.0502	TRUE	0.2306
CNAG_00386	10542	5610	6562	1123	1040	894	10542	5610	6562	1123	1040	894	4295.17	7571	1019	0.135	-2.893	-9.277	1.73940916554352e-20	3.44241209273845e-19	0.0653	0.0736	0.0695	0.0695	TRUE	0.5766
CNAG_00387	1333	805	901	360	296	281	1333	805	901	360	296	281	662.67	1013	312	0.308	-1.697	-5.473	4.41267600311137e-08	8.6078791487628e-08	0.0444	0.0798	0.0672	0.0672	TRUE	0.8848
CNAG_00388	1610	1149	1536	710	589	457	1610	1149	1536	710	589	457	1008.5	1432	585	0.409	-1.29	-4.303	1.68622254851064e-05	2.48695907934586e-05	0.0365	0.0773	0.0636	0.0636	TRUE	0.4322
CNAG_00389	2209	1170	1325	728	639	592	2209	1170	1325	728	639	592	1110.5	1568	653	0.416	-1.264	-3.961	7.45953732283997e-05	0.000103136738614733	0.0679	0.0769	0.0723	0.0723	TRUE	1.5422
CNAG_00390	2036	1179	1234	699	596	486	2036	1179	1234	699	596	486	1038.33	1483	594	0.4	-1.321	-4.136	3.53685100101211e-05	5.05858857455682e-05	0.0666	0.0772	0.0723	0.0723	TRUE	1.282
CNAG_00391	908	488	709	214	178	169	908	488	709	214	178	169	444.33	702	187	0.267	-1.908	-5.847	5.00709542347165e-09	1.11874977495881e-08	0.0539	0.0835	0.0733	0.0733	TRUE	0.0852
CNAG_00392	676	337	442	141	118	129	676	337	442	141	118	129	307.17	485	129	0.267	-1.907	-5.538	3.06490087090398e-08	6.09755848308426e-08	0.0653	0.0883	0.0806	0.0806	TRUE	0.2452
CNAG_00393	11625	7780	5914	654	728	802	11625	7780	5914	654	728	802	4583.83	8440	728	0.086	-3.535	-11.291	1.45896452099151e-29	1.00329600595053e-27	0.0636	0.0736	0.0699	0.0699	TRUE	0.1581
CNAG_00394	1463	852	1172	280	234	235	1463	852	1172	280	234	235	706	1162	250	0.215	-2.219	-7.209	5.62499117566892e-13	2.53776937865832e-12	0.0409	0.0794	0.0658	0.0658	TRUE	0.0773
CNAG_00395	1864	1397	1462	496	384	396	1864	1397	1462	496	384	396	999.83	1574	425	0.27	-1.888	-6.632	3.30256024924864e-11	1.05989332885077e-10	0.0211	0.0774	0.0569	0.0569	TRUE	0.3124
CNAG_00396	3527	2414	2347	1221	1038	1024	3527	2414	2347	1221	1038	1024	1928.5	2763	1094	0.396	-1.336	-4.638	3.52079807531877e-06	5.51659224321523e-06	0.0329	0.075	0.0592	0.0592	TRUE	0.7112
CNAG_00397	588	344	347	183	152	148	588	344	347	183	152	148	293.67	426	161	0.378	-1.405	-4.178	2.94185699800922e-05	4.24055948389727e-05	0.0546	0.0891	0.0772	0.0772	TRUE	1.2734
CNAG_00398	2624	1884	1997	1305	1055	866	2624	1884	1997	1305	1055	866	1621.83	2168	1075	0.496	-1.012	-3.447	0.000566384501444655	0.000730016222233096	0.0368	0.0755	0.0614	0.0614	TRUE	0.4179
CNAG_00399	3029	2027	2414	814	652	678	3029	2027	2414	814	652	678	1602.33	2490	715	0.287	-1.801	-6.307	2.84924454357077e-10	7.71892433451246e-10	0.0267	0.0755	0.0579	0.0579	TRUE	0.1479
CNAG_00400	9565	5453	5421	1320	1066	1215	9565	5453	5421	1320	1066	1215	4006.67	6813	1200	0.176	-2.505	-8.05	8.30441461922983e-16	6.56637104851529e-15	0.0661	0.0737	0.0693	0.0693	TRUE	1.5241
CNAG_00401	1743	1346	1419	583	495	457	1743	1346	1419	583	495	457	1007.17	1503	512	0.341	-1.554	-5.569	2.56394630170756e-08	5.13997244464814e-08	0.0159	0.0773	0.0548	0.0548	TRUE	0.2359
CNAG_00402	15341	8683	7536	3057	2893	2537	15341	8683	7536	3057	2893	2537	6674.5	10520	2829	0.269	-1.895	-5.882	4.06415169726423e-09	9.18834525814999e-09	0.0843	0.0732	0.0746	0.0746	TRUE	1.3084
CNAG_00403	2205	1221	1118	221	174	184	2205	1221	1118	221	174	184	853.83	1515	193	0.127	-2.972	-8.845	9.13301098936978e-19	1.32292635777935e-17	0.0823	0.0782	0.0785	0.0785	TRUE	1.9158
CNAG_00404	686	428	399	363	319	241	686	428	399	363	319	241	406	504	308	0.61	-0.713	-2.139	0.0324225372309468	0.0372481662956945	0.0653	0.0845	0.0774	0.0774	TRUE	1.159
CNAG_00405	2024	1071	1120	656	590	425	2024	1071	1120	656	590	425	981	1405	557	0.396	-1.335	-3.948	7.88375806835058e-05	0.000108649038318483	0.0939	0.0775	0.0811	0.0811	TRUE	1.7879
CNAG_00406	877	259	387	123	99	77	877	259	387	123	99	77	303.67	508	100	0.196	-2.349	-5.472	4.45976705232008e-08	8.6922685634684e-08	0.2147	0.0885	0.1268	0.1268	TRUE	0.5496
CNAG_00407	111543	70486	42980	57052	49648	42191	111543	70486	42980	57052	49648	42191	62316.67	75003	49630	0.662	-0.596	-1.709	0.0874765930649317	0.0975496552966511	0.117	0.0726	0.0876	0.0876	TRUE	0.2239
CNAG_00408	1655	1232	1275	518	396	429	1655	1232	1275	518	396	429	917.5	1387	448	0.323	-1.632	-5.706	1.15788836067979e-08	2.44052754164335e-08	0.0215	0.0778	0.0575	0.0575	TRUE	0.3428
CNAG_00409	6051	3332	3244	1216	1126	1062	6051	3332	3244	1216	1126	1062	2671.83	4209	1135	0.27	-1.891	-5.971	2.3529276723384e-09	5.50282775447607e-09	0.0734	0.0743	0.0717	0.0717	TRUE	1.7849
CNAG_00410	9603	4700	4470	1138	1082	1119	9603	4700	4470	1138	1082	1119	3685.33	6258	1113	0.178	-2.491	-7.406	1.29871389576295e-13	6.73905808106262e-13	0.1069	0.0738	0.081	0.081	TRUE	2.6687
CNAG_00411	2787	2011	2403	678	573	509	2787	2011	2403	678	573	509	1493.5	2400	587	0.244	-2.033	-7.197	6.14844991543515e-13	2.75385835686069e-12	0.0221	0.0758	0.0564	0.0564	TRUE	0.0733
CNAG_00412	145	68	100	98	89	91	145	68	100	98	89	91	98.5	104	93	0.888	-0.171	-0.433	0.665207544397253	0.682552066655087	0.0614	0.1219	0.1024	0.1024	TRUE	0.2653
CNAG_00413	14068	7540	6886	2571	2289	2167	14068	7540	6886	2571	2289	2167	5920.17	9498	2342	0.247	-2.02	-6.198	5.70112583470914e-10	1.47019941979924e-09	0.0909	0.0733	0.0762	0.0762	TRUE	2.1647
CNAG_00414	1378	1123	1145	475	369	357	1378	1123	1145	475	369	357	807.83	1215	400	0.329	-1.602	-5.653	1.58059716901837e-08	3.26576798988682e-08	0.0174	0.0785	0.0562	0.0562	TRUE	0.307
CNAG_00415	807	563	634	135	112	96	807	563	634	135	112	96	391.17	668	114	0.171	-2.547	-8.137	4.04017193781538e-16	3.40414487037712e-15	0.0278	0.0849	0.0655	0.0655	TRUE	0.2455
CNAG_00416	589	359	355	233	223	213	589	359	355	233	223	213	328.67	434	223	0.513	-0.962	-2.975	0.00293261328214496	0.00360188187350584	0.0435	0.0873	0.0719	0.0719	TRUE	1.1241
CNAG_00417	53593	30498	32608	6898	6237	5922	53593	30498	32608	6898	6237	5922	22626	38900	6352	0.163	-2.614	-8.669	4.37657839282228e-18	5.61125154394239e-17	0.0568	0.0727	0.0655	0.0655	TRUE	1.3367
CNAG_00418	25021	17700	17623	2252	2020	1426	25021	17700	17623	2252	2020	1426	11007	20115	1899	0.094	-3.405	-11.403	4.01774464271226e-30	2.94116188468656e-28	0.047	0.073	0.064	0.064	TRUE	0.5747
CNAG_00419	164	137	141	196	156	147	164	137	141	196	156	147	156.83	147	166	1.129	0.175	0.532	0.594666037106094	0.613407027366407	0.0107	0.1035	0.0716	0.0716	TRUE	0.2593
CNAG_00420	1285	533	693	244	192	238	1285	533	693	244	192	238	530.83	837	225	0.268	-1.897	-5.253	1.49716046214786e-07	2.73408487830007e-07	0.1158	0.0817	0.0912	0.0912	TRUE	0.5818
CNAG_00421	2935	2528	2413	657	540	499	2935	2528	2413	657	540	499	1595.33	2625	565	0.215	-2.215	-8.096	5.68222779355141e-16	4.64401042238872e-15	0.0144	0.0756	0.0529	0.0529	TRUE	0.236
CNAG_00422	3304	1901	1757	462	394	374	3304	1901	1757	462	394	374	1365.33	2321	410	0.177	-2.501	-7.774	7.59172970534493e-15	4.95536872809092e-14	0.072	0.0761	0.0731	0.0731	TRUE	1.6653
CNAG_00423	435	339	545	130	111	115	435	339	545	130	111	115	279.17	440	119	0.27	-1.889	-5.879	4.13317551323150e-09	9.32979406302388e-09	0.0305	0.0899	0.0691	0.0691	TRUE	0.0897
CNAG_00424	4873	2690	2806	739	697	550	4873	2690	2806	739	697	550	2059.17	3456	662	0.192	-2.384	-7.458	8.78761070738215e-14	4.69592258209244e-13	0.073	0.0749	0.0728	0.0728	TRUE	1.5637
CNAG_00425	69	16	28	20	11	18	69	16	28	20	11	18	27	38	16	0.434	-1.205	-1.853	0.0639096359372299	0.0719406087071199	0.2808	0.2526	0.2612	0.2612	TRUE	0.6612
CNAG_00426	4575	1737	1897	837	814	630	4575	1737	1897	837	814	630	1748.33	2736	760	0.278	-1.848	-4.903	9.45696848029957e-07	1.57300369933739e-06	0.159	0.0753	0.1015	0.1015	TRUE	4.1946
CNAG_00427	4684	2040	2254	734	759	695	4684	2040	2254	734	759	695	1861	2993	729	0.244	-2.037	-5.875	4.22633215866736e-09	9.53375392187123e-09	0.1076	0.0751	0.0858	0.0858	TRUE	2.9696
CNAG_00428	1641	684	797	367	312	245	1641	684	797	367	312	245	674.33	1041	308	0.296	-1.757	-4.757	1.9605055578948e-06	3.15385676704816e-06	0.1311	0.0797	0.0961	0.0961	TRUE	2.1985
CNAG_00429	787	400	680	126	100	91	787	400	680	126	100	91	364	622	106	0.17	-2.558	-7.377	1.61914871653424e-13	8.250871603417e-13	0.0715	0.0859	0.0811	0.0811	TRUE	0.2733
CNAG_00430	107	60	111	91	65	63	107	60	111	91	65	63	82.83	93	73	0.788	-0.344	-0.836	0.402954530865424	0.424267622352584	0.0636	0.1312	0.1098	0.1098	TRUE	0.9175
CNAG_00433	532	207	335	168	146	125	532	207	335	168	146	125	252.17	358	146	0.409	-1.291	-3.397	0.000681088308552214	0.000873558629356343	0.1149	0.0918	0.0992	0.0992	TRUE	0.1689
CNAG_00434	1788	656	929	229	206	201	1788	656	929	229	206	201	668.17	1124	212	0.189	-2.407	-6.485	8.84671920287367e-11	2.62547795698186e-10	0.1363	0.0798	0.0965	0.0965	TRUE	0.3844
CNAG_00435	390	231	240	117	98	75	390	231	240	117	98	75	191.83	287	97	0.337	-1.57	-4.358	1.31521841350651e-05	1.95715999107154e-05	0.0617	0.0979	0.0866	0.0866	TRUE	1.1107
CNAG_00436	3051	1778	1722	742	609	613	3051	1778	1722	742	609	613	1419.17	2184	655	0.3	-1.738	-5.524	3.30998272778323e-08	6.56022195363849e-08	0.0644	0.0759	0.0703	0.0703	TRUE	1.4623
CNAG_00437	437	366	442	182	147	128	437	366	442	182	147	128	283.67	415	152	0.367	-1.446	-4.683	2.82751193237646e-06	4.48501892721783e-06	0.0147	0.0897	0.0642	0.0642	TRUE	0.3054
CNAG_00438	1401	299	345	139	106	107	1401	299	345	139	106	107	399.5	682	117	0.172	-2.538	-3.511	0.000446899268204982	0.000580406375036154	0.3718	0.0847	0.1671	0.3718	TRUE	10.0704
CNAG_00439	4927	3005	3031	907	769	728	4927	3005	3031	907	769	728	2227.83	3654	801	0.219	-2.189	-7.231	4.78695045062394e-13	2.19015851262418e-12	0.0512	0.0747	0.0653	0.0653	TRUE	1.1293
CNAG_00440	681	488	621	181	143	161	681	488	621	181	143	161	379.17	597	162	0.271	-1.884	-6.234	4.54608702603345e-10	1.19681981721716e-09	0.0192	0.0853	0.0619	0.0619	TRUE	0.2482
CNAG_00441	22775	11540	13070	2939	2719	2583	22775	11540	13070	2939	2719	2583	9271	15795	2747	0.174	-2.524	-7.979	1.47001229576862e-15	1.1058390839329e-14	0.0762	0.073	0.0719	0.0719	TRUE	1.3191
CNAG_00442	3574	2721	3339	545	413	386	3574	2721	3339	545	413	386	1829.67	3211	448	0.14	-2.842	-9.971	2.04470422061348e-23	6.85731346499337e-22	0.0255	0.0752	0.0573	0.0573	TRUE	0.4163
CNAG_00443	652	425	537	128	110	93	652	425	537	128	110	93	324.17	538	110	0.205	-2.286	-7.129	1.01150941144437e-12	4.35569644093186e-12	0.0322	0.0875	0.0686	0.0686	TRUE	0.0695
CNAG_00444	889	1485	1571	361	252	207	889	1485	1571	361	252	207	794.17	1315	273	0.208	-2.266	-6.709	1.95754992451366e-11	6.57474094034977e-11	0.0785	0.0786	0.08	0.08	TRUE	0.9655
CNAG_00445	9494	5601	4536	822	760	643	9494	5601	4536	822	760	643	3642.67	6544	742	0.113	-3.141	-9.605	7.61726354515862e-22	1.87892500780579e-20	0.0859	0.0738	0.0763	0.0763	TRUE	0.4375
CNAG_00446	19	13	24	13	9	6	19	13	24	13	9	6	14	19	9	0.5	-1	-1.362	0.173227821260228	0.188935438503625	0	0.4198	0.3082	0.3082	TRUE	0.1956
CNAG_00447	15561	9519	10328	1178	1090	1041	15561	9519	10328	1178	1090	1041	6452.83	11803	1103	0.093	-3.42	-11.752	6.89721580175049e-32	5.94382850358447e-30	0.0398	0.0733	0.0605	0.0605	TRUE	0.9486
CNAG_00448	10975	6678	7238	1459	1270	1358	10975	6678	7238	1459	1270	1358	4829.67	8297	1362	0.164	-2.607	-8.917	4.80510764850531e-19	7.2695939713387e-18	0.0414	0.0735	0.0612	0.0612	TRUE	0.9737
CNAG_00449	1750	840	1015	478	415	384	1750	840	1015	478	415	384	813.67	1202	426	0.354	-1.497	-4.479	7.50247735531753e-06	1.14240361966007e-05	0.0847	0.0785	0.0789	0.0789	TRUE	0.8309
CNAG_00450	9577	5027	5195	1358	1392	1189	9577	5027	5195	1358	1392	1189	3956.33	6600	1313	0.199	-2.33	-7.29	3.08811681148896e-13	1.46202359197613e-12	0.0791	0.0737	0.0731	0.0731	TRUE	1.9008
CNAG_00451	873	454	478	116	112	111	873	454	478	116	112	111	357.33	602	113	0.188	-2.413	-6.981	2.92271719175543e-12	1.13767059127907e-11	0.0689	0.0861	0.0808	0.0808	TRUE	1.8306
CNAG_00452	96	55	48	57	61	50	96	55	48	57	61	50	61.17	66	56	0.844	-0.244	-0.555	0.579048987778926	0.598113413563788	0.0616	0.152	0.1233	0.1233	TRUE	1.3619
CNAG_00453	47862	22242	13257	10376	9627	9335	47862	22242	13257	10376	9627	9335	18783.17	27787	9779	0.352	-1.507	-3.824	0.000131068712834003	0.000177081920415537	0.2102	0.0728	0.1118	0.1118	TRUE	0.4193
CNAG_00454	999	486	531	789	643	522	999	486	531	789	643	522	661.67	672	651	0.969	-0.045	-0.129	0.897160054185391	0.904065371357926	0.099	0.0799	0.0861	0.0861	TRUE	1.302
CNAG_00455	2460	1471	1887	738	639	531	2460	1471	1887	738	639	531	1287.67	1939	636	0.328	-1.608	-5.296	1.1804547661642e-07	2.1828501543284e-07	0.0445	0.0763	0.0654	0.0654	TRUE	0.1271
CNAG_00456	7260	3807	3015	4581	4272	4447	7260	3807	3015	4581	4272	4447	4563.67	4694	4433	0.944	-0.082	-0.241	0.809561985734876	0.821753093616079	0.0991	0.0736	0.0841	0.0841	TRUE	1.8241
CNAG_00457	44589	21705	21745	10932	9650	9255	44589	21705	21745	10932	9650	9255	19646	29346	9946	0.339	-1.561	-4.697	2.64420493274641e-06	4.20967473204669e-06	0.105	0.0728	0.0795	0.0795	TRUE	2.5271
CNAG_00458	2281	1350	1880	895	753	603	2281	1350	1880	895	753	603	1293.67	1837	750	0.408	-1.292	-4.18	2.91914166946393e-05	4.2087074302648e-05	0.0498	0.0763	0.0679	0.0679	TRUE	0.1346
CNAG_00460	1283	816	984	297	228	192	1283	816	984	297	228	192	633.33	1028	239	0.233	-2.104	-6.675	2.47413756597661e-11	8.13716355032307e-11	0.0453	0.0802	0.069	0.069	TRUE	0.162
CNAG_00461	6970	4460	4212	1490	1307	1224	6970	4460	4212	1490	1307	1224	3277.17	5214	1340	0.257	-1.96	-6.583	4.61340897475567e-11	1.43875805314414e-10	0.0473	0.074	0.0634	0.0634	TRUE	1.0583
CNAG_00462	7724	4562	4832	1133	956	971	7724	4562	4832	1133	956	971	3363	5706	1020	0.179	-2.484	-8.256	1.50996538448255e-16	1.39482284091685e-15	0.0509	0.074	0.0647	0.0647	TRUE	1.1675
CNAG_00463	5	0	0	0	0	0	5	0	0	0	0	0	0.83	2	0	0.11	-3.18	-0.91	0.362583620373737	0.383481324763772	10	5.9072	7.49	7.49	TRUE	2.3438
CNAG_00464	10911	8084	7115	2041	1792	1738	10911	8084	7115	2041	1792	1738	5280.17	8703	1857	0.213	-2.229	-7.914	2.49006522435077e-15	1.80152646624655e-14	0.029	0.0734	0.0568	0.0568	TRUE	0.3516
CNAG_00465	12724	7051	5886	2561	2056	2112	12724	7051	5886	2561	2056	2112	5398.33	8554	2243	0.262	-1.931	-5.822	5.81749038147382e-09	1.28505757680317e-08	0.0987	0.0734	0.079	0.079	TRUE	0.9389
CNAG_00466	1396	369	483	163	155	192	1396	369	483	163	155	192	459.67	749	170	0.227	-2.14	-4.896	9.78530852288158e-07	1.62444234147227e-06	0.2539	0.0831	0.1341	0.1341	TRUE	2.2408
CNAG_00467	754	396	462	260	214	195	754	396	462	260	214	195	380.17	537	223	0.415	-1.269	-3.752	0.000175377716962438	0.000234618097284394	0.0693	0.0853	0.0792	0.0792	TRUE	1.0042
CNAG_00468	5207	2832	2554	1227	1133	1087	5207	2832	2554	1227	1133	1087	2340	3531	1149	0.325	-1.62	-4.973	6.60183853325747e-07	1.11887768818563e-06	0.0863	0.0746	0.0759	0.0759	TRUE	2.0973
CNAG_00469	2825	1712	1612	797	737	640	2825	1712	1612	797	737	640	1387.17	2050	725	0.354	-1.5	-4.827	1.38564970451198e-06	2.26277361197351e-06	0.0585	0.076	0.0687	0.0687	TRUE	1.3253
CNAG_00470	1764	1081	1238	246	202	218	1764	1081	1238	246	202	218	791.5	1361	222	0.163	-2.616	-8.596	8.23147001132244e-18	1.0043827616981e-16	0.0356	0.0787	0.0641	0.0641	TRUE	0.4124
CNAG_00471	3210	1870	1936	726	699	701	3210	1870	1936	726	699	701	1523.67	2339	709	0.303	-1.723	-5.66	1.51380378929556e-08	3.14015118754546e-08	0.051	0.0757	0.0658	0.0658	TRUE	1.2876
CNAG_00472	1283	876	938	269	192	196	1283	876	938	269	192	196	625.67	1032	219	0.212	-2.237	-7.275	3.47328031228529e-13	1.62627870467939e-12	0.038	0.0803	0.0654	0.0654	TRUE	0.5397
CNAG_00473	2451	1222	1493	426	353	350	2451	1222	1493	426	353	350	1049.17	1722	376	0.219	-2.194	-6.719	1.83167173744727e-11	6.17939603000049e-11	0.0744	0.0771	0.0752	0.0752	TRUE	0.4951
CNAG_00474	1024	607	590	452	411	395	1024	607	590	452	411	395	579.83	740	419	0.566	-0.82	-2.584	0.00976074048059215	0.0115909857303107	0.0515	0.0809	0.0707	0.0707	TRUE	1.3314
CNAG_00475	3465	2567	2139	1015	894	794	3465	2567	2139	1015	894	794	1812.33	2724	901	0.331	-1.596	-5.431	5.61690289268323e-08	1.0783946670442e-07	0.0373	0.0752	0.0615	0.0615	TRUE	0.2446
CNAG_00476	36	10	28	23	27	19	36	10	28	23	27	19	23.83	25	23	0.932	-0.101	-0.161	0.871971300385642	0.879854841118342	0.1531	0.2765	0.2407	0.2407	TRUE	0.5804
CNAG_00480	9696	5427	3971	2491	2137	2128	9696	5427	3971	2491	2137	2128	4308.33	6365	2252	0.354	-1.499	-4.373	1.22304879570287e-05	1.8251898731138e-05	0.1131	0.0736	0.0843	0.0843	TRUE	0.4411
CNAG_00481	43	9	8	4	6	2	43	9	8	4	6	2	12	20	4	0.2	-2.322	-2.46	0.0138783695906129	0.0163241085302164	0.5237	0.4777	0.4918	0.4918	TRUE	5.5104
CNAG_00482	8949	4972	4996	900	833	802	8949	4972	4996	900	833	802	3575.33	6306	845	0.134	-2.9	-9.291	1.53061299447016e-20	3.05583966755216e-19	0.0667	0.0739	0.0695	0.0695	TRUE	1.641
CNAG_00483	95368	39684	38317	12266	11517	11649	95368	39684	38317	12266	11517	11649	34800.17	57790	11811	0.204	-2.291	-6.352	2.12257898576441e-10	5.88615793689781e-10	0.1591	0.0727	0.0937	0.0937	TRUE	3.9624
CNAG_00484	2152	1255	1092	494	456	458	2152	1255	1092	494	456	458	984.5	1500	469	0.313	-1.676	-5.185	2.16213467266319e-07	3.87363496091869e-07	0.0714	0.0775	0.0739	0.0739	TRUE	1.2768
CNAG_00485	17787	11920	8050	5828	4994	5150	17787	11920	8050	5828	4994	5150	8954.83	12586	5324	0.423	-1.241	-3.839	0.000123584226888642	0.000167268671303752	0.0791	0.0731	0.0752	0.0752	TRUE	0.1681
CNAG_00486	4184	1815	2084	884	742	716	4184	1815	2084	884	742	716	1737.5	2694	781	0.29	-1.787	-5.136	2.81090299341912e-07	4.96281835560098e-07	0.1094	0.0753	0.0864	0.0864	TRUE	2.3542
CNAG_00487	674	329	331	210	170	133	674	329	331	210	170	133	307.83	445	171	0.385	-1.379	-3.706	0.00021025637935814	0.000279411561715835	0.1112	0.0883	0.0957	0.0957	TRUE	2.3609
CNAG_00488	686	468	509	324	224	237	686	468	509	324	224	237	408	554	262	0.472	-1.083	-3.445	0.000571502307513389	0.000736333783033905	0.0392	0.0844	0.0684	0.0684	TRUE	0.5061
CNAG_00490	2143	1700	1457	343	276	297	2143	1700	1457	343	276	297	1036	1767	305	0.173	-2.533	-8.771	1.76812167582091e-18	2.42688959052192e-17	0.0228	0.0772	0.0582	0.0582	TRUE	0.1522
CNAG_00491	1823	829	1094	550	433	454	1823	829	1094	550	433	454	863.83	1249	479	0.384	-1.382	-4.08	4.5087050976289e-05	6.37889948143341e-05	0.0913	0.0781	0.0813	0.0813	TRUE	0.414
CNAG_00492	148	83	91	105	85	74	148	83	91	105	85	74	97.67	107	88	0.82	-0.287	-0.729	0.46608612324183	0.486301046288181	0.0567	0.1223	0.101	0.101	TRUE	1.0916
CNAG_00493	4475	3563	2333	1369	1140	885	4475	3563	2333	1369	1140	885	2294.17	3457	1131	0.327	-1.611	-4.992	5.99021008695193e-07	1.01775268959243e-06	0.0704	0.0746	0.0745	0.0745	TRUE	0.123
CNAG_00495	313	84	219	177	146	116	313	84	219	177	146	116	175.83	205	146	0.713	-0.489	-1.113	0.265636053181734	0.284705552591423	0.2091	0.1002	0.1331	0.1331	TRUE	0.2249
CNAG_00496	2091	1334	1303	374	317	321	2091	1334	1303	374	317	321	956.67	1576	337	0.214	-2.224	-7.325	2.39570253052615e-13	1.16167683958846e-12	0.0418	0.0776	0.0646	0.0646	TRUE	0.9855
CNAG_00497	10987	4349	3451	1915	1896	1991	10987	4349	3451	1915	1896	1991	4098.17	6262	1934	0.309	-1.695	-4.342	1.41319777809396e-05	2.09746031682226e-05	0.2159	0.0737	0.1095	0.1095	TRUE	2.1811
CNAG_00498	2204	1444	1108	804	666	551	2204	1444	1108	804	666	551	1129.5	1585	674	0.425	-1.235	-3.756	0.000172582660991253	0.00023115143734575	0.0788	0.0768	0.0768	0.0768	TRUE	0.3168
CNAG_00499	2268	1240	1317	304	307	284	2268	1240	1317	304	307	284	953.33	1608	298	0.185	-2.431	-7.632	2.31321589932019e-14	1.38386413379366e-13	0.0613	0.0776	0.0711	0.0711	TRUE	1.553
CNAG_00500	8201	3393	3240	1087	988	942	8201	3393	3240	1087	988	942	2975.17	4945	1006	0.203	-2.298	-6.263	3.77188193506597e-10	1.00151997714232e-09	0.1444	0.0741	0.0964	0.0964	TRUE	4.0454
CNAG_00501	217	102	149	70	53	43	217	102	149	70	53	43	105.67	156	55	0.355	-1.495	-3.633	0.000280662003322454	0.000369083816615659	0.0912	0.1185	0.1099	0.1099	TRUE	0.1432
CNAG_00502	2015	1499	1726	441	361	326	2015	1499	1726	441	361	326	1061.33	1747	376	0.215	-2.216	-7.773	7.66297572079117e-15	4.99708225164236e-14	0.0208	0.0771	0.0569	0.0569	TRUE	0.1179
CNAG_00503	2636	1228	1754	729	604	629	2636	1228	1754	729	604	629	1263.33	1873	654	0.349	-1.518	-4.634	3.58734610662319e-06	5.61827750031992e-06	0.0757	0.0764	0.0763	0.0763	TRUE	0.1763
CNAG_00504	2268	1274	1428	330	285	266	2268	1274	1428	330	285	266	975.17	1657	294	0.177	-2.496	-7.93	2.19892427892639e-15	1.60625284237456e-14	0.0554	0.0775	0.0694	0.0694	TRUE	1.0121
CNAG_00505	757	579	690	416	336	298	757	579	690	416	336	298	512.67	675	350	0.518	-0.948	-3.222	0.00127207712077105	0.00160079501630486	0.0204	0.082	0.0602	0.0602	TRUE	0.3111
CNAG_00506	908	553	578	148	116	105	908	553	578	148	116	105	401.33	680	123	0.181	-2.466	-7.462	8.50175186123777e-14	4.55388880183373e-13	0.0518	0.0846	0.0739	0.0739	TRUE	1.0205
CNAG_00508	3920	2111	1957	903	818	693	3920	2111	1957	903	818	693	1733.67	2663	805	0.302	-1.726	-5.217	1.81650050719455e-07	3.28030118116194e-07	0.0914	0.0753	0.0781	0.0781	TRUE	2.071
CNAG_00509	14881	7521	8989	2076	1865	1763	14881	7521	8989	2076	1865	1763	6182.5	10464	1901	0.182	-2.46	-7.807	5.84885373031985e-15	3.90382315647231e-14	0.0724	0.0733	0.0713	0.0713	TRUE	0.5814
CNAG_00510	1546	875	1446	312	253	239	1546	875	1446	312	253	239	778.5	1289	268	0.208	-2.266	-7.141	9.25361922851921e-13	4.0203343782871e-12	0.0542	0.0788	0.0703	0.0703	TRUE	0.9487
CNAG_00511	276	145	208	140	135	113	276	145	208	140	135	113	169.5	210	129	0.617	-0.697	-1.96	0.0500072132638213	0.0567226104465338	0.0524	0.1012	0.0849	0.0849	TRUE	0.1337
CNAG_00512	4927	2752	3238	896	851	738	4927	2752	3238	896	851	738	2233.67	3639	828	0.228	-2.135	-6.998	2.59264164612279e-12	1.01850573149475e-11	0.0529	0.0747	0.0664	0.0664	TRUE	0.4873
CNAG_00513	1882	1331	2010	500	456	359	1882	1331	2010	500	456	359	1089.67	1741	438	0.252	-1.99	-6.676	2.46107688414521e-11	8.10595618154842e-11	0.0364	0.077	0.0626	0.0626	TRUE	0.5126
CNAG_00514	2351	1409	1670	643	525	412	2351	1409	1670	643	525	412	1168.33	1810	527	0.291	-1.781	-5.662	1.499073784748e-08	3.11149217273305e-08	0.0583	0.0767	0.0701	0.0701	TRUE	0.3301
CNAG_00515	1377	826	624	284	244	233	1377	826	624	284	244	233	598	942	254	0.269	-1.893	-5.516	3.47233997056441e-08	6.86402163751525e-08	0.0874	0.0806	0.0824	0.0824	TRUE	0.3437
CNAG_00516	1460	788	682	190	169	151	1460	788	682	190	169	151	573.33	977	170	0.174	-2.522	-7.227	4.9474668066295e-13	2.25753043026365e-12	0.0947	0.081	0.0843	0.0843	TRUE	1.3308
CNAG_00517	4826	2970	3392	1038	852	949	4826	2970	3392	1038	852	949	2337.83	3729	946	0.254	-1.978	-6.763	1.35003141767395e-11	4.66685071002608e-11	0.0379	0.0746	0.061	0.061	TRUE	0.489
CNAG_00519	11905	6992	5562	4833	3379	3242	11905	6992	5562	4833	3379	3242	5985.5	8153	3818	0.468	-1.095	-3.232	0.00122917625509028	0.0015476663481884	0.1096	0.0733	0.0825	0.0825	TRUE	0.6823
CNAG_00520	13073	5337	5073	1400	1525	1356	13073	5337	5073	1400	1525	1356	4627.33	7828	1427	0.182	-2.456	-6.672	2.52189032677767e-11	8.27822051335697e-11	0.1698	0.0736	0.0972	0.0972	TRUE	4.1963
CNAG_00521	6224	2489	2370	1288	1181	1037	6224	2489	2370	1288	1181	1037	2431.5	3694	1169	0.316	-1.66	-4.428	9.49462615213946e-06	1.43451874930682e-05	0.1583	0.0745	0.1008	0.1008	TRUE	4.3661
CNAG_00522	25668	12889	8714	3404	3365	2992	25668	12889	8714	3404	3365	2992	9505.33	15757	3254	0.206	-2.276	-6.192	5.95104655876782e-10	1.530590289841e-09	0.1593	0.073	0.0972	0.0972	TRUE	0.377
CNAG_00523	2006	1105	1157	295	292	286	2006	1105	1157	295	292	286	856.83	1423	291	0.205	-2.29	-7.183	6.796195766292e-13	3.02210978294683e-12	0.0602	0.0782	0.0711	0.0711	TRUE	1.5489
CNAG_00524	3100	1975	1595	730	652	622	3100	1975	1595	730	652	622	1445.67	2223	668	0.3	-1.735	-5.492	3.97562215436017e-08	7.80001026711356e-08	0.064	0.0759	0.0709	0.0709	TRUE	0.4144
CNAG_00525	1935	994	1112	470	407	377	1935	994	1112	470	407	377	882.5	1347	418	0.31	-1.688	-5.146	2.66054517925975e-07	4.70467313776633e-07	0.0765	0.078	0.076	0.076	TRUE	1.7539
CNAG_00526	453	250	258	334	310	262	453	250	258	334	310	262	311.17	320	302	0.943	-0.085	-0.251	0.801955059639478	0.814760490378386	0.0627	0.0881	0.0796	0.0796	TRUE	1.4916
CNAG_00527	5920	3696	4160	875	741	684	5920	3696	4160	875	741	684	2679.33	4592	767	0.167	-2.582	-8.787	1.53820541613935e-18	2.13399802454557e-17	0.0397	0.0743	0.0615	0.0615	TRUE	0.5139
CNAG_00528	1070	728	755	352	281	288	1070	728	755	352	281	288	579	851	307	0.361	-1.471	-4.9	9.60362669544347e-07	1.59583818751719e-06	0.0298	0.0809	0.0627	0.0627	TRUE	0.6032
CNAG_00529	932	301	395	246	211	185	932	301	395	246	211	185	378.33	543	214	0.394	-1.342	-3.302	0.000961179979368889	0.00122038666533819	0.1841	0.0854	0.1159	0.1159	TRUE	1.5426
CNAG_00531	18227	9725	6533	3974	3960	3617	18227	9725	6533	3974	3960	3617	7672.67	11495	3850	0.335	-1.578	-4.408	1.04419772606356e-05	1.56998633371041e-05	0.1394	0.0731	0.0922	0.0922	TRUE	0.3643
CNAG_00532	1354	879	1236	431	334	325	1354	879	1236	431	334	325	759.83	1156	363	0.314	-1.67	-5.54	3.03184037449663e-08	6.03531265192195e-08	0.0359	0.0789	0.0637	0.0637	TRUE	0.4425
CNAG_00533	11627	4825	5287	1458	1401	1511	11627	4825	5287	1458	1401	1511	4351.5	7246	1457	0.201	-2.315	-6.565	5.21141110249569e-11	1.61269485389957e-10	0.1377	0.0736	0.0892	0.0892	TRUE	3.4144
CNAG_00534	14471	8840	10358	1729	1605	1668	14471	8840	10358	1729	1605	1668	6445.17	11223	1667	0.149	-2.751	-9.619	6.64886723807676e-22	1.66417235870686e-20	0.0339	0.0733	0.0586	0.0586	TRUE	0.2777
CNAG_00535	4354	1347	1954	587	601	582	4354	1347	1954	587	601	582	1570.83	2552	590	0.231	-2.113	-5.447	5.10965547534838e-08	9.87412275792557e-08	0.1927	0.0756	0.1074	0.1074	TRUE	0.6147
CNAG_00536	6612	3075	4432	1004	953	1047	6612	3075	4432	1004	953	1047	2853.83	4706	1001	0.213	-2.233	-6.952	3.59803465369982e-12	1.38392202951347e-11	0.0721	0.0742	0.0737	0.0737	TRUE	0.1333
CNAG_00537	2264	1268	1148	466	423	388	2264	1268	1148	466	423	388	992.83	1560	426	0.273	-1.874	-5.71	1.1322402394191e-08	2.39239340470678e-08	0.0791	0.0774	0.0761	0.0761	TRUE	1.8792
CNAG_00538	3055	1832	2772	445	388	367	3055	1832	2772	445	388	367	1476.5	2553	400	0.157	-2.674	-8.945	3.71494740135409e-19	5.78749700421479e-18	0.0397	0.0758	0.063	0.063	TRUE	0.4006
CNAG_00539	23263	15327	10086	19040	16218	15105	23263	15327	10086	19040	16218	15105	16506.5	16225	16788	1.035	0.049	0.149	0.88194370130125	0.889390122716473	0.0709	0.0728	0.0789	0.0789	TRUE	0.343
CNAG_00540	112	66	47	149	126	116	112	66	47	149	126	116	102.67	75	130	1.738	0.797	1.949	0.0513336956173253	0.0581690745277548	0.088	0.1199	0.1101	0.1101	TRUE	1.2424
CNAG_00541	783	420	379	176	167	155	783	420	379	176	167	155	346.67	527	166	0.315	-1.668	-4.748	2.05386151143903e-06	3.29624921496392e-06	0.085	0.0865	0.0849	0.0849	TRUE	2.1039
CNAG_00542	380	199	241	381	340	305	380	199	241	381	340	305	307.67	273	342	1.251	0.323	0.961	0.336668705728773	0.357182569518698	0.0585	0.0883	0.0783	0.0783	TRUE	1.3081
CNAG_00543	3679	1694	1994	579	538	496	3679	1694	1994	579	538	496	1496.67	2456	538	0.219	-2.191	-6.526	6.77581831047474e-11	2.0547782208335e-10	0.0962	0.0758	0.0801	0.0801	TRUE	1.1391
CNAG_00544	1060	424	599	558	504	458	1060	424	599	558	504	458	600.5	694	507	0.73	-0.455	-1.274	0.202534996181589	0.219703354685191	0.1143	0.0806	0.09	0.09	TRUE	0.6011
CNAG_00545	3537	2512	2206	918	799	721	3537	2512	2206	918	799	721	1782.17	2752	813	0.295	-1.76	-5.977	2.27529196861638e-09	5.34328655479142e-09	0.0383	0.0752	0.0617	0.0617	TRUE	0.5096
CNAG_00546	4544	3323	2783	1218	1010	843	4544	3323	2783	1218	1010	843	2286.83	3550	1024	0.288	-1.794	-5.945	2.77233127224229e-09	6.41537433767013e-09	0.0482	0.0746	0.065	0.065	TRUE	0.2588
CNAG_00547	6776	4736	4907	1465	1251	1052	6776	4736	4907	1465	1251	1052	3364.5	5473	1256	0.229	-2.123	-7.377	1.61537234836747e-13	8.23779396830392e-13	0.0342	0.074	0.0592	0.0592	TRUE	0.529
CNAG_00549	74	109	108	166	148	176	74	109	108	166	148	176	130.17	97	163	1.684	0.752	2.159	0.0308798143134971	0.0355418048768027	0.0149	0.1099	0.0792	0.0792	TRUE	0.4191
CNAG_00550	930	552	743	456	425	342	930	552	743	456	425	342	574.67	742	408	0.55	-0.863	-2.78	0.00543847614774568	0.00657056710094988	0.0428	0.081	0.0676	0.0676	TRUE	0.1137
CNAG_00551	9672	7698	7893	2498	2109	1758	9672	7698	7893	2498	2109	1758	5271.33	8421	2122	0.252	-1.989	-7.196	6.21495226569076e-13	2.77998653251135e-12	0.0231	0.0734	0.0548	0.0548	TRUE	0.2915
CNAG_00554	4086	2162	1696	826	764	756	4086	2162	1696	826	764	756	1715	2648	782	0.295	-1.76	-5.09	3.58201300031624e-07	6.23691675349181e-07	0.1144	0.0753	0.0853	0.0853	TRUE	0.7352
CNAG_00555	2240	1073	1153	710	642	632	2240	1073	1153	710	642	632	1075	1489	661	0.444	-1.171	-3.482	0.000498516420679279	0.000645842015601243	0.0871	0.077	0.0804	0.0804	TRUE	2.3486
CNAG_00556	7179	4989	5011	1680	1389	1250	7179	4989	5011	1680	1389	1250	3583	5726	1440	0.251	-1.992	-6.921	4.4715344151065e-12	1.68841965047394e-11	0.0351	0.0739	0.0593	0.0593	TRUE	0.6007
CNAG_00557	3126	944	1315	428	377	438	3126	944	1315	428	377	438	1104.67	1795	414	0.231	-2.115	-5.313	1.07849745194323e-07	2.00667140006272e-07	0.1937	0.0769	0.1127	0.1127	TRUE	0.8974
CNAG_00558	4421	2691	3073	1347	1153	898	4421	2691	3073	1347	1153	898	2263.83	3395	1133	0.334	-1.584	-5.162	2.44625669992454e-07	4.35060491459935e-07	0.0547	0.0747	0.0673	0.0673	TRUE	0.5911
CNAG_00559	7963	5877	6674	2051	1397	1133	7963	5877	6674	2051	1397	1133	4182.5	6838	1527	0.223	-2.163	-7.035	1.98688784726202e-12	8.01346709962076e-12	0.0591	0.0737	0.0677	0.0677	TRUE	0.5928
CNAG_00560	8726	5712	6539	1845	1539	1564	8726	5712	6539	1845	1539	1564	4320.83	6992	1649	0.236	-2.084	-7.371	1.68949991230873e-13	8.53906117520257e-13	0.0295	0.0736	0.0572	0.0572	TRUE	0.3088
CNAG_00561	4921	3113	3408	964	852	837	4921	3113	3408	964	852	837	2349.17	3814	884	0.232	-2.109	-7.291	3.0820041927396e-13	1.46014506222486e-12	0.0344	0.0746	0.0596	0.0596	TRUE	0.7846
CNAG_00562	3586	2747	2906	823	691	645	3586	2747	2906	823	691	645	1899.67	3080	720	0.234	-2.097	-7.624	2.46802930460751e-14	1.46873632043426e-13	0.0174	0.0751	0.0537	0.0537	TRUE	0.2514
CNAG_00563	3345	3090	2718	606	454	527	3345	3090	2718	606	454	527	1790	3051	529	0.173	-2.528	-9.242	2.42799904416867e-20	4.66943996968935e-19	0.014	0.0752	0.0528	0.0528	TRUE	0.1859
CNAG_00564	2018	1286	1260	784	680	591	2018	1286	1260	784	680	591	1103.17	1521	685	0.45	-1.151	-3.774	0.000160785049918946	0.000215859716002402	0.0484	0.0769	0.066	0.066	TRUE	0.983
CNAG_00565	21185	17052	14886	4178	3563	3329	21185	17052	14886	4178	3563	3329	10698.83	17708	3690	0.208	-2.263	-8.231	1.86151993495312e-16	1.68751367738493e-15	0.0231	0.073	0.0543	0.0543	TRUE	0.173
CNAG_00566	2671	1452	1333	436	367	406	2671	1452	1333	436	367	406	1110.83	1819	403	0.222	-2.174	-6.573	4.93826416209697e-11	1.53374554815494e-10	0.0843	0.0769	0.0773	0.0773	TRUE	2.0312
CNAG_00567	2397	1664	1976	482	420	413	2397	1664	1976	482	420	413	1225.33	2012	438	0.218	-2.199	-7.813	5.56704474691714e-15	3.73897801164841e-14	0.0184	0.0765	0.0557	0.0557	TRUE	0.1039
CNAG_00568	121	94	139	111	106	100	121	94	139	111	106	100	111.83	118	106	0.895	-0.159	-0.45	0.652576076728925	0.670298420393862	0.0121	0.116	0.0812	0.0812	TRUE	0.2962
CNAG_00569	5600	3260	3343	733	629	546	5600	3260	3343	733	629	546	2351.83	4068	636	0.156	-2.677	-8.586	9.00286022686954e-18	1.08480482167306e-16	0.0628	0.0746	0.0692	0.0692	TRUE	1.3223
CNAG_00570	10341	5237	5357	1966	1896	1788	10341	5237	5357	1966	1896	1788	4430.83	6978	1883	0.27	-1.89	-5.831	5.49582343216644e-09	1.21914519146918e-08	0.0877	0.0736	0.0753	0.0753	TRUE	2.1691
CNAG_00571	2697	954	897	396	344	304	2697	954	897	396	344	304	932	1516	348	0.23	-2.123	-5.243	1.57839270228973e-07	2.87164551501562e-07	0.2045	0.0777	0.1164	0.1164	TRUE	5.5972
CNAG_00572	2641	1818	1980	892	718	706	2641	1818	1980	892	718	706	1459.17	2146	772	0.36	-1.475	-5.146	2.65440838574871e-07	4.69748174946119e-07	0.0284	0.0758	0.0583	0.0583	TRUE	0.4922
CNAG_00573	4639	2686	3553	949	743	700	4639	2686	3553	949	743	700	2211.67	3626	797	0.22	-2.185	-7.186	6.67138525259441e-13	2.97048991495505e-12	0.0492	0.0747	0.0659	0.0659	TRUE	0.0934
CNAG_00574	2826	2056	2047	822	711	593	2826	2056	2047	822	711	593	1509.17	2310	709	0.307	-1.705	-5.9	3.63972129216367e-09	8.28671910918746e-09	0.0304	0.0757	0.0592	0.0592	TRUE	0.4635
CNAG_00576	4186	3258	3198	1212	1042	851	4186	3258	3198	1212	1042	851	2291.17	3547	1035	0.292	-1.777	-6.283	3.32329962514291e-10	8.92505871714907e-10	0.0265	0.0746	0.057	0.057	TRUE	0.3018
CNAG_00577	1617	991	939	364	336	315	1617	991	939	364	336	315	760.33	1182	338	0.286	-1.805	-5.778	7.56028658031483e-09	1.63762109572966e-08	0.0507	0.0789	0.0684	0.0684	TRUE	1.2408
CNAG_00580	4991	3377	3921	1033	841	886	4991	3377	3921	1033	841	886	2508.17	4096	920	0.225	-2.155	-7.661	1.84520051499954e-14	1.12161831304615e-13	0.0255	0.0745	0.0563	0.0563	TRUE	0.1867
CNAG_00581	27420	15053	12539	8916	7326	8011	27420	15053	12539	8916	7326	8011	13210.83	18337	8084	0.441	-1.182	-3.574	0.000352092194872268	0.000459644038866807	0.0991	0.0729	0.0787	0.0787	TRUE	1.2457
CNAG_00582	3710	2338	2723	749	691	676	3710	2338	2723	749	691	676	1814.5	2924	705	0.241	-2.051	-7.142	9.2005510654683e-13	3.99983088465569e-12	0.0286	0.0752	0.0586	0.0586	TRUE	0.296
CNAG_00583	10964	6638	6334	3110	2634	2258	10964	6638	6334	3110	2634	2258	5323	7979	2667	0.334	-1.581	-5.104	3.32744063550578e-07	5.82494621921403e-07	0.0651	0.0734	0.0689	0.0689	TRUE	1.3084
CNAG_00584	15770	8675	11414	4006	3714	3129	15770	8675	11414	4006	3714	3129	7784.67	11953	3616	0.303	-1.725	-5.704	1.16691711407099e-08	2.457275506525e-08	0.0522	0.0731	0.0657	0.0657	TRUE	0.1514
CNAG_00585	1313	503	907	154	143	137	1313	503	907	154	143	137	526.17	908	145	0.159	-2.649	-7.288	3.15247725797193e-13	1.48938689606335e-12	0.1109	0.0818	0.0912	0.0912	TRUE	0.0622
CNAG_00586	1671	1033	732	7336	6407	5963	1671	1033	732	7336	6407	5963	3857	1145	6569	5.735	2.52	7.596	3.05818799697681e-14	1.79230453100007e-13	0.0925	0.0738	0.0788	0.0788	TRUE	1.9326
CNAG_00587	1235	693	539	2664	2511	2231	1235	693	539	2664	2511	2231	1645.5	822	2469	3.002	1.586	4.694	2.67939776551923e-06	4.26299135023485e-06	0.1016	0.0755	0.0815	0.0815	TRUE	2.2912
CNAG_00588	6255	3405	1727	11878	10178	9109	6255	3405	1727	11878	10178	9109	7092	3796	10388	2.737	1.453	3.699	0.000216537823784544	0.0002873103691922	0.1906	0.0732	0.111	0.111	TRUE	1.377
CNAG_00589	3219	1848	1796	562	533	514	3219	1848	1796	562	533	514	1412	2288	536	0.234	-2.093	-6.683	2.33388123223593e-11	7.73190434504244e-11	0.0615	0.076	0.0695	0.0695	TRUE	1.537
CNAG_00590	4435	2605	2753	693	630	609	4435	2605	2753	693	630	609	1954.17	3264	644	0.197	-2.342	-7.742	9.7817657359145e-15	6.28247746510433e-14	0.0494	0.075	0.065	0.065	TRUE	1.1966
CNAG_00591	162	7	23	14	16	14	162	7	23	14	16	14	39.33	64	15	0.229	-2.126	-1.814	0.0697539465431008	0.0782863283985213	0.9481	0.1961	0.413	0.9481	TRUE	2.6827
CNAG_00592	1345	695	794	303	265	234	1345	695	794	303	265	234	606	945	267	0.283	-1.821	-5.482	4.21457874761316e-08	8.24033662083583e-08	0.0735	0.0805	0.0771	0.0771	TRUE	1.2506
CNAG_00593	1582	895	940	485	443	348	1582	895	940	485	443	348	782.17	1139	425	0.373	-1.421	-4.387	1.14894405838508e-05	1.71987932046738e-05	0.0681	0.0787	0.074	0.074	TRUE	1.3877
CNAG_00594	5887	3219	3195	1110	930	895	5887	3219	3195	1110	930	895	2539.33	4100	978	0.239	-2.067	-6.466	1.00642599283034e-10	2.95206728099481e-10	0.0772	0.0744	0.073	0.073	TRUE	1.7692
CNAG_00595	2242	967	870	423	425	511	2242	967	870	423	425	511	906.33	1360	453	0.333	-1.586	-4.249	2.1503847538388e-05	3.14159214680999e-05	0.1443	0.0779	0.0989	0.0989	TRUE	3.8767
CNAG_00596	980	604	611	236	213	204	980	604	611	236	213	204	474.67	732	218	0.297	-1.749	-5.554	2.78508825437942e-08	5.56037561167598e-08	0.0416	0.0828	0.0685	0.0685	TRUE	1.0443
CNAG_00597	2418	742	1092	428	426	388	2418	742	1092	428	426	388	915.67	1417	414	0.292	-1.775	-4.522	6.12916092505196e-06	9.39170100782213e-06	0.1804	0.0778	0.1095	0.1095	TRUE	0.628
CNAG_00598	128	77	77	84	66	60	128	77	77	84	66	60	82	94	70	0.745	-0.425	-1.052	0.29290745439559	0.312508062925118	0.05	0.1318	0.1054	0.1054	TRUE	0.9688
CNAG_00599	2084	1089	995	621	544	554	2084	1089	995	621	544	554	981.17	1389	573	0.412	-1.278	-3.795	0.000147765562911131	0.000198733297569929	0.0865	0.0775	0.0805	0.0805	TRUE	2.3023
CNAG_00600	3920	2069	2698	1284	1231	1127	3920	2069	2698	1284	1231	1127	2054.83	2896	1214	0.419	-1.254	-4.085	4.4155305767874e-05	6.25487560690151e-05	0.0541	0.0749	0.0674	0.0674	TRUE	0.2457
CNAG_00601	524	220	203	77	58	45	524	220	203	77	58	45	187.83	316	60	0.19	-2.395	-5.6	2.14699903198412e-08	4.34063491320609e-08	0.1751	0.0984	0.122	0.122	TRUE	3.7838
CNAG_00602	9769	5957	7061	1456	1325	1128	9769	5957	7061	1456	1325	1128	4449.33	7596	1303	0.172	-2.543	-8.671	4.297668953448e-18	5.52047740284415e-17	0.0407	0.0736	0.0616	0.0616	TRUE	0.2446
CNAG_00603	1186	714	1181	599	519	424	1186	714	1181	599	519	424	770.5	1027	514	0.5	-0.999	-3.173	0.00150767676824646	0.00188611970566371	0.053	0.0788	0.0699	0.0699	TRUE	0.8501
CNAG_00604	916	621	681	682	545	467	916	621	681	682	545	467	652	739	565	0.764	-0.389	-1.279	0.200894972855067	0.21803461092646	0.0385	0.08	0.065	0.065	TRUE	0.5178
CNAG_00605	9892	5363	4614	3619	3511	3290	9892	5363	4614	3619	3511	3290	5048.17	6623	3473	0.524	-0.931	-2.839	0.00452584909396077	0.00550213939851516	0.0938	0.0735	0.0773	0.0773	TRUE	2.0365
CNAG_00606	2553	1502	1443	362	331	323	2553	1502	1443	362	331	323	1085.67	1833	339	0.185	-2.436	-7.759	8.54948563640724e-15	5.53278500120347e-14	0.0573	0.077	0.0693	0.0693	TRUE	1.4289
CNAG_00607	1096	657	1002	338	270	229	1096	657	1002	338	270	229	598.67	918	279	0.304	-1.719	-5.39	7.05047028505591e-08	1.33890102372833e-07	0.0523	0.0806	0.0709	0.0709	TRUE	0.6109
CNAG_00608	3164	872	1344	227	218	226	3164	872	1344	227	218	226	1008.5	1793	224	0.125	-3.003	-7.343	2.09295458741817e-13	1.03093860914136e-12	0.2242	0.0773	0.118	0.118	TRUE	0.4907
CNAG_00609	4131	2327	2170	1279	1223	1035	4131	2327	2170	1279	1223	1035	2027.5	2876	1179	0.41	-1.286	-4.016	5.92026890145258e-05	8.2711247036916e-05	0.0768	0.0749	0.0734	0.0734	TRUE	1.7698
CNAG_00612	1980	866	974	342	288	251	1980	866	974	342	288	251	783.5	1273	294	0.231	-2.116	-5.907	3.49082081941918e-09	7.98572182076807e-09	0.1148	0.0787	0.0904	0.0904	TRUE	2.8319
CNAG_00613	1112	608	833	218	199	202	1112	608	833	218	199	202	528.67	851	206	0.242	-2.044	-6.457	1.06681968889051e-10	3.11980603177259e-10	0.0461	0.0817	0.0692	0.0692	TRUE	0.0956
CNAG_00614	1818	567	691	334	324	347	1818	567	691	334	324	347	680.17	1025	335	0.327	-1.614	-3.99	6.61325046486287e-05	9.19212110346803e-05	0.198	0.0797	0.1159	0.1159	TRUE	3.3298
CNAG_00615	453	246	231	85	82	71	453	246	231	85	82	71	194.67	310	79	0.256	-1.966	-5.322	1.02867581415137e-07	1.92014025456662e-07	0.0764	0.0975	0.0905	0.0905	TRUE	1.846
CNAG_00619	1152	839	908	313	281	233	1152	839	908	313	281	233	621	966	276	0.285	-1.81	-6.162	7.20468892204116e-10	1.83225708559045e-09	0.0217	0.0803	0.0598	0.0598	TRUE	0.3374
CNAG_00622	7219	3597	4119	1046	976	905	7219	3597	4119	1046	976	905	2977	4978	976	0.196	-2.351	-7.321	2.45574208176857e-13	1.18488250125304e-12	0.079	0.0741	0.0737	0.0737	TRUE	1.2138
CNAG_00623	2607	1552	1239	525	505	506	2607	1552	1239	525	505	506	1155.67	1799	512	0.285	-1.813	-5.527	3.26015816242793e-08	6.4652364607659e-08	0.0777	0.0767	0.0763	0.0763	TRUE	0.506
CNAG_00624	3447	2127	2581	617	524	511	3447	2127	2581	617	524	511	1634.5	2718	551	0.203	-2.303	-7.856	3.95836356287134e-15	2.74425042118412e-14	0.0343	0.0755	0.0609	0.0609	TRUE	0.1715
CNAG_00625	5619	3574	3044	2029	1963	1690	5619	3574	3044	2029	1963	1690	2986.5	4079	1894	0.464	-1.107	-3.597	0.000321499960783905	0.000421241673020944	0.0595	0.0741	0.0678	0.0678	TRUE	0.8331
CNAG_00626	33845	17161	16204	4473	4096	3780	33845	17161	16204	4473	4096	3780	13259.83	22403	4116	0.184	-2.444	-7.387	1.49658479047653e-13	7.68382296648887e-13	0.1014	0.0729	0.0788	0.0788	TRUE	2.4425
CNAG_00627	672	360	460	299	263	212	672	360	460	299	263	212	377.67	497	258	0.519	-0.947	-2.834	0.00459907684010986	0.00558717257806351	0.0612	0.0854	0.0775	0.0775	TRUE	0.3249
CNAG_00628	1069	605	708	252	203	219	1069	605	708	252	203	219	509.33	794	225	0.283	-1.821	-5.697	1.2171325612003e-08	2.55354036260452e-08	0.049	0.0821	0.0708	0.0708	TRUE	0.5438
CNAG_00632	3491	1691	1936	841	737	751	3491	1691	1936	841	737	751	1574.5	2373	776	0.327	-1.612	-4.912	9.00430379994589e-07	1.50248284975568e-06	0.086	0.0756	0.0767	0.0767	TRUE	1.694
CNAG_00633	2864	2059	2317	808	696	625	2864	2059	2317	808	696	625	1561.5	2413	710	0.294	-1.766	-6.291	3.15246367742791e-10	8.48970439712389e-10	0.0216	0.0756	0.0559	0.0559	TRUE	0.2358
CNAG_00634	6631	4741	4765	2173	1892	1470	6631	4741	4765	2173	1892	1470	3612	5379	1845	0.343	-1.544	-5.296	1.18056026266703e-07	2.1828501543284e-07	0.0382	0.0739	0.0609	0.0609	TRUE	0.5056
CNAG_00635	6091	4574	4286	2281	2031	1721	6091	4574	4286	2281	2031	1721	3497.33	4984	2011	0.404	-1.309	-4.645	3.39342932149324e-06	5.33421076442531e-06	0.0281	0.0739	0.0569	0.0569	TRUE	0.4605
CNAG_00636	1992	1265	1349	393	296	291	1992	1265	1349	393	296	291	931	1535	327	0.213	-2.233	-7.266	3.69304577195091e-13	1.72207230242752e-12	0.0463	0.0777	0.0662	0.0662	TRUE	0.8161
CNAG_00637	4342	2395	1903	789	727	773	4342	2395	1903	789	727	773	1821.5	2880	763	0.265	-1.916	-5.684	1.31653186673331e-08	2.75105860918367e-08	0.0999	0.0752	0.0811	0.0811	TRUE	0.6502
CNAG_00638	9752	4482	3311	980	996	1054	9752	4482	3311	980	996	1054	3429.17	5848	1010	0.173	-2.534	-6.785	1.15910471098553e-11	4.05299685279377e-11	0.172	0.0739	0.0999	0.0999	TRUE	0.7027
CNAG_00639	1129	846	974	350	256	272	1129	846	974	350	256	272	637.83	983	293	0.298	-1.748	-5.975	2.29850922988683e-09	5.39037231728197e-09	0.0218	0.0801	0.0595	0.0595	TRUE	0.1713
CNAG_00640	172000	85698	92030	6601	6321	7109	172000	85698	92030	6601	6321	7109	61626.5	116576	6677	0.057	-4.126	-12.836	1.036697017358e-37	1.85732455109822e-35	0.0868	0.0726	0.0744	0.0744	TRUE	2.1186
CNAG_00641	5433	3425	3494	1006	959	846	5433	3425	3494	1006	959	846	2527.17	4117	937	0.228	-2.136	-7.256	3.97755041687517e-13	1.84211994816912e-12	0.0412	0.0744	0.0618	0.0618	TRUE	0.9515
CNAG_00642	2716	1467	1416	1175	1248	956	2716	1467	1416	1175	1248	956	1496.33	1866	1126	0.604	-0.729	-2.223	0.0261845333591066	0.0302964485229092	0.0858	0.0758	0.0767	0.0767	TRUE	1.9174
CNAG_00643	1121	837	1285	334	288	240	1121	837	1285	334	288	240	684.17	1081	287	0.266	-1.912	-6.308	2.81820326206919e-10	7.64091111436361e-10	0.0351	0.0796	0.064	0.064	TRUE	0.1637
CNAG_00644	1870	815	762	681	643	597	1870	815	762	681	643	597	894.67	1149	640	0.557	-0.843	-2.31	0.0209157030460962	0.0243575275979855	0.131	0.0779	0.0949	0.0949	TRUE	3.6129
CNAG_00645	1378	528	598	370	347	283	1378	528	598	370	347	283	584	835	333	0.399	-1.324	-3.48	0.000501100735519715	0.000649066553922797	0.1487	0.0808	0.1022	0.1022	TRUE	3.8571
CNAG_00647	1226	468	683	380	349	263	1226	468	683	380	349	263	561.5	792	331	0.417	-1.261	-3.393	0.000692122382421298	0.000887209410567538	0.1351	0.0812	0.0974	0.0974	TRUE	0.3762
CNAG_00648	3373	1791	1672	764	677	722	3373	1791	1672	764	677	722	1499.83	2279	721	0.316	-1.66	-5.05	4.41849522709215e-07	7.61354480031469e-07	0.0794	0.0758	0.077	0.077	TRUE	2.1388
CNAG_00649	13703	8467	8553	2453	2234	1890	13703	8467	8553	2453	2234	1890	6216.67	10241	2192	0.214	-2.224	-7.434	1.05187841344147e-13	5.55130871217795e-13	0.0508	0.0733	0.0642	0.0642	TRUE	1.0688
CNAG_00650	2759	1670	1577	671	596	494	2759	1670	1577	671	596	494	1294.5	2002	587	0.293	-1.77	-5.607	2.06128937258627e-08	4.18278928422274e-08	0.0637	0.0763	0.0707	0.0707	TRUE	1.3239
CNAG_00651	662	404	355	324	297	287	662	404	355	324	297	287	388.17	474	303	0.639	-0.646	-1.966	0.0492825417635468	0.0559285788175073	0.0586	0.085	0.0751	0.0751	TRUE	1.4078
CNAG_00652	1799	1308	1372	960	746	726	1799	1308	1372	960	746	726	1151.83	1493	811	0.543	-0.881	-3.069	0.00214993721283662	0.0026636528744298	0.0274	0.0767	0.0585	0.0585	TRUE	0.3873
CNAG_00653	413	280	208	449	390	308	413	280	208	449	390	308	341.33	300	382	1.273	0.348	1.014	0.310654779351344	0.330976171803435	0.0726	0.0868	0.0821	0.0821	TRUE	0.5789
CNAG_00654	1342	902	744	344	325	298	1342	902	744	344	325	298	659.17	996	322	0.324	-1.628	-5.191	2.09647584007345e-07	3.76194188698473e-07	0.0479	0.0799	0.0688	0.0688	TRUE	0.3878
CNAG_00655	77661	36102	47387	2950	2645	2958	77661	36102	47387	2950	2645	2958	28283.83	53717	2851	0.053	-4.236	-13.169	1.32520807647767e-39	3.92261590637391e-37	0.0817	0.0727	0.0744	0.0744	TRUE	0.2294
CNAG_00656	118233	58744	64237	6148	6120	6025	118233	58744	64237	6148	6120	6025	43251.17	80405	6098	0.076	-3.721	-11.647	2.36947824860664e-31	1.89781269606047e-29	0.0835	0.0726	0.0735	0.0735	TRUE	2.0745
CNAG_00657	1	1	0	0	0	0	1	1	0	0	0	0	0.33	1	0	0.276	-1.858	-0.46	0.645455240456813	0.663384552691725	0	14.6591	10	10	TRUE	0.2435
CNAG_00658	1048	612	624	344	281	249	1048	612	624	344	281	249	526.33	761	291	0.383	-1.386	-4.244	2.19237069837636e-05	3.19812721545881e-05	0.0634	0.0817	0.0745	0.0745	TRUE	1.2869
CNAG_00659	939	439	493	159	147	128	939	439	493	159	147	128	384.17	624	145	0.232	-2.108	-5.902	3.58367219078718e-09	8.17199771151024e-09	0.0963	0.0852	0.0877	0.0877	TRUE	2.3043
CNAG_00660	1415	799	888	300	260	217	1415	799	888	300	260	217	646.5	1034	259	0.25	-1.997	-6.171	6.80526582410134e-10	1.7371672189907e-09	0.0611	0.08	0.0731	0.0731	TRUE	1.2428
CNAG_00661	1698	772	885	209	159	177	1698	772	885	209	159	177	650	1118	182	0.162	-2.622	-7.415	1.21619238514534e-13	6.33984514400417e-13	0.1069	0.08	0.0869	0.0869	TRUE	1.6514
CNAG_00662	4940	3198	3200	1285	1159	1079	4940	3198	3200	1285	1159	1079	2476.83	3779	1174	0.311	-1.686	-5.783	7.34034166781035e-09	1.59352825492516e-08	0.0384	0.0745	0.0607	0.0607	TRUE	0.8784
CNAG_00663	3496	2150	1896	1524	1335	1269	3496	2150	1896	1524	1335	1269	1945	2514	1376	0.547	-0.87	-2.798	0.00514857505022605	0.00622916277624649	0.0623	0.075	0.0691	0.0691	TRUE	1.4163
CNAG_00664	131	68	60	90	66	58	131	68	60	90	66	58	78.83	86	71	0.826	-0.275	-0.629	0.529256757624253	0.548679763347939	0.1056	0.1342	0.1252	0.1252	TRUE	1.946
CNAG_00665	10044	5312	5096	1868	1787	1681	10044	5312	5096	1868	1787	1681	4298	6817	1779	0.261	-1.938	-6.01	1.8517795682336e-09	4.40647161850205e-09	0.085	0.0736	0.0746	0.0746	TRUE	2.0925
CNAG_00666	7828	4743	5022	1848	1668	1279	7828	4743	5022	1848	1668	1279	3731.33	5864	1598	0.273	-1.875	-6.108	1.00908555727198e-09	2.50359128057858e-09	0.0583	0.0738	0.0675	0.0675	TRUE	1.0467
CNAG_00667	1916	974	933	288	240	249	1916	974	933	288	240	249	766.67	1274	259	0.203	-2.299	-6.704	2.02877727528807e-11	6.80054933045848e-11	0.0895	0.0789	0.0824	0.0824	TRUE	2.3312
CNAG_00668	11227	6365	6121	7922	7008	6198	11227	6365	6121	7922	7008	6198	7473.5	7904	7043	0.891	-0.167	-0.53	0.59620223291157	0.614805331969399	0.0686	0.0732	0.071	0.071	TRUE	1.6514
CNAG_00669	1048	740	1285	365	284	260	1048	740	1285	365	284	260	663.67	1024	303	0.296	-1.757	-5.547	2.90469834948499e-08	5.79068414737741e-08	0.0489	0.0798	0.0702	0.0702	TRUE	0.1113
CNAG_00670	430	197	292	178	132	128	430	197	292	178	132	128	226.17	306	146	0.477	-1.069	-2.915	0.00355687488790716	0.00435212153789935	0.0875	0.094	0.0919	0.0919	TRUE	0.1703
CNAG_00671	4480	2623	2439	950	867	835	4480	2623	2439	950	867	835	2032.33	3181	884	0.278	-1.847	-5.918	3.25710757702712e-09	7.47619298192875e-09	0.0642	0.0749	0.0695	0.0695	TRUE	1.5523
CNAG_00672	84223	62488	72625	4254	3880	3968	84223	62488	72625	4254	3880	3968	38573	73112	4034	0.055	-4.18	-15.911	5.3406831113284e-57	1.81796853109619e-53	0.012	0.0726	0.0496	0.0496	TRUE	0.0615
CNAG_00673	6554	4092	4741	1230	1018	896	6554	4092	4741	1230	1018	896	3088.5	5129	1048	0.204	-2.291	-7.738	1.00950234973813e-14	6.4775607888946e-14	0.0431	0.0741	0.0626	0.0626	TRUE	0.3218
CNAG_00674	2832	2082	1813	703	611	544	2832	2082	1813	703	611	544	1430.83	2242	619	0.276	-1.856	-6.33	2.45636951616237e-10	6.73227200725983e-10	0.0345	0.0759	0.0609	0.0609	TRUE	0.3609
CNAG_00675	2371	1880	2553	538	486	475	2371	1880	2553	538	486	475	1383.83	2268	500	0.22	-2.182	-7.956	1.77409522446797e-15	1.31425900850685e-14	0.0144	0.076	0.053	0.053	TRUE	0.2714
CNAG_00676	1811	1204	1352	338	296	341	1811	1204	1352	338	296	341	890.33	1456	325	0.223	-2.163	-7.448	9.46161541941228e-14	5.02062960057356e-13	0.0238	0.078	0.0589	0.0589	TRUE	0.3995
CNAG_00677	1062	821	1202	169	136	125	1062	821	1202	169	136	125	585.83	1028	143	0.139	-2.843	-9.354	8.41317217219719e-21	1.73566291358541e-19	0.0283	0.0808	0.0626	0.0626	TRUE	0.1317
CNAG_00678	7790	4565	4935	1378	1290	1127	7790	4565	4935	1378	1290	1127	3514.17	5763	1265	0.219	-2.188	-7.269	3.62238068544768e-13	1.69027880099574e-12	0.0512	0.0739	0.0648	0.0648	TRUE	1.1543
CNAG_00679	399	268	354	429	376	286	399	268	354	429	376	286	352	340	364	1.069	0.096	0.302	0.762741990860804	0.776775987102521	0.0377	0.0863	0.0695	0.0695	TRUE	0.3706
CNAG_00680	1690	1394	1793	262	205	204	1690	1394	1793	262	205	204	924.67	1626	224	0.138	-2.862	-10.05	9.19973834310829e-24	3.34929511443215e-22	0.0153	0.0778	0.0559	0.0559	TRUE	0.2477
CNAG_00681	2984	2220	2206	262	219	226	2984	2220	2206	262	219	226	1352.83	2470	236	0.095	-3.39	-11.961	5.67867503975308e-33	6.04069057353734e-31	0.0198	0.0761	0.0556	0.0556	TRUE	0.4019
CNAG_00682	7266	4624	4119	2369	2021	2037	7266	4624	4119	2369	2021	2037	3739.33	5336	2142	0.401	-1.317	-4.357	1.32041773251699e-05	1.96446764051042e-05	0.0539	0.0738	0.0655	0.0655	TRUE	1.2202
CNAG_00683	3440	2030	1875	699	611	493	3440	2030	1875	699	611	493	1524.67	2448	601	0.245	-2.026	-6.279	3.40431517349612e-10	9.1210459272576e-10	0.0753	0.0757	0.074	0.074	TRUE	1.5225
CNAG_00684	8241	4781	4899	932	917	881	8241	4781	4899	932	917	881	3441.83	5974	910	0.152	-2.715	-8.967	3.03433398292278e-19	4.86064606017372e-18	0.0535	0.0739	0.0654	0.0654	TRUE	1.345
CNAG_00685	4871	2731	2586	780	731	721	4871	2731	2586	780	731	721	2070	3396	744	0.219	-2.19	-6.918	4.592237323207e-12	1.73207488622677e-11	0.0706	0.0749	0.0714	0.0714	TRUE	1.7556
CNAG_00686	76985	28205	23409	7085	6917	7475	76985	28205	23409	7085	6917	7475	25012.67	42866	7159	0.167	-2.582	-6.49	8.60482371163124e-11	2.55815021086399e-10	0.2398	0.0727	0.114	0.114	TRUE	3.1682
CNAG_00687	1378	889	964	266	230	188	1378	889	964	266	230	188	652.5	1077	228	0.212	-2.24	-7.23	4.82902550269715e-13	2.20792515932587e-12	0.0406	0.08	0.0665	0.0665	TRUE	0.7157
CNAG_00688	1413	1030	1183	333	277	286	1413	1030	1183	333	277	286	753.67	1209	299	0.247	-2.017	-7.095	1.29594296222558e-12	5.42272875650384e-12	0.0166	0.079	0.0561	0.0561	TRUE	0.1282
CNAG_00689	3487	2617	2898	710	591	606	3487	2617	2898	710	591	606	1818.17	3001	636	0.212	-2.239	-8.195	2.50348525221665e-16	2.21060020714539e-15	0.0147	0.0752	0.0528	0.0528	TRUE	0.2031
CNAG_00690	3558	2299	3183	708	556	571	3558	2299	3183	708	556	571	1812.5	3013	612	0.203	-2.301	-7.903	2.72282818115119e-15	1.95538125076765e-14	0.0309	0.0752	0.0601	0.0601	TRUE	0.2419
CNAG_00691	2783	1344	1253	688	628	610	2783	1344	1253	688	628	610	1217.67	1793	642	0.358	-1.482	-4.283	1.84112291448447e-05	2.7061107477086e-05	0.103	0.0765	0.0852	0.0852	TRUE	2.8159
CNAG_00692	2544	938	832	413	356	355	2544	938	832	413	356	355	906.33	1438	375	0.261	-1.94	-4.839	1.30583152131451e-06	2.14013023522128e-06	0.1964	0.0779	0.1142	0.1142	TRUE	5.451
CNAG_00693	2714	1489	1408	538	461	392	2714	1489	1408	538	461	392	1167	1870	464	0.248	-2.012	-6.065	1.31669331631164e-09	3.19687877940429e-09	0.0869	0.0767	0.078	0.078	TRUE	1.8824
CNAG_00694	11805	7406	6899	1864	1668	1665	11805	7406	6899	1864	1668	1665	5217.83	8703	1732	0.199	-2.329	-7.808	5.80084990557782e-15	3.8793896028658e-14	0.0497	0.0734	0.0638	0.0638	TRUE	1.1873
CNAG_00695	1795	1250	1271	682	572	498	1795	1250	1271	682	572	498	1011.33	1439	584	0.406	-1.301	-4.412	1.02562664929545e-05	1.54445172050507e-05	0.0338	0.0773	0.0614	0.0614	TRUE	0.5653
CNAG_00696	3278	2415	2014	1996	1590	1712	3278	2415	2014	1996	1590	1712	2167.5	2569	1766	0.687	-0.541	-1.849	0.0644479390559218	0.0724986069221275	0.0378	0.0748	0.0612	0.0612	TRUE	0.4095
CNAG_00697	11174	7383	7382	713	537	566	11174	7383	7382	713	537	566	4625.83	8646	605	0.07	-3.836	-12.993	1.33522923238664e-38	2.84070019190258e-36	0.0429	0.0736	0.0619	0.0619	TRUE	0.7989
CNAG_00698	4688	2831	2607	1014	923	888	4688	2831	2607	1014	923	888	2158.5	3375	942	0.279	-1.842	-5.98	2.23389976833534e-09	5.2497030109862e-09	0.0586	0.0748	0.0677	0.0677	TRUE	1.4075
CNAG_00699	1363	734	584	370	354	276	1363	734	584	370	354	276	613.5	894	333	0.373	-1.423	-3.989	6.64340468976962e-05	9.22649921010844e-05	0.1152	0.0804	0.0896	0.0896	TRUE	0.8517
CNAG_00700	22066	10011	11221	1472	1380	1236	22066	10011	11221	1472	1380	1236	7897.67	14433	1363	0.094	-3.405	-10.106	5.20605094884183e-24	1.98004440557068e-22	0.109	0.0731	0.0814	0.0814	TRUE	2.1932
CNAG_00701	4575	4004	4543	1264	1018	916	4575	4004	4543	1264	1018	916	2720	4374	1066	0.244	-2.037	-7.51	5.90670778826816e-14	3.26933874979916e-13	0.0159	0.0743	0.0524	0.0524	TRUE	0.316
CNAG_00702	3577	2396	2631	978	799	702	3577	2396	2631	978	799	702	1847.17	2868	826	0.288	-1.795	-6.128	8.88122991798225e-10	2.22047055753299e-09	0.0369	0.0751	0.0611	0.0611	TRUE	0.568
CNAG_00703	50716	18323	23051	1929	2037	2265	50716	18323	23051	1929	2037	2265	16386.83	30697	2077	0.068	-3.886	-10.598	3.04759493167277e-26	1.54836017125584e-24	0.1655	0.0728	0.0966	0.0966	TRUE	0.9394
CNAG_00704	2823	1918	1645	856	762	646	2823	1918	1645	856	762	646	1441.67	2129	755	0.355	-1.496	-4.896	9.77464201679528e-07	1.62306738659371e-06	0.0503	0.0759	0.0664	0.0664	TRUE	0.5471
CNAG_00705	6523	4158	5270	1145	938	956	6523	4158	5270	1145	938	956	3165	5317	1013	0.191	-2.392	-8.36	6.28049453823483e-17	6.30643168382046e-16	0.0303	0.074	0.0584	0.0584	TRUE	0.0767
CNAG_00706	1172	761	959	259	244	202	1172	761	959	259	244	202	599.5	964	235	0.244	-2.036	-6.763	1.35312248132822e-11	4.67379901211697e-11	0.0301	0.0806	0.0627	0.0627	TRUE	0.0787
CNAG_00707	2463	2154	2497	253	282	257	2463	2154	2497	253	282	257	1317.67	2371	264	0.111	-3.167	-11.875	1.59586834155845e-32	1.55209595276142e-30	0.0045	0.0762	0.0492	0.0492	TRUE	0.0779
CNAG_00708	3127	2459	3218	548	459	409	3127	2459	3218	548	459	409	1703.33	2935	472	0.161	-2.636	-9.413	4.83366015936842e-21	1.03158490172352e-19	0.0193	0.0754	0.0553	0.0553	TRUE	0.2442
CNAG_00709	1764	1386	1620	268	220	231	1764	1386	1620	268	220	231	914.83	1590	240	0.151	-2.73	-9.802	1.09906005275388e-22	3.14386589880186e-21	0.0113	0.0778	0.0535	0.0535	TRUE	0.1233
CNAG_00710	4612	3115	2428	490	411	436	4612	3115	2428	490	411	436	1915.33	3385	446	0.132	-2.925	-9.389	6.06443291786437e-21	1.29020810327564e-19	0.0566	0.0751	0.0687	0.0687	TRUE	0.1879
CNAG_00711	1595	1007	1113	860	829	812	1595	1007	1113	860	829	812	1036	1238	834	0.673	-0.571	-1.961	0.0498916766898647	0.0566009889859355	0.0309	0.0772	0.0601	0.0601	TRUE	0.7623
CNAG_00712	1621	744	816	320	329	280	1621	744	816	320	329	280	685	1060	310	0.292	-1.776	-5.096	3.4725362072318e-07	6.06180166636772e-07	0.0973	0.0796	0.0854	0.0854	TRUE	2.5608
CNAG_00713	4070	2852	2593	1013	911	909	4070	2852	2593	1013	911	909	2058	3172	944	0.298	-1.748	-6.08	1.19922411161931e-09	2.9325853993909e-09	0.0319	0.0749	0.0589	0.0589	TRUE	0.7462
CNAG_00714	1141	571	731	228	173	192	1141	571	731	228	173	192	506	814	198	0.243	-2.043	-6.072	1.26365257511451e-09	3.08117533096562e-09	0.0704	0.0821	0.0784	0.0784	TRUE	0.2969
CNAG_00715	3589	1850	2369	461	423	449	3589	1850	2369	461	423	449	1523.5	2603	444	0.171	-2.55	-8.139	3.99398761007843e-16	3.36940119571424e-15	0.0578	0.0757	0.0694	0.0694	TRUE	0.2278
CNAG_00716	45675	21847	24525	7472	6399	7092	45675	21847	24525	7472	6399	7092	18835	30682	6988	0.228	-2.135	-6.544	6.00690744293095e-11	1.83057412137305e-10	0.0934	0.0728	0.0766	0.0766	TRUE	2.1722
CNAG_00717	2705	1321	1157	558	530	492	2705	1321	1157	558	530	492	1127.17	1728	527	0.305	-1.714	-4.884	1.04117176821333e-06	1.7229697126875e-06	0.1096	0.0768	0.0875	0.0875	TRUE	2.7988
CNAG_00718	2354	1361	1383	509	431	365	2354	1361	1383	509	431	365	1067.17	1699	435	0.256	-1.966	-6.141	8.20257423547976e-10	2.06367795251834e-09	0.0672	0.0771	0.0724	0.0724	TRUE	1.3712
CNAG_00719	4923	2694	3027	989	914	732	4923	2694	3027	989	914	732	2213.17	3548	878	0.248	-2.014	-6.383	1.73336895649202e-10	4.87836951459184e-10	0.0677	0.0747	0.071	0.071	TRUE	1.224
CNAG_00720	1598	932	1086	376	331	350	1598	932	1086	376	331	350	778.83	1205	352	0.292	-1.774	-5.805	6.41889281760371e-09	1.40649572907132e-08	0.0411	0.0788	0.0655	0.0655	TRUE	0.5018
CNAG_00721	4347	3600	3538	1751	1482	1215	4347	3600	3538	1751	1482	1215	2655.5	3828	1483	0.387	-1.369	-4.921	8.61055502133873e-07	1.44066499349408e-06	0.0226	0.0743	0.0553	0.0553	TRUE	0.302
CNAG_00722	2648	1402	2012	454	424	401	2648	1402	2012	454	424	401	1223.5	2021	426	0.211	-2.245	-7.25	4.15747354792791e-13	1.91373089346134e-12	0.0473	0.0765	0.0677	0.0677	TRUE	0.0713
CNAG_00723	223	166	186	150	127	94	223	166	186	150	127	94	157.67	192	124	0.645	-0.632	-1.832	0.0669639221019746	0.075229435919182	0.0302	0.1034	0.0792	0.0792	TRUE	0.4488
CNAG_00726	55	16	10	2	4	4	55	16	10	2	4	4	15.17	27	3	0.123	-3.018	-3.377	0.000732266798193445	0.000937257447283507	0.4388	0.3931	0.407	0.407	TRUE	1.3889
CNAG_00727	9869	5402	3731	3091	2809	2600	9869	5402	3731	3091	2809	2600	4583.67	6334	2833	0.447	-1.161	-3.292	0.000996236705464801	0.00126324818230664	0.1289	0.0736	0.0893	0.0893	TRUE	0.4309
CNAG_00728	480	286	304	266	237	249	480	286	304	266	237	249	303.67	357	251	0.703	-0.509	-1.573	0.115797344717396	0.128103399875859	0.0418	0.0885	0.072	0.072	TRUE	1.0476
CNAG_00730	14993	10959	10298	7290	6527	5626	14993	10959	10298	7290	6527	5626	9282.17	12083	6481	0.536	-0.899	-3.195	0.00139779083179302	0.00175251565061637	0.0302	0.073	0.0569	0.0569	TRUE	0.5425
CNAG_00732	15092	9149	6144	4594	4285	3696	15092	9149	6144	4594	4285	3696	7160	10128	4192	0.414	-1.273	-3.735	0.000187730153532392	0.000250355903084922	0.1067	0.0732	0.0835	0.0835	TRUE	0.2507
CNAG_00733	3086	1538	1749	627	548	569	3086	1538	1749	627	548	569	1352.83	2124	581	0.274	-1.87	-5.75	8.93485543501096e-09	1.91344749297121e-08	0.0789	0.0761	0.0751	0.0751	TRUE	1.557
CNAG_00734	3570	1056	1199	294	255	218	3570	1056	1199	294	255	218	1098.67	1942	256	0.132	-2.925	-6.951	3.62069764595572e-12	1.3918526015622e-11	0.239	0.0769	0.1254	0.1254	TRUE	6.5096
CNAG_00735	3575	2535	2314	452	425	477	3575	2535	2314	452	425	477	1629.67	2808	451	0.161	-2.637	-9.153	5.53337101856091e-20	1.01814026741521e-18	0.0285	0.0755	0.0585	0.0585	TRUE	0.6933
CNAG_00736	2503	2007	1992	763	646	612	2503	2007	1992	763	646	612	1420.5	2167	674	0.311	-1.686	-6.155	7.49203278477091e-10	1.9017807307502e-09	0.0145	0.0759	0.0531	0.0531	TRUE	0.2223
CNAG_00737	2785	1665	1588	674	551	510	2785	1665	1588	674	551	510	1295.5	2013	578	0.287	-1.799	-5.697	1.22087987237754e-08	2.55982450605061e-08	0.0646	0.0763	0.0708	0.0708	TRUE	1.3636
CNAG_00738	110	85	138	79	58	49	110	85	138	79	58	49	86.5	111	62	0.559	-0.84	-2.103	0.0355013568538188	0.0406548759395792	0.0463	0.1287	0.1025	0.1025	TRUE	0.1611
CNAG_00739	4120	2662	3000	907	819	848	4120	2662	3000	907	819	848	2059.33	3261	858	0.263	-1.926	-6.778	1.22178600263813e-11	4.25904716127006e-11	0.0277	0.0749	0.0575	0.0575	TRUE	0.4755
CNAG_00740	7143	4705	4213	1253	1094	1009	7143	4705	4213	1253	1094	1009	3236.17	5354	1119	0.209	-2.259	-7.548	4.41788846322542e-14	2.50432844776342e-13	0.0483	0.074	0.064	0.064	TRUE	0.8907
CNAG_00741	29790	17441	16786	3020	2605	2426	29790	17441	16786	3020	2605	2426	12011.33	21339	2684	0.126	-2.991	-9.703	2.92100053353529e-22	7.76803579387042e-21	0.0651	0.0729	0.0683	0.0683	TRUE	1.4687
CNAG_00742	3972	2496	2761	1216	1015	900	3972	2496	2761	1216	1015	900	2060	3076	1044	0.339	-1.56	-5.246	1.55421153595164e-07	2.82992033612163e-07	0.0435	0.0749	0.063	0.063	TRUE	0.7883
CNAG_00743	5745	2976	3636	792	700	580	5745	2976	3636	792	700	580	2404.83	4119	691	0.168	-2.576	-8.067	7.18949943485905e-16	5.76353193538564e-15	0.0722	0.0745	0.0727	0.0727	TRUE	0.3807
CNAG_00744	1868	892	942	955	867	895	1868	892	942	955	867	895	1069.83	1234	906	0.734	-0.446	-1.324	0.185436257891256	0.201766029043259	0.0886	0.0771	0.0809	0.0809	TRUE	2.4255
CNAG_00745	12421	7264	5764	3023	2710	2620	12421	7264	5764	3023	2710	2620	5633.67	8483	2784	0.328	-1.607	-4.94	7.79537307184531e-07	1.31104001662853e-06	0.0872	0.0734	0.076	0.076	TRUE	0.559
CNAG_00746	7741	4123	4137	1791	1772	1707	7741	4123	4137	1791	1772	1707	3545.17	5334	1757	0.329	-1.602	-5.053	4.34834263108245e-07	7.50025757091697e-07	0.0761	0.0739	0.0721	0.0721	TRUE	1.9009
CNAG_00747	21612	9966	9150	3036	2922	3024	21612	9966	9150	3036	2922	3024	8285	13576	2994	0.221	-2.181	-6.265	3.72079612381247e-10	9.89112846970531e-10	0.1318	0.0731	0.0871	0.0871	TRUE	3.2788
CNAG_00748	392	231	349	150	102	91	392	231	349	150	102	91	219.17	324	114	0.353	-1.503	-4.225	2.3842999056715e-05	3.46918438935918e-05	0.0656	0.0947	0.0852	0.0852	TRUE	0.4412
CNAG_00749	46	12	15	6	13	5	46	12	15	6	13	5	16.17	24	8	0.329	-1.605	-2.037	0.0416438292581628	0.0474183486522303	0.3435	0.3733	0.3643	0.3643	TRUE	3.6662
CNAG_00750	764	515	905	204	205	191	764	515	905	204	205	191	464	728	200	0.275	-1.864	-5.929	3.04872329643171e-09	7.02155216580078e-09	0.0405	0.083	0.068	0.068	TRUE	0.1711
CNAG_00751	34	10	20	34	35	29	34	10	20	34	35	29	27	21	33	1.531	0.615	1.037	0.299793975561296	0.319554937470065	0.116	0.2526	0.2146	0.2146	TRUE	0.4564
CNAG_00752	3624	549	687	75	79	111	3624	549	687	75	79	111	854.17	1620	88	0.055	-4.197	-4.88	1.06101958521825e-06	1.75453518002571e-06	0.5271	0.0782	0.201	0.5271	TRUE	10.8902
CNAG_00753	1614	1037	1062	383	313	286	1614	1037	1062	383	313	286	782.5	1238	327	0.264	-1.919	-6.251	4.08636887565363e-10	1.08249024534825e-09	0.0435	0.0787	0.066	0.066	TRUE	0.8496
CNAG_00754	13201	7947	9340	2168	1827	1664	13201	7947	9340	2168	1827	1664	6024.5	10163	1886	0.186	-2.43	-8.23	1.87585013282272e-16	1.69824304577886e-15	0.0447	0.0733	0.0625	0.0625	TRUE	0.3075
CNAG_00755	593	375	485	250	185	183	593	375	485	250	185	183	345.17	484	206	0.425	-1.233	-3.857	0.000115014540581504	0.000156260026397701	0.0391	0.0866	0.0703	0.0703	TRUE	0.0961
CNAG_00756	1328	540	681	207	197	208	1328	540	681	207	197	208	526.83	850	204	0.24	-2.058	-5.68	1.34391946421061e-08	2.80656555593431e-08	0.1182	0.0817	0.0916	0.0916	TRUE	0.8174
CNAG_00757	4036	2244	1764	864	803	763	4036	2244	1764	864	803	763	1745.67	2681	810	0.302	-1.727	-5.113	3.16811092540995e-07	5.56462827146309e-07	0.1005	0.0753	0.0814	0.0814	TRUE	0.6214
CNAG_00758	2165	1349	1514	1024	883	621	2165	1349	1514	1024	883	621	1259.33	1676	843	0.503	-0.992	-3.136	0.00171200224435252	0.0021323291766469	0.0612	0.0764	0.0712	0.0712	TRUE	0.7863
CNAG_00759	32	30	42	46	40	31	32	30	42	46	40	31	36.83	35	39	1.125	0.17	0.348	0.727693643880401	0.743083594950918	0	0.2045	0.1444	0.1444	TRUE	0.2437
CNAG_00760	4017	2079	2114	655	635	548	4017	2079	2114	655	635	548	1674.67	2737	613	0.224	-2.159	-6.598	4.17374193222084e-11	1.30943940435758e-10	0.0849	0.0754	0.0762	0.0762	TRUE	2.0334
CNAG_00761	2434	1532	2149	448	365	372	2434	1532	2149	448	365	372	1216.67	2038	395	0.194	-2.367	-8.028	9.87141549683558e-16	7.72466628763869e-15	0.0336	0.0765	0.0612	0.0612	TRUE	0.2073
CNAG_00762	640	387	566	240	203	170	640	387	566	240	203	170	367.67	531	204	0.385	-1.378	-4.268	1.97476622133163e-05	2.8974587144021e-05	0.0449	0.0857	0.0717	0.0717	TRUE	0.3371
CNAG_00764	2262	1320	1761	392	320	289	2262	1320	1761	392	320	289	1057.33	1781	334	0.187	-2.416	-7.843	4.39606056458925e-15	3.02918829187486e-14	0.0449	0.0771	0.0666	0.0666	TRUE	0.0772
CNAG_00765	1387	810	888	910	703	566	1387	810	888	910	703	566	877.33	1028	726	0.706	-0.502	-1.542	0.122998813617826	0.135739329406737	0.073	0.0781	0.0751	0.0751	TRUE	0.9202
CNAG_00766	2901	1429	1065	785	789	813	2901	1429	1065	785	789	813	1297	1798	796	0.442	-1.176	-3.233	0.00122443707443138	0.00154226967673059	0.1449	0.0763	0.0945	0.0945	TRUE	0.8786
CNAG_00768	3845	1477	1713	950	928	734	3845	1477	1713	950	928	734	1607.83	2345	871	0.371	-1.429	-3.868	0.000109887525757554	0.000149682728162751	0.1454	0.0755	0.0976	0.0976	TRUE	3.5067
CNAG_00769	5584	2568	2306	1296	1132	978	5584	2568	2306	1296	1132	978	2310.67	3486	1135	0.326	-1.618	-4.51	6.47472520314382e-06	9.90782854192024e-06	0.1295	0.0746	0.0922	0.0922	TRUE	3.3715
CNAG_00770	2162	1574	1561	440	398	378	2162	1574	1561	440	398	378	1085.5	1766	405	0.23	-2.123	-7.5	6.39798257740068e-14	3.51269882152773e-13	0.0197	0.077	0.0562	0.0562	TRUE	0.4658
CNAG_00771	53761	46486	58655	3397	2897	2605	53761	46486	58655	3397	2897	2605	27966.83	52967	2966	0.056	-4.158	-15.581	9.86049902194278e-55	1.67825693353466e-51	0.0152	0.0727	0.0512	0.0512	TRUE	0.1259
CNAG_00772	8456	3746	3797	1110	1095	967	8456	3746	3797	1110	1095	967	3195.17	5333	1057	0.198	-2.335	-6.676	2.45566948861091e-11	8.09206092858813e-11	0.1305	0.074	0.0876	0.0876	TRUE	3.1999
CNAG_00773	1271	488	515	145	124	144	1271	488	515	145	124	144	447.83	758	138	0.182	-2.461	-6.298	3.00696568050548e-10	8.11713812564683e-10	0.1543	0.0834	0.1057	0.1057	TRUE	4.157
CNAG_00774	9553	5167	6284	1485	1350	1092	9553	5167	6284	1485	1350	1092	4155.17	7001	1309	0.187	-2.419	-7.762	8.35198326805591e-15	5.42560134436304e-14	0.0639	0.0737	0.0695	0.0695	TRUE	0.3381
CNAG_00775	1835	914	1239	417	357	306	1835	914	1239	417	357	306	844.67	1329	360	0.271	-1.885	-5.737	9.65836089953006e-09	2.0593210461635e-08	0.071	0.0783	0.076	0.076	TRUE	0.1799
CNAG_00776	69326	34065	30035	27111	24637	22576	69326	34065	30035	27111	24637	22576	34625	44475	24775	0.557	-0.844	-2.465	0.0137103208218558	0.0161320193838912	0.1223	0.0727	0.0845	0.0845	TRUE	2.9253
CNAG_00777	6144	3519	3190	1998	1749	1532	6144	3519	3190	1998	1749	1532	3022	4284	1760	0.411	-1.284	-4.003	6.25606231065626e-05	8.71165314194064e-05	0.0796	0.0741	0.0737	0.0737	TRUE	1.7561
CNAG_00778	3356	1433	1489	967	840	835	3356	1433	1489	967	840	835	1486.67	2093	881	0.421	-1.249	-3.499	0.000467713462679625	0.000606859777763082	0.1229	0.0758	0.091	0.091	TRUE	3.3764
CNAG_00779	59839	28851	31366	2375	2411	2601	59839	28851	31366	2375	2411	2601	21240.5	40019	2462	0.062	-4.023	-12.332	6.07335977818121e-35	7.51771515815595e-33	0.0934	0.0727	0.0765	0.0765	TRUE	2.2983
CNAG_00780	1133	727	842	264	190	176	1133	727	842	264	190	176	555.33	901	210	0.233	-2.101	-6.623	3.5160271663977e-11	1.11907961425131e-10	0.0479	0.0813	0.0696	0.0696	TRUE	0.2875
CNAG_00781	2167	2151	2250	350	291	274	2167	2151	2250	350	291	274	1247.17	2189	305	0.139	-2.844	-10.546	5.31311520489218e-26	2.60227973488532e-24	0.0036	0.0764	0.0505	0.0505	TRUE	0.1886
CNAG_00782	1608	881	830	555	478	457	1608	881	830	555	478	457	801.5	1106	497	0.449	-1.155	-3.501	0.000464062092623887	0.000602236890313272	0.074	0.0786	0.0771	0.0771	TRUE	1.8851
CNAG_00783	1790	1455	1711	419	339	337	1790	1455	1711	419	339	337	1008.5	1652	365	0.221	-2.178	-7.883	3.19244887330021e-15	2.2670069419424e-14	0.0113	0.0773	0.0534	0.0534	TRUE	0.192
CNAG_00784	1382	690	928	197	193	176	1382	690	928	197	193	176	594.33	1000	189	0.189	-2.406	-7.328	2.33617801366324e-13	1.13767524442199e-12	0.0627	0.0807	0.0745	0.0745	TRUE	0.1676
CNAG_00785	53024	30978	33071	5269	4999	4711	53024	30978	33071	5269	4999	4711	22008.67	39024	4993	0.128	-2.966	-10.004	1.4681018855735e-23	5.17867235076911e-22	0.05	0.0727	0.0633	0.0633	TRUE	1.2058
CNAG_00786	894	770	1138	410	317	293	894	770	1138	410	317	293	637	934	340	0.364	-1.458	-4.828	1.37878755918253e-06	2.25210789417338e-06	0.0336	0.0801	0.0637	0.0637	TRUE	0.2329
CNAG_00787	2373	1419	1252	616	594	528	2373	1419	1252	616	594	528	1130.33	1681	579	0.345	-1.537	-4.833	1.34669282147325e-06	2.20391459821872e-06	0.0661	0.0768	0.0717	0.0717	TRUE	1.4345
CNAG_00788	25332	13034	14281	2213	1987	1891	25332	13034	14281	2213	1987	1891	9789.67	17549	2030	0.116	-3.112	-9.819	9.35691782156177e-23	2.71071900124224e-21	0.0773	0.073	0.0721	0.0721	TRUE	1.8414
CNAG_00789	429	152	238	77	48	71	429	152	238	77	48	71	169.17	273	65	0.239	-2.063	-4.893	9.95173150884974e-07	1.65046012453713e-06	0.1574	0.1013	0.1187	0.1187	TRUE	0.2332
CNAG_00790	3485	1974	2023	883	785	712	3485	1974	2023	883	785	712	1643.67	2494	793	0.318	-1.652	-5.278	1.30709758701195e-07	2.40570975192683e-07	0.0639	0.0755	0.0698	0.0698	TRUE	1.4655
CNAG_00791	3112	1550	1407	1614	1389	1081	3112	1550	1407	1614	1389	1081	1692.17	2023	1361	0.673	-0.571	-1.626	0.104050739518981	0.115427315405772	0.1157	0.0754	0.0885	0.0885	TRUE	2.6835
CNAG_00792	4015	3071	2440	1079	951	753	4015	3071	2440	1079	951	753	2051.5	3175	928	0.292	-1.775	-5.885	3.96962136353284e-09	8.99639888246723e-09	0.0458	0.0749	0.0649	0.0649	TRUE	0.136
CNAG_00793	1838	1579	2764	580	455	396	1838	1579	2764	580	455	396	1268.67	2060	477	0.232	-2.111	-6.667	2.6185196101181e-11	8.57473857897261e-11	0.0632	0.0763	0.071	0.071	TRUE	0.5163
CNAG_00794	1672	1100	1460	460	358	333	1672	1100	1460	460	358	333	897.17	1411	384	0.272	-1.878	-6.276	3.46601504324762e-10	9.26811878021593e-10	0.0339	0.0779	0.0629	0.0629	TRUE	0.1602
CNAG_00795	13	5	10	3	2	1	13	5	10	3	2	1	5.67	9	2	0.214	-2.222	-1.909	0.0563258936865916	0.0636459226918366	0	0.9305	0.6737	0.6737	TRUE	0.1609
CNAG_00796	5139	3000	2282	1422	1185	1176	5139	3000	2282	1422	1185	1176	2367.33	3474	1261	0.363	-1.462	-4.37	1.24430877111428e-05	1.85488375602059e-05	0.0968	0.0746	0.0801	0.0801	TRUE	0.4596
CNAG_00797	17845	9962	9251	1688	1562	1519	17845	9962	9251	1688	1562	1519	6971.17	12353	1590	0.129	-2.958	-9.358	8.10274410498687e-21	1.68181347154727e-19	0.0755	0.0732	0.0716	0.0716	TRUE	1.8496
CNAG_00798	404	243	341	155	122	115	404	243	341	155	122	115	230	329	131	0.397	-1.334	-3.971	7.15782220145236e-05	9.91060678208006e-05	0.0415	0.0937	0.0759	0.0759	TRUE	0.1698
CNAG_00799	45493	27473	27455	13447	11064	9916	45493	27473	27455	13447	11064	9916	22474.67	33474	11476	0.343	-1.544	-5.071	3.95980718576173e-07	6.86312813662574e-07	0.0606	0.0727	0.0668	0.0668	TRUE	1.2078
CNAG_00800	987	514	466	252	231	232	987	514	466	252	231	232	447	656	238	0.363	-1.46	-4.191	2.78247859901684e-05	4.02103890938371e-05	0.0871	0.0834	0.0846	0.0846	TRUE	2.3061
CNAG_00802	1657	545	615	171	142	171	1657	545	615	171	142	171	550.17	939	161	0.172	-2.541	-6.216	5.0955647114849e-10	1.32457443893811e-09	0.1968	0.0813	0.1168	0.1168	TRUE	5.3392
CNAG_00803	3094	1406	1251	891	772	811	3094	1406	1251	891	772	811	1370.83	1917	825	0.43	-1.217	-3.379	0.000726314043665028	0.000929987964880856	0.1275	0.0761	0.0926	0.0926	TRUE	3.4886
CNAG_00804	2665	1768	2514	414	277	295	2665	1768	2514	414	277	295	1322.17	2316	329	0.142	-2.817	-9.215	3.12499045319809e-20	5.90970416815906e-19	0.0446	0.0762	0.0656	0.0656	TRUE	0.5873
CNAG_00805	1198	655	783	369	309	290	1198	655	783	369	309	290	600.67	879	323	0.367	-1.445	-4.502	6.72015289517914e-06	1.02718457365019e-05	0.0572	0.0806	0.0721	0.0721	TRUE	0.5377
CNAG_00806	16796	7975	8165	2490	2331	2300	16796	7975	8165	2490	2331	2300	6676.17	10979	2374	0.216	-2.21	-6.615	3.72130251694788e-11	1.18000128250494e-10	0.1059	0.0732	0.0802	0.0802	TRUE	2.6262
CNAG_00807	7478	3036	1878	1043	978	973	7478	3036	1878	1043	978	973	2564.33	4131	998	0.242	-2.049	-4.942	7.73591347137267e-07	1.30168311698233e-06	0.2559	0.0744	0.1233	0.1233	TRUE	0.5922
CNAG_00808	5560	3226	3960	575	534	601	5560	3226	3960	575	534	601	2409.33	4249	570	0.134	-2.898	-9.785	1.30352962379231e-22	3.65202867439427e-21	0.0397	0.0745	0.0622	0.0622	TRUE	0.1889
CNAG_00809	7361	5026	6198	2600	2233	1674	7361	5026	6198	2600	2233	1674	4182	6195	2169	0.35	-1.514	-5.138	2.77323429471927e-07	4.89758212151719e-07	0.0404	0.0737	0.0623	0.0623	TRUE	0.1236
CNAG_00810	2812	1604	1644	492	408	372	2812	1604	1644	492	408	372	1222	2020	424	0.21	-2.252	-7.078	1.46635101187458e-12	6.06495606855539e-12	0.0661	0.0765	0.0716	0.0716	TRUE	1.4236
CNAG_00811	3544	1626	2269	658	559	516	3544	1626	2269	658	559	516	1528.67	2480	578	0.233	-2.102	-6.341	2.27738426337557e-10	6.27964036656983e-10	0.0838	0.0757	0.0781	0.0781	TRUE	0.1915
CNAG_00812	3210	2405	2462	497	437	368	3210	2405	2462	497	437	368	1563.17	2692	434	0.161	-2.633	-9.282	1.66768156298405e-20	3.31008049002781e-19	0.023	0.0756	0.0567	0.0567	TRUE	0.3434
CNAG_00813	589	593	1038	24	20	26	589	593	1038	24	20	26	381.67	740	23	0.032	-4.987	-13.224	6.34840289711251e-40	2.02715413924083e-37	0.0699	0.0853	0.0804	0.0804	TRUE	1.4707
CNAG_00814	880	709	849	404	322	279	880	709	849	404	322	279	573.83	813	335	0.412	-1.279	-4.363	1.2815438636638e-05	1.90830066137864e-05	0.0211	0.081	0.0598	0.0598	TRUE	0.3701
CNAG_00815	2818	1436	1366	586	633	544	2818	1436	1366	586	633	544	1230.5	1873	588	0.314	-1.673	-4.979	6.3835397415564e-07	1.08376904140938e-06	0.0877	0.0765	0.0802	0.0802	TRUE	2.3526
CNAG_00816	7480	5828	6198	2895	2251	2163	7480	5828	6198	2895	2251	2163	4469.17	6502	2436	0.375	-1.416	-5.157	2.51274195729824e-07	4.46069028560272e-07	0.0219	0.0736	0.0541	0.0541	TRUE	0.3289
CNAG_00817	946	628	570	224	172	200	946	628	570	224	172	200	456.67	715	199	0.278	-1.847	-5.8	6.64236873229557e-09	1.4521915969643e-08	0.0439	0.0832	0.0699	0.0699	TRUE	0.9491
CNAG_00818	641	487	551	524	430	354	641	487	551	524	430	354	497.83	560	436	0.779	-0.36	-1.205	0.228265689663138	0.246241929207201	0.0256	0.0823	0.0624	0.0624	TRUE	0.3194
CNAG_00819	29558	8132	12354	1258	1219	1565	29558	8132	12354	1258	1219	1565	9014.33	16681	1347	0.081	-3.63	-8.972	2.90134907114056e-19	4.68065982851302e-18	0.2407	0.0731	0.1176	0.1176	TRUE	0.4994
CNAG_00820	1191	611	816	204	189	157	1191	611	816	204	189	157	528	873	183	0.21	-2.251	-6.798	1.05916222946391e-11	3.73421877689812e-11	0.064	0.0817	0.0757	0.0757	TRUE	0.1627
CNAG_00821	44954	26436	33301	2684	2477	2446	44954	26436	33301	2684	2477	2446	18716.33	34897	2536	0.073	-3.783	-13.115	2.69241103422601e-39	7.05553330175189e-37	0.037	0.0728	0.0597	0.0597	TRUE	0.1135
CNAG_00822	6157	3153	4061	982	924	726	6157	3153	4061	982	924	726	2667.17	4457	877	0.197	-2.345	-7.355	1.90894608022652e-13	9.52964477868236e-13	0.0704	0.0743	0.0726	0.0726	TRUE	0.2309
CNAG_00823	1034	638	830	377	351	288	1034	638	830	377	351	288	586.33	834	339	0.406	-1.3	-4.252	2.11929820187903e-05	3.09883637422518e-05	0.0368	0.0808	0.0653	0.0653	TRUE	0.0988
CNAG_00824	2415	2035	2051	513	405	354	2415	2035	2051	513	405	354	1295.5	2167	424	0.196	-2.354	-8.328	8.19617127089182e-17	7.97136200174736e-16	0.0211	0.0763	0.0561	0.0561	TRUE	0.3901
CNAG_00825	3819	2327	2325	848	725	679	3819	2327	2325	848	725	679	1787.17	2824	751	0.266	-1.911	-6.278	3.4344005922053e-10	9.19441574193223e-10	0.0521	0.0752	0.066	0.066	TRUE	1.1547
CNAG_00826	956	416	323	780	752	672	956	416	323	780	752	672	649.83	565	735	1.3	0.379	0.98	0.326955351493446	0.347364549464322	0.1641	0.08	0.1061	0.1061	TRUE	4.2747
CNAG_00827	51	24	26	14	21	11	51	24	26	14	21	11	24.5	34	15	0.455	-1.135	-1.856	0.0634709506006578	0.0714940820134477	0.1097	0.271	0.2219	0.2219	TRUE	1.4261
CNAG_00828	1038	691	498	332	304	197	1038	691	498	332	304	197	510	742	278	0.374	-1.419	-4.005	6.21238789430226e-05	8.65791950550866e-05	0.0971	0.082	0.088	0.088	TRUE	0.2041
CNAG_00829	7693	5750	6580	1401	1184	1124	7693	5750	6580	1401	1184	1124	3955.33	6674	1236	0.185	-2.433	-8.969	2.98487856744818e-19	4.79270124697811e-18	0.0169	0.0737	0.0525	0.0525	TRUE	0.0974
CNAG_00830	1444	976	841	478	397	382	1444	976	841	478	397	382	753	1087	419	0.385	-1.375	-4.439	9.05160612391674e-06	1.36940743314723e-05	0.0475	0.079	0.0675	0.0675	TRUE	0.6207
CNAG_00831	1565	912	996	406	424	365	1565	912	996	406	424	365	778	1158	398	0.344	-1.539	-4.978	6.42746840847602e-07	1.0909549968812e-06	0.0474	0.0788	0.0672	0.0672	TRUE	1.1361
CNAG_00832	821	509	511	448	374	387	821	509	511	448	374	387	508.33	614	403	0.657	-0.607	-1.943	0.052026881050646	0.0589349427941428	0.0445	0.0821	0.0682	0.0682	TRUE	1.0283
CNAG_00834	21528	11301	8271	5422	4803	5667	21528	11301	8271	5422	4803	5667	9498.67	13700	5297	0.387	-1.371	-3.898	9.68633094312557e-05	0.000132471958740054	0.1319	0.073	0.089	0.089	TRUE	0.5899
CNAG_00835	1259	730	796	294	252	255	1259	730	796	294	252	255	597.67	928	267	0.288	-1.798	-5.705	1.16367296624025e-08	2.45120221354073e-08	0.0484	0.0806	0.0692	0.0692	TRUE	1.1583
CNAG_00836	1124	858	1084	312	248	184	1124	858	1084	312	248	184	635	1022	248	0.243	-2.043	-6.595	4.25703266868e-11	1.33372657194539e-10	0.0394	0.0802	0.0667	0.0667	TRUE	0.5672
CNAG_00837	1082	572	647	416	349	292	1082	572	647	416	349	292	559.67	767	352	0.459	-1.122	-3.358	0.000784353600426063	0.00100185352939974	0.0769	0.0812	0.0784	0.0784	TRUE	1.5313
CNAG_00838	453	347	367	183	171	164	453	347	367	183	171	164	280.83	389	173	0.444	-1.172	-3.899	9.64205319277477e-05	0.000131892903629517	0.0098	0.0898	0.0609	0.0609	TRUE	0.2384
CNAG_00839	761	352	358	151	146	141	761	352	358	151	146	141	318.17	490	146	0.298	-1.748	-4.77	1.84594400858373e-06	2.97448208531077e-06	0.1016	0.0878	0.0923	0.0923	TRUE	2.7181
CNAG_00840	245	137	131	49	35	36	245	137	131	49	35	36	105.5	171	40	0.234	-2.096	-5.12	3.05218641371003e-07	5.37348981239666e-07	0.0773	0.1186	0.1053	0.1053	TRUE	1.5317
CNAG_00841	351	206	402	145	115	106	351	206	402	145	115	106	220.83	320	122	0.382	-1.39	-3.903	9.50824865731012e-05	0.000130114888158728	0.0679	0.0945	0.0857	0.0857	TRUE	0.4415
CNAG_00843	769	520	414	262	251	222	769	520	414	262	251	222	406.33	568	245	0.432	-1.212	-3.728	0.000192790005292438	0.000257003006859393	0.0507	0.0845	0.0733	0.0733	TRUE	0.3415
CNAG_00844	13	9	12	26	24	14	13	9	12	26	24	14	16.33	11	21	1.882	0.913	1.345	0.178546471305747	0.194487100263924	0	0.3702	0.2641	0.2641	TRUE	0.5101
CNAG_00845	1579	774	1275	327	282	255	1579	774	1275	327	282	255	748.67	1209	288	0.238	-2.07	-6.29	3.16585268659488e-10	8.52239030855592e-10	0.0698	0.079	0.0759	0.0759	TRUE	0.1447
CNAG_00846	574	371	530	219	204	168	574	371	530	219	204	168	344.33	492	197	0.401	-1.319	-4.194	2.74436582713165e-05	3.96848822241127e-05	0.0326	0.0866	0.0678	0.0678	TRUE	0.5374
CNAG_00847	1171	781	838	200	192	177	1171	781	838	200	192	177	559.83	930	190	0.204	-2.294	-7.664	1.80294237498665e-14	1.09985947033236e-13	0.0262	0.0812	0.0614	0.0614	TRUE	0.6131
CNAG_00848	109300	40763	19304	36590	38003	38504	109300	40763	19304	36590	38003	38504	47077.33	56456	37699	0.668	-0.583	-0.84	0.40110615576077	0.422452151673781	0.3469	0.0726	0.1491	0.3469	TRUE	0.7752
CNAG_00849	427	231	260	170	132	110	427	231	260	170	132	110	221.67	306	137	0.449	-1.156	-3.213	0.00131160597214471	0.00164931907247159	0.0763	0.0944	0.088	0.088	TRUE	1.3552
CNAG_00850	660	266	255	121	116	94	660	266	255	121	116	94	252	394	110	0.28	-1.835	-4.529	5.9319115061128e-06	9.10379926366455e-06	0.1576	0.0918	0.1125	0.1125	TRUE	4.0348
CNAG_00851	2508	536	636	122	109	146	2508	536	636	122	109	146	676.17	1227	126	0.102	-3.287	-4.592	4.39841462660635e-06	6.82727012720839e-06	0.365	0.0797	0.1613	0.365	TRUE	9.3088
CNAG_00852	2965	1281	1435	535	495	442	2965	1281	1435	535	495	442	1192.17	1894	491	0.259	-1.948	-5.536	3.09344880414013e-08	6.15075918767115e-08	0.1115	0.0766	0.088	0.088	TRUE	2.9615
CNAG_00853	1878	895	964	251	217	258	1878	895	964	251	217	258	743.83	1246	242	0.194	-2.364	-6.864	6.69409670148212e-12	2.4378633578242e-11	0.091	0.079	0.083	0.083	TRUE	2.3683
CNAG_00854	4804	2554	2954	1082	977	845	4804	2554	2954	1082	977	845	2202.67	3437	968	0.282	-1.828	-5.804	6.49106504285168e-09	1.42170316144887e-08	0.0675	0.0747	0.0709	0.0709	TRUE	0.8833
CNAG_00855	1813	608	721	324	322	340	1813	608	721	324	322	340	688	1047	329	0.314	-1.672	-4.245	2.18564701071959e-05	3.18968592689795e-05	0.177	0.0796	0.1098	0.1098	TRUE	3.6752
CNAG_00858	287	1154	1655	1103	914	887	287	1154	1655	1103	914	887	1000	1032	968	0.938	-0.092	-0.137	0.891086936381744	0.89807844010169	0.3269	0.0774	0.149	0.3269	TRUE	0.3817
CNAG_00859	193	399	518	167	117	122	193	399	518	167	117	122	252.67	370	135	0.366	-1.451	-3.72	0.000199485874857016	0.000265461265837875	0.1324	0.0918	0.1046	0.1046	TRUE	0.1902
CNAG_00860	173	13	25	7	11	5	173	13	25	7	11	5	39	70	8	0.109	-3.198	-2.832	0.00462940500420914	0.0056220102156004	0.8466	0.1972	0.3855	0.8466	TRUE	4.3973
CNAG_00861	351	238	226	41	37	36	351	238	226	41	37	36	154.83	272	38	0.14	-2.838	-7.8	6.19279936640538e-15	4.10921813708458e-14	0.0344	0.1039	0.0804	0.0804	TRUE	0.7321
CNAG_00862	1053	673	689	138	108	111	1053	673	689	138	108	111	462	805	119	0.148	-2.758	-8.637	5.75526110985569e-18	7.20254000659881e-17	0.0414	0.083	0.0687	0.0687	TRUE	0.863
CNAG_00863	287	232	308	104	104	72	287	232	308	104	104	72	184.5	276	93	0.339	-1.562	-4.656	3.22194362700101e-06	5.07754449366271e-06	0.0226	0.0989	0.074	0.074	TRUE	0.3863
CNAG_00864	174	111	109	115	82	82	174	111	109	115	82	82	112.17	131	93	0.708	-0.498	-1.318	0.187585691738305	0.204039525380154	0.0483	0.1159	0.0937	0.0937	TRUE	0.8312
CNAG_00865	5	4	1	4	2	7	5	4	1	4	2	7	3.83	3	4	1.3	0.379	0.289	0.772429298167287	0.786288675526748	0	1.3409	0.9692	0.9692	TRUE	0.3091
CNAG_00866	11575	7551	5200	5160	4740	5239	11575	7551	5200	5160	4740	5239	6577.5	8109	5046	0.622	-0.684	-2.113	0.0345711393086061	0.0396096123212707	0.0802	0.0733	0.0754	0.0754	TRUE	0.263
CNAG_00867	34	32	31	145	146	136	34	32	31	145	146	136	87.33	32	142	4.402	2.138	5.643	1.66657958872717e-08	3.43404171914485e-08	0	0.1282	0.0845	0.0845	TRUE	0.0158
CNAG_00869	1754	1282	1088	525	422	386	1754	1282	1088	525	422	386	909.5	1375	444	0.323	-1.629	-5.362	8.21200860172351e-08	1.54614138712896e-07	0.042	0.0779	0.065	0.065	TRUE	0.3089
CNAG_00870	342	100	152	565	515	510	342	100	152	565	515	510	364	198	530	2.677	1.42	3.49	0.000483361633743761	0.000626804952862386	0.1866	0.0859	0.1159	0.1159	TRUE	4.4028
CNAG_00871	358	224	231	446	377	327	358	224	231	446	377	327	327.17	271	383	1.415	0.5	1.543	0.122751466276445	0.13548832399644	0.044	0.0874	0.0726	0.0726	TRUE	0.8005
CNAG_00872	2698	1735	2007	598	516	474	2698	1735	2007	598	516	474	1338	2147	529	0.247	-2.02	-6.914	4.70140457551513e-12	1.76737506074583e-11	0.0321	0.0761	0.0603	0.0603	TRUE	0.2944
CNAG_00873	9146	1345	999	1243	1282	1132	9146	1345	999	1243	1282	1132	2524.5	3830	1219	0.318	-1.652	-1.728	0.0839734157750297	0.0937505763523126	0.6578	0.0744	0.2297	0.6578	TRUE	17.9442
CNAG_00874	6141	3457	3963	1294	1215	1108	6141	3457	3963	1294	1215	1108	2863	4520	1206	0.267	-1.907	-6.304	2.892373642751e-10	7.82020641773185e-10	0.052	0.0742	0.0654	0.0654	TRUE	0.758
CNAG_00875	1859	1680	1924	626	474	457	1859	1680	1924	626	474	457	1170	1821	519	0.285	-1.811	-6.516	7.22068340594034e-11	2.17707761858467e-10	0.0166	0.0767	0.0544	0.0544	TRUE	0.3802
CNAG_00876	470	273	284	917	778	742	470	273	284	917	778	742	577.33	342	812	2.373	1.247	3.925	8.65817516695447e-05	0.000118840436565778	0.0505	0.0809	0.0706	0.0706	TRUE	1.2151
CNAG_00877	2202	1048	1245	440	387	376	2202	1048	1245	440	387	376	949.67	1498	401	0.268	-1.902	-5.697	1.21783479005856e-08	2.55422650977162e-08	0.0861	0.0776	0.0787	0.0787	TRUE	0.9463
CNAG_00878	664	344	376	241	214	245	664	344	376	241	214	245	347.33	461	233	0.506	-0.983	-2.893	0.00381385728613168	0.00465484768805746	0.0673	0.0865	0.08	0.08	TRUE	1.7163
CNAG_00879	20663	12234	10632	4628	4163	3798	20663	12234	10632	4628	4163	3798	9353	14510	4196	0.289	-1.79	-5.688	1.28805857385015e-08	2.6923864816616e-08	0.0737	0.073	0.0712	0.0712	TRUE	1.1276
CNAG_00883	1928	611	577	136	105	99	1928	611	577	136	105	99	576	1039	113	0.109	-3.196	-7.342	2.09731194721033e-13	1.03093860914136e-12	0.2512	0.081	0.1317	0.1317	TRUE	6.7115
CNAG_00884	3629	2377	2185	806	660	624	3629	2377	2185	806	660	624	1713.5	2730	697	0.255	-1.971	-6.5	8.03799723960725e-11	2.40327998275126e-10	0.0495	0.0753	0.0653	0.0653	TRUE	1.0064
CNAG_00885	12	4	8	15	6	9	12	4	8	15	6	9	9	8	10	1.25	0.322	0.359	0.719263282860431	0.734805586691748	0.121	0.6128	0.4656	0.4656	TRUE	0.2392
CNAG_00886	33812	23393	22357	2642	2394	1761	33812	23393	22357	2642	2394	1761	14393.17	26521	2266	0.085	-3.549	-11.894	1.27484847990195e-32	1.2953982762944e-30	0.0483	0.0728	0.0639	0.0639	TRUE	0.708
CNAG_00887	108	68	127	79	74	42	108	68	127	79	74	42	83	101	65	0.644	-0.636	-1.493	0.135532421454066	0.149063768216362	0.0892	0.1311	0.1181	0.1181	TRUE	0.4259
CNAG_00888	2690	1684	1901	656	601	623	2690	1684	1901	656	601	623	1359.17	2092	627	0.3	-1.739	-5.985	2.16525333278308e-09	5.10600431753767e-09	0.0315	0.0761	0.0598	0.0598	TRUE	0.593
CNAG_00889	157	75	113	133	99	86	157	75	113	133	99	86	110.5	115	106	0.922	-0.118	-0.295	0.767910599906319	0.781805796943655	0.0814	0.1165	0.1053	0.1053	TRUE	0.2076
CNAG_00890	3503	2138	2253	1239	1041	838	3503	2138	2253	1239	1041	838	1835.33	2631	1039	0.395	-1.34	-4.324	1.53379675255323e-05	2.27051278351432e-05	0.059	0.0752	0.0686	0.0686	TRUE	1.0191
CNAG_00891	21102	15441	14704	3383	3045	2623	21102	15441	14704	3383	3045	2623	10049.67	17082	3017	0.177	-2.501	-8.93	4.27067562915844e-19	6.57799992835083e-18	0.0287	0.073	0.0564	0.0564	TRUE	0.5184
CNAG_00892	847	433	644	200	151	165	847	433	644	200	151	165	406.67	641	172	0.268	-1.899	-5.656	1.54508805987518e-08	3.19628061732914e-08	0.0639	0.0845	0.0775	0.0775	TRUE	0.078
CNAG_00893	2115	787	779	510	501	560	2115	787	779	510	501	560	875.33	1227	524	0.427	-1.228	-3.167	0.00153870534468295	0.00192458313183934	0.1712	0.0781	0.107	0.107	TRUE	4.8123
CNAG_00894	17485	11495	12981	2222	1879	1823	17485	11495	12981	2222	1879	1823	7980.83	13987	1975	0.141	-2.824	-10.006	1.42983414485789e-23	5.07337626139011e-22	0.0304	0.0731	0.0571	0.0571	TRUE	0.3319
CNAG_00895	3961	2344	3255	776	550	555	3961	2344	3255	776	550	555	1906.83	3187	627	0.197	-2.346	-7.619	2.55994777044474e-14	1.51945287019946e-13	0.0521	0.0751	0.0673	0.0673	TRUE	0.0938
CNAG_00896	984	421	543	122	104	82	984	421	543	122	104	82	376	649	103	0.158	-2.661	-7.129	1.00916142784984e-12	4.34833607645679e-12	0.1146	0.0854	0.0948	0.0948	TRUE	0.4662
CNAG_00897	6779	4012	4950	3406	2959	2570	6779	4012	4950	3406	2959	2570	4112.67	5247	2978	0.568	-0.817	-2.751	0.00594897656664742	0.00716191555539091	0.0454	0.0737	0.0633	0.0633	TRUE	0.3014
CNAG_00898	46	11	17	21	23	18	46	11	17	21	23	18	22.67	25	21	0.838	-0.255	-0.386	0.699637592742238	0.715722423950287	0.2341	0.287	0.271	0.271	TRUE	2.0127
CNAG_00899	1738	763	1117	394	340	271	1738	763	1117	394	340	271	770.5	1206	335	0.278	-1.848	-5.308	1.10770202177317e-07	2.05763584290088e-07	0.0978	0.0788	0.0854	0.0854	TRUE	0.1696
CNAG_00900	484	266	328	104	93	80	484	266	328	104	93	80	225.83	359	92	0.257	-1.96	-5.634	1.75784880298411e-08	3.60464899117947e-08	0.0538	0.094	0.0804	0.0804	TRUE	0.2967
CNAG_00901	2153	1073	1167	470	387	350	2153	1073	1167	470	387	350	933.33	1464	402	0.275	-1.864	-5.528	3.24264171678996e-08	6.43237319577681e-08	0.0856	0.0777	0.0803	0.0803	TRUE	2.0387
CNAG_00902	2235	1085	1241	381	335	363	2235	1085	1241	381	335	363	940	1520	360	0.237	-2.08	-6.256	3.95338949263275e-10	1.04889616780373e-09	0.0837	0.0777	0.0779	0.0779	TRUE	1.4856
CNAG_00903	200	97	182	398	375	368	200	97	182	398	375	368	270	160	380	2.382	1.252	3.63	0.000283610594219575	0.00037288932511527	0.0615	0.0905	0.0813	0.0813	TRUE	1.2487
CNAG_00904	2276	770	803	114	94	73	2276	770	803	114	94	73	688.33	1283	94	0.073	-3.776	-8.998	2.28942523888459e-19	3.71990621153372e-18	0.2178	0.0796	0.1212	0.1212	TRUE	5.5085
CNAG_00905	683	347	336	345	330	327	683	347	336	345	330	327	394.67	455	334	0.734	-0.447	-1.29	0.19704209723099	0.213983505814098	0.0822	0.0848	0.084	0.084	TRUE	2.2218
CNAG_00906	5444	4013	3984	969	813	780	5444	4013	3984	969	813	780	2667.17	4480	854	0.191	-2.391	-8.577	9.77714423520574e-18	1.16776838514528e-16	0.0233	0.0743	0.0553	0.0553	TRUE	0.4313
CNAG_00907	228	170	219	376	328	249	228	170	219	376	328	249	261.67	206	318	1.545	0.627	1.958	0.0502070345160302	0.0569397786082181	0.0298	0.0911	0.0699	0.0699	TRUE	0.2578
CNAG_00908	44	46	39	107	106	82	44	46	39	107	106	82	70.67	43	98	2.287	1.193	3.009	0.00261836387402631	0.00322756133521114	0	0.1413	0.0966	0.0966	TRUE	0.2062
CNAG_00909	1039	734	965	510	392	352	1039	734	965	510	392	352	665.33	913	418	0.458	-1.127	-3.753	0.000174698149095264	0.000233754913333442	0.0319	0.0798	0.0632	0.0632	TRUE	0.4285
CNAG_00911	44	3	7	2	0	1	44	3	7	2	0	1	9.5	18	1	0.056	-4.17	-3.146	0.00165495888767488	0.00206354580719608	1.2056	0.5843	0.7383	0.7383	TRUE	2.5081
CNAG_00914	16505	11614	10612	5300	4492	3731	16505	11614	10612	5300	4492	3731	8709	12910	4508	0.349	-1.518	-5.157	2.50590826775384e-07	4.45088011658443e-07	0.0447	0.0731	0.0623	0.0623	TRUE	0.7254
CNAG_00915	704	415	416	514	485	341	704	415	416	514	485	341	479.17	512	447	0.873	-0.196	-0.588	0.556827352948091	0.576209244394376	0.0667	0.0827	0.0781	0.0781	TRUE	1.263
CNAG_00916	4094	2266	2401	552	461	421	4094	2266	2401	552	461	421	1699.17	2920	478	0.164	-2.611	-8.211	2.18784028326515e-16	1.95213848603789e-15	0.0689	0.0754	0.0717	0.0717	TRUE	1.5014
CNAG_00917	1762	1226	1386	516	411	353	1762	1226	1386	516	411	353	942.33	1458	427	0.293	-1.773	-5.962	2.48755994740589e-09	5.79976305545867e-09	0.0343	0.0777	0.0622	0.0622	TRUE	0.279
CNAG_00919	2390	1461	1929	1646	1464	1456	2390	1461	1929	1646	1464	1456	1724.33	1927	1522	0.79	-0.34	-1.178	0.2389813600646	0.256946478098515	0.0307	0.0753	0.0595	0.0595	TRUE	0.1503
CNAG_00920	3527	2652	2552	964	802	797	3527	2652	2552	964	802	797	1882.33	2910	854	0.294	-1.768	-6.337	2.33773983832497e-10	6.42978081054731e-10	0.022	0.0751	0.0554	0.0554	TRUE	0.4173
CNAG_00921	3058	1123	1141	747	683	790	3058	1123	1141	747	683	790	1257	1774	740	0.417	-1.261	-3.272	0.00106675025080032	0.00134893698173453	0.1721	0.0764	0.1061	0.1061	TRUE	4.843
CNAG_00922	1600	690	728	318	312	291	1600	690	728	318	312	291	656.5	1006	307	0.305	-1.712	-4.747	2.06948563855295e-06	3.31897720312567e-06	0.1161	0.0799	0.0917	0.0917	TRUE	3.1893
CNAG_00923	1932	948	717	527	577	586	1932	948	717	527	577	586	881.17	1199	563	0.47	-1.09	-2.973	0.00295313896745518	0.00362643760649979	0.1328	0.078	0.0956	0.0956	TRUE	1.0018
CNAG_00925	76	47	50	102	95	68	76	47	50	102	95	68	73	58	88	1.532	0.615	1.489	0.136563236691298	0.150027838533864	0.0425	0.1391	0.1087	0.1087	TRUE	0.661
CNAG_00926	3129	1557	1710	844	702	684	3129	1557	1710	844	702	684	1437.67	2132	743	0.349	-1.52	-4.61	4.02875221175543e-06	6.27493595461701e-06	0.0806	0.0759	0.0775	0.0775	TRUE	2.0264
CNAG_00927	1255	832	1080	254	206	184	1255	832	1080	254	206	184	635.17	1056	215	0.203	-2.298	-7.573	3.63422583483896e-14	2.1003233857032e-13	0.0327	0.0802	0.0635	0.0635	TRUE	0.1091
CNAG_00928	2942	1604	1650	530	458	431	2942	1604	1650	530	458	431	1269.17	2065	473	0.229	-2.126	-6.624	3.49153365763273e-11	1.11180360809933e-10	0.0715	0.0763	0.073	0.073	TRUE	1.6689
CNAG_00929	3790	2463	2412	1094	841	816	3790	2463	2412	1094	841	816	1902.67	2888	917	0.317	-1.655	-5.483	4.18594088239084e-08	8.18904756532093e-08	0.0496	0.0751	0.065	0.065	TRUE	0.9058
CNAG_00930	20057	10796	13331	3741	3643	2902	20057	10796	13331	3741	3643	2902	9078.33	14728	3429	0.233	-2.103	-6.823	8.91987717372329e-12	3.18607155292278e-11	0.0615	0.073	0.0683	0.0683	TRUE	0.3087
CNAG_00931	911	413	495	157	136	164	911	413	495	157	136	164	379.33	606	152	0.251	-1.993	-5.581	2.39133998940548e-08	4.81521521676206e-08	0.0954	0.0853	0.0878	0.0878	TRUE	1.0036
CNAG_00932	4120	1215	1313	1252	1326	1323	4120	1215	1313	1252	1326	1323	1758.17	2216	1300	0.587	-0.769	-1.85	0.0643345688736392	0.0723830350176393	0.2383	0.0753	0.124	0.124	TRUE	6.8438
CNAG_00933	683	180	297	247	216	253	683	180	297	247	216	253	312.67	387	239	0.617	-0.696	-1.632	0.102775485375479	0.114068390028735	0.2193	0.0881	0.1278	0.1278	TRUE	0.7727
CNAG_00934	1314	99	139	70	71	78	1314	99	139	70	71	78	295.17	517	73	0.141	-2.825	-2.586	NA	NA	0.852	0.089	0.2924	0.852	TRUE	21.2077
CNAG_00935	24785	9323	11148	2540	2508	2034	24785	9323	11148	2540	2508	2034	8723	15085	2361	0.156	-2.676	-7.318	2.52003518708409e-13	1.21246639955254e-12	0.1637	0.0731	0.0961	0.0961	TRUE	1.7372
CNAG_00936	1987	1266	1490	520	433	360	1987	1266	1490	520	433	360	1009.33	1581	438	0.277	-1.853	-6.108	1.00806426724425e-09	2.50196920575969e-09	0.0404	0.0773	0.0649	0.0649	TRUE	0.247
CNAG_00937	12	12	14	25	19	16	12	12	14	25	19	16	16.33	13	20	1.579	0.659	0.995	0.319612937920289	0.339882049572217	0	0.3702	0.2515	0.2515	TRUE	0.2604
CNAG_00938	2131	1187	1094	1200	1040	877	2131	1187	1094	1200	1040	877	1254.83	1471	1039	0.706	-0.501	-1.521	0.128383370419573	0.141475232407972	0.0797	0.0764	0.0775	0.0775	TRUE	1.8584
CNAG_00939	1	5	8	0	0	0	1	5	8	0	0	0	2.33	5	0	0.039	-4.665	-2.249	0.024516419655096	0.0284340349253652	0.9892	2.1563	1.9939	1.9939	TRUE	0.0733
CNAG_00940	5913	3304	3372	947	839	760	5913	3304	3372	947	839	760	2522.5	4196	849	0.202	-2.306	-7.342	2.09688080696402e-13	1.03093860914136e-12	0.0678	0.0744	0.0704	0.0704	TRUE	1.5596
CNAG_00941	1032	613	643	400	377	386	1032	613	643	400	377	386	575.17	763	388	0.508	-0.976	-3.145	0.00166177926228949	0.00207167061301353	0.0445	0.081	0.0675	0.0675	TRUE	1.1321
CNAG_00960	10201	7480	6651	2018	1812	1731	10201	7480	6651	2018	1812	1731	4982.17	8111	1854	0.229	-2.129	-7.564	3.9229573452857e-14	2.25379692883587e-13	0.0289	0.0735	0.0568	0.0568	TRUE	0.4416
CNAG_00961	11824	5227	4034	3852	3872	5273	11824	5227	4034	3852	3872	5273	5680.33	7028	4332	0.616	-0.698	-1.83	0.0672899343992282	0.075583216200288	0.1956	0.0734	0.1047	0.1047	TRUE	1.941
CNAG_00964	460	316	416	492	449	376	460	316	416	492	449	376	418.17	397	439	1.105	0.144	0.477	0.633249743451377	0.651233270908908	0.0248	0.0841	0.0631	0.0631	TRUE	0.3696
CNAG_00966	3984	2759	2958	747	650	578	3984	2759	2958	747	650	578	1946	3234	658	0.204	-2.296	-8.055	7.94891554502386e-16	6.30725140215879e-15	0.0276	0.075	0.0577	0.0577	TRUE	0.5009
CNAG_00967	1406	731	771	389	320	370	1406	731	771	389	320	370	664.5	969	360	0.371	-1.43	-4.308	1.64654205052545e-05	2.43028478272144e-05	0.073	0.0798	0.0775	0.0775	TRUE	1.8547
CNAG_00968	1622	877	1038	525	461	411	1622	877	1038	525	461	411	822.33	1179	466	0.395	-1.34	-4.211	2.54366621306831e-05	3.69299138324296e-05	0.0606	0.0784	0.0715	0.0715	TRUE	0.6803
CNAG_00969	494	175	226	101	74	83	494	175	226	101	74	83	192.17	298	86	0.288	-1.795	-4.316	1.58808006218919e-05	2.34678729398394e-05	0.1592	0.0978	0.1171	0.1171	TRUE	1.1373
CNAG_00970	11058	6164	5760	1784	1700	1612	11058	6164	5760	1784	1700	1612	4679.67	7661	1699	0.222	-2.173	-6.876	6.15976006339501e-12	2.26068175264654e-11	0.0748	0.0736	0.0716	0.0716	TRUE	1.8378
CNAG_00971	794	593	546	234	191	186	794	593	546	234	191	186	424	644	204	0.316	-1.662	-5.461	4.74732882614668e-08	9.22112736230291e-08	0.0262	0.084	0.0635	0.0635	TRUE	0.4869
CNAG_00972	4430	2809	2958	598	518	543	4430	2809	2958	598	518	543	1976	3399	553	0.163	-2.62	-8.96	3.25292327114391e-19	5.16221483215565e-18	0.0359	0.075	0.0606	0.0606	TRUE	0.8563
CNAG_00973	1349	1126	1106	197	158	172	1349	1126	1106	197	158	172	684.67	1194	176	0.147	-2.764	-9.758	1.70651407706021e-22	4.64717913465037e-21	0.01	0.0796	0.0546	0.0546	TRUE	0.1555
CNAG_00974	20	5	16	8	7	7	20	5	16	8	7	7	10.5	14	7	0.537	-0.898	-1.055	0.291417361981774	0.31101573920237	0.1486	0.5356	0.4175	0.4175	TRUE	0.5504
CNAG_00975	256	191	367	159	124	100	256	191	367	159	124	100	199.5	271	128	0.471	-1.088	-2.989	0.00280261753864189	0.00344408306914693	0.0749	0.0969	0.0897	0.0897	TRUE	0.2166
CNAG_00976	6041	3426	5259	1673	1446	1198	6041	3426	5259	1673	1446	1198	3173.83	4909	1439	0.293	-1.77	-5.777	7.60675684101672e-09	1.64663912793774e-08	0.0503	0.074	0.0672	0.0672	TRUE	0.2765
CNAG_00977	6030	3447	3334	1158	961	834	6030	3447	3334	1158	961	834	2627.33	4270	984	0.231	-2.117	-6.621	3.56900382237784e-11	1.13541018797889e-10	0.0766	0.0744	0.0731	0.0731	TRUE	1.5826
CNAG_00978	18369	9992	10777	3518	3027	2607	18369	9992	10777	3518	3027	2607	8048.33	13046	3051	0.234	-2.096	-6.656	2.81455570025148e-11	9.159414535044e-11	0.0737	0.0731	0.0713	0.0713	TRUE	1.5578
CNAG_00979	1544	753	826	14122	12078	12761	1544	753	826	14122	12078	12761	7014	1041	12987	12.476	3.641	11.195	4.32917980079344e-29	2.8895153023335e-27	0.0906	0.0732	0.0757	0.0757	TRUE	2.1375
CNAG_00981	558	21	9	3	2	3	558	21	9	3	2	3	99.33	196	3	0.014	-6.2	-3.823	NA	NA	1.7054	0.1215	0.5314	1.7054	TRUE	28.363
CNAG_00982	3311	2149	2549	481	458	384	3311	2149	2549	481	458	384	1555.33	2670	441	0.165	-2.598	-8.957	3.34721766321799e-19	5.28720599795547e-18	0.0291	0.0756	0.0593	0.0593	TRUE	0.1607
CNAG_00983	2160	1427	1307	420	344	298	2160	1427	1307	420	344	298	992.67	1631	354	0.217	-2.204	-7.073	1.5139583215637e-12	6.24668378982161e-12	0.0526	0.0774	0.0683	0.0683	TRUE	0.9697
CNAG_00984	29692	8665	5762	9539	10665	12380	29692	8665	5762	9539	10665	12380	12783.83	14706	10861	0.739	-0.437	-0.585	0.558695895934147	0.578054963452838	0.4028	0.0729	0.1539	0.4028	TRUE	3.7019
CNAG_00985	1195	752	915	292	256	252	1195	752	915	292	256	252	610.33	954	267	0.28	-1.839	-6.133	8.61446426650903e-10	2.16091646007345e-09	0.03	0.0805	0.0624	0.0624	TRUE	0.1651
CNAG_00986	1626	1001	1179	452	375	353	1626	1001	1179	452	375	353	831	1269	393	0.31	-1.689	-5.586	2.32113395428637e-08	4.67799880425744e-08	0.0404	0.0784	0.0643	0.0643	TRUE	0.3193
CNAG_00987	2368	1799	2370	426	308	317	2368	1799	2370	426	308	317	1264.67	2179	350	0.161	-2.637	-9.109	8.34333333312329e-20	1.48306562224291e-18	0.0265	0.0764	0.0587	0.0587	TRUE	0.4082
CNAG_00988	10438	7167	7206	1978	1611	1312	10438	7167	7206	1978	1611	1312	4952	8270	1634	0.198	-2.34	-7.883	3.19671954210444e-15	2.2670069419424e-14	0.0461	0.0735	0.0631	0.0631	TRUE	0.6421
CNAG_00989	2854	1891	1813	445	384	346	2854	1891	1813	445	384	346	1288.83	2186	392	0.179	-2.481	-8.261	1.44513616336734e-16	1.33856965989182e-15	0.041	0.0763	0.0635	0.0635	TRUE	0.8655
CNAG_00990	15454	6823	7590	2069	1824	1690	15454	6823	7590	2069	1824	1690	5908.33	9956	1861	0.187	-2.419	-7.056	1.71608294447842e-12	7.03377043107111e-12	0.12	0.0733	0.0844	0.0844	TRUE	2.8524
CNAG_00991	3385	2117	2529	428	349	372	3385	2117	2529	428	349	372	1530	2677	383	0.143	-2.805	-9.555	1.23471945760761e-21	2.92890943114725e-20	0.0326	0.0757	0.0606	0.0606	TRUE	0.1777
CNAG_00992	26910	16952	17397	5389	5070	4160	26910	16952	17397	5389	5070	4160	12646.33	20420	4873	0.239	-2.067	-7.015	2.29864840288827e-12	9.12489698359379e-12	0.0463	0.0729	0.0624	0.0624	TRUE	0.946
CNAG_00993	1657	964	1165	486	387	368	1657	964	1165	486	387	368	837.83	1262	414	0.328	-1.609	-5.181	2.20955756832747e-07	3.95339498690497e-07	0.0492	0.0783	0.0679	0.0679	TRUE	0.314
CNAG_00994	2541	2769	2996	686	528	522	2541	2769	2996	686	528	522	1673.67	2769	579	0.209	-2.258	-8.261	1.44932852552587e-16	1.34062888611143e-15	0.0147	0.0754	0.0528	0.0528	TRUE	0.3092
CNAG_00995	69191	39065	23236	16226	15929	14995	69191	39065	23236	16226	15929	14995	29773.67	43831	15717	0.359	-1.48	-4.079	4.5235250275543e-05	6.39720780797459e-05	0.1426	0.0727	0.0948	0.0948	TRUE	0.2177
CNAG_00996	15791	8615	6454	4533	4436	4146	15791	8615	6454	4533	4436	4146	7329.17	10287	4372	0.425	-1.235	-3.616	0.0002993328917324	0.000392802298942595	0.1137	0.0732	0.0838	0.0838	TRUE	0.6056
CNAG_00997	3908	902	1316	333	311	454	3908	902	1316	333	311	454	1204	2042	366	0.179	-2.48	-3.818	0.000134525433019549	0.000181536005549473	0.3025	0.0765	0.1422	0.3025	TRUE	1.3001
CNAG_00998	3619	1903	2213	1053	953	768	3619	1903	2213	1053	953	768	1751.5	2578	925	0.359	-1.479	-4.606	4.10076720883752e-06	6.38418091876649e-06	0.074	0.0753	0.0736	0.0736	TRUE	0.9587
CNAG_00999	3255	1599	1476	259	290	308	3255	1599	1476	259	290	308	1197.83	2110	286	0.135	-2.885	-8.298	1.06091640112699e-16	1.00594970179283e-15	0.1026	0.0766	0.0851	0.0851	TRUE	2.7284
CNAG_01000	7298	4942	4776	1273	1113	1054	7298	4942	4776	1273	1113	1054	3409.33	5672	1147	0.202	-2.306	-8.01	1.14511197856845e-15	8.79900942448537e-15	0.035	0.0739	0.0592	0.0592	TRUE	0.7671
CNAG_01001	480	466	397	466	427	358	480	466	397	466	427	358	432.33	448	417	0.931	-0.102	-0.355	0.722412041437722	0.737911654629859	0.0115	0.0838	0.0575	0.0575	TRUE	0.1771
CNAG_01002	683	537	633	358	349	302	683	537	633	358	349	302	477	618	336	0.545	-0.877	-3.085	0.00203527072693839	0.00252388399070976	0.0096	0.0827	0.0559	0.0559	TRUE	0.1537
CNAG_01003	9568	5286	4551	1624	1502	1426	9568	5286	4551	1624	1502	1426	3992.83	6468	1517	0.235	-2.092	-6.41	1.45754180258772e-10	4.15707775115928e-10	0.0893	0.0737	0.0764	0.0764	TRUE	1.2475
CNAG_01004	4750	3348	3455	1197	1020	851	4750	3348	3455	1197	1020	851	2436.83	3851	1023	0.266	-1.913	-6.619	3.61445603155683e-11	1.1487962961176e-10	0.0339	0.0745	0.0596	0.0596	TRUE	0.5076
CNAG_01005	12675	5005	5368	1880	1658	1787	12675	5005	5368	1880	1658	1787	4728.83	7683	1775	0.231	-2.114	-5.818	5.94742431089219e-09	1.30993415427221e-08	0.1601	0.0735	0.0948	0.0948	TRUE	3.9459
CNAG_01006	563	389	497	189	134	132	563	389	497	189	134	132	317.33	483	152	0.314	-1.671	-5.219	1.80059709732685e-07	3.25503585730249e-07	0.0328	0.0878	0.0696	0.0696	TRUE	0.2478
CNAG_01007	5209	3331	2590	680	590	598	5209	3331	2590	680	590	598	2166.33	3710	623	0.168	-2.575	-8.104	5.33042057086183e-16	4.39340233007595e-15	0.068	0.0748	0.0718	0.0718	TRUE	0.2567
CNAG_01008	1415	898	1039	307	275	209	1415	898	1039	307	275	209	690.5	1117	264	0.236	-2.083	-6.698	2.11137147053038e-11	7.03239577855714e-11	0.0431	0.0796	0.0674	0.0674	TRUE	0.3149
CNAG_01009	2546	1652	1917	635	525	422	2546	1652	1917	635	525	422	1282.83	2038	527	0.259	-1.951	-6.441	1.18507246183184e-10	3.43171982992395e-10	0.044	0.0763	0.0649	0.0649	TRUE	0.2681
CNAG_01010	6072	3607	3209	1126	978	1050	6072	3607	3209	1126	978	1050	2673.67	4296	1051	0.245	-2.031	-6.487	8.76930339682998e-11	2.60382133527681e-10	0.0668	0.0743	0.07	0.07	TRUE	1.4222
CNAG_01011	929	669	719	342	322	264	929	669	719	342	322	264	540.83	772	309	0.401	-1.32	-4.48	7.46853792553634e-06	1.1374900715224e-05	0.0211	0.0815	0.0603	0.0603	TRUE	0.3737
CNAG_01012	1816	1063	1164	262	237	206	1816	1063	1164	262	237	206	791.33	1348	235	0.174	-2.52	-8.028	9.8933161621922e-16	7.73291577866871e-15	0.0509	0.0787	0.0685	0.0685	TRUE	1.1116
CNAG_01013	4555	2551	1601	3752	2620	2188	4555	2551	1601	3752	2620	2188	2877.83	2902	2853	0.983	-0.025	-0.065	0.948350536659028	0.952688572166838	0.1678	0.0742	0.1033	0.1033	TRUE	0.547
CNAG_01014	11077	7253	7252	3046	2580	1680	11077	7253	7252	3046	2580	1680	5481.33	8527	2435	0.286	-1.808	-5.642	1.67976489355911e-08	3.45807057615677e-08	0.0738	0.0734	0.0737	0.0737	TRUE	0.8927
CNAG_01015	3278	1596	1611	1132	989	816	3278	1596	1611	1132	989	816	1570.33	2162	979	0.453	-1.143	-3.333	0.000858774823740983	0.00109424274752547	0.101	0.0756	0.084	0.084	TRUE	2.4717
CNAG_01016	2800	1637	1426	708	564	522	2800	1637	1426	708	564	522	1276.17	1954	598	0.306	-1.708	-5.2	1.99087518164389e-07	3.57716501362672e-07	0.0833	0.0763	0.0767	0.0767	TRUE	1.2652
CNAG_01017	2442	2069	1836	834	661	642	2442	2069	1836	834	661	642	1414	2116	712	0.337	-1.57	-5.619	1.91972372310974e-08	3.91484557983042e-08	0.0201	0.076	0.0554	0.0554	TRUE	0.195
CNAG_01018	14653	9495	9396	2234	2049	1697	14653	9495	9396	2234	2049	1697	6587.33	11181	1993	0.178	-2.488	-8.438	3.23750279304884e-17	3.42250295265163e-16	0.0451	0.0732	0.0624	0.0624	TRUE	0.9018
CNAG_01019	41449	18487	19369	1344	1311	1464	41449	18487	19369	1344	1311	1464	13904	26435	1373	0.052	-4.267	-12.433	1.73531121563175e-35	2.34061810737992e-33	0.1223	0.0729	0.0845	0.0845	TRUE	3.0213
CNAG_01020	3207	1585	1683	558	537	571	3207	1585	1683	558	537	571	1356.83	2158	555	0.257	-1.958	-5.934	2.95026596777342e-09	6.80630657695745e-09	0.0799	0.0761	0.0774	0.0774	TRUE	2.1878
CNAG_01021	9969	4945	5850	1259	1086	967	9969	4945	5850	1259	1086	967	4012.67	6921	1104	0.16	-2.648	-8.188	2.6657770071644e-16	2.32674485445836e-15	0.0829	0.0737	0.0749	0.0749	TRUE	0.7014
CNAG_01022	2475	1464	1318	667	537	551	2475	1464	1318	667	537	551	1168.67	1752	585	0.334	-1.583	-4.939	7.85439147505941e-07	1.31966182532588e-06	0.0704	0.0767	0.0729	0.0729	TRUE	1.572
CNAG_01023	5606	2895	3057	697	665	590	5606	2895	3057	697	665	590	2251.67	3853	651	0.169	-2.566	-7.943	1.96849131502047e-15	1.44568380503337e-14	0.0801	0.0747	0.0743	0.0743	TRUE	1.9292
CNAG_01024	2153	1074	1188	466	427	326	2153	1074	1188	466	427	326	939	1472	406	0.276	-1.857	-5.473	4.41666402153835e-08	8.61319067849702e-08	0.0946	0.0777	0.0814	0.0814	TRUE	1.9759
CNAG_01025	4126	2648	2385	1027	927	646	4126	2648	2385	1027	927	646	1959.83	3053	867	0.284	-1.817	-5.659	1.51854496083642e-08	3.14710931305155e-08	0.0721	0.075	0.0735	0.0735	TRUE	1.1486
CNAG_01026	1319	567	503	502	438	436	1319	567	503	502	438	436	627.5	796	459	0.576	-0.796	-2.112	0.0346602464286237	0.0396983441598368	0.1445	0.0803	0.1006	0.1006	TRUE	3.9157
CNAG_01027	7011	3325	2805	1522	1389	1255	7011	3325	2805	1522	1389	1255	2884.5	4380	1389	0.317	-1.657	-4.654	3.26006352228046e-06	5.12812210251511e-06	0.1409	0.0742	0.0909	0.0909	TRUE	2.0438
CNAG_01028	939	553	611	250	227	238	939	553	611	250	227	238	469.67	701	238	0.34	-1.556	-4.952	7.32927020773157e-07	1.23570261451799e-06	0.041	0.0829	0.0684	0.0684	TRUE	1.0435
CNAG_01029	5300	3222	3205	444	453	390	5300	3222	3205	444	453	390	2169	3909	429	0.11	-3.188	-10.516	7.31179411445411e-26	3.50554185431011e-24	0.0487	0.0748	0.0649	0.0649	TRUE	1.1796
CNAG_01030	382	179	288	118	119	91	382	179	288	118	119	91	196.17	283	109	0.386	-1.372	-3.738	0.000185422930490542	0.000247472909386318	0.0774	0.0973	0.0908	0.0908	TRUE	0.1085
CNAG_01031	36222	18641	11257	6709	6050	6587	36222	18641	11257	6709	6050	6587	14244.33	22040	6449	0.293	-1.773	-4.714	2.42739987066034e-06	3.88110340992381e-06	0.1706	0.0729	0.1018	0.1018	TRUE	0.2833
CNAG_01032	1781	930	812	641	670	462	1781	930	812	641	670	462	882.67	1174	591	0.503	-0.991	-2.813	0.00491042740284862	0.00595160935705776	0.109	0.078	0.0881	0.0881	TRUE	2.4499
CNAG_01033	882	460	559	196	144	148	882	460	559	196	144	148	398.17	634	163	0.257	-1.962	-5.755	8.67064832492187e-09	1.85920547389191e-08	0.0707	0.0847	0.0799	0.0799	TRUE	0.4601
CNAG_01034	228	213	284	465	389	319	228	213	284	465	389	319	316.33	242	391	1.618	0.694	2.234	0.0254732610449448	0.0295085862164342	0.0261	0.0879	0.0662	0.0662	TRUE	0.1353
CNAG_01035	8418	6425	6393	1430	1155	1174	8418	6425	6393	1430	1155	1174	4165.83	7079	1253	0.177	-2.498	-9.122	7.37085213923202e-20	1.33459471712478e-18	0.0202	0.0737	0.0536	0.0536	TRUE	0.3344
CNAG_01036	1655	1203	1218	334	306	333	1655	1203	1218	334	306	333	841.5	1359	324	0.239	-2.067	-7.288	3.14792016471215e-13	1.48826670009447e-12	0.0181	0.0783	0.056	0.056	TRUE	0.4379
CNAG_01037	1326	910	929	414	371	353	1326	910	929	414	371	353	717.17	1055	379	0.36	-1.476	-5.041	4.62085659778876e-07	7.95016217279401e-07	0.0255	0.0793	0.06	0.06	TRUE	0.6043
CNAG_01038	2541	1354	1229	342	305	253	2541	1354	1229	342	305	253	1004	1708	300	0.176	-2.509	-7.35	1.98728870095204e-13	9.85394135184375e-13	0.098	0.0774	0.082	0.082	TRUE	2.1977
CNAG_01039	7636	4670	4055	1799	1634	1604	7636	4670	4055	1799	1634	1604	3566.33	5454	1679	0.308	-1.7	-5.496	3.89409064177462e-08	7.65107333021692e-08	0.063	0.0739	0.0685	0.0685	TRUE	0.9914
CNAG_01040	306	199	207	198	166	142	306	199	207	198	166	142	203	237	169	0.711	-0.493	-1.462	0.143840874217585	0.157793856215488	0.0378	0.0965	0.0768	0.0768	TRUE	0.71
CNAG_01041	449	267	316	156	119	107	449	267	316	156	119	107	235.67	344	127	0.37	-1.434	-4.189	2.79848497434397e-05	4.04159645849252e-05	0.0495	0.0931	0.079	0.079	TRUE	0.4023
CNAG_01042	1344	858	1082	589	529	491	1344	858	1082	589	529	491	815.5	1095	536	0.49	-1.029	-3.516	0.000437831056020519	0.000569063350398566	0.0268	0.0785	0.0604	0.0604	TRUE	0.1267
CNAG_01043	39101	28433	25806	12152	10093	9375	39101	28433	25806	12152	10093	9375	20826.67	31113	10540	0.339	-1.562	-5.487	4.09058636086143e-08	8.01171229710719e-08	0.0349	0.0727	0.0583	0.0583	TRUE	0.6174
CNAG_01044	12419	7793	6455	3713	3026	3059	12419	7793	6455	3713	3026	3059	6077.5	8889	3266	0.367	-1.444	-4.621	3.81058352942533e-06	5.95010382301092e-06	0.0687	0.0733	0.0702	0.0702	TRUE	0.5984
CNAG_01045	4624	3486	3305	1405	1144	1130	4624	3486	3305	1405	1144	1130	2515.67	3805	1226	0.322	-1.634	-5.839	5.25026301271732e-09	1.16771612514144e-08	0.0248	0.0744	0.0559	0.0559	TRUE	0.4315
CNAG_01046	5911	3848	3721	822	753	757	5911	3848	3721	822	753	757	2635.33	4493	777	0.173	-2.531	-8.684	3.80482200589685e-18	4.94336416338659e-17	0.0375	0.0744	0.0605	0.0605	TRUE	0.9281
CNAG_01047	6489	2445	1888	1874	1660	1590	6489	2445	1888	1874	1660	1590	2657.67	3607	1708	0.473	-1.079	-2.669	0.00760935862264078	0.00910448391967283	0.2165	0.0743	0.1173	0.1173	TRUE	2.6735
CNAG_01048	173	71	73	372	342	285	173	71	73	372	342	285	219.33	106	333	3.151	1.656	4.206	2.60321500295989e-05	3.77399653751084e-05	0.1308	0.0947	0.1055	0.1055	TRUE	3.0784
CNAG_01049	2482	1211	1821	530	538	500	2482	1211	1821	530	538	500	1180.33	1838	523	0.284	-1.814	-5.695	1.23342599610691e-08	2.58374282507565e-08	0.0587	0.0766	0.0719	0.0719	TRUE	0.0845
CNAG_01050	1752	1159	1299	448	352	317	1752	1159	1299	448	352	317	887.83	1403	372	0.265	-1.914	-6.348	2.17911394007695e-10	6.02086351625157e-10	0.0384	0.078	0.0638	0.0638	TRUE	0.4601
CNAG_01051	3126	2315	2253	679	594	541	3126	2315	2253	679	594	541	1584.67	2565	605	0.236	-2.085	-7.39	1.47240950727524e-13	7.58257483020412e-13	0.0231	0.0756	0.0563	0.0563	TRUE	0.4448
CNAG_01052	58821	26050	17062	6366	6689	7631	58821	26050	17062	6366	6689	7631	20436.5	33978	6895	0.203	-2.301	-5.865	4.499038292417e-09	1.01220927609963e-08	0.2136	0.0727	0.1108	0.1108	TRUE	0.5081
CNAG_01053	5174	3524	3523	1002	779	740	5174	3524	3523	1002	779	740	2457	4074	840	0.206	-2.277	-7.747	9.44485838975728e-15	6.08331087204045e-14	0.0404	0.0745	0.0616	0.0616	TRUE	0.6798
CNAG_01054	1693	908	1103	318	300	251	1693	908	1103	318	300	251	762.17	1235	290	0.235	-2.092	-6.524	6.83209245776458e-11	2.07092099075963e-10	0.057	0.0789	0.0719	0.0719	TRUE	0.3884
CNAG_01055	7181	4233	4763	2630	2419	2344	7181	4233	4763	2630	2419	2344	3928.33	5392	2464	0.457	-1.13	-3.84	0.000123054453293376	0.000166651028052776	0.0438	0.0737	0.0621	0.0621	TRUE	1.0268
CNAG_01056	24	15	40	17	16	13	24	15	40	17	16	13	20.83	26	15	0.582	-0.78	-1.226	0.220249962903919	0.238047586513714	0.0945	0.3059	0.2403	0.2403	TRUE	0.2725
CNAG_01057	3252	2792	3242	781	601	560	3252	2792	3242	781	601	560	1871.33	3095	647	0.209	-2.258	-8.163	3.25555899111473e-16	2.79493639489396e-15	0.0187	0.0751	0.0542	0.0542	TRUE	0.3849
CNAG_01058	1866	1032	1374	328	262	268	1866	1032	1374	328	262	268	855	1424	286	0.201	-2.316	-7.391	1.46175506009066e-13	7.53340533618261e-13	0.0483	0.0782	0.0687	0.0687	TRUE	0.1108
CNAG_01059	1498	910	750	949	924	852	1498	910	750	949	924	852	980.5	1053	908	0.863	-0.213	-0.662	0.508011863289657	0.52786092266117	0.07	0.0775	0.0734	0.0734	TRUE	1.2371
CNAG_01060	21393	12821	16376	2665	2441	2188	21393	12821	16376	2665	2441	2188	9647.33	16863	2431	0.144	-2.794	-9.654	4.71473227805852e-22	1.206687870264e-20	0.0371	0.073	0.0601	0.0601	TRUE	0.0977
CNAG_01061	1442	687	534	1307	1051	991	1442	687	534	1307	1051	991	1002	888	1116	1.258	0.331	0.89	0.373327246610708	0.39423171939285	0.1442	0.0774	0.0984	0.0984	TRUE	3.0664
CNAG_01062	3629	2111	2116	919	828	706	3629	2111	2116	919	828	706	1718.17	2619	818	0.312	-1.679	-5.371	7.82782469829003e-08	1.47663703369239e-07	0.0632	0.0753	0.0696	0.0696	TRUE	1.3823
CNAG_01063	7701	5325	4487	1930	1693	1556	7701	5325	4487	1930	1693	1556	3782	5838	1726	0.296	-1.758	-5.911	3.39198167025319e-09	7.76744406696393e-09	0.0462	0.0738	0.0633	0.0633	TRUE	0.3818
CNAG_01064	522	349	515	205	152	131	522	349	515	205	152	131	312.33	462	163	0.352	-1.506	-4.567	4.93782874136095e-06	7.62976352046876e-06	0.0467	0.0881	0.0742	0.0742	TRUE	0.5504
CNAG_01065	830	549	485	197	181	214	830	549	485	197	181	214	409.33	621	197	0.318	-1.655	-5.182	2.19334081139771e-07	3.92644339836855e-07	0.0421	0.0844	0.0701	0.0701	TRUE	0.8625
CNAG_01069	2468	1164	1078	504	445	386	2468	1164	1078	504	445	386	1007.5	1570	445	0.283	-1.819	-5.102	3.35668236185903e-07	5.87311578502603e-07	0.1169	0.0773	0.0901	0.0901	TRUE	3.019
CNAG_01070	98	51	78	115	108	96	98	51	78	115	108	96	91	76	106	1.405	0.491	1.253	0.210256432909756	0.227716480313334	0.0406	0.1259	0.0993	0.0993	TRUE	0.3955
CNAG_01071	1646	1105	1151	661	592	524	1646	1105	1151	661	592	524	946.5	1301	592	0.455	-1.135	-3.869	0.000109318676725113	0.000148937672832613	0.0314	0.0776	0.0608	0.0608	TRUE	0.6484
CNAG_01072	1551	792	757	289	300	251	1551	792	757	289	300	251	656.67	1033	280	0.271	-1.884	-5.489	4.05310668909121e-08	7.94287574534628e-08	0.0881	0.0799	0.0826	0.0826	TRUE	2.2973
CNAG_01073	1394	775	786	398	312	340	1394	775	786	398	312	340	667.5	985	350	0.355	-1.493	-4.573	4.80990657938695e-06	7.44392907307715e-06	0.0653	0.0798	0.0749	0.0749	TRUE	1.5764
CNAG_01074	425	383	303	167	118	97	425	383	303	167	118	97	248.83	370	127	0.344	-1.54	-4.563	5.03325865460254e-06	7.77192672273398e-06	0.0459	0.0921	0.0768	0.0768	TRUE	0.5874
CNAG_01075	102	79	104	80	63	62	102	79	104	80	63	62	81.67	95	68	0.719	-0.475	-1.246	0.212651651825364	0.230127554542533	0.0096	0.132	0.0923	0.0923	TRUE	0.2105
CNAG_01076	159	98	102	137	113	102	159	98	102	137	113	102	118.5	120	117	0.981	-0.028	-0.077	0.938604834840528	0.943455147732809	0.0408	0.1135	0.0896	0.0896	TRUE	0.8378
CNAG_01077	512	313	310	156	132	111	512	313	310	156	132	111	255.67	378	133	0.352	-1.508	-4.415	1.00799250962684e-05	1.51890504770685e-05	0.0535	0.0915	0.079	0.079	TRUE	1.0977
CNAG_01078	1664	972	919	368	300	295	1664	972	919	368	300	295	753	1185	321	0.271	-1.884	-5.822	5.82034966128454e-09	1.28527215355255e-08	0.0666	0.079	0.0735	0.0735	TRUE	1.5002
CNAG_01079	214	128	140	54	39	45	214	128	140	54	39	45	103.33	161	46	0.286	-1.804	-4.623	3.78862318654223e-06	5.92124578833322e-06	0.0468	0.1196	0.0958	0.0958	TRUE	0.8939
CNAG_01080	505	321	331	242	223	222	505	321	331	242	223	222	307.33	386	229	0.594	-0.752	-2.375	0.0175443898085787	0.0205332999513158	0.032	0.0883	0.0688	0.0688	TRUE	0.8429
CNAG_01081	1479	809	678	356	334	350	1479	809	678	356	334	350	667.67	989	347	0.351	-1.512	-4.432	9.31873115106896e-06	1.40825575308496e-05	0.0861	0.0798	0.0819	0.0819	TRUE	1.1818
CNAG_01082	8817	4851	4102	1221	1211	990	8817	4851	4102	1221	1211	990	3532	5923	1141	0.193	-2.377	-7.148	8.79742762606509e-13	3.83682814082326e-12	0.0973	0.0739	0.0791	0.0791	TRUE	0.9768
CNAG_01083	14350	11227	11310	2425	2022	1949	14350	11227	11310	2425	2022	1949	7213.83	12296	2132	0.173	-2.528	-9.388	6.13514292117589e-21	1.30118545194285e-19	0.0173	0.0732	0.052	0.052	TRUE	0.2612
CNAG_01084	586	373	434	232	192	163	586	373	434	232	192	163	330	464	196	0.421	-1.247	-3.879	0.000104786850439995	0.000143049704791555	0.0381	0.0872	0.0708	0.0708	TRUE	0.3741
CNAG_01085	525	236	313	183	159	162	525	236	313	183	159	162	263	358	168	0.469	-1.091	-3.038	0.00238108488003313	0.00294200106411353	0.0853	0.091	0.0887	0.0887	TRUE	0.4694
CNAG_01086	806	495	527	210	161	138	806	495	527	210	161	138	389.5	609	170	0.278	-1.845	-5.568	2.57216334858124e-08	5.15492731149281e-08	0.0572	0.085	0.0753	0.0753	TRUE	0.9381
CNAG_01087	5418	2966	2859	1656	1308	1136	5418	2966	2859	1656	1308	1136	2557.17	3748	1367	0.365	-1.455	-4.417	1.00087774219352e-05	1.50885200816065e-05	0.0926	0.0744	0.0777	0.0777	TRUE	1.85
CNAG_01088	1653	1181	1114	732	639	595	1653	1181	1114	732	639	595	985.67	1316	655	0.498	-1.006	-3.464	0.000532284455551342	0.000687757178476663	0.0289	0.0774	0.0596	0.0596	TRUE	0.6033
CNAG_01089	2423	818	1189	818	695	638	2423	818	1189	818	695	638	1096.83	1477	717	0.486	-1.042	-2.754	0.00589164358444591	0.00709414742180894	0.1686	0.0769	0.1022	0.1022	TRUE	0.6605
CNAG_01090	1287	661	836	3970	3688	4247	1287	661	836	3970	3688	4247	2448.17	928	3968	4.276	2.096	6.74	1.58023384648783e-11	5.39800904510245e-11	0.062	0.0745	0.069	0.069	TRUE	1.3662
CNAG_01091	16187	11815	10332	2380	2134	2003	16187	11815	10332	2380	2134	2003	7475.17	12778	2172	0.17	-2.556	-9.013	2.00049978533142e-19	3.29767615945189e-18	0.0319	0.0732	0.0577	0.0577	TRUE	0.3327
CNAG_01092	3797	1902	2574	693	678	559	3797	1902	2574	693	678	559	1700.5	2758	643	0.233	-2.1	-6.592	4.33912803562633e-11	1.35757277879339e-10	0.0658	0.0754	0.0722	0.0722	TRUE	0.1673
CNAG_01093	1193	562	751	335	300	280	1193	562	751	335	300	280	570.17	835	305	0.365	-1.454	-4.325	1.52783800017315e-05	2.26316821261506e-05	0.076	0.081	0.0792	0.0792	TRUE	0.3075
CNAG_01094	3013	2210	2548	792	637	598	3013	2210	2548	792	637	598	1633	2590	676	0.261	-1.939	-6.897	5.29936164013849e-12	1.96873733141253e-11	0.0222	0.0755	0.056	0.056	TRUE	0.1259
CNAG_01095	2472	1505	1509	985	884	926	2472	1505	1509	985	884	926	1380.17	1829	932	0.509	-0.973	-3.232	0.00122830778377897	0.0015468589330313	0.0467	0.076	0.0645	0.0645	TRUE	1.1447
CNAG_01096	916	945	1057	316	220	208	916	945	1057	316	220	208	610.33	973	248	0.255	-1.972	-6.626	3.45223938799265e-11	1.10135172227994e-10	0.0246	0.0805	0.0613	0.0613	TRUE	0.6403
CNAG_01097	5997	2771	2414	972	971	982	5997	2771	2414	972	971	982	2351.17	3727	975	0.262	-1.935	-5.44	5.33430675469165e-08	1.02765566755849e-07	0.124	0.0746	0.0905	0.0905	TRUE	2.9663
CNAG_01098	1584	991	1400	605	507	425	1584	991	1400	605	507	425	918.67	1325	512	0.387	-1.371	-4.504	6.65828368298752e-06	1.01818498009387e-05	0.0397	0.0778	0.0654	0.0654	TRUE	0.2924
CNAG_01099	3513	1994	2143	731	673	645	3513	1994	2143	731	673	645	1616.5	2550	683	0.268	-1.901	-6.19	6.00983846403294e-10	1.5451276534417e-09	0.0546	0.0755	0.067	0.067	TRUE	1.3241
CNAG_01100	1344	1003	966	553	472	406	1344	1003	966	553	472	406	790.67	1104	477	0.432	-1.211	-4.138	3.50246570425373e-05	5.01573128198556e-05	0.0275	0.0787	0.0602	0.0602	TRUE	0.4318
CNAG_01101	2200	1003	1058	205	155	132	2200	1003	1058	205	155	132	792.17	1420	164	0.115	-3.114	-8.514	1.68634174097258e-17	1.90707883264807e-16	0.1238	0.0786	0.093	0.093	TRUE	2.7761
CNAG_01102	48986	28262	18127	15881	14455	15734	48986	28262	18127	15881	14455	15734	23574.17	31792	15357	0.483	-1.05	-2.997	0.0027294998403921	0.00335847368758168	0.1236	0.0727	0.0884	0.0884	TRUE	0.2909
CNAG_01103	2691	2307	3183	553	449	469	2691	2307	3183	553	449	469	1608.67	2727	490	0.18	-2.475	-8.904	5.39693289433752e-19	8.09302183802859e-18	0.0175	0.0755	0.0545	0.0545	TRUE	0.0904
CNAG_01104	1731	920	1201	256	215	215	1731	920	1201	256	215	215	756.33	1284	229	0.178	-2.489	-7.799	6.22411997285721e-15	4.12597943283465e-14	0.0529	0.0789	0.0708	0.0708	TRUE	0.1617
CNAG_01105	2494	1300	1376	307	232	249	2494	1300	1376	307	232	249	993	1723	263	0.152	-2.714	-8.153	3.55941505201444e-16	3.04046394907332e-15	0.0832	0.0774	0.0777	0.0777	TRUE	1.848
CNAG_01106	10168	5941	5403	2726	2384	2238	10168	5941	5403	2726	2384	2238	4810	7171	2449	0.342	-1.55	-4.939	7.86304451581576e-07	1.32078971289597e-06	0.071	0.0735	0.0707	0.0707	TRUE	1.6323
CNAG_01107	3683	1696	2068	826	755	663	3683	1696	2068	826	755	663	1615.17	2482	748	0.301	-1.731	-5.171	2.33265970949603e-07	4.1605311245085e-07	0.0952	0.0755	0.0799	0.0799	TRUE	0.8124
CNAG_01108	2825	1520	1413	1294	1107	953	2825	1520	1413	1294	1107	953	1518.67	1919	1118	0.582	-0.78	-2.343	0.0191534261100899	0.0223588005757016	0.086	0.0757	0.0791	0.0791	TRUE	2.0606
CNAG_01109	2793	1836	2338	1430	1197	1045	2793	1836	2338	1430	1197	1045	1773.17	2322	1224	0.527	-0.924	-3.18	0.0014722762527257	0.00184284918708523	0.0329	0.0753	0.0602	0.0602	TRUE	0.1226
CNAG_01110	2223	1153	1406	390	312	348	2223	1153	1406	390	312	348	972	1594	350	0.22	-2.187	-6.802	1.03332782276099e-11	3.65259388232443e-11	0.0651	0.0775	0.0728	0.0728	TRUE	0.4237
CNAG_01111	8018	4483	5518	1104	1073	942	8018	4483	5518	1104	1073	942	3523	6006	1040	0.173	-2.53	-8.421	3.73251246629545e-17	3.9236223348137e-16	0.0484	0.0739	0.0645	0.0645	TRUE	0.2391
CNAG_01112	9092	4233	4061	2282	2103	2386	9092	4233	4061	2282	2103	2386	4026.17	5795	2257	0.389	-1.36	-3.95	7.80607614195871e-05	0.000107622046120808	0.123	0.0737	0.0852	0.0852	TRUE	3.0206
CNAG_01113	1774	978	1862	238	186	187	1774	978	1862	238	186	187	870.83	1538	204	0.132	-2.917	-8.885	6.38186450581009e-19	9.48640470645308e-18	0.0686	0.0781	0.0749	0.0749	TRUE	1.223
CNAG_01114	1463	638	879	290	274	291	1463	638	879	290	274	291	639.17	993	285	0.287	-1.801	-5.248	1.53883451479112e-07	2.80342129427294e-07	0.0884	0.0801	0.0827	0.0827	TRUE	0.2896
CNAG_01115	8068	5497	4332	2473	2359	2170	8068	5497	4332	2473	2359	2170	4149.83	5966	2334	0.391	-1.354	-4.468	7.89149567234197e-06	1.19895787853836e-05	0.053	0.0737	0.0659	0.0659	TRUE	0.2898
CNAG_01116	750	496	603	230	199	205	750	496	603	230	199	205	413.83	616	211	0.343	-1.544	-5.119	3.07426115804432e-07	5.40815761342784e-07	0.0234	0.0843	0.0624	0.0624	TRUE	0.1301
CNAG_01117	77476	46417	46433	37159	36124	31066	77476	46417	46433	37159	36124	31066	45779.17	56775	34783	0.613	-0.707	-2.361	0.018214250459204	0.021295314636143	0.0542	0.0726	0.0646	0.0646	TRUE	1.2458
CNAG_01118	541	350	267	420	378	465	541	350	267	420	378	465	403.5	386	421	1.091	0.125	0.374	0.708520262971024	0.72437392255695	0.0661	0.0846	0.0784	0.0784	TRUE	0.6996
CNAG_01119	17722	10838	12403	7459	6541	4885	17722	10838	12403	7459	6541	4885	9974.67	13654	6295	0.461	-1.117	-3.667	0.000245436778282488	0.000324579173765963	0.0562	0.073	0.0668	0.0668	TRUE	0.6631
CNAG_01120	38625	26591	22548	5922	5263	4681	38625	26591	22548	5922	5263	4681	17271.67	29255	5289	0.181	-2.468	-8.335	7.76316957790688e-17	7.60455517789785e-16	0.0476	0.0728	0.0631	0.0631	TRUE	0.3443
CNAG_01121	294	167	223	404	372	274	294	167	223	404	372	274	289	228	350	1.535	0.618	1.84	0.06581143099952	0.0739713095995926	0.0548	0.0893	0.0778	0.0778	TRUE	0.4053
CNAG_01122	121	66	90	33	32	22	121	66	90	33	32	22	60.67	92	29	0.314	-1.671	-3.725	0.000195474191675132	0.000260326349163596	0.0552	0.1527	0.1223	0.1223	TRUE	0.1153
CNAG_01123	2309	1223	1380	329	292	287	2309	1223	1380	329	292	287	970	1637	303	0.185	-2.436	-7.596	3.05913317423925e-14	1.79230453100007e-13	0.0642	0.0775	0.0721	0.0721	TRUE	1.1902
CNAG_01124	143	129	144	103	78	78	143	129	144	103	78	78	112.5	139	86	0.623	-0.684	-1.952	0.0509175075925255	0.0577166819330526	0.0031	0.1157	0.079	0.079	TRUE	0.2709
CNAG_01125	10213	6433	5673	1946	1582	1485	10213	6433	5673	1946	1582	1485	4555.33	7440	1671	0.225	-2.155	-6.967	3.24807488236072e-12	1.26071230325609e-11	0.0634	0.0736	0.0686	0.0686	TRUE	0.9191
CNAG_01126	8272	6068	4905	2198	1967	1796	8272	6068	4905	2198	1967	1796	4201	6415	1987	0.31	-1.691	-5.776	7.65863758749889e-09	1.65628985691526e-08	0.0402	0.0737	0.0614	0.0614	TRUE	0.2011
CNAG_01127	1454	828	996	631	531	534	1454	828	996	631	531	534	829	1093	565	0.517	-0.951	-3.088	0.00201449007597982	0.00249948030568081	0.047	0.0784	0.067	0.067	TRUE	0.4912
CNAG_01128	5798	4730	4767	1462	1185	1181	5798	4730	4767	1462	1185	1181	3187.17	5098	1276	0.25	-1.998	-7.444	9.74913474218042e-14	5.16514469453419e-13	0.0143	0.074	0.0514	0.0514	TRUE	0.1954
CNAG_01129	4413	2782	2388	1283	1112	1103	4413	2782	2388	1283	1112	1103	2180.17	3194	1166	0.365	-1.454	-4.708	2.49976392197533e-06	3.9874397330853e-06	0.0594	0.0747	0.0681	0.0681	TRUE	0.821
CNAG_01130	8452	5732	6340	1420	1334	915	8452	5732	6340	1420	1334	915	4032.17	6841	1223	0.179	-2.484	-8.291	1.1229920242105e-16	1.05744532514869e-15	0.0455	0.0737	0.0642	0.0642	TRUE	0.5065
CNAG_01131	1517	999	961	527	435	307	1517	999	961	527	435	307	791	1159	423	0.365	-1.454	-4.468	7.8771248495888e-06	1.19704165125001e-05	0.0676	0.0787	0.0747	0.0747	TRUE	0.8756
CNAG_01132	1121	899	1055	279	222	208	1121	899	1055	279	222	208	630.67	1025	236	0.231	-2.117	-7.35	1.97563373284568e-13	9.81044088491128e-13	0.0149	0.0802	0.0572	0.0572	TRUE	0.2763
CNAG_01133	550	325	351	117	123	123	550	325	351	117	123	123	264.83	409	121	0.296	-1.756	-5.294	1.1995134018678e-07	2.21669034742563e-07	0.0422	0.0909	0.0739	0.0739	TRUE	1.0567
CNAG_01134	1191	691	824	205	169	167	1191	691	824	205	169	167	541.17	902	180	0.2	-2.322	-7.331	2.28367215233454e-13	1.11609763195216e-12	0.0433	0.0815	0.069	0.069	TRUE	0.3143
CNAG_01135	866	493	617	860	750	466	866	493	617	860	750	466	675.33	659	692	1.051	0.071	0.209	0.834059656600409	0.84347565985377	0.0861	0.0797	0.0818	0.0818	TRUE	0.5819
CNAG_01136	6425	968	1555	374	395	452	6425	968	1555	374	395	452	1694.83	2983	407	0.136	-2.873	-3.597	0.000322088264100079	0.000421931287664679	0.4586	0.0754	0.1815	0.4586	TRUE	2.0433
CNAG_01137	53550	35149	28466	15668	15344	12204	53550	35149	28466	15668	15344	12204	26730.17	39055	14405	0.369	-1.439	-4.656	3.22455165537829e-06	5.08005603613034e-06	0.0641	0.0727	0.0688	0.0688	TRUE	0.4051
CNAG_01138	13360	7924	8880	2037	1787	1832	13360	7924	8880	2037	1787	1832	5970	10055	1885	0.188	-2.415	-8.225	1.94899959082875e-16	1.75978636795254e-15	0.0437	0.0733	0.0618	0.0618	TRUE	0.7757
CNAG_01139	202	90	109	16	14	18	202	90	109	16	14	18	74.83	134	16	0.12	-3.062	-6.45	1.12096687797521e-10	3.26273728313605e-10	0.1057	0.1375	0.1275	0.1275	TRUE	0.7801
CNAG_01140	3049	1949	2686	546	444	393	3049	1949	2686	546	444	393	1511.17	2561	461	0.18	-2.474	-8.311	9.46364424226513e-17	9.07443521145648e-16	0.0363	0.0757	0.0626	0.0626	TRUE	0.1825
CNAG_01141	1664	877	1225	360	320	318	1664	877	1225	360	320	318	794	1255	333	0.265	-1.916	-6.085	1.16256633247685e-09	2.8470329465836e-09	0.049	0.0786	0.0695	0.0695	TRUE	0.1015
CNAG_01142	3992	2662	2294	934	840	802	3992	2662	2294	934	840	802	1920.67	2983	859	0.288	-1.796	-5.976	2.28333348885084e-09	5.35676014956784e-09	0.0469	0.075	0.0644	0.0644	TRUE	0.5748
CNAG_01143	927	890	1184	311	254	224	927	890	1184	311	254	224	631.67	1000	263	0.263	-1.927	-6.542	6.05111417457442e-11	1.84157287887808e-10	0.0233	0.0802	0.0601	0.0601	TRUE	0.3083
CNAG_01144	3518	2510	2860	637	550	553	3518	2510	2860	637	550	553	1771.33	2963	580	0.196	-2.353	-8.518	1.62750998347448e-17	1.85596113358362e-16	0.017	0.0753	0.054	0.054	TRUE	0.1659
CNAG_01145	1866	1280	1568	289	229	234	1866	1280	1568	289	229	234	911	1571	251	0.16	-2.648	-9.086	1.02823035263961e-19	1.79953528040372e-18	0.025	0.0778	0.0589	0.0589	TRUE	0.0648
CNAG_01146	3390	2141	2630	622	544	513	3390	2141	2630	622	544	513	1640	2720	560	0.206	-2.281	-7.87	3.53313427165761e-15	2.4874268919801e-14	0.0302	0.0755	0.0595	0.0595	TRUE	0.1255
CNAG_01147	3994	2332	2814	630	556	566	3994	2332	2814	630	556	566	1815.33	3047	584	0.192	-2.383	-8.017	1.08128282412303e-15	8.38425223989701e-15	0.0404	0.0752	0.0627	0.0627	TRUE	0.2525
CNAG_01148	17945	9777	11108	1301	1245	1162	17945	9777	11108	1301	1245	1162	7089.67	12943	1236	0.095	-3.388	-11.105	1.19005943803704e-28	7.43295839830843e-27	0.0583	0.0732	0.0667	0.0667	TRUE	0.7795
CNAG_01149	2290	1540	1603	529	449	411	2290	1540	1603	529	449	411	1137	1811	463	0.256	-1.968	-6.7	2.0874724975659e-11	6.96984441560994e-11	0.0328	0.0768	0.0608	0.0608	TRUE	0.6469
CNAG_01150	30150	18128	16863	31034	28309	25173	30150	18128	16863	31034	28309	25173	24942.83	21714	28172	1.297	0.376	1.229	0.219069626049909	0.236847072280099	0.0602	0.0727	0.0673	0.0673	TRUE	1.4136
CNAG_01151	1543	1369	1656	1029	795	724	1543	1369	1656	1029	795	724	1186	1523	849	0.558	-0.842	-2.997	0.00272583991453425	0.00335457666994742	0.0208	0.0766	0.056	0.056	TRUE	0.4075
CNAG_01152	95075	49053	54138	4669	4700	4053	95075	49053	54138	4669	4700	4053	35281.33	66089	4474	0.068	-3.885	-12.324	6.70385986111113e-35	8.00959779826024e-33	0.076	0.0726	0.0715	0.0715	TRUE	1.7029
CNAG_01153	74274	22628	26404	2682	2888	2914	74274	22628	26404	2682	2888	2914	21965	41102	2828	0.069	-3.861	-9.645	5.17308299685794e-22	1.31903928998535e-20	0.246	0.0727	0.1153	0.1153	TRUE	4.053
CNAG_01154	591	369	412	152	137	127	591	369	412	152	137	127	298	457	139	0.303	-1.722	-5.357	8.48369991080175e-08	1.59638001638304e-07	0.0343	0.0888	0.0697	0.0697	TRUE	0.7593
CNAG_01155	32356	16201	12762	2494	2416	2385	32356	16201	12762	2494	2416	2385	11435.67	20440	2432	0.119	-3.071	-8.786	1.55086297268376e-18	2.14599087764859e-17	0.1309	0.0729	0.0878	0.0878	TRUE	0.691
CNAG_01156	5234	2745	2960	791	738	822	5234	2745	2960	791	738	822	2215	3646	784	0.215	-2.218	-6.991	2.728485821892e-12	1.06878777188957e-11	0.0718	0.0747	0.0718	0.0718	TRUE	1.7653
CNAG_01157	3328	1770	1748	544	487	548	3328	1770	1748	544	487	548	1404.17	2282	526	0.231	-2.116	-6.516	7.24068732980946e-11	2.18117696200632e-10	0.0791	0.076	0.0749	0.0749	TRUE	1.9484
CNAG_01158	11374	6496	7109	1612	1382	1354	11374	6496	7109	1612	1382	1354	4887.83	8326	1449	0.174	-2.522	-8.329	8.14733017250513e-17	7.93519653997352e-16	0.0551	0.0735	0.0657	0.0657	TRUE	1.2523
CNAG_01159	1745	1115	1597	559	499	445	1745	1115	1597	559	499	445	993.33	1486	501	0.337	-1.568	-5.318	1.04902843972875e-07	1.95665359388311e-07	0.0326	0.0774	0.0613	0.0613	TRUE	0.5193
CNAG_01161	3280	1725	1835	632	597	573	3280	1725	1835	632	597	573	1440.33	2280	601	0.263	-1.924	-6.023	1.71683241184624e-09	4.10688512292663e-09	0.0721	0.0759	0.0725	0.0725	TRUE	1.7839
CNAG_01162	1755	997	1138	311	300	294	1755	997	1138	311	300	294	799.17	1297	302	0.233	-2.104	-6.798	1.0574514675119e-11	3.73011895897463e-11	0.0453	0.0786	0.067	0.067	TRUE	0.7434
CNAG_01163	1172	827	918	424	335	264	1172	827	918	424	335	264	656.67	972	341	0.351	-1.512	-4.901	9.5353720974746e-07	1.58565738250139e-06	0.0416	0.0799	0.0666	0.0666	TRUE	0.5175
CNAG_01164	36913	23818	21407	8188	7113	5988	36913	23818	21407	8188	7113	5988	17237.83	27379	7096	0.259	-1.948	-6.409	1.46399677333123e-10	4.17199247921264e-10	0.0583	0.0728	0.0665	0.0665	TRUE	1.1357
CNAG_01165	2269	1394	1437	281	271	221	2269	1394	1437	281	271	221	978.83	1700	258	0.152	-2.722	-8.804	1.32577576701051e-18	1.8610064787232e-17	0.0453	0.0775	0.0667	0.0667	TRUE	1.035
CNAG_01166	2572	1250	1471	367	319	287	2572	1250	1471	367	319	287	1044.33	1764	324	0.184	-2.444	-7.321	2.45775272439831e-13	1.18501278666457e-12	0.0855	0.0772	0.0785	0.0785	TRUE	0.8639
CNAG_01167	2477	1942	1897	499	425	411	2477	1942	1897	499	425	411	1275.17	2105	445	0.211	-2.242	-8.089	6.00148899655345e-16	4.8873369723129e-15	0.0153	0.0763	0.054	0.054	TRUE	0.2887
CNAG_01168	10239	6489	8364	1833	1737	1492	10239	6489	8364	1833	1737	1492	5025.67	8364	1687	0.202	-2.309	-8.113	4.95512629858955e-16	4.11396339521923e-15	0.03	0.0735	0.058	0.058	TRUE	0.0664
CNAG_01169	4397	2463	2464	611	518	468	4397	2463	2464	611	518	468	1820.17	3108	532	0.171	-2.546	-7.975	1.52756731656338e-15	1.14660179615915e-14	0.0721	0.0752	0.0723	0.0723	TRUE	1.5997
CNAG_01170	83368	49298	52475	4511	4168	4133	83368	49298	52475	4511	4168	4133	32992.17	61714	4271	0.069	-3.853	-13.085	4.03139750521335e-39	1.01650941538861e-36	0.0475	0.0727	0.0624	0.0624	TRUE	1.1538
CNAG_01171	294	120	251	133	123	130	294	120	251	133	123	130	175.17	222	129	0.58	-0.785	-2.05	0.0403592020933848	0.0460320736893557	0.0977	0.1003	0.0995	0.0995	TRUE	0.648
CNAG_01172	2683	1671	1731	478	379	400	2683	1671	1731	478	379	400	1223.67	2028	419	0.207	-2.275	-7.509	5.93878848713734e-14	3.2844250219684e-13	0.0448	0.0765	0.0647	0.0647	TRUE	0.9647
CNAG_01173	3871	2427	2113	1072	856	765	3871	2427	2113	1072	856	765	1850.67	2804	898	0.32	-1.643	-5.173	2.3055715823928e-07	4.11653064068454e-07	0.0702	0.0751	0.072	0.072	TRUE	0.9283
CNAG_01174	8366	5195	4335	4999	4477	3901	8366	5195	4335	4999	4477	3901	5212.17	5965	4459	0.747	-0.42	-1.337	0.181118268390268	0.197256946280746	0.0706	0.0734	0.0708	0.0708	TRUE	1.094
CNAG_01175	3058	1745	2125	670	592	594	3058	1745	2125	670	592	594	1464	2309	619	0.268	-1.9	-6.311	2.76721200637447e-10	7.51163450534187e-10	0.0438	0.0758	0.0643	0.0643	TRUE	0.2873
CNAG_01177	1947	973	1212	577	544	418	1947	973	1212	577	544	418	945.17	1377	513	0.372	-1.425	-4.311	1.626367953441e-05	2.40180325965865e-05	0.0793	0.0777	0.0774	0.0774	TRUE	0.4931
CNAG_01178	2657	1722	1590	556	485	392	2657	1722	1590	556	485	392	1233.67	1990	478	0.24	-2.058	-6.61	3.84347260114058e-11	1.21365312933975e-10	0.0556	0.0765	0.0686	0.0686	TRUE	1.0415
CNAG_01179	2733	1706	2191	495	406	396	2733	1706	2191	495	406	396	1321.17	2210	432	0.196	-2.354	-7.981	1.44928462255411e-15	1.09145240158721e-14	0.0329	0.0762	0.0613	0.0613	TRUE	0.0765
CNAG_01180	1084	675	684	215	185	198	1084	675	684	215	185	198	506.83	814	199	0.245	-2.03	-6.487	8.74729819004166e-11	2.59937171880417e-10	0.0393	0.0821	0.0675	0.0675	TRUE	0.9974
CNAG_01181	115445	44446	49586	5673	5548	5814	115445	44446	49586	5673	5548	5814	37752	69826	5678	0.081	-3.62	-10	1.51726502654198e-23	5.32450530963804e-22	0.1609	0.0726	0.0943	0.0943	TRUE	4.0002
CNAG_01182	19118	10625	10772	2698	2451	2338	19118	10625	10772	2698	2451	2338	8000.33	13505	2496	0.185	-2.436	-7.863	3.75135017607542e-15	2.62209363436566e-14	0.0672	0.0731	0.0689	0.0689	TRUE	1.6165
CNAG_01183	2780	1946	1757	480	411	361	2780	1946	1757	480	411	361	1289.17	2161	417	0.193	-2.372	-7.923	2.31833030877187e-15	1.68264314947963e-14	0.0398	0.0763	0.0632	0.0632	TRUE	0.7068
CNAG_01184	4771	2982	2659	1731	1535	1443	4771	2982	2659	1731	1535	1443	2520.17	3471	1570	0.452	-1.145	-3.739	0.000184885182021626	0.000246803592000633	0.0574	0.0744	0.0671	0.0671	TRUE	1.3066
CNAG_01185	6762	3726	4500	835	734	715	6762	3726	4500	835	734	715	2878.67	4996	761	0.152	-2.714	-8.922	4.57123069090464e-19	6.97778891113874e-18	0.0523	0.0742	0.0659	0.0659	TRUE	0.318
CNAG_01186	4875	3096	2989	1801	1484	1305	4875	3096	2989	1801	1484	1305	2591.67	3653	1530	0.419	-1.256	-4.126	3.69184037352433e-05	5.26808829657381e-05	0.0548	0.0744	0.0663	0.0663	TRUE	1.0412
CNAG_01187	2821	1961	2460	648	504	487	2821	1961	2460	648	504	487	1480.17	2414	546	0.226	-2.144	-7.449	9.4292154287807e-14	5.01124891796557e-13	0.0274	0.0758	0.0586	0.0586	TRUE	0.1091
CNAG_01188	1389	815	887	170	137	157	1389	815	887	170	137	157	592.5	1030	155	0.15	-2.736	-8.58	9.50723597751366e-18	1.14153902177977e-16	0.0463	0.0807	0.0696	0.0696	TRUE	1.1091
CNAG_01189	8205	3420	3648	1011	906	792	8205	3420	3648	1011	906	792	2997	5091	903	0.177	-2.495	-6.953	3.56487257497326e-12	1.37271790104174e-11	0.1469	0.0741	0.0921	0.0921	TRUE	3.4904
CNAG_01190	4105	3351	3759	810	703	691	4105	3351	3759	810	703	691	2236.5	3738	735	0.197	-2.347	-8.877	6.87538336152843e-19	1.01315172998454e-17	0.0079	0.0747	0.0496	0.0496	TRUE	0.0828
CNAG_01191	756	425	540	379	285	296	756	425	540	379	285	296	446.83	574	320	0.558	-0.842	-2.608	0.00909704904424159	0.0108255042637995	0.0509	0.0834	0.0727	0.0727	TRUE	0.2814
CNAG_01192	657	417	572	200	153	152	657	417	572	200	153	152	358.5	549	168	0.307	-1.705	-5.365	8.09374526741224e-08	1.52510981955556e-07	0.0363	0.0861	0.0689	0.0689	TRUE	0.1899
CNAG_01193	70	67	93	236	228	161	70	67	93	236	228	161	142.5	77	208	2.717	1.442	4.072	4.65971033773089e-05	6.58296492618217e-05	0.0304	0.1066	0.0815	0.0815	TRUE	0.4321
CNAG_01194	43	39	64	56	34	43	43	39	64	56	34	43	46.5	49	44	0.911	-0.135	-0.287	0.773729545057877	0.787494504821951	0.0457	0.1771	0.1363	0.1363	TRUE	0.4933
CNAG_01195	4966	3302	2810	1488	1430	1282	4966	3302	2810	1488	1430	1282	2546.33	3693	1400	0.379	-1.399	-4.655	3.23428244568021e-06	5.08992022426973e-06	0.0489	0.0744	0.0646	0.0646	TRUE	0.5864
CNAG_01196	4330	2813	2728	847	745	743	4330	2813	2728	847	745	743	2034.33	3290	778	0.237	-2.08	-7.079	1.45258385001379e-12	6.01166617075616e-12	0.0393	0.0749	0.0614	0.0614	TRUE	0.929
CNAG_01197	3399	2436	3167	491	407	385	3399	2436	3167	491	407	385	1714.17	3001	428	0.143	-2.811	-9.96	2.28202353153335e-23	7.505321837043e-22	0.0206	0.0753	0.0561	0.0561	TRUE	0.3292
CNAG_01198	4063	3489	4136	588	489	511	4063	3489	4136	588	489	511	2212.67	3896	529	0.136	-2.88	-10.856	1.85769917049564e-27	1.06279125653229e-25	0.0073	0.0747	0.0496	0.0496	TRUE	0.11
CNAG_01199	7179	3366	3460	971	906	908	7179	3366	3460	971	906	908	2798.33	4668	928	0.199	-2.33	-6.893	5.46118128831447e-12	2.02393697391644e-11	0.1083	0.0742	0.0817	0.0817	TRUE	2.6972
CNAG_01200	1013	631	710	170	138	126	1013	631	710	170	138	126	464.67	785	145	0.184	-2.439	-7.676	1.64562508112695e-14	1.01041670867231e-13	0.0415	0.083	0.0687	0.0687	TRUE	0.5467
CNAG_01201	583	336	487	178	150	144	583	336	487	178	150	144	313	469	157	0.336	-1.575	-4.83	1.36730822225631e-06	2.23496623700383e-06	0.0427	0.088	0.0724	0.0724	TRUE	0.1575
CNAG_01202	1169	583	804	224	205	159	1169	583	804	224	205	159	524	852	196	0.23	-2.12	-6.276	3.48048360345908e-10	9.29950250092205e-10	0.0702	0.0818	0.0791	0.0791	TRUE	0.1434
CNAG_01203	1577	917	1009	494	451	397	1577	917	1009	494	451	397	807.5	1168	447	0.383	-1.384	-4.454	8.4143130769229e-06	1.27611145973917e-05	0.0504	0.0785	0.068	0.068	TRUE	1.1279
CNAG_01204	32354	13348	13051	3617	3684	3142	32354	13348	13051	3617	3684	3142	11532.67	19584	3481	0.178	-2.492	-6.86	6.90358990961433e-12	2.50932408460515e-11	0.1628	0.0729	0.095	0.095	TRUE	3.9807
CNAG_01207	529	311	371	333	270	225	529	311	371	333	270	225	339.83	404	276	0.684	-0.548	-1.662	0.0964821539666507	0.107223392785661	0.0537	0.0868	0.0754	0.0754	TRUE	0.5727
CNAG_01208	2209	1521	1426	783	636	590	2209	1521	1426	783	636	590	1194.17	1719	670	0.39	-1.36	-4.555	5.24502357735177e-06	8.08241749991192e-06	0.0407	0.0766	0.0632	0.0632	TRUE	0.7521
CNAG_01209	2678	2158	1682	700	602	539	2678	2158	1682	700	602	539	1393.17	2173	614	0.282	-1.824	-6.206	5.44806755481742e-10	1.40974701304436e-09	0.0335	0.076	0.0612	0.0612	TRUE	0.0853
CNAG_01210	58	30	33	26	18	20	58	30	33	26	18	20	30.83	40	21	0.529	-0.919	-1.687	0.0916373651618483	0.102055812534249	0.0633	0.2302	0.178	0.178	TRUE	1.1104
CNAG_01211	9795	4825	5400	1365	1254	1288	9795	4825	5400	1365	1254	1288	3987.83	6673	1302	0.195	-2.357	-7.313	2.61890115888983e-13	1.25648196544905e-12	0.0833	0.0737	0.0744	0.0744	TRUE	1.9394
CNAG_01212	3610	2553	2280	858	704	654	3610	2553	2280	858	704	654	1776.5	2814	739	0.262	-1.93	-6.521	6.98410717609446e-11	2.11229683051315e-10	0.0402	0.0752	0.0623	0.0623	TRUE	0.6249
CNAG_01213	6117	3986	4258	733	615	587	6117	3986	4258	733	615	587	2716	4787	645	0.135	-2.892	-9.962	2.23473567076143e-23	7.38547594492417e-22	0.0352	0.0743	0.0598	0.0598	TRUE	0.7199
CNAG_01214	678	372	318	169	161	129	678	372	318	169	161	129	304.5	456	153	0.336	-1.576	-4.371	1.23660706067797e-05	1.84421048611075e-05	0.0937	0.0885	0.0893	0.0893	TRUE	1.4093
CNAG_01215	1501	758	983	262	241	249	1501	758	983	262	241	249	665.67	1081	251	0.232	-2.108	-6.503	7.89485584165521e-11	2.36255729977972e-10	0.0594	0.0798	0.0733	0.0733	TRUE	0.244
CNAG_01216	8589	3954	4158	1859	1784	1654	8589	3954	4158	1859	1784	1654	3666.33	5567	1766	0.317	-1.657	-4.892	1.00042316621156e-06	1.65835912236871e-06	0.1118	0.0738	0.0823	0.0823	TRUE	2.7503
CNAG_01217	3480	1984	1976	670	585	587	3480	1984	1976	670	585	587	1547	2480	614	0.248	-2.014	-6.436	1.22945723422621e-10	3.55434378140175e-10	0.0626	0.0757	0.0696	0.0696	TRUE	1.5091
CNAG_01220	1089	685	884	319	252	209	1089	685	884	319	252	209	573	886	260	0.293	-1.769	-5.611	2.01394597331589e-08	4.09281916009988e-08	0.045	0.081	0.0691	0.0691	TRUE	0.0802
CNAG_01221	2190	1456	1521	852	676	657	2190	1456	1521	852	676	657	1225.33	1722	728	0.423	-1.242	-4.206	2.60143645991891e-05	3.77222138852565e-05	0.0373	0.0765	0.0618	0.0618	TRUE	0.6813
CNAG_01222	7679	3968	3724	1358	1284	1111	7679	3968	3724	1358	1284	1111	3187.33	5124	1251	0.244	-2.034	-6.131	8.74556766287796e-10	2.18896414150269e-09	0.0979	0.074	0.0788	0.0788	TRUE	2.3206
CNAG_01223	2311	1196	1002	815	783	685	2311	1196	1002	815	783	685	1132	1503	761	0.506	-0.982	-2.836	0.00456398247053637	0.00554750806274087	0.1029	0.0768	0.0854	0.0854	TRUE	1.8154
CNAG_01224	117266	55820	69738	6157	6117	5333	117266	55820	69738	6157	6117	5333	43405.17	80941	5869	0.073	-3.786	-11.805	3.666972700708e-32	3.37361488465136e-30	0.0822	0.0726	0.074	0.074	TRUE	0.3601
CNAG_01228	2160	1366	1532	560	518	401	2160	1366	1532	560	518	401	1089.5	1686	493	0.292	-1.774	-5.85	4.90538205643377e-09	1.09746437858038e-08	0.0404	0.077	0.065	0.065	TRUE	0.6302
CNAG_01229	1624	954	1096	263	230	219	1624	954	1096	263	230	219	731	1225	237	0.194	-2.367	-7.643	2.121909110172e-14	1.28294469112354e-13	0.0424	0.0792	0.0666	0.0666	TRUE	0.5217
CNAG_01230	72362	49689	47476	43349	33867	30149	72362	49689	47476	43349	33867	30149	46148.67	56509	35788	0.633	-0.659	-2.234	0.025492979552015	0.0295213820020612	0.0478	0.0726	0.0627	0.0627	TRUE	0.7375
CNAG_01231	2818	2100	1677	1007	815	803	2818	2100	1677	1007	815	803	1536.67	2198	875	0.398	-1.329	-4.449	8.63302535067515e-06	1.3078245791588e-05	0.0418	0.0757	0.0635	0.0635	TRUE	0.193
CNAG_01232	5631	2895	2552	2171	1870	1792	5631	2895	2552	2171	1870	1792	2818.5	3693	1944	0.527	-0.925	-2.735	0.00623499063360067	0.00749696507127399	0.1091	0.0742	0.0821	0.0821	TRUE	2.5658
CNAG_01233	3368	789	644	214	203	202	3368	789	644	214	203	202	903.33	1600	206	0.129	-2.955	-3.958	7.54492594759486e-05	0.00010427498142758	0.399	0.0779	0.1687	0.399	TRUE	8.7851
CNAG_01234	6990	4160	3133	1300	1143	1162	6990	4160	3133	1300	1143	1162	2981.33	4761	1202	0.252	-1.986	-6.021	1.7372317465924e-09	4.14985043186002e-09	0.0898	0.0741	0.0779	0.0779	TRUE	0.3397
CNAG_01235	12677	9872	8885	2649	2180	2051	12677	9872	8885	2649	2180	2051	6385.67	10478	2293	0.219	-2.192	-7.859	3.87159217988881e-15	2.69231864766936e-14	0.0266	0.0733	0.0558	0.0558	TRUE	0.3393
CNAG_01236	3248	2346	3337	686	588	524	3248	2346	3337	686	588	524	1788.17	2977	599	0.201	-2.312	-8.103	5.37809614209529e-16	4.41665603563145e-15	0.0247	0.0752	0.0577	0.0577	TRUE	0.4177
CNAG_01237	1404	939	1130	326	252	261	1404	939	1130	326	252	261	718.67	1158	280	0.242	-2.049	-6.901	5.17804862302876e-12	1.93029433943824e-11	0.0275	0.0793	0.0613	0.0613	TRUE	0.1183
CNAG_01238	8528	4532	4119	1784	1768	1807	8528	4532	4119	1784	1768	1807	3756.33	5726	1786	0.312	-1.681	-5.155	2.53327627620806e-07	4.4959710345215e-07	0.0899	0.0738	0.0762	0.0762	TRUE	2.2344
CNAG_01239	7174	4641	3903	2206	1532	1329	7174	4641	3903	2206	1532	1329	3464.17	5239	1689	0.322	-1.633	-4.977	6.4590030198401e-07	1.09603421134276e-06	0.09	0.0739	0.0772	0.0772	TRUE	0.5528
CNAG_01240	520	209	253	137	95	80	520	209	253	137	95	80	215.67	327	104	0.318	-1.654	-4.068	4.74545991988075e-05	6.6999359466089e-05	0.1521	0.0951	0.1128	0.1128	TRUE	1.5591
CNAG_01241	3281	2892	3218	842	674	686	3281	2892	3218	842	674	686	1932.17	3130	734	0.234	-2.092	-7.862	3.779957491828e-15	2.63397652040584e-14	0.0091	0.075	0.0502	0.0502	TRUE	0.1963
CNAG_01242	2470	1492	1291	601	500	421	2470	1492	1291	601	500	421	1129.17	1751	507	0.29	-1.787	-5.458	4.8226924595401e-08	9.35676553563665e-08	0.0788	0.0768	0.076	0.076	TRUE	0.9829
CNAG_01243	2416	1403	1408	762	666	603	2416	1403	1408	762	666	603	1209.67	1742	677	0.389	-1.364	-4.349	1.36776118545579e-05	2.03223879323069e-05	0.0615	0.0765	0.0698	0.0698	TRUE	1.3817
CNAG_01244	100	62	91	79	60	45	100	62	91	79	60	45	72.83	84	61	0.727	-0.459	-1.096	0.273042636464595	0.292275828467132	0.0539	0.1393	0.1125	0.1125	TRUE	0.3492
CNAG_01245	2363	1389	1521	676	616	565	2363	1389	1521	676	616	565	1188.33	1758	619	0.352	-1.506	-4.951	7.39212352030535e-07	1.24568259718413e-06	0.0476	0.0766	0.0656	0.0656	TRUE	1.0964
CNAG_01246	1508	990	1173	356	322	289	1508	990	1173	356	322	289	773	1224	322	0.263	-1.925	-6.55	5.75537638250615e-11	1.76577748589914e-10	0.0255	0.0788	0.0603	0.0603	TRUE	0.1778
CNAG_01247	1411	1087	1484	509	391	402	1411	1087	1484	509	391	402	880.67	1327	434	0.327	-1.613	-5.607	2.05648434625646e-08	4.17428307373702e-08	0.0217	0.078	0.0581	0.0581	TRUE	0.3017
CNAG_01248	3153	2326	2299	830	728	691	3153	2326	2299	830	728	691	1671.17	2593	750	0.289	-1.79	-6.419	1.37098676512749e-10	3.93162506191574e-10	0.0209	0.0754	0.0552	0.0552	TRUE	0.4337
CNAG_01249	3003	1987	1942	618	511	431	3003	1987	1942	618	511	431	1415.33	2311	520	0.225	-2.152	-7.069	1.55585683215404e-12	6.41178771991811e-12	0.0482	0.0759	0.0656	0.0656	TRUE	0.8326
CNAG_01250	3657	2318	2348	811	697	608	3657	2318	2348	811	697	608	1739.83	2774	705	0.254	-1.976	-6.559	5.43388413128202e-11	1.67696659862956e-10	0.047	0.0753	0.0645	0.0645	TRUE	0.9405
CNAG_01251	8368	5749	4296	2258	1941	1782	8368	5749	4296	2258	1941	1782	4065.67	6138	1994	0.325	-1.622	-5.201	1.98358324893035e-07	3.56500389617682e-07	0.0634	0.0737	0.0698	0.0698	TRUE	0.1901
CNAG_01252	2390	1240	827	408	320	317	2390	1240	827	408	320	317	917	1486	348	0.234	-2.093	-5.548	2.8851312637877e-08	5.75336076270259e-08	0.157	0.0778	0.1007	0.1007	TRUE	0.3361
CNAG_01253	6532	3791	4624	926	840	827	6532	3791	4624	926	840	827	2923.33	4982	864	0.173	-2.527	-8.568	1.05385263764566e-17	1.24343652635904e-16	0.0407	0.0742	0.062	0.062	TRUE	0.2192
CNAG_01254	849	412	505	190	173	151	849	412	505	190	173	151	380	589	171	0.291	-1.781	-5.147	2.64103172925155e-07	4.6762403154082e-07	0.0773	0.0853	0.0825	0.0825	TRUE	0.6049
CNAG_01255	6174	3596	3402	3479	3003	2471	6174	3596	3402	3479	3003	2471	3687.5	4391	2984	0.68	-0.557	-1.752	0.0797237374578619	0.0891230221039613	0.076	0.0738	0.0725	0.0725	TRUE	1.5378
CNAG_01256	660	394	368	127	146	115	660	394	368	127	146	115	301.67	474	129	0.273	-1.874	-5.501	3.76792014987453e-08	7.4203067342626e-08	0.058	0.0886	0.0787	0.0787	TRUE	1.3713
CNAG_01257	4551	2794	2146	504	394	313	4551	2794	2146	504	394	313	1783.67	3164	404	0.128	-2.97	-8.666	4.47983255770657e-18	5.72208256151339e-17	0.1035	0.0752	0.0833	0.0833	TRUE	0.2681
CNAG_01258	6316	3499	3543	1894	1724	1531	6316	3499	3543	1894	1724	1531	3084.5	4453	1716	0.385	-1.375	-4.375	1.21415289247994e-05	1.81270896754461e-05	0.0707	0.0741	0.0708	0.0708	TRUE	1.6326
CNAG_01261	24211	11347	8764	3708	3654	3332	24211	11347	8764	3708	3654	3332	9169.33	14774	3565	0.241	-2.051	-5.64	1.69703899053206e-08	3.49097550306213e-08	0.1582	0.073	0.0951	0.0951	TRUE	0.9454
CNAG_01262	1015	656	544	745	673	549	1015	656	544	745	673	549	697	738	656	0.888	-0.171	-0.531	0.5955787660612	0.61425545210493	0.0607	0.0795	0.0736	0.0736	TRUE	1.0012
CNAG_01263	6368	4461	4978	1353	1217	1174	6368	4461	4978	1353	1217	1174	3258.5	5269	1248	0.237	-2.078	-7.578	3.51698067070734e-14	2.04122799711642e-13	0.0192	0.074	0.0537	0.0537	TRUE	0.3184
CNAG_01264	13369	5896	7014	1002	893	950	13369	5896	7014	1002	893	950	4854	8760	948	0.108	-3.207	-9.51	1.89916694566041e-21	4.42530379565578e-20	0.1066	0.0735	0.0814	0.0814	TRUE	0.9603
CNAG_01265	1506	1303	1486	443	345	339	1506	1303	1486	443	345	339	903.67	1432	376	0.262	-1.93	-6.944	3.81621499934696e-12	1.46041549834481e-11	0.0126	0.0779	0.054	0.054	TRUE	0.2824
CNAG_01266	8957	5645	4962	1848	1570	1523	8957	5645	4962	1848	1570	1523	4084.17	6521	1647	0.253	-1.985	-6.487	8.76992115421521e-11	2.60382133527681e-10	0.0588	0.0737	0.0671	0.0671	TRUE	0.9184
CNAG_01267	1885	840	818	484	407	455	1885	840	818	484	407	455	814.83	1181	449	0.38	-1.396	-3.876	0.000106068688235016	0.000144770575281474	0.1202	0.0785	0.092	0.092	TRUE	3.2623
CNAG_01268	31	16	27	18	21	23	31	16	27	18	21	23	22.67	25	21	0.838	-0.255	-0.432	0.665583888896148	0.682835309765668	0	0.287	0.2069	0.2069	TRUE	0.5748
CNAG_01270	19069	12955	12708	3105	2716	2538	19069	12955	12708	3105	2716	2538	8848.5	14911	2786	0.187	-2.42	-8.498	1.92066840047248e-17	2.15418623894838e-16	0.0343	0.0731	0.0582	0.0582	TRUE	0.7279
CNAG_01271	5139	3034	3624	758	668	674	5139	3034	3624	758	668	674	2316.17	3932	700	0.178	-2.49	-8.442	3.1240641252791e-17	3.31287049297509e-16	0.0404	0.0746	0.0619	0.0619	TRUE	0.2671
CNAG_01272	4999	2558	2232	7162	6346	5070	4999	2558	2232	7162	6346	5070	4727.83	3263	6193	1.898	0.924	2.681	0.00733654570126715	0.00878115385622833	0.1215	0.0735	0.0854	0.0854	TRUE	1.7439
CNAG_01273	8496	5250	6342	860	840	757	8496	5250	6342	860	840	757	3757.5	6696	819	0.122	-3.031	-10.568	4.21510673879359e-26	2.11003284394903e-24	0.0316	0.0738	0.0586	0.0586	TRUE	0.1574
CNAG_01274	24067	15338	14270	3731	3299	2925	24067	15338	14270	3731	3299	2925	10605	17892	3318	0.185	-2.431	-8.121	4.63264422097321e-16	3.86507865887079e-15	0.0522	0.073	0.0644	0.0644	TRUE	1.1153
CNAG_01275	4081	2963	3439	1286	1153	1138	4081	2963	3439	1286	1153	1138	2343.33	3494	1192	0.341	-1.551	-5.736	9.67213565833986e-09	2.0616123845328e-08	0.0144	0.0746	0.0521	0.0521	TRUE	0.1258
CNAG_01276	6985	7440	7879	1944	1618	1442	6985	7440	7879	1944	1618	1442	4551.33	7435	1668	0.224	-2.156	-8.107	5.17018085524271e-16	4.28206706356355e-15	0.0129	0.0736	0.0506	0.0506	TRUE	0.2529
CNAG_01277	12533	8127	7742	5319	4826	3674	12533	8127	7742	5319	4826	3674	7036.83	9467	4606	0.487	-1.039	-3.421	0.000625036420624978	0.000803331688052642	0.0561	0.0732	0.0664	0.0664	TRUE	0.9804
CNAG_01278	3970	2956	2850	2785	2423	2063	3970	2956	2850	2785	2423	2063	2841.17	3259	2424	0.744	-0.427	-1.511	0.13079130739378	0.143988877868185	0.0286	0.0742	0.0572	0.0572	TRUE	0.4433
CNAG_01279	2956	1292	1773	403	304	334	2956	1292	1773	403	304	334	1177	2007	347	0.173	-2.532	-7.372	1.67672602532226e-13	8.49341575922171e-13	0.0992	0.0766	0.0833	0.0833	TRUE	0.2463
CNAG_01281	1008	655	911	537	465	452	1008	655	911	537	465	452	671.33	858	485	0.565	-0.824	-2.796	0.00517375069900678	0.00625851008508141	0.0275	0.0798	0.061	0.061	TRUE	0.4967
CNAG_01282	3079	2109	1971	668	537	485	3079	2109	1971	668	537	485	1474.83	2386	563	0.236	-2.083	-6.926	4.32221290550057e-12	1.63748611355859e-11	0.0444	0.0758	0.0641	0.0641	TRUE	0.7817
CNAG_01283	1114	748	826	414	387	341	1114	748	826	414	387	341	638.33	896	381	0.425	-1.235	-4.197	2.71038715618604e-05	3.92185244618801e-05	0.025	0.0801	0.0605	0.0605	TRUE	0.5399
CNAG_01284	5221	4076	4609	1870	1591	1437	5221	4076	4609	1870	1591	1437	3134	4635	1633	0.352	-1.505	-5.564	2.63722814542299e-08	5.2775570881951e-08	0.0152	0.0741	0.0523	0.0523	TRUE	0.1336
CNAG_01285	3055	1984	2284	456	339	317	3055	1984	2284	456	339	317	1405.83	2441	371	0.152	-2.719	-9.001	2.24258688814584e-19	3.6612785454429e-18	0.0436	0.076	0.0642	0.0642	TRUE	0.2562
CNAG_01286	453	271	343	189	149	143	453	271	343	189	149	143	258	356	160	0.451	-1.149	-3.475	0.000510213973001678	0.000660493768434194	0.0416	0.0914	0.0743	0.0743	TRUE	0.178
CNAG_01287	29828	16489	17949	4738	4244	4173	29828	16489	17949	4738	4244	4173	12903.5	21422	4385	0.205	-2.288	-7.509	5.96927005412753e-14	3.29860312731333e-13	0.0606	0.0729	0.0668	0.0668	TRUE	1.4419
CNAG_01288	2098	912	1442	587	529	467	2098	912	1442	587	529	467	1005.83	1484	528	0.356	-1.492	-4.41	1.03516516804921e-05	1.55743745062519e-05	0.0847	0.0773	0.0812	0.0812	TRUE	0.1134
CNAG_01289	600	337	509	227	190	161	600	337	509	227	190	161	337.33	482	193	0.4	-1.323	-3.987	6.70392882172038e-05	9.30675926147478e-05	0.054	0.0869	0.0757	0.0757	TRUE	0.23
CNAG_01290	738	224	273	192	169	204	738	224	273	192	169	204	300	412	188	0.457	-1.128	-2.659	0.00783139869384333	0.00936356907405785	0.2103	0.0887	0.1258	0.1258	TRUE	4.4031
CNAG_01291	2875	1051	1178	963	938	717	2875	1051	1178	963	938	717	1287	1701	873	0.513	-0.963	-2.516	0.0118850962491395	0.0140304725618419	0.1678	0.0763	0.1048	0.1048	TRUE	4.3969
CNAG_01292	1842	1161	1129	737	654	545	1842	1161	1129	737	654	545	1011.33	1377	645	0.469	-1.094	-3.54	0.000400253517666819	0.000520918743696368	0.0522	0.0773	0.0677	0.0677	TRUE	1.048
CNAG_01293	2377	1822	1579	443	371	338	2377	1822	1579	443	371	338	1155	1926	384	0.199	-2.326	-7.949	1.88671478953431e-15	1.3871224932127e-14	0.03	0.0767	0.0602	0.0602	TRUE	0.2286
CNAG_01294	1416	1008	972	371	312	295	1416	1008	972	371	312	295	729	1132	326	0.288	-1.796	-6.074	1.24804167546961e-09	3.04867876806499e-09	0.0283	0.0792	0.061	0.061	TRUE	0.5773
CNAG_01295	2226	2236	2446	864	671	680	2226	2236	2446	864	671	680	1520.5	2303	738	0.321	-1.641	-6.094	1.09929707517654e-09	2.71061734436866e-09	0.011	0.0757	0.0514	0.0514	TRUE	0.2627
CNAG_01296	2044	1091	1464	822	707	646	2044	1091	1464	822	707	646	1129	1533	725	0.473	-1.08	-3.455	0.000549394354046533	0.000709057206132474	0.0551	0.0768	0.0694	0.0694	TRUE	0.1873
CNAG_01297	2428	896	861	369	343	369	2428	896	861	369	343	369	877.67	1395	360	0.258	-1.953	-4.976	6.49816676956874e-07	1.10240516738659e-06	0.1788	0.0781	0.1093	0.1093	TRUE	5.0502
CNAG_01298	5586	4068	3493	1899	1730	1577	5586	4068	3493	1899	1730	1577	3058.83	4382	1735	0.396	-1.336	-4.644	3.41184219327147e-06	5.35943587557621e-06	0.0341	0.0741	0.0593	0.0593	TRUE	0.393
CNAG_01299	12	15	6	24	17	15	12	15	6	24	17	15	14.83	11	19	1.697	0.763	1.065	0.286933384284542	0.306470423628673	0.036	0.4003	0.2977	0.2977	TRUE	0.5919
CNAG_01300	45435	16378	28292	1950	1756	1864	45435	16378	28292	1950	1756	1864	15945.83	30035	1857	0.062	-4.016	-11.391	4.62012748463988e-30	3.34615190589663e-28	0.1192	0.0728	0.0893	0.0893	TRUE	0.0866
CNAG_01301	1096	597	704	395	321	319	1096	597	704	395	321	319	572	799	345	0.432	-1.212	-3.76	0.000169666804877069	0.000227380237717143	0.0588	0.081	0.0727	0.0727	TRUE	0.7309
CNAG_01302	3506	1518	1861	801	662	752	3506	1518	1861	801	662	752	1516.67	2295	738	0.322	-1.636	-4.76	1.93519330428429e-06	3.11460898713179e-06	0.1104	0.0757	0.0843	0.0843	TRUE	1.0029
CNAG_01303	1475	1023	1167	454	416	362	1475	1023	1167	454	416	362	816.17	1222	411	0.336	-1.573	-5.455	4.89857014952691e-08	9.49315843381133e-08	0.0218	0.0785	0.0583	0.0583	TRUE	0.2556
CNAG_01304	1811	1198	1430	440	404	372	1811	1198	1430	440	404	372	942.5	1480	405	0.274	-1.868	-6.477	9.37246080797322e-11	2.76823050675409e-10	0.023	0.0777	0.0584	0.0584	TRUE	0.1526
CNAG_01305	11236	7449	8472	1404	1236	1160	11236	7449	8472	1404	1236	1160	5159.5	9052	1267	0.14	-2.837	-10.096	5.74009093488285e-24	2.17102994914903e-22	0.0276	0.0735	0.0565	0.0565	TRUE	0.2724
CNAG_01306	1205	884	914	414	355	328	1205	884	914	414	355	328	683.33	1001	366	0.365	-1.453	-5.03	4.89897920397115e-07	8.40742385193738e-07	0.0201	0.0796	0.0583	0.0583	TRUE	0.3799
CNAG_01307	9521	6504	6712	2107	1719	1625	9521	6504	6712	2107	1719	1625	4698	7579	1817	0.24	-2.06	-7.207	5.73259463267374e-13	2.5828924063033e-12	0.0341	0.0735	0.0586	0.0586	TRUE	0.6135
CNAG_01308	2314	1088	1267	677	600	487	2314	1088	1267	677	600	487	1072.17	1556	588	0.378	-1.404	-4.113	3.90465248807547e-05	5.55662084841509e-05	0.102	0.077	0.0828	0.0828	TRUE	1.5711
CNAG_01309	3909	1640	2024	601	548	601	3909	1640	2024	601	548	601	1553.83	2524	583	0.231	-2.114	-6.092	1.11286458778475e-09	2.741093384095e-09	0.1155	0.0756	0.0857	0.0857	TRUE	0.9074
CNAG_01310	1069	624	816	260	219	181	1069	624	816	260	219	181	528.17	836	220	0.263	-1.927	-6.021	1.72986951646224e-09	4.13516561379035e-09	0.0474	0.0817	0.0709	0.0709	TRUE	0.1079
CNAG_01313	1903	901	1078	941	858	1013	1903	901	1078	941	858	1013	1115.67	1294	937	0.724	-0.465	-1.405	0.160169573462015	0.175029607725425	0.0874	0.0769	0.0781	0.0781	TRUE	1.6216
CNAG_01314	3122	2394	2391	2140	1829	1632	3122	2394	2391	2140	1829	1632	2251.33	2636	1867	0.708	-0.497	-1.797	0.0723258647097702	0.0811193553449943	0.0215	0.0747	0.0548	0.0548	TRUE	0.3162
CNAG_01315	4190	2298	2143	830	751	665	4190	2298	2143	830	751	665	1812.83	2877	749	0.26	-1.942	-5.964	2.45782885847776e-09	5.73240797140001e-09	0.0833	0.0752	0.0756	0.0756	TRUE	1.9358
CNAG_01316	2229	1244	1448	508	445	427	2229	1244	1448	508	445	427	1050.17	1640	460	0.28	-1.834	-5.914	3.34244948278367e-09	7.66174952147853e-09	0.0524	0.0771	0.0679	0.0679	TRUE	0.6302
CNAG_01317	1361	783	1048	183	133	135	1361	783	1048	183	133	135	607.17	1064	150	0.141	-2.823	-8.762	1.92314585736409e-18	2.62380300539774e-17	0.0525	0.0805	0.071	0.071	TRUE	0.0753
CNAG_01318	3934	2519	2436	1406	1268	1110	3934	2519	2436	1406	1268	1110	2112.17	2963	1261	0.426	-1.232	-4.125	3.71225638640163e-05	5.29500135734806e-05	0.0464	0.0748	0.0637	0.0637	TRUE	0.9984
CNAG_01319	2916	1915	1982	645	561	579	2916	1915	1982	645	561	579	1433	2271	595	0.262	-1.932	-6.663	2.67580536292264e-11	8.74550307766556e-11	0.0315	0.0759	0.0595	0.0595	TRUE	0.748
CNAG_01320	4065	2185	2671	817	747	616	4065	2185	2671	817	747	616	1850.17	2974	727	0.244	-2.033	-6.477	9.35676449988774e-11	2.76479395465433e-10	0.0624	0.0751	0.0701	0.0701	TRUE	0.3593
CNAG_01321	19158	8275	9193	2888	2689	2524	19158	8275	9193	2888	2689	2524	7454.5	12209	2700	0.221	-2.177	-6.319	2.63369477559174e-10	7.17207761289144e-10	0.1241	0.0732	0.0853	0.0853	TRUE	3.0313
CNAG_01322	5458	2761	2791	1135	1090	968	5458	2761	2791	1135	1090	968	2367.17	3670	1064	0.29	-1.786	-5.435	5.49143033668049e-08	1.05668902578069e-07	0.0914	0.0746	0.0772	0.0772	TRUE	2.2102
CNAG_01323	26114	10222	11479	2917	3079	3011	26114	10222	11479	2917	3079	3011	9470.33	15938	3002	0.188	-2.408	-6.702	2.06185523861142e-11	6.90123424998356e-11	0.1537	0.073	0.0929	0.0929	TRUE	3.8153
CNAG_01324	823	610	633	304	264	219	823	610	633	304	264	219	475.5	689	262	0.381	-1.392	-4.645	3.40750282691271e-06	5.35386089213518e-06	0.0236	0.0827	0.0621	0.0621	TRUE	0.3442
CNAG_01325	1081	805	1183	210	152	135	1081	805	1183	210	152	135	594.33	1023	166	0.162	-2.626	-8.356	6.5127778306496e-17	6.50131839751649e-16	0.0412	0.0807	0.0677	0.0677	TRUE	0.4167
CNAG_01330	2641	1640	1818	671	573	528	2641	1640	1818	671	573	528	1311.83	2033	591	0.291	-1.783	-5.976	2.28338982873764e-09	5.35676014956784e-09	0.0405	0.0762	0.0631	0.0631	TRUE	0.8283
CNAG_01331	935	585	635	368	310	278	935	585	635	368	310	278	518.5	718	319	0.444	-1.173	-3.767	0.000164913703086913	0.000221184493817121	0.0416	0.0819	0.0675	0.0675	TRUE	0.8242
CNAG_01332	59086	17439	23220	2196	2077	2476	59086	17439	23220	2196	2077	2476	17749	33248	2250	0.068	-3.885	-9.767	1.55823972889377e-22	4.29493768190638e-21	0.234	0.0728	0.1138	0.1138	TRUE	1.0466
CNAG_01333	1110	743	880	188	158	148	1110	743	880	188	158	148	537.83	911	165	0.181	-2.468	-8.166	3.18622722693347e-16	2.73886805062665e-15	0.0269	0.0816	0.0622	0.0622	TRUE	0.136
CNAG_01334	4152	2960	2788	688	538	502	4152	2960	2788	688	538	502	1938	3300	576	0.175	-2.518	-8.553	1.20276608822948e-17	1.40212868641547e-16	0.0385	0.075	0.0615	0.0615	TRUE	0.6202
CNAG_01335	1449	884	914	447	392	362	1449	884	914	447	392	362	741.33	1082	400	0.37	-1.435	-4.649	3.34229473426306e-06	5.25504446902145e-06	0.0464	0.0791	0.067	0.067	TRUE	1.0517
CNAG_01336	207	234	284	168	124	114	207	234	284	168	124	114	188.5	242	135	0.56	-0.837	-2.505	0.0122346981947155	0.0144356716307839	0.027	0.0983	0.0746	0.0746	TRUE	0.4611
CNAG_01337	3489	2010	1657	618	520	459	3489	2010	1657	618	520	459	1458.83	2385	532	0.223	-2.164	-6.467	1.00088179802961e-10	2.93833690426286e-10	0.0926	0.0758	0.0795	0.0795	TRUE	0.6736
CNAG_01338	1954	1243	1236	756	632	584	1954	1243	1236	756	632	584	1067.5	1478	657	0.445	-1.169	-3.848	0.000119000687289923	0.000161385792643385	0.0464	0.0771	0.0654	0.0654	TRUE	0.958
CNAG_01339	8710	5265	4842	1318	1188	1063	8710	5265	4842	1318	1188	1063	3731	6272	1190	0.19	-2.398	-7.766	8.12420651215146e-15	5.28267411028913e-14	0.0622	0.0738	0.0682	0.0682	TRUE	1.4104
CNAG_01340	8582	5248	5292	1802	1695	1451	8582	5248	5292	1802	1695	1451	4011.67	6374	1649	0.259	-1.95	-6.51	7.49528555309278e-11	2.25388268752013e-10	0.0504	0.0737	0.0643	0.0643	TRUE	1.1206
CNAG_01341	12020	6763	5156	4972	4774	4935	12020	6763	5156	4972	4774	4935	6436.67	7980	4894	0.613	-0.705	-2.112	0.0346504873941174	0.0396938445531131	0.1012	0.0733	0.0802	0.0802	TRUE	0.7562
CNAG_01342	2460	1882	1768	771	650	542	2460	1882	1768	771	650	542	1345.5	2037	654	0.321	-1.638	-5.65	1.60756897365121e-08	3.31847470364386e-08	0.0304	0.0761	0.0596	0.0596	TRUE	0.4001
CNAG_01343	1416	754	806	240	196	198	1416	754	806	240	196	198	601.67	992	211	0.213	-2.231	-6.719	1.82968136219822e-11	6.17574155371616e-11	0.0715	0.0806	0.0766	0.0766	TRUE	1.6706
CNAG_01344	3212	1474	1127	1300	1182	1176	3212	1474	1127	1300	1182	1176	1578.5	1938	1219	0.629	-0.668	-1.795	0.072680793764155	0.0815040098742163	0.1506	0.0756	0.0992	0.0992	TRUE	1.6472
CNAG_01345	3487	2423	3067	702	551	475	3487	2423	3067	702	551	475	1784.17	2992	576	0.192	-2.377	-8.107	5.19764165942617e-16	4.29436218657444e-15	0.0346	0.0752	0.0609	0.0609	TRUE	0.1571
CNAG_01346	2878	1682	2267	610	511	523	2878	1682	2267	610	511	523	1411.83	2276	548	0.241	-2.054	-6.88	5.97309073808468e-12	2.19572363633264e-11	0.0377	0.076	0.0631	0.0631	TRUE	0.0751
CNAG_01347	8175	5949	6141	2336	1948	1858	8175	5949	6141	2336	1948	1858	4401.17	6755	2047	0.303	-1.722	-6.225	4.8261880297933e-10	1.26032558906148e-09	0.0239	0.0736	0.0548	0.0548	TRUE	0.4128
CNAG_01348	9425	3977	4390	3500	3413	3936	9425	3977	4390	3500	3413	3936	4773.5	5931	3616	0.61	-0.714	-2.041	0.0412887802710497	0.0470371512860286	0.1335	0.0735	0.0879	0.0879	TRUE	3.2409
CNAG_01349	166	26	50	14	15	7	166	26	50	14	15	7	46.33	81	12	0.149	-2.749	-4.184	2.85955112001565e-05	4.12606193687562e-05	0.4716	0.1775	0.2632	0.2632	TRUE	0.7798
CNAG_01350	2389	1877	1793	852	657	617	2389	1877	1793	852	657	617	1364.17	2020	709	0.351	-1.511	-5.285	1.25706634671971e-07	2.31864201800807e-07	0.0271	0.0761	0.058	0.058	TRUE	0.3704
CNAG_01351	2001	1451	1955	659	510	560	2001	1451	1955	659	510	560	1189.33	1802	576	0.32	-1.645	-5.787	7.15579916101037e-09	1.55495310207975e-08	0.0213	0.0766	0.0571	0.0571	TRUE	0.3514
CNAG_01352	3266	2142	2386	1012	876	783	3266	2142	2386	1012	876	783	1744.17	2598	890	0.343	-1.545	-5.331	9.79293635748037e-08	1.82959140290138e-07	0.0331	0.0753	0.0598	0.0598	TRUE	0.6139
CNAG_01353	982	541	667	161	111	110	982	541	667	161	111	110	428.67	730	127	0.174	-2.519	-7.415	1.21934966494162e-13	6.35144033582443e-13	0.0718	0.0839	0.0786	0.0786	TRUE	0.2549
CNAG_01354	1295	781	1460	430	402	319	1295	781	1460	430	402	319	781.17	1179	384	0.326	-1.619	-5.028	4.94985978658376e-07	8.49260217415883e-07	0.0619	0.0787	0.073	0.073	TRUE	0.4712
CNAG_01355	4210	2997	3230	1266	1061	1032	4210	2997	3230	1266	1061	1032	2299.33	3479	1120	0.322	-1.636	-5.875	4.22286370379301e-09	9.52908720431647e-09	0.0227	0.0746	0.0553	0.0553	TRUE	0.411
CNAG_01356	2366	1546	1499	696	587	511	2366	1546	1499	696	587	511	1200.83	1804	598	0.332	-1.593	-5.243	1.58288579968233e-07	2.87905063431401e-07	0.047	0.0766	0.0654	0.0654	TRUE	0.8988
CNAG_01357	946	685	602	312	295	258	946	685	602	312	295	258	516.33	744	288	0.387	-1.368	-4.51	6.49349399346654e-06	9.93431620393712e-06	0.0301	0.0819	0.0639	0.0639	TRUE	0.5281
CNAG_01358	103	56	49	31	23	20	103	56	49	31	23	20	47	69	25	0.356	-1.491	-3.001	0.00269013977407983	0.00331243834001365	0.0943	0.176	0.1504	0.1504	TRUE	1.6247
CNAG_01359	6018	4308	6186	1192	944	850	6018	4308	6186	1192	944	850	3249.67	5504	995	0.181	-2.467	-8.537	1.37416954072119e-17	1.58296890579185e-16	0.0327	0.074	0.0596	0.0596	TRUE	0.4407
CNAG_01360	9030	6115	5171	2647	2373	1949	9030	6115	5171	2647	2373	1949	4547.5	6772	2323	0.343	-1.544	-5.075	3.88306029498355e-07	6.73353909532553e-07	0.0551	0.0736	0.0664	0.0664	TRUE	0.4747
CNAG_01361	17832	13756	12833	3352	2720	2349	17832	13756	12833	3352	2720	2349	8807	14807	2807	0.19	-2.399	-8.458	2.71383662369974e-17	2.92801897530076e-16	0.0321	0.0731	0.0578	0.0578	TRUE	0.3906
CNAG_01362	7458	3617	3417	1223	1141	1117	7458	3617	3417	1223	1141	1117	2995.5	4831	1160	0.24	-2.058	-6.063	1.33804780090594e-09	3.24294390479447e-09	0.1115	0.0741	0.0825	0.0825	TRUE	2.759
CNAG_01363	2735	1450	1588	590	501	400	2735	1450	1588	590	501	400	1210.67	1924	497	0.258	-1.953	-5.918	3.25554474897171e-09	7.47512602057315e-09	0.0836	0.0765	0.0772	0.0772	TRUE	1.6424
CNAG_01364	6375	2838	4361	703	680	577	6375	2838	4361	703	680	577	2589	4525	653	0.144	-2.792	-8.457	2.7447679405651e-17	2.95203477715121e-16	0.0808	0.0744	0.0777	0.0777	TRUE	0.0889
CNAG_01365	1984	1054	1329	300	265	220	1984	1054	1329	300	265	220	858.67	1456	262	0.18	-2.476	-7.663	1.81193001030231e-14	1.10237886596409e-13	0.0622	0.0782	0.073	0.073	TRUE	0.2366
CNAG_01367	451	542	628	290	253	196	451	542	628	290	253	196	393.33	540	246	0.456	-1.133	-3.674	0.000238514836112131	0.00031567049071761	0.0294	0.0849	0.0656	0.0656	TRUE	0.1581
CNAG_01368	565	598	1018	16	8	14	565	598	1018	16	8	14	369.83	727	13	0.017	-5.843	-13.904	6.00541635709994e-44	2.92034818279546e-41	0.0912	0.0857	0.0871	0.0871	TRUE	1.4521
CNAG_01369	339	253	259	71	67	60	339	253	259	71	67	60	174.83	284	66	0.233	-2.104	-6.306	2.85455835784897e-10	7.72829649459199e-10	0.0151	0.1003	0.0709	0.0709	TRUE	0.3278
CNAG_01370	451	107	113	58	61	66	451	107	113	58	61	66	142.67	224	62	0.276	-1.859	-3.672	0.000240237098766977	0.0003178263055588	0.3352	0.1066	0.1743	0.1743	TRUE	8.7112
CNAG_01371	3112	2074	2071	612	518	437	3112	2074	2071	612	518	437	1470.67	2419	522	0.216	-2.211	-7.366	1.75455064135358e-13	8.82851497881389e-13	0.0431	0.0758	0.0638	0.0638	TRUE	0.7616
CNAG_01372	2290	1835	1866	685	588	486	2290	1835	1866	685	588	486	1291.67	1997	586	0.294	-1.768	-6.273	3.54004526872791e-10	9.44012071660777e-10	0.0215	0.0763	0.0561	0.0561	TRUE	0.2633
CNAG_01373	3311	2636	2668	892	742	671	3311	2636	2668	892	742	671	1820	2872	768	0.268	-1.902	-6.891	5.55037312262574e-12	2.05363805537152e-11	0.0183	0.0752	0.0541	0.0541	TRUE	0.2352
CNAG_01375	10438	5346	4371	2083	1922	1696	10438	5346	4371	2083	1922	1696	4309.33	6718	1900	0.283	-1.822	-5.268	1.38019351449264e-07	2.52930213907562e-07	0.1223	0.0736	0.0859	0.0859	TRUE	1.1017
CNAG_01376	10438	6674	6739	1824	1629	1424	10438	6674	6739	1824	1629	1424	4788	7950	1626	0.204	-2.29	-7.786	6.91790517535558e-15	4.55044429312278e-14	0.0437	0.0735	0.062	0.062	TRUE	0.915
CNAG_01377	6108	3544	3451	1135	1005	965	6108	3544	3451	1135	1005	965	2701.33	4368	1035	0.237	-2.077	-6.711	1.93250325205756e-11	6.49702821728785e-11	0.0624	0.0743	0.0684	0.0684	TRUE	1.48
CNAG_01378	5933	4320	3749	1529	1280	1180	5933	4320	3749	1529	1280	1180	2998.5	4667	1330	0.285	-1.812	-6.22	4.97120657856611e-10	1.29471975466251e-09	0.0379	0.0741	0.0606	0.0606	TRUE	0.3734
CNAG_01379	486	394	606	193	156	147	486	394	606	193	156	147	330.33	495	165	0.334	-1.583	-5.018	5.21257002449108e-07	8.92085890566497e-07	0.031	0.0872	0.0677	0.0677	TRUE	0.1191
CNAG_01380	2544	1780	1807	876	770	814	2544	1780	1807	876	770	814	1431.83	2044	820	0.401	-1.317	-4.675	2.93311397562924e-06	4.64279003629013e-06	0.0233	0.0759	0.0564	0.0564	TRUE	0.5551
CNAG_01381	2631	1595	1698	501	497	450	2631	1595	1698	501	497	450	1228.67	1975	483	0.244	-2.033	-6.775	1.23995723247395e-11	4.31576116497067e-11	0.0416	0.0765	0.0636	0.0636	TRUE	1.0228
CNAG_01382	1271	674	845	425	337	329	1271	674	845	425	337	329	646.83	930	364	0.391	-1.355	-4.184	2.86299987270944e-05	4.12951337572159e-05	0.0625	0.08	0.0736	0.0736	TRUE	0.3548
CNAG_01384	1269	778	552	618	551	578	1269	778	552	618	551	578	724.33	866	582	0.672	-0.573	-1.686	0.0918377713537952	0.102262274677239	0.089	0.0792	0.0818	0.0818	TRUE	0.4084
CNAG_01385	4935	2417	2180	742	677	568	4935	2417	2180	742	677	568	1919.83	3177	662	0.208	-2.262	-6.485	8.87915532670856e-11	2.63395596794039e-10	0.1229	0.075	0.0868	0.0868	TRUE	2.8465
CNAG_01386	444	248	290	109	70	73	444	248	290	109	70	73	205.67	327	84	0.257	-1.962	-5.382	7.36408120081525e-08	1.39573120309438e-07	0.076	0.0962	0.0883	0.0883	TRUE	0.5721
CNAG_01387	6651	3739	4077	1116	993	968	6651	3739	4077	1116	993	968	2924	4822	1026	0.213	-2.233	-7.31	2.67391836694869e-13	1.28107221971757e-12	0.0566	0.0742	0.0667	0.0667	TRUE	1.3412
CNAG_01388	2930	1868	1767	719	620	575	2930	1868	1767	719	620	575	1413.17	2188	638	0.292	-1.778	-5.859	4.64966430208191e-09	1.04333930680862e-08	0.0485	0.076	0.0654	0.0654	TRUE	1.0647
CNAG_01389	1605	911	976	199	145	140	1605	911	976	199	145	140	662.67	1164	161	0.139	-2.851	-8.6	7.94505817926746e-18	9.72840936770735e-17	0.0695	0.0798	0.0757	0.0757	TRUE	1.3174
CNAG_01390	6070	2629	3000	347	300	303	6070	2629	3000	347	300	303	2108.17	3900	317	0.081	-3.622	-10.394	2.63843781837745e-25	1.17401860571985e-23	0.1182	0.0748	0.0858	0.0858	TRUE	1.8449
CNAG_01391	5484	3864	3953	879	684	654	5484	3864	3953	879	684	654	2586.33	4434	739	0.167	-2.585	-8.962	3.18808667045815e-19	5.08301968442134e-18	0.0336	0.0744	0.0592	0.0592	TRUE	0.5232
CNAG_01392	1207	601	674	270	247	225	1207	601	674	270	247	225	537.33	827	247	0.299	-1.742	-5.15	2.60096527701572e-07	4.61009414369254e-07	0.0801	0.0816	0.0798	0.0798	TRUE	1.9164
CNAG_01395	7084	3966	4135	1110	966	984	7084	3966	4135	1110	966	984	3040.83	5062	1020	0.202	-2.311	-7.479	7.51136829831799e-14	4.06820965592274e-13	0.0621	0.0741	0.0682	0.0682	TRUE	1.4892
CNAG_01396	1247	856	1098	333	258	295	1247	856	1098	333	258	295	681.17	1067	295	0.277	-1.853	-6.314	2.7203355569208e-10	7.3932313259548e-10	0.0247	0.0796	0.0599	0.0599	TRUE	0.1511
CNAG_01397	5684	2880	3745	929	872	896	5684	2880	3745	929	872	896	2501	4103	899	0.219	-2.19	-7.031	2.05071289537775e-12	8.2318711036154e-12	0.0607	0.0745	0.0693	0.0693	TRUE	0.2283
CNAG_01398	3940	2994	3233	1108	1027	889	3940	2994	3233	1108	1027	889	2198.5	3389	1008	0.297	-1.749	-6.428	1.29672818674232e-10	3.73440164777567e-10	0.0156	0.0747	0.0527	0.0527	TRUE	0.246
CNAG_01399	2216	957	1081	394	363	369	2216	957	1081	394	363	369	896.67	1418	375	0.265	-1.918	-5.449	5.07304554908387e-08	9.80894464588555e-08	0.1074	0.0779	0.0876	0.0876	TRUE	2.9177
CNAG_01400	13400	6001	7300	1292	1184	1104	13400	6001	7300	1292	1184	1104	5046.83	8900	1193	0.134	-2.899	-8.681	3.91770947045674e-18	5.07067796100181e-17	0.1009	0.0735	0.0799	0.0799	TRUE	0.7097
CNAG_01401	67	48	60	103	81	60	67	48	60	103	81	60	69.83	58	81	1.394	0.48	1.16	0.246159459927341	0.264413632563164	0.0369	0.1421	0.1085	0.1085	TRUE	0.1459
CNAG_01402	13836	8452	8046	2639	2320	2444	13836	8452	8046	2639	2320	2444	6289.5	10111	2468	0.244	-2.035	-6.784	1.16957420100242e-11	4.08540849688275e-11	0.0528	0.0733	0.0646	0.0646	TRUE	1.269
CNAG_01403	3351	4163	4921	892	676	543	3351	4163	4921	892	676	543	2424.33	4145	704	0.17	-2.558	-8.452	2.86111633217955e-17	3.05305328988689e-16	0.048	0.0745	0.0652	0.0652	TRUE	0.134
CNAG_01404	17390	8640	9928	1742	1725	1574	17390	8640	9928	1742	1725	1574	6833.17	11986	1680	0.14	-2.835	-8.894	5.91178612316746e-19	8.84559119264264e-18	0.0787	0.0732	0.0729	0.0729	TRUE	1.0526
CNAG_01405	3321	1614	1737	796	671	640	3321	1614	1737	796	671	640	1463.17	2224	702	0.316	-1.663	-4.965	6.87782663937259e-07	1.1618919047357e-06	0.0881	0.0758	0.0799	0.0799	TRUE	2.2556
CNAG_01406	1122	659	795	364	297	255	1122	659	795	364	297	255	582	859	305	0.356	-1.492	-4.692	2.71195690870315e-06	4.31277800384281e-06	0.0509	0.0809	0.0706	0.0706	TRUE	0.3182
CNAG_01408	2748	1674	1590	412	344	317	2748	1674	1590	412	344	317	1180.83	2004	358	0.178	-2.486	-7.911	2.56169146585969e-15	1.84941627779139e-14	0.0588	0.0766	0.0695	0.0695	TRUE	1.2763
CNAG_01411	306	192	233	149	125	94	306	192	233	149	125	94	183.17	244	123	0.503	-0.99	-2.831	0.00463483917996528	0.00562760569595214	0.0475	0.0991	0.082	0.082	TRUE	0.2433
CNAG_01412	8634	4168	3324	1536	1499	1383	8634	4168	3324	1536	1499	1383	3424	5375	1473	0.274	-1.868	-5.235	1.64928268752452e-07	2.99341949791174e-07	0.1417	0.0739	0.0913	0.0913	TRUE	1.1128
CNAG_01413	15108	6910	8765	1756	1743	1325	15108	6910	8765	1756	1743	1325	5934.5	10261	1608	0.157	-2.674	-8.009	1.15997641576916e-15	8.89315252089691e-15	0.0988	0.0733	0.08	0.08	TRUE	0.42
CNAG_01414	7760	3955	4208	1036	914	882	7760	3955	4208	1036	914	882	3125.83	5308	944	0.178	-2.491	-7.711	1.24398340706337e-14	7.77689534920791e-14	0.0831	0.0741	0.0746	0.0746	TRUE	1.992
CNAG_01415	3914	2941	2855	689	566	539	3914	2941	2855	689	566	539	1917.33	3237	598	0.185	-2.436	-8.646	5.33854974851122e-18	6.73052716441933e-17	0.024	0.075	0.0562	0.0562	TRUE	0.4074
CNAG_01416	1813	746	995	305	274	316	1813	746	995	305	274	316	741.5	1185	298	0.252	-1.989	-5.631	1.78846325364382e-08	3.66521909416229e-08	0.1105	0.0791	0.0879	0.0879	TRUE	0.4596
CNAG_01417	4260	1739	1368	1242	1206	1295	4260	1739	1368	1242	1206	1295	1851.67	2456	1248	0.508	-0.977	-2.516	0.0118735140224874	0.0140192305697353	0.1818	0.0751	0.108	0.108	TRUE	2.4762
CNAG_01418	3581	1739	1491	463	449	458	3581	1739	1491	463	449	458	1363.5	2270	457	0.201	-2.314	-6.568	5.11383518095252e-11	1.58682725213878e-10	0.1131	0.0761	0.0881	0.0881	TRUE	1.86
CNAG_01419	4574	2785	2233	840	746	690	4574	2785	2233	840	746	690	1978	3197	759	0.237	-2.075	-6.426	1.30893585844458e-10	3.76637165016512e-10	0.077	0.075	0.0743	0.0743	TRUE	0.4381
CNAG_01420	2046	834	799	436	375	321	2046	834	799	436	375	321	801.83	1226	377	0.308	-1.7	-4.459	8.22435572509537e-06	1.24785856421772e-05	0.1565	0.0786	0.1031	0.1031	TRUE	4.1045
CNAG_01421	14824	9951	9440	2910	2555	2071	14824	9951	9440	2910	2555	2071	6958.5	11405	2512	0.22	-2.183	-7.346	2.04715083738509e-13	1.012128024758e-12	0.0476	0.0732	0.0634	0.0634	TRUE	0.8407
CNAG_01422	7255	4157	3187	1767	1697	1718	7255	4157	3187	1767	1697	1718	3296.83	4866	1727	0.355	-1.494	-4.503	6.70964216688549e-06	1.02580830613421e-05	0.0949	0.074	0.079	0.079	TRUE	0.5119
CNAG_01423	5894	3062	2964	738	667	633	5894	3062	2964	738	667	633	2326.33	3973	679	0.171	-2.548	-7.759	8.54780958480558e-15	5.53278500120347e-14	0.0895	0.0746	0.0769	0.0769	TRUE	2.1769
CNAG_01424	1794	1230	1122	726	625	584	1794	1230	1122	726	625	584	1013.5	1382	645	0.467	-1.099	-3.683	0.000230586856740255	0.000305415432040401	0.0388	0.0773	0.0631	0.0631	TRUE	0.8184
CNAG_01425	335	187	234	136	97	106	335	187	234	136	97	106	182.5	252	113	0.448	-1.157	-3.26	0.00111602879444877	0.0014095031914169	0.0549	0.0992	0.0844	0.0844	TRUE	0.3041
CNAG_01426	4131	2899	3761	836	654	687	4131	2899	3761	836	654	687	2161.33	3597	726	0.202	-2.309	-8.201	2.39039566529563e-16	2.11898615746519e-15	0.0231	0.0748	0.0563	0.0563	TRUE	0.2369
CNAG_01428	63968	35572	35179	4121	3954	3712	63968	35572	35179	4121	3954	3712	24417.67	44906	3929	0.087	-3.515	-11.348	7.59729354182051e-30	5.33220354976433e-28	0.0687	0.0727	0.069	0.069	TRUE	1.6883
CNAG_01429	1749	908	1112	474	416	360	1749	908	1112	474	416	360	836.5	1256	417	0.332	-1.592	-4.913	8.95708033635185e-07	1.4949694270626e-06	0.0679	0.0783	0.0741	0.0741	TRUE	0.4769
CNAG_01430	970	408	469	106	86	120	970	408	469	106	86	120	359.83	616	104	0.169	-2.566	-6.748	1.49996521871131e-11	5.15225187133533e-11	0.1305	0.086	0.0986	0.0986	TRUE	2.1613
CNAG_01431	849	277	318	128	132	92	849	277	318	128	132	92	299.33	481	117	0.244	-2.036	-4.785	1.71243468597607e-06	2.77181534525085e-06	0.2083	0.0888	0.1252	0.1252	TRUE	5.1999
CNAG_01432	2617	1654	1863	443	421	383	2617	1654	1863	443	421	383	1230.17	2045	416	0.203	-2.298	-7.851	4.12286208139858e-15	2.84669828094944e-14	0.0312	0.0765	0.0603	0.0603	TRUE	0.5017
CNAG_01435	15794	10206	10097	2034	1777	1767	15794	10206	10097	2034	1777	1767	6945.83	12032	1859	0.155	-2.694	-9.303	1.36240110167557e-20	2.73605507380747e-19	0.0395	0.0732	0.0601	0.0601	TRUE	0.9144
CNAG_01436	1598	1176	1293	507	409	410	1598	1176	1293	507	409	410	898.83	1356	442	0.326	-1.617	-5.701	1.18777330810028e-08	2.49733097643452e-08	0.0188	0.0779	0.0565	0.0565	TRUE	0.2941
CNAG_01437	3134	2020	2377	507	476	440	3134	2020	2377	507	476	440	1492.33	2510	474	0.189	-2.404	-8.373	5.63970506103867e-17	5.71355834159989e-16	0.0263	0.0758	0.0582	0.0582	TRUE	0.1987
CNAG_01438	2890	1570	1590	390	358	308	2890	1570	1590	390	358	308	1184.33	2017	352	0.175	-2.518	-7.746	9.4668190628368e-15	6.09169226652107e-14	0.0747	0.0766	0.0745	0.0745	TRUE	1.7367
CNAG_01439	4715	1868	2340	521	438	484	4715	1868	2340	521	438	484	1727.67	2974	481	0.162	-2.628	-7.364	1.77940212583042e-13	8.92716998721701e-13	0.1335	0.0753	0.0906	0.0906	TRUE	0.8449
CNAG_01440	932	657	621	148	117	95	932	657	621	148	117	95	428.33	737	120	0.163	-2.618	-8.075	6.72868536421653e-16	5.42759359710737e-15	0.044	0.0839	0.0709	0.0709	TRUE	0.6375
CNAG_01441	3645	2142	2079	1353	1183	965	3645	2142	2079	1353	1183	965	1894.5	2622	1167	0.445	-1.168	-3.686	0.000227998722061819	0.000302104962981095	0.0701	0.0751	0.0717	0.0717	TRUE	1.4136
CNAG_01442	4366	2192	2560	1194	1131	1045	4366	2192	2560	1194	1131	1045	2081.33	3039	1123	0.37	-1.436	-4.497	6.88573740328905e-06	1.05131420142615e-05	0.0746	0.0748	0.0729	0.0729	TRUE	1.123
CNAG_01443	1084	544	566	316	326	310	1084	544	566	316	326	310	524.33	731	317	0.434	-1.205	-3.556	0.000376552763244485	0.000490917505202691	0.0777	0.0818	0.0804	0.0804	TRUE	2.108
CNAG_01444	1544	871	1181	294	235	244	1544	871	1181	294	235	244	728.17	1199	258	0.215	-2.218	-7.1	1.2474055147848e-12	5.2421831757129e-12	0.047	0.0792	0.068	0.068	TRUE	0.0843
CNAG_01445	764	501	606	243	167	172	764	501	606	243	167	172	408.83	624	194	0.311	-1.685	-5.29	1.2240732209718e-07	2.25962323437528e-07	0.0415	0.0844	0.0697	0.0697	TRUE	0.1743
CNAG_01446	109185	53906	54783	20017	16810	15911	109185	53906	54783	20017	16810	15911	45102	72625	17579	0.242	-2.047	-6.186	6.17589000189948e-10	1.58482695563256e-09	0.1025	0.0726	0.0789	0.0789	TRUE	2.3751
CNAG_01448	993	615	761	445	278	229	993	615	761	445	278	229	553.5	790	317	0.402	-1.315	-3.839	0.000123564414585876	0.000167268671303752	0.0895	0.0813	0.0824	0.0824	TRUE	0.4236
CNAG_01451	4487	1083	1339	454	445	459	4487	1083	1339	454	445	459	1377.83	2303	453	0.197	-2.347	-3.665	0.000247232791137349	0.000326700474002926	0.2942	0.076	0.1397	0.2942	TRUE	4.8088
CNAG_01452	491	142	209	227	189	163	491	142	209	227	189	163	236.83	281	193	0.688	-0.54	-1.26	0.207736450926986	0.225130493140867	0.2085	0.093	0.1282	0.1282	TRUE	1.2952
CNAG_01454	1648	1369	1277	710	582	543	1648	1369	1277	710	582	543	1021.5	1431	612	0.427	-1.227	-4.382	1.17857702822233e-05	1.76230011160501e-05	0.0176	0.0773	0.0553	0.0553	TRUE	0.2328
CNAG_01455	23285	14779	23086	2459	2095	2174	23285	14779	23086	2459	2095	2174	11313	20383	2243	0.11	-3.184	-11.076	1.63175415816849e-28	9.8597881728114e-27	0.0316	0.0729	0.0593	0.0593	TRUE	0.7078
CNAG_01456	51	48	61	30	32	23	51	48	61	30	32	23	40.83	53	28	0.531	-0.913	-1.943	0.0519911694592644	0.0589042905106793	0	0.1916	0.1319	0.1319	TRUE	0.1765
CNAG_01461	1266	661	782	319	266	273	1266	661	782	319	266	273	594.5	903	286	0.317	-1.659	-5.08	3.77359607524272e-07	6.55373522455418e-07	0.0645	0.0807	0.0745	0.0745	TRUE	0.722
CNAG_01463	935	870	1363	314	204	187	935	870	1363	314	204	187	645.5	1056	235	0.223	-2.168	-6.586	4.5270630662723e-11	1.41377272271476e-10	0.0663	0.08	0.0755	0.0755	TRUE	0.9576
CNAG_01464	161719	89659	40880	44743	42253	36124	161719	89659	40880	44743	42253	36124	69229.67	97419	41040	0.421	-1.247	-3.108	0.00188415194191636	0.00234004694142466	0.2005	0.0726	0.116	0.116	TRUE	0.1613
CNAG_01465	1724	914	982	250	210	194	1724	914	982	250	210	194	712.33	1207	218	0.181	-2.469	-7.445	9.71979622201838e-14	5.1536115794004e-13	0.074	0.0793	0.0765	0.0765	TRUE	1.6882
CNAG_01466	2036	925	911	433	359	376	2036	925	911	433	359	376	840	1291	389	0.302	-1.729	-4.847	1.25388251703373e-06	2.05833585281696e-06	0.1144	0.0783	0.09	0.09	TRUE	3.067
CNAG_01467	832	570	769	244	192	167	832	570	769	244	192	167	462.33	724	201	0.278	-1.848	-5.951	2.66554364932214e-09	6.18929780511089e-09	0.0346	0.083	0.0663	0.0663	TRUE	0.4086
CNAG_01468	845	380	477	132	94	97	845	380	477	132	94	97	337.5	567	108	0.19	-2.398	-6.513	7.36585752728422e-11	2.21790172692397e-10	0.1044	0.0869	0.0921	0.0921	TRUE	0.5369
CNAG_01469	2382	1002	1368	474	416	353	2382	1002	1368	474	416	353	999.17	1584	414	0.262	-1.935	-5.526	3.26825902485466e-08	6.479413931628e-08	0.1102	0.0774	0.0868	0.0868	TRUE	0.3482
CNAG_01470	9688	6360	8214	2414	2029	1741	9688	6360	8214	2414	2029	1741	5074.33	8087	2061	0.255	-1.972	-6.842	7.78697972293622e-12	2.80496073829364e-11	0.0342	0.0735	0.0596	0.0596	TRUE	0.0994
CNAG_01471	3672	1844	2254	709	689	582	3672	1844	2254	709	689	582	1625	2590	660	0.255	-1.972	-6.143	8.10851370624451e-10	2.04378975609451e-09	0.0725	0.0755	0.0734	0.0734	TRUE	0.5049
CNAG_01472	2255	1262	1280	778	618	586	2255	1262	1280	778	618	586	1129.83	1599	661	0.413	-1.275	-3.958	7.56062408880609e-05	0.000104470730254905	0.0678	0.0768	0.0737	0.0737	TRUE	1.5536
CNAG_01473	491	249	229	317	266	218	491	249	229	317	266	218	295	323	267	0.827	-0.275	-0.747	0.455092488869586	0.475486443251096	0.1046	0.089	0.094	0.094	TRUE	1.8886
CNAG_01474	569	289	456	222	168	137	569	289	456	222	168	137	306.83	438	176	0.401	-1.318	-3.725	0.000195084173762729	0.000259908621326157	0.0819	0.0884	0.0862	0.0862	TRUE	0.1574
CNAG_01475	14346	7359	7542	2048	1889	1924	14346	7359	7542	2048	1889	1924	5851.33	9749	1954	0.2	-2.319	-7.22	5.18021811518783e-13	2.35741476792772e-12	0.0839	0.0733	0.074	0.074	TRUE	2.0792
CNAG_01476	2904	1634	1723	778	713	661	2904	1634	1723	778	713	661	1402.17	2087	717	0.344	-1.541	-4.951	7.37310655794938e-07	1.24278557678929e-06	0.0596	0.076	0.0688	0.0688	TRUE	1.4197
CNAG_01477	5703	3661	3597	2164	1853	1478	5703	3661	3597	2164	1853	1478	3076	4320	1832	0.424	-1.238	-4.06	4.91348846909303e-05	6.92854794896133e-05	0.0554	0.0741	0.0666	0.0666	TRUE	0.9547
CNAG_01478	2852	1484	1282	544	464	444	2852	1484	1282	544	464	444	1178.33	1873	484	0.258	-1.952	-5.675	1.38957032971624e-08	2.89745629546957e-08	0.0989	0.0766	0.084	0.084	TRUE	1.7197
CNAG_01479	2311	1492	1793	308	287	292	2311	1492	1793	308	287	292	1080.5	1865	296	0.159	-2.657	-9.2	3.56586277062066e-20	6.66933894021578e-19	0.0255	0.077	0.0582	0.0582	TRUE	0.1355
CNAG_01480	50728	21151	24683	2918	2861	2772	50728	21151	24683	2918	2861	2772	17518.83	32187	2850	0.089	-3.497	-10.128	4.1478418958841e-24	1.59539591114005e-22	0.126	0.0728	0.0857	0.0857	TRUE	1.501
CNAG_01481	967	566	421	252	211	193	967	566	421	252	211	193	435	651	219	0.336	-1.575	-4.427	9.56420215437634e-06	1.44406937828774e-05	0.0993	0.0837	0.0881	0.0881	TRUE	0.3899
CNAG_01482	5252	2642	2588	707	643	565	5252	2642	2588	707	643	565	2066.17	3494	638	0.183	-2.452	-7.316	2.56043175146674e-13	1.23103244095943e-12	0.0998	0.0749	0.0801	0.0801	TRUE	2.3565
CNAG_01483	2238	1244	1283	648	579	493	2238	1244	1283	648	579	493	1080.83	1588	573	0.361	-1.47	-4.58	4.64623561550651e-06	7.20208835846274e-06	0.0702	0.077	0.0731	0.0731	TRUE	1.5441
CNAG_01485	10177	4838	4356	1648	1582	1540	10177	4838	4356	1648	1582	1540	4023.5	6457	1590	0.246	-2.022	-5.841	5.18781271534539e-09	1.15538413667367e-08	0.1252	0.0737	0.086	0.086	TRUE	3.0997
CNAG_01486	87077	41288	48658	4218	4158	4178	87077	41288	48658	4218	4158	4178	31596.17	59008	4185	0.071	-3.818	-11.841	2.40903456131476e-32	2.27787601297651e-30	0.0866	0.0727	0.0748	0.0748	TRUE	0.7646
CNAG_01487	84	97	86	95	101	69	84	97	86	95	101	69	88.67	89	88	0.993	-0.011	-0.029	0.976855981664957	0.979157173612342	0.0109	0.1273	0.0895	0.0895	TRUE	0.35
CNAG_01489	429	213	241	111	101	112	429	213	241	111	101	112	201.17	294	108	0.367	-1.446	-3.982	6.82249465680412e-05	9.46363969509422e-05	0.0717	0.0967	0.0887	0.0887	TRUE	1.8089
CNAG_01490	756	398	490	100	91	82	756	398	490	100	91	82	319.5	548	91	0.166	-2.59	-7.553	4.25005570932474e-14	2.42534612481834e-13	0.06	0.0877	0.0783	0.0783	TRUE	0.3219
CNAG_01491	2029	1185	1368	529	461	467	2029	1185	1368	529	461	467	1006.5	1527	486	0.318	-1.653	-5.45	5.02584465312033e-08	9.72596657147335e-08	0.0432	0.0773	0.0649	0.0649	TRUE	0.6029
CNAG_01492	28956	17361	15701	5244	4759	4607	28956	17361	15701	5244	4759	4607	12771.33	20673	4870	0.236	-2.086	-6.801	1.03822799408577e-11	3.66801047417537e-11	0.0632	0.0729	0.0677	0.0677	TRUE	1.5034
CNAG_01493	5591	3052	2933	6366	5102	4758	5591	3052	2933	6366	5102	4758	4633.67	3859	5409	1.402	0.487	1.504	0.132549837775743	0.145854096585947	0.0876	0.0736	0.0754	0.0754	TRUE	1.8774
CNAG_01494	882	505	489	282	279	281	882	505	489	282	279	281	453	625	281	0.449	-1.156	-3.544	0.00039412579006953	0.000513238021957413	0.0594	0.0832	0.0741	0.0741	TRUE	1.5187
CNAG_01495	2864	2015	1742	621	560	469	2864	2015	1742	621	560	469	1378.5	2207	550	0.249	-2.005	-6.656	2.80429817682013e-11	9.13039788990504e-11	0.0431	0.076	0.0642	0.0642	TRUE	0.4168
CNAG_01496	5440	2956	2970	674	635	647	5440	2956	2970	674	635	647	2220.33	3789	652	0.172	-2.539	-8.023	1.03399588875395e-15	8.02673205317773e-15	0.0704	0.0747	0.0713	0.0713	TRUE	1.7693
CNAG_01497	423	291	389	141	109	101	423	291	389	141	109	101	242.33	368	117	0.318	-1.652	-5.06	4.19113699890464e-07	7.24378286076232e-07	0.0294	0.0926	0.0712	0.0712	TRUE	0.3817
CNAG_01498	1576	1069	1017	362	300	278	1576	1069	1017	362	300	278	767	1221	313	0.257	-1.962	-6.458	1.05827931770349e-10	3.0974916573196e-10	0.0387	0.0789	0.0645	0.0645	TRUE	0.7785
CNAG_01499	1496	977	1017	506	453	399	1496	977	1017	506	453	399	808	1163	453	0.389	-1.362	-4.553	5.29773625784444e-06	8.15995213651696e-06	0.0355	0.0785	0.0629	0.0629	TRUE	0.7505
CNAG_01500	41	14	28	7	9	5	41	14	28	7	9	5	17.33	28	7	0.253	-1.983	-2.734	0.00624816247853231	0.00751147627650503	0.1425	0.353	0.2894	0.2894	TRUE	0.0813
CNAG_01501	655	625	740	244	199	181	655	625	740	244	199	181	440.67	673	208	0.309	-1.695	-5.813	6.13043510542168e-09	1.34719180754392e-08	0.0114	0.0835	0.0581	0.0581	TRUE	0.2507
CNAG_01502	4318	2222	1963	907	821	766	4318	2222	1963	907	821	766	1832.83	2834	831	0.293	-1.77	-5.217	1.8160416021882e-07	3.28030118116194e-07	0.1063	0.0752	0.0821	0.0821	TRUE	2.5344
CNAG_01504	2639	1231	1646	543	417	425	2639	1231	1646	543	417	425	1150.17	1839	462	0.251	-1.994	-5.959	2.5419915480325e-09	5.92058790934151e-09	0.0871	0.0767	0.0793	0.0793	TRUE	0.2679
CNAG_01506	276	132	170	180	124	112	276	132	170	180	124	112	165.67	193	139	0.72	-0.474	-1.235	0.216943560886787	0.23473486371857	0.0967	0.1019	0.1002	0.1002	TRUE	0.6588
CNAG_01507	998	471	765	182	137	133	998	471	765	182	137	133	447.67	745	151	0.202	-2.305	-6.642	3.09331214892875e-11	9.97124484370593e-11	0.0823	0.0834	0.0828	0.0828	TRUE	0.0918
CNAG_01508	3112	1771	2171	609	500	482	3112	1771	2171	609	500	482	1440.83	2351	530	0.226	-2.149	-7.017	2.26355874302915e-12	8.99609335816838e-12	0.0495	0.0759	0.0664	0.0664	TRUE	0.25
CNAG_01509	1121	941	935	247	193	174	1121	941	935	247	193	174	601.83	999	205	0.205	-2.287	-7.826	5.02135283431952e-15	3.41171358243985e-14	0.0183	0.0806	0.0586	0.0586	TRUE	0.3574
CNAG_01510	6317	3608	3486	1741	1497	1389	6317	3608	3486	1741	1497	1389	3006.33	4470	1542	0.345	-1.535	-4.89	1.01056050882881e-06	1.67353343325385e-06	0.0703	0.0741	0.0706	0.0706	TRUE	1.5909
CNAG_01511	76	60	77	122	108	75	76	60	77	122	108	75	86.33	71	102	1.432	0.518	1.335	0.181978685133272	0.198130639435041	0.0296	0.1288	0.0966	0.0966	TRUE	0.4971
CNAG_01512	1584	939	804	448	405	380	1584	939	804	448	405	380	760	1109	411	0.371	-1.432	-4.387	1.15087417750086e-05	1.7220112967969e-05	0.0716	0.0789	0.0751	0.0751	TRUE	1.0757
CNAG_01513	1112	767	653	156	148	126	1112	767	653	156	148	126	493.67	844	143	0.17	-2.558	-8.032	9.5820362578262e-16	7.5068472777078e-15	0.044	0.0824	0.069	0.069	TRUE	0.3503
CNAG_01514	8	5	2	6	5	2	8	5	2	6	5	2	4.67	5	4	0.867	-0.206	-0.173	0.862322302374837	0.870893077372481	0	1.1144	0.806	0.806	TRUE	0.1629
CNAG_01518	2191	1495	1469	359	304	296	2191	1495	1469	359	304	296	1019	1718	320	0.186	-2.426	-8.221	2.01926045536019e-16	1.81360490502535e-15	0.0314	0.0773	0.0609	0.0609	TRUE	0.6992
CNAG_01519	1541	902	900	448	381	389	1541	902	900	448	381	389	760.17	1114	406	0.364	-1.457	-4.617	3.8917890327033e-06	6.06994266543964e-06	0.0565	0.0789	0.0701	0.0701	TRUE	1.3443
CNAG_01520	2707	1655	1632	850	708	620	2707	1655	1632	850	708	620	1362	1998	726	0.363	-1.461	-4.697	2.64465023927199e-06	4.20967473204669e-06	0.0586	0.0761	0.0688	0.0688	TRUE	1.1659
CNAG_01521	1826	934	909	378	368	322	1826	934	909	378	368	322	789.5	1223	356	0.291	-1.78	-5.263	1.41719054066603e-07	2.59430847024854e-07	0.0847	0.0787	0.0807	0.0807	TRUE	2.2334
CNAG_01522	4705	1530	2286	815	786	569	4705	1530	2286	815	786	569	1781.83	2840	723	0.255	-1.973	-5.111	3.20325484170889e-07	5.62200540406139e-07	0.1864	0.0752	0.1066	0.1066	TRUE	0.4404
CNAG_01523	10783	6876	6893	2120	1872	1605	10783	6876	6893	2120	1872	1605	5024.83	8184	1866	0.228	-2.133	-7.194	6.27474819704193e-13	2.8048907239305e-12	0.0469	0.0735	0.063	0.063	TRUE	0.9426
CNAG_01524	1178	667	867	291	267	248	1178	667	867	291	267	248	586.33	904	269	0.297	-1.751	-5.619	1.9230649284967e-08	3.9186549036832e-08	0.0431	0.0808	0.0675	0.0675	TRUE	0.1455
CNAG_01525	176	29	38	20	16	12	176	29	38	20	16	12	48.5	81	16	0.198	-2.34	-3.606	0.000310763919804288	0.000407567090353996	0.4849	0.1728	0.266	0.266	TRUE	8.3233
CNAG_01526	8582	4315	3326	942	827	683	8582	4315	3326	942	827	683	3112.5	5408	817	0.151	-2.726	-7.556	4.1414245962943e-14	2.3693124917287e-13	0.1449	0.0741	0.0931	0.0931	TRUE	0.6278
CNAG_01527	153	103	63	118	117	89	153	103	63	118	117	89	107.17	106	108	1.016	0.022	0.055	0.95618871121397	0.959571454296095	0.0955	0.1179	0.1109	0.1109	TRUE	0.2541
CNAG_01528	1228	721	896	161	140	119	1228	721	896	161	140	119	544.17	948	140	0.148	-2.76	-8.645	5.39833572502391e-18	6.78078775202265e-17	0.0463	0.0814	0.0694	0.0694	TRUE	0.1552
CNAG_01529	2702	1479	1484	385	331	284	2702	1479	1484	385	331	284	1110.83	1888	333	0.177	-2.502	-7.627	2.40272844402178e-14	1.43237961881789e-13	0.0785	0.0769	0.0758	0.0758	TRUE	1.7179
CNAG_01530	4070	2687	2375	804	665	587	4070	2687	2375	804	665	587	1864.67	3044	685	0.225	-2.151	-6.988	2.78206270729161e-12	1.08727226815392e-11	0.0554	0.0751	0.0674	0.0674	TRUE	0.7487
CNAG_01531	1624	984	900	204	203	172	1624	984	900	204	203	172	681.17	1169	193	0.165	-2.599	-8.057	7.83177009813405e-16	6.22155085508712e-15	0.057	0.0796	0.072	0.072	TRUE	1.3877
CNAG_01532	2818	1529	1564	427	385	359	2818	1529	1564	427	385	359	1180.33	1970	390	0.198	-2.336	-7.256	3.98638476873229e-13	1.84370295553868e-12	0.071	0.0766	0.0731	0.0731	TRUE	1.7134
CNAG_01533	2257	1323	1157	467	364	328	2257	1323	1157	467	364	328	982.67	1579	386	0.245	-2.031	-6.098	1.07582047669468e-09	2.65561486778004e-09	0.0855	0.0775	0.0783	0.0783	TRUE	1.1956
CNAG_01534	162	41	39	31	33	32	162	41	39	31	33	32	56.33	81	32	0.397	-1.334	-2.355	0.0185055222146713	0.0216247159693584	0.3245	0.1588	0.2093	0.2093	TRUE	7.2757
CNAG_01535	4091	3344	3448	998	842	673	4091	3344	3448	998	842	673	2232.67	3628	838	0.231	-2.115	-7.519	5.51020252830403e-14	3.06984114670162e-13	0.0228	0.0747	0.0563	0.0563	TRUE	0.3518
CNAG_01536	2432	1697	1460	728	634	555	2432	1697	1460	728	634	555	1251	1863	639	0.343	-1.544	-5.107	3.27235106618433e-07	5.73440567788493e-07	0.0446	0.0764	0.0648	0.0648	TRUE	0.4795
CNAG_01537	12793	7065	6803	1299	1108	1045	12793	7065	6803	1299	1108	1045	5018.83	8887	1151	0.129	-2.949	-9.249	2.27631419500642e-20	4.41514160672469e-19	0.0784	0.0735	0.0728	0.0728	TRUE	1.806
CNAG_01538	43	43	39	34	37	25	43	43	39	34	37	25	36.83	42	32	0.768	-0.381	-0.79	0.429377030774382	0.450207735332203	0	0.2045	0.1397	0.1397	TRUE	0.2519
CNAG_01539	18770	12505	12867	7558	5923	5320	18770	12505	12867	7558	5923	5320	10490.5	14714	6267	0.426	-1.231	-4.19	2.79157571072726e-05	4.03332925268064e-05	0.0455	0.073	0.0621	0.0621	TRUE	0.7112
CNAG_01540	2589	1755	1356	328	287	274	2589	1755	1356	328	287	274	1098.17	1900	296	0.156	-2.681	-8.468	2.50405748977818e-17	2.73147222007874e-16	0.0564	0.0769	0.0703	0.0703	TRUE	0.1834
CNAG_01541	652	483	481	156	138	105	652	483	481	156	138	105	335.83	539	133	0.247	-2.018	-6.359	2.03338389225591e-10	5.65493363499927e-10	0.0304	0.087	0.0679	0.0679	TRUE	0.3966
CNAG_01542	354	241	192	1939	1341	972	354	241	192	1939	1341	972	839.83	262	1417	5.403	2.434	6.936	4.04247358737471e-12	1.53921477532702e-11	0.106	0.0783	0.0865	0.0865	TRUE	0.1292
CNAG_01543	2494	1515	1301	572	482	355	2494	1515	1301	572	482	355	1119.83	1770	470	0.265	-1.914	-5.7	1.19592978974869e-08	2.51137878118725e-08	0.0895	0.0769	0.0799	0.0799	TRUE	0.8459
CNAG_01544	8134	4765	5101	1176	996	966	8134	4765	5101	1176	996	966	3523	6000	1046	0.174	-2.52	-8.337	7.60148674343266e-17	7.47845690018635e-16	0.0529	0.0739	0.0653	0.0653	TRUE	1.181
CNAG_01545	605	338	368	130	117	81	605	338	368	130	117	81	273.17	437	109	0.25	-1.999	-5.612	1.99625985106715e-08	4.05930019894419e-08	0.0744	0.0903	0.0857	0.0857	TRUE	1.3106
CNAG_01546	301	152	257	97	76	61	301	152	257	97	76	61	157.33	237	78	0.33	-1.601	-4.207	2.58304220064354e-05	3.74634667703052e-05	0.0799	0.1034	0.0959	0.0959	TRUE	0.3049
CNAG_01547	5233	3043	2849	1004	950	803	5233	3043	2849	1004	950	803	2313.67	3708	919	0.248	-2.013	-6.382	1.75115452267866e-10	4.92232039240145e-10	0.0691	0.0746	0.071	0.071	TRUE	1.5742
CNAG_01548	7952	6089	6342	1396	1155	1058	7952	6089	6342	1396	1155	1058	3998.67	6794	1203	0.177	-2.498	-9.091	9.85517610744308e-20	1.7336960966272e-18	0.0208	0.0737	0.0539	0.0539	TRUE	0.2712
CNAG_01549	3496	2143	2553	532	433	394	3496	2143	2553	532	433	394	1591.83	2731	453	0.166	-2.592	-8.62	6.67890000364029e-18	8.28232262746505e-17	0.0427	0.0756	0.0639	0.0639	TRUE	0.2181
CNAG_01550	745	481	585	116	114	121	745	481	585	116	114	121	360.33	604	117	0.194	-2.367	-7.629	2.35977986177664e-14	1.40924397359433e-13	0.0253	0.086	0.0643	0.0643	TRUE	0.1218
CNAG_01551	527	238	296	156	104	89	527	238	296	156	104	89	235	354	116	0.329	-1.604	-4.134	3.57223372385053e-05	5.10490495213568e-05	0.1237	0.0932	0.1028	0.1028	TRUE	0.7333
CNAG_01552	657	364	582	164	136	138	657	364	582	164	136	138	340.17	534	146	0.273	-1.872	-5.67	1.42928031149076e-08	2.9747906941697e-08	0.0501	0.0868	0.0742	0.0742	TRUE	0.3885
CNAG_01553	3231	879	1151	210	166	161	3231	879	1151	210	166	161	966.33	1754	179	0.102	-3.292	-7.715	1.21311308001853e-14	7.61186529840196e-14	0.2476	0.0775	0.1282	0.1282	TRUE	1.6513
CNAG_01554	1627	1331	1429	463	346	324	1627	1331	1429	463	346	324	920	1462	378	0.258	-1.953	-6.812	9.62588678014636e-12	3.42566843697002e-11	0.0224	0.0778	0.0576	0.0576	TRUE	0.4489
CNAG_01555	563	63	113	29	29	31	563	63	113	29	29	31	138	246	30	0.12	-3.054	-3.303	0.000958243619742593	0.00121711241850888	0.5973	0.1077	0.2425	0.5973	TRUE	2.342
CNAG_01556	2316	763	822	198	157	162	2316	763	822	198	157	162	736.33	1300	172	0.133	-2.916	-7.112	1.14624099709819e-12	4.86730168455948e-12	0.2061	0.0791	0.1178	0.1178	TRUE	5.6117
CNAG_01557	8139	8315	10048	2528	2226	2164	8139	8315	10048	2528	2226	2164	5570	8834	2306	0.261	-1.938	-7.394	1.42915465789517e-13	7.37656172172125e-13	0.0103	0.0734	0.0492	0.0492	TRUE	0.1766
CNAG_01558	157728	54967	34611	11913	12507	13298	157728	54967	34611	11913	12507	13298	47504	82435	12573	0.153	-2.713	-4.059	4.92877275243364e-05	6.94866119249704e-05	0.3219	0.0726	0.1365	0.3219	TRUE	0.8352
CNAG_01559	1250	757	834	249	201	191	1250	757	834	249	201	191	580.33	947	214	0.226	-2.148	-6.819	9.14330073796496e-12	3.26074339570798e-11	0.0454	0.0809	0.0686	0.0686	TRUE	0.9351
CNAG_01560	43	29	32	30	19	13	43	29	32	30	19	13	27.67	35	21	0.596	-0.746	-1.315	0.188518647590629	0.204988812138157	0.0583	0.2483	0.1935	0.1935	TRUE	0.707
CNAG_01561	5413	3225	2781	1196	1036	966	5413	3225	2781	1196	1036	966	2436.17	3806	1066	0.28	-1.836	-5.767	8.04607258446794e-09	1.73511758489255e-08	0.0737	0.0745	0.0724	0.0724	TRUE	0.9882
CNAG_01562	19621	12290	12767	15076	12360	9370	19621	12290	12767	15076	12360	9370	13580.67	14893	12269	0.824	-0.28	-0.902	0.367037786874263	0.387951133836358	0.0649	0.0729	0.0692	0.0692	TRUE	0.4633
CNAG_01563	2025	1023	1110	541	511	446	2025	1023	1110	541	511	446	942.67	1386	499	0.36	-1.473	-4.459	8.24165986211107e-06	1.2502054443238e-05	0.0765	0.0777	0.0773	0.0773	TRUE	1.9574
CNAG_01564	1499	817	1121	246	226	191	1499	817	1121	246	226	191	683.33	1146	221	0.193	-2.374	-7.455	8.97498340466691e-14	4.7885334654367e-13	0.0528	0.0796	0.0704	0.0704	TRUE	0.0885
CNAG_01565	5492	2704	2826	1038	1006	868	5492	2704	2826	1038	1006	868	2322.33	3674	971	0.264	-1.92	-5.796	6.794885460539e-09	1.4807804166245e-08	0.0953	0.0746	0.0785	0.0785	TRUE	2.28
CNAG_01566	941	544	540	78	55	66	941	544	540	78	55	66	370.67	675	66	0.098	-3.347	-9.587	9.09426073300079e-22	2.21913000251862e-20	0.0672	0.0856	0.0796	0.0796	TRUE	1.4039
CNAG_01567	863	309	272	288	270	236	863	309	272	288	270	236	373	481	265	0.55	-0.863	-2.065	0.038945671150886	0.0444645529423498	0.2082	0.0855	0.1229	0.1229	TRUE	5.6035
CNAG_01568	15132	9726	9992	2037	1834	1591	15132	9726	9992	2037	1834	1591	6718.67	11617	1821	0.157	-2.674	-9.165	4.96495035948533e-20	9.2101858439717e-19	0.0415	0.0732	0.061	0.061	TRUE	0.8567
CNAG_01569	1586	756	790	232	175	173	1586	756	790	232	175	173	618.67	1044	193	0.185	-2.433	-6.849	7.45216771398287e-12	2.69005078455967e-11	0.1034	0.0804	0.0879	0.0879	TRUE	2.4677
CNAG_01570	60	28	30	48	46	36	60	28	30	48	46	36	41.33	39	43	1.102	0.14	0.279	0.78026325562932	0.793551276415358	0.0801	0.1901	0.1565	0.1565	TRUE	1.5824
CNAG_01571	496	324	390	211	186	142	496	324	390	211	186	142	291.5	403	180	0.445	-1.167	-3.592	0.000327617216157138	0.000428844069909208	0.0387	0.0892	0.072	0.072	TRUE	0.191
CNAG_01572	4063	1246	1036	196	157	110	4063	1246	1036	196	157	110	1134.67	2115	154	0.073	-3.777	-5.697	1.22249310989338e-08	2.56241782393907e-08	0.3133	0.0768	0.1449	0.3133	TRUE	4.5794
CNAG_01573	1441	1052	1270	454	392	337	1441	1052	1270	454	392	337	824.33	1254	394	0.314	-1.669	-5.802	6.53914482435593e-09	1.43146295704872e-08	0.0206	0.0784	0.058	0.058	TRUE	0.1117
CNAG_01574	18670	7741	5693	1704	1614	1191	18670	7741	5693	1704	1614	1191	6102.17	10701	1503	0.14	-2.832	-7.116	1.11482297502627e-12	4.74653834520252e-12	0.2286	0.0733	0.1138	0.1138	TRUE	0.9052
CNAG_01575	5847	3806	3356	1448	1346	1283	5847	3806	3356	1448	1346	1283	2847.67	4336	1359	0.313	-1.674	-5.598	2.16437033498255e-08	4.37241342449887e-08	0.048	0.0742	0.0639	0.0639	TRUE	0.8955
CNAG_01576	4760	2254	2133	1617	1576	1506	4760	2254	2133	1617	1576	1506	2307.67	3049	1566	0.514	-0.961	-2.798	0.00513654458639252	0.00621571197016713	0.1047	0.0746	0.0845	0.0845	TRUE	2.9283
CNAG_01577	52090	27314	32903	13248	10989	9267	52090	27314	32903	13248	10989	9267	24301.83	37436	11168	0.298	-1.745	-5.506	3.68110983115777e-08	7.25564439216043e-08	0.0761	0.0727	0.0723	0.0723	TRUE	0.5326
CNAG_01578	1925	690	814	232	182	230	1925	690	814	232	182	230	678.83	1143	215	0.188	-2.413	-6.205	5.47692619084014e-10	1.41613799875578e-09	0.1645	0.0797	0.1062	0.1062	TRUE	2.6016
CNAG_01579	2596	1949	1764	740	608	566	2596	1949	1764	740	608	566	1370.5	2103	638	0.303	-1.721	-5.949	2.70288973996371e-09	6.26746367495672e-09	0.0302	0.0761	0.0593	0.0593	TRUE	0.5092
CNAG_01580	3222	1871	1746	828	755	706	3222	1871	1746	828	755	706	1521.33	2280	763	0.335	-1.579	-5.009	5.48296288375485e-07	9.35539130641679e-07	0.0664	0.0757	0.0708	0.0708	TRUE	1.5845
CNAG_01581	60	76	62	38	32	15	60	76	62	38	32	15	47.17	66	28	0.429	-1.22	-2.502	0.0123379728725719	0.0145499600409613	0.0651	0.1756	0.1461	0.1461	TRUE	1.1029
CNAG_01582	147	86	73	50	47	50	147	86	73	50	47	50	75.5	102	49	0.48	-1.058	-2.506	0.0121952215195245	0.014391587468352	0.0646	0.1369	0.1132	0.1132	TRUE	1.2796
CNAG_01583	3781	2101	2131	549	535	504	3781	2101	2131	549	535	504	1600.17	2671	529	0.198	-2.335	-7.431	1.07670608061906e-13	5.66915312981792e-13	0.064	0.0756	0.07	0.07	TRUE	1.6041
CNAG_01584	4331	2650	1918	910	830	847	4331	2650	1918	910	830	847	1914.33	2966	862	0.291	-1.782	-5.383	7.30924273905295e-08	1.38572332407331e-07	0.0871	0.0751	0.0783	0.0783	TRUE	0.2663
CNAG_01585	7478	3880	2730	1364	1278	1346	7478	3880	2730	1364	1278	1346	3012.67	4696	1329	0.283	-1.821	-5.078	3.81844997833891e-07	6.6251976563811e-07	0.139	0.0741	0.0922	0.0922	TRUE	0.4429
CNAG_01586	32970	19050	18932	3948	3625	3182	32970	19050	18932	3948	3625	3182	13617.83	23651	3585	0.152	-2.722	-8.862	7.87691397168301e-19	1.15077318281583e-17	0.0637	0.0729	0.0678	0.0678	TRUE	1.4541
CNAG_01587	4551	2638	2797	711	609	628	4551	2638	2797	711	609	628	1989	3329	649	0.195	-2.358	-7.729	1.08126913740652e-14	6.85407847994746e-14	0.053	0.075	0.0661	0.0661	TRUE	1.2548
CNAG_01588	14243	10297	10086	4525	3598	3565	14243	10297	10086	4525	3598	3565	7719	11542	3896	0.338	-1.567	-5.575	2.46974747399181e-08	4.95550863629126e-08	0.0301	0.0731	0.0567	0.0567	TRUE	0.5123
CNAG_01590	709	651	770	259	208	162	709	651	770	259	208	162	459.83	710	210	0.295	-1.76	-5.797	6.75037980688029e-09	1.47343974752296e-08	0.0257	0.0831	0.0633	0.0633	TRUE	0.4637
CNAG_01591	2084	1432	1526	440	372	280	2084	1432	1526	440	372	280	1022.33	1681	364	0.217	-2.207	-7.218	5.29359484811616e-13	2.40579397369658e-12	0.0453	0.0773	0.0657	0.0657	TRUE	0.532
CNAG_01592	67	36	64	22	13	11	67	36	64	22	13	11	35.5	56	15	0.275	-1.86	-3.405	0.000661945679197319	0.000849486556828529	0.0837	0.2095	0.1735	0.1735	TRUE	0.8075
CNAG_01593	1849	1274	1600	394	329	269	1849	1274	1600	394	329	269	952.5	1574	331	0.21	-2.251	-7.562	3.97866119585033e-14	2.28002739236945e-13	0.0319	0.0776	0.0621	0.0621	TRUE	0.0982
CNAG_01594	8720	5675	4683	2026	1842	1162	8720	5675	4683	2026	1842	1162	4018	6359	1677	0.264	-1.923	-5.775	7.68533931049082e-09	1.66100920716894e-08	0.091	0.0737	0.0795	0.0795	TRUE	0.4159
CNAG_01595	330	174	207	71	49	59	330	174	207	71	49	59	148.33	237	60	0.252	-1.99	-5.237	1.6364585819686e-07	2.97172846786935e-07	0.0694	0.1053	0.0936	0.0936	TRUE	0.5866
CNAG_01596	1482	801	1043	272	223	191	1482	801	1043	272	223	191	668.67	1109	229	0.206	-2.278	-6.996	2.63312525202883e-12	1.03381295938941e-11	0.0604	0.0798	0.0737	0.0737	TRUE	0.1595
CNAG_01597	1470	505	649	214	205	191	1470	505	649	214	205	191	539	875	203	0.232	-2.105	-5.406	6.45407245653027e-08	1.23113828198538e-07	0.1602	0.0815	0.1062	0.1062	TRUE	1.199
CNAG_01598	4068	2512	3082	512	492	482	4068	2512	3082	512	492	482	1858	3221	495	0.154	-2.701	-9.366	7.53360080038908e-21	1.56846343269262e-19	0.0286	0.0751	0.0588	0.0588	TRUE	0.1354
CNAG_01599	256	101	137	42	41	18	256	101	137	42	41	18	99.17	165	34	0.204	-2.29	-4.864	1.15318399676984e-06	1.9013990433541e-06	0.1926	0.1215	0.1419	0.1419	TRUE	0.4356
CNAG_01600	3075	1608	2110	461	439	369	3075	1608	2110	461	439	369	1343.67	2264	423	0.187	-2.42	-7.671	1.70295037620768e-14	1.04353610812078e-13	0.0586	0.0761	0.0703	0.0703	TRUE	0.169
CNAG_01601	316	198	176	69	63	48	316	198	176	69	63	48	145	230	60	0.261	-1.939	-5.147	2.65181848103992e-07	4.694118621664e-07	0.0622	0.106	0.0917	0.0917	TRUE	1.1805
CNAG_01602	1655	1110	919	429	379	371	1655	1110	919	429	379	371	810.5	1228	393	0.32	-1.644	-5.285	1.26029056870567e-07	2.3227011888869e-07	0.049	0.0785	0.068	0.068	TRUE	0.4017
CNAG_01603	2290	1007	1449	855	792	600	2290	1007	1449	855	792	600	1165.5	1582	749	0.473	-1.079	-3.143	0.00167338791766946	0.00208537890234188	0.0991	0.0767	0.0839	0.0839	TRUE	0.2562
CNAG_01604	1906	1272	1128	216	178	178	1906	1272	1128	216	178	178	813	1435	191	0.133	-2.912	-9.355	8.38824922381681e-21	1.73566291358541e-19	0.0437	0.0785	0.0669	0.0669	TRUE	0.6354
CNAG_01605	569	245	234	64	63	75	569	245	234	64	63	75	208.33	349	67	0.193	-2.375	-5.88	4.09413547667161e-09	9.24780170045797e-09	0.14	0.0959	0.1087	0.1087	TRUE	3.4594
CNAG_01606	44	6	4	0	1	1	44	6	4	0	1	1	9.33	18	1	0.037	-4.755	-3.299	0.000970586603862707	0.00123176556520746	1.0779	0.5935	0.7194	0.7194	TRUE	8.188
CNAG_01607	1717	712	875	268	225	206	1717	712	875	268	225	206	667.17	1101	233	0.212	-2.241	-6.19	6.03483063916114e-10	1.55096742134424e-09	0.1171	0.0798	0.0919	0.0919	TRUE	0.9671
CNAG_01608	633	376	508	168	145	131	633	376	508	168	145	131	326.83	506	148	0.293	-1.773	-5.486	4.09976565062648e-08	8.02738123366841e-08	0.0396	0.0874	0.0709	0.0709	TRUE	0.0829
CNAG_01609	4887	2628	2481	574	513	545	4887	2628	2481	574	513	545	1938	3332	544	0.163	-2.615	-8.044	8.716122639476e-16	6.88391681317316e-15	0.0819	0.075	0.0751	0.0751	TRUE	2.0266
CNAG_01610	3866	2418	1875	653	564	555	3866	2418	1875	653	564	555	1655.17	2720	591	0.217	-2.203	-6.817	9.28321340172724e-12	3.3089066407832e-11	0.0743	0.0754	0.0742	0.0742	TRUE	0.3038
CNAG_01611	358	175	226	397	335	279	358	175	226	397	335	279	295	253	337	1.332	0.414	1.18	0.238090277538221	0.256069290597189	0.0779	0.089	0.0851	0.0851	TRUE	0.872
CNAG_01612	968	733	794	230	190	178	968	733	794	230	190	178	515.5	832	199	0.24	-2.061	-7.031	2.04744994750621e-12	8.22362197204855e-12	0.017	0.0819	0.0588	0.0588	TRUE	0.2446
CNAG_01613	2477	1674	1396	761	689	585	2477	1674	1396	761	689	585	1263.67	1849	678	0.367	-1.447	-4.683	2.8248680220101e-06	4.48186937633297e-06	0.0531	0.0764	0.0678	0.0678	TRUE	0.4393
CNAG_01614	2965	2054	2074	449	354	333	2965	2054	2074	449	354	333	1371.5	2364	379	0.16	-2.642	-8.954	3.42441283593923e-19	5.39662096923016e-18	0.0352	0.0761	0.0612	0.0612	TRUE	0.5988
CNAG_01615	2965	1623	1635	534	497	545	2965	1623	1635	534	497	545	1299.83	2074	525	0.253	-1.981	-6.224	4.85961113862311e-10	1.2685672021375e-09	0.0685	0.0763	0.0719	0.0719	TRUE	1.7078
CNAG_01616	3119	1895	1733	726	595	545	3119	1895	1733	726	595	545	1435.5	2249	622	0.277	-1.854	-5.858	4.6986798776634e-09	1.05322828449494e-08	0.0665	0.0759	0.0712	0.0712	TRUE	1.3875
CNAG_01619	1351	696	650	540	464	470	1351	696	650	540	464	470	695.17	899	491	0.547	-0.872	-2.557	0.010556321978991	0.012503034104553	0.0875	0.0795	0.0822	0.0822	TRUE	2.3058
CNAG_01620	809	515	639	171	122	117	809	515	639	171	122	117	395.5	654	137	0.209	-2.259	-6.983	2.89741868644679e-12	1.12976096319185e-11	0.0426	0.0848	0.071	0.071	TRUE	0.1153
CNAG_01621	100596	49319	48542	36956	32779	35356	100596	49319	48542	36956	32779	35356	50591.33	66152	35030	0.53	-0.917	-2.77	0.0055988308079838	0.00675830498949534	0.1035	0.0726	0.079	0.079	TRUE	2.5406
CNAG_01622	1126	755	761	135	113	114	1126	755	761	135	113	114	500.67	881	121	0.137	-2.868	-9.244	2.36424754608686e-20	4.55971594724061e-19	0.0323	0.0822	0.0646	0.0646	TRUE	0.7075
CNAG_01623	2060	556	521	81	58	53	2060	556	521	81	58	53	554.83	1046	64	0.061	-4.03	-5.896	3.71570598718605e-09	8.4518965455271e-09	0.3284	0.0813	0.1525	0.3284	TRUE	8.6157
CNAG_01624	1363	853	860	370	332	299	1363	853	860	370	332	299	679.5	1025	334	0.325	-1.62	-5.252	1.5011459845922e-07	2.73915890193077e-07	0.0434	0.0797	0.0665	0.0665	TRUE	0.9926
CNAG_01625	660	326	430	139	112	95	660	326	430	139	112	95	293.67	472	115	0.244	-2.033	-5.714	1.1014213096837e-08	2.32871934047411e-08	0.076	0.0891	0.0858	0.0858	TRUE	0.2337
CNAG_01626	2458	1482	1492	152	140	123	2458	1482	1492	152	140	123	974.5	1811	138	0.076	-3.71	-11.739	8.07296353840686e-32	6.87009197118423e-30	0.0476	0.0775	0.0681	0.0681	TRUE	1.1819
CNAG_01627	4465	2215	1899	708	642	638	4465	2215	1899	708	642	638	1761.17	2860	663	0.232	-2.109	-6.068	1.29823867211609e-09	3.15657459991656e-09	0.1086	0.0753	0.0862	0.0862	TRUE	1.8054
CNAG_01628	53278	29274	31544	2116	1962	1956	53278	29274	31544	2116	1962	1956	20021.67	38032	2011	0.053	-4.241	-13.883	8.07829396521125e-44	3.66646835434388e-41	0.0613	0.0728	0.067	0.067	TRUE	1.5056
CNAG_01629	845	542	708	221	171	197	845	542	708	221	171	197	447.33	698	196	0.281	-1.831	-5.949	2.69706328710133e-09	6.26035010521167e-09	0.0311	0.0834	0.065	0.065	TRUE	0.0986
CNAG_01630	4060	1839	1800	699	646	580	4060	1839	1800	699	646	580	1604	2566	642	0.25	-2	-5.672	1.40956477106593e-08	2.93734831999292e-08	0.1158	0.0755	0.0886	0.0886	TRUE	3.1452
CNAG_01631	2148	1046	1207	553	481	415	2148	1046	1207	553	481	415	975	1467	483	0.329	-1.603	-4.777	1.77757424891899e-06	2.86906720878153e-06	0.0905	0.0775	0.0797	0.0797	TRUE	1.4618
CNAG_01632	1882	1025	1048	304	285	316	1882	1025	1048	304	285	316	810	1318	302	0.229	-2.128	-6.58	4.71089790569058e-11	1.46714514830473e-10	0.0669	0.0785	0.0733	0.0733	TRUE	1.6819
CNAG_01633	1754	1138	1092	425	349	351	1754	1138	1092	425	349	351	851.5	1328	375	0.282	-1.824	-5.984	2.18280187515863e-09	5.14382664107994e-09	0.0428	0.0782	0.0653	0.0653	TRUE	0.9469
CNAG_01634	3190	1923	2322	833	739	722	3190	1923	2322	833	739	722	1621.5	2478	765	0.309	-1.696	-5.78	7.46598223598135e-09	1.61822372055272e-08	0.036	0.0755	0.0612	0.0612	TRUE	0.2508
CNAG_01635	3112	1566	1329	629	601	588	3112	1566	1329	629	601	588	1304.17	2002	606	0.303	-1.724	-4.967	6.78849049784683e-07	1.14851002259794e-06	0.1053	0.0762	0.0858	0.0858	TRUE	1.7164
CNAG_01636	1928	1069	1408	334	280	266	1928	1069	1408	334	280	266	880.83	1468	293	0.2	-2.324	-7.437	1.02723074459213e-13	5.42543592644161e-13	0.0478	0.078	0.0683	0.0683	TRUE	0.1218
CNAG_01637	5164	3917	3901	1210	1011	1035	5164	3917	3901	1210	1011	1035	2706.33	4327	1085	0.251	-1.995	-7.302	2.83734022340249e-13	1.3555517362052e-12	0.0182	0.0743	0.0532	0.0532	TRUE	0.3484
CNAG_01638	1245	1061	1329	225	162	173	1245	1061	1329	225	162	173	699.17	1212	187	0.154	-2.698	-9.266	1.92725195111775e-20	3.78119057153016e-19	0.018	0.0795	0.058	0.058	TRUE	0.3487
CNAG_01639	9710	6451	7040	846	791	740	9710	6451	7040	846	791	740	4263	7734	792	0.102	-3.287	-11.698	1.30079005387508e-31	1.07997301058311e-29	0.0264	0.0737	0.0562	0.0562	TRUE	0.6103
CNAG_01640	6752	4903	4048	3033	2735	2414	6752	4903	4048	3033	2735	2414	3980.83	5234	2727	0.521	-0.941	-3.21	0.00132811241662431	0.00166884262317798	0.0409	0.0737	0.0616	0.0616	TRUE	0.3352
CNAG_01641	5771	4358	4881	1172	1075	897	5771	4358	4881	1172	1075	897	3025.67	5003	1048	0.209	-2.255	-8.231	1.85327249702221e-16	1.68227722129696e-15	0.0182	0.0741	0.0535	0.0535	TRUE	0.1451
CNAG_01642	4553	3651	3588	1652	1425	1301	4553	3651	3588	1652	1425	1301	2695	3931	1459	0.371	-1.429	-5.276	1.32061978449893e-07	2.42731627777234e-07	0.0162	0.0743	0.0524	0.0524	TRUE	0.2335
CNAG_01643	2354	1436	1555	332	296	235	2354	1436	1555	332	296	235	1034.67	1782	288	0.161	-2.631	-8.443	3.08266473584011e-17	3.27406888012473e-16	0.0508	0.0772	0.0679	0.0679	TRUE	0.954
CNAG_01644	3980	2772	2975	732	620	590	3980	2772	2975	732	620	590	1944.83	3242	647	0.2	-2.324	-8.22	2.02682947257323e-16	1.81800461782326e-15	0.0252	0.075	0.0567	0.0567	TRUE	0.4816
CNAG_01645	325	255	283	134	115	85	325	255	283	134	115	85	199.5	288	111	0.387	-1.37	-4.129	3.64129665528298e-05	5.20141578455026e-05	0.0239	0.0969	0.073	0.073	TRUE	0.4283
CNAG_01646	1697	1237	1404	491	396	366	1697	1237	1404	491	396	366	931.83	1446	418	0.289	-1.792	-6.234	4.56091498028357e-10	1.19979556359237e-09	0.0229	0.0777	0.058	0.058	TRUE	0.1735
CNAG_01647	4046	2559	3058	970	867	829	4046	2559	3058	970	867	829	2054.83	3221	889	0.276	-1.858	-6.478	9.28817433570862e-11	2.74691098512182e-10	0.0286	0.0749	0.0586	0.0586	TRUE	0.2048
CNAG_01648	23983	14579	17761	3751	3266	3376	23983	14579	17761	3751	3266	3376	11119.33	18774	3464	0.185	-2.438	-8.518	1.62121084079182e-17	1.85187976579038e-16	0.0349	0.0729	0.0589	0.0589	TRUE	0.1728
CNAG_01649	4470	2784	2753	1385	1230	1114	4470	2784	2753	1385	1230	1114	2289.33	3336	1243	0.373	-1.424	-4.75	2.03756768418631e-06	3.27087026501779e-06	0.0485	0.0746	0.0642	0.0642	TRUE	1.0761
CNAG_01650	2717	1329	1700	563	467	388	2717	1329	1700	563	467	388	1194	1915	473	0.247	-2.019	-6.06	1.35938577323318e-09	3.29231531276112e-09	0.0856	0.0766	0.0786	0.0786	TRUE	0.3341
CNAG_01651	570	307	333	133	141	132	570	307	333	133	141	132	269.33	403	135	0.336	-1.575	-4.595	4.33237747485447e-06	6.72630007954601e-06	0.0578	0.0906	0.0798	0.0798	TRUE	1.5074
CNAG_01652	2345	1230	1253	950	880	900	2345	1230	1253	950	880	900	1259.67	1609	910	0.565	-0.823	-2.546	0.0109098535408543	0.0129060439454624	0.0705	0.0764	0.0744	0.0744	TRUE	1.9291
CNAG_01653	15	5	6	30	9	9	15	5	6	30	9	9	12.33	9	16	1.846	0.885	1.041	0.297797194745654	0.317575705173624	0.351	0.4667	0.4312	0.4312	TRUE	2.8011
CNAG_01654	2366	1069	1285	798	698	720	2366	1069	1285	798	698	720	1156	1573	739	0.469	-1.091	-3.228	0.00124871108996786	0.00157197209698617	0.0906	0.0767	0.0813	0.0813	TRUE	1.3408
CNAG_01655	14568	9762	8547	2460	2059	1889	14568	9762	8547	2460	2059	1889	6547.5	10959	2136	0.195	-2.359	-7.87	3.54688720602369e-15	2.49197194000096e-14	0.0512	0.0733	0.0645	0.0645	TRUE	0.5794
CNAG_01656	333	152	223	55	44	50	333	152	223	55	44	50	142.83	236	50	0.21	-2.248	-5.743	9.32867076939742e-09	1.99402168282756e-08	0.0813	0.1066	0.0983	0.0983	TRUE	0.1264
CNAG_01657	13455	6796	6967	2039	1945	1781	13455	6796	6967	2039	1945	1781	5497.17	9073	1922	0.212	-2.239	-6.894	5.42210763586824e-12	2.01055058741781e-11	0.0894	0.0734	0.0757	0.0757	TRUE	2.1813
CNAG_01658	3126	2059	2058	805	657	590	3126	2059	2058	805	657	590	1549.17	2414	684	0.283	-1.82	-6.074	1.24513101796348e-09	3.04266043442044e-09	0.0441	0.0757	0.0637	0.0637	TRUE	0.8062
CNAG_01659	1191	717	745	337	264	244	1191	717	745	337	264	244	583	884	282	0.319	-1.651	-5.146	2.65846325957623e-07	4.70221300888412e-07	0.0568	0.0809	0.0718	0.0718	TRUE	1.0964
CNAG_01660	3115	1639	1754	583	511	480	3115	1639	1754	583	511	480	1347	2169	525	0.242	-2.048	-6.348	2.1817980411981e-10	6.02583410323598e-10	0.0749	0.0761	0.0738	0.0738	TRUE	1.7612
CNAG_01663	766	159	188	55	41	52	766	159	188	55	41	52	210.17	371	49	0.133	-2.911	-3.941	8.11581748013787e-05	0.000111734045307945	0.3817	0.0956	0.1785	0.3817	TRUE	9.9563
CNAG_01664	3110	2173	2207	751	671	584	3110	2173	2207	751	671	584	1582.67	2497	669	0.268	-1.901	-6.617	3.67252239408606e-11	1.16616289454001e-10	0.029	0.0756	0.0585	0.0585	TRUE	0.5602
CNAG_01665	365	187	337	118	101	92	365	187	337	118	101	92	200	296	104	0.35	-1.515	-4.214	2.51123503940094e-05	3.64841829881383e-05	0.0663	0.0968	0.0867	0.0867	TRUE	1.1769
CNAG_01666	1707	1440	2180	432	332	331	1707	1440	2180	432	332	331	1070.33	1776	365	0.206	-2.282	-7.723	1.13323209951796e-14	7.13035502173594e-14	0.0324	0.0771	0.0613	0.0613	TRUE	0.1536
CNAG_01667	2221	743	874	262	269	244	2221	743	874	262	269	244	768.83	1279	258	0.202	-2.308	-5.839	5.23600967629195e-09	1.16492659726129e-08	0.1803	0.0788	0.1103	0.1103	TRUE	3.4608
CNAG_01668	434	169	242	106	87	69	434	169	242	106	87	69	184.5	282	87	0.31	-1.689	-4.199	2.68672310392621e-05	3.88926448894953e-05	0.1293	0.0989	0.1092	0.1092	TRUE	0.3455
CNAG_01669	2525	1033	1240	555	523	570	2525	1033	1240	555	523	570	1074.33	1599	549	0.343	-1.542	-4.348	1.37672587711183e-05	2.04466618049244e-05	0.1151	0.077	0.0894	0.0894	TRUE	1.6654
CNAG_01670	1191	558	611	279	227	230	1191	558	611	279	227	230	516	787	245	0.312	-1.681	-4.785	1.71007848130981e-06	2.76865976236794e-06	0.0951	0.0819	0.0863	0.0863	TRUE	2.4004
CNAG_01671	527	249	200	151	130	132	527	249	200	151	130	132	231.5	325	138	0.423	-1.241	-3.154	0.00160913422648462	0.00200787863158124	0.1337	0.0935	0.1063	0.1063	TRUE	1.5984
CNAG_01672	81	57	55	36	27	17	81	57	55	36	27	17	45.5	64	27	0.415	-1.271	-2.614	0.00893725187896279	0.0106446484940481	0.0549	0.1794	0.1437	0.1437	TRUE	0.5169
CNAG_01673	2774	2034	2205	613	486	426	2774	2034	2205	613	486	426	1423	2338	508	0.217	-2.201	-7.61	2.73728983171742e-14	1.62329870856552e-13	0.0296	0.0759	0.0591	0.0591	TRUE	0.3788
CNAG_01674	217	82	85	43	36	31	217	82	85	43	36	31	82.33	128	37	0.286	-1.804	-3.818	0.000134650696795053	0.000181669033646596	0.1698	0.1316	0.1433	0.1433	TRUE	3.7918
CNAG_01675	2328	1856	2101	285	232	211	2328	1856	2101	285	232	211	1168.83	2095	243	0.116	-3.11	-11.043	2.3756077586562e-28	1.41447462465728e-26	0.0152	0.0767	0.0549	0.0549	TRUE	0.1423
CNAG_01676	2351	1338	1995	767	657	566	2351	1338	1995	767	657	566	1279	1895	663	0.35	-1.514	-4.916	8.84109405094997e-07	1.47633476327857e-06	0.0468	0.0763	0.0674	0.0674	TRUE	0.2051
CNAG_01677	3453	1470	1764	768	674	658	3453	1470	1764	768	674	658	1464.5	2229	700	0.314	-1.671	-4.811	1.50541798577582e-06	2.45130008303319e-06	0.1069	0.0758	0.086	0.086	TRUE	1.3793
CNAG_01678	3591	1833	2067	1174	974	869	3591	1833	2067	1174	974	869	1751.33	2497	1006	0.403	-1.312	-4.023	5.74993675635619e-05	8.04305926387362e-05	0.0839	0.0753	0.076	0.076	TRUE	1.7817
CNAG_01679	4864	1924	2531	876	748	676	4864	1924	2531	876	748	676	1936.5	3106	767	0.247	-2.019	-5.674	1.39235159699107e-08	2.90236670922082e-08	0.1323	0.075	0.0904	0.0904	TRUE	0.5996
CNAG_01680	38	31	20	79	73	65	38	31	20	79	73	65	51	30	72	2.438	1.286	2.829	0.00466235798769962	0.00565900038870726	0.0115	0.1678	0.1251	0.1251	TRUE	0.5402
CNAG_01681	5537	3402	3774	1755	1402	1491	5537	3402	3774	1755	1402	1491	2893.5	4238	1549	0.366	-1.452	-4.929	8.28527343129176e-07	1.38897171928673e-06	0.0426	0.0742	0.0621	0.0621	TRUE	0.8762
CNAG_01682	27119	15941	14399	3544	3203	3126	27119	15941	14399	3544	3203	3126	11222	19153	3291	0.172	-2.541	-8.194	2.52637697680257e-16	2.22792415259999e-15	0.0677	0.0729	0.0691	0.0691	TRUE	1.6196
CNAG_01683	40219	27431	26221	2358	1927	1947	40219	27431	26221	2358	1927	1947	16683.83	31290	2077	0.066	-3.913	-13.632	2.59256342242894e-42	9.80565098883124e-40	0.0372	0.0728	0.0591	0.0591	TRUE	0.7627
CNAG_01686	11068	6473	4897	2049	1941	2117	11068	6473	4897	2049	1941	2117	4757.5	7479	2036	0.272	-1.877	-5.692	1.25249856082269e-08	2.6212758075871e-08	0.0924	0.0735	0.0781	0.0781	TRUE	0.3858
CNAG_01687	2060	1155	1528	484	395	400	2060	1155	1528	484	395	400	1003.67	1581	426	0.27	-1.891	-6.138	8.35687844336829e-10	2.09862148441355e-09	0.046	0.0774	0.0669	0.0669	TRUE	0.1223
CNAG_01688	7907	5818	6310	1161	991	1004	7907	5818	6310	1161	991	1004	3865.17	6678	1052	0.158	-2.666	-9.841	7.52075417325152e-23	2.19748044684534e-21	0.0171	0.0738	0.0524	0.0524	TRUE	0.3161
CNAG_01689	62	29	40	11	16	10	62	29	40	11	16	10	28	44	12	0.282	-1.824	-3.11	0.00187304835649277	0.00232695496551146	0.0813	0.2462	0.196	0.196	TRUE	0.2189
CNAG_01690	2463	1674	1325	352	335	330	2463	1674	1325	352	335	330	1079.83	1821	339	0.186	-2.425	-7.814	5.53059981460902e-15	3.72058532982788e-14	0.0492	0.077	0.0677	0.0677	TRUE	0.2194
CNAG_01691	6951	3501	3140	1319	1077	1168	6951	3501	3140	1319	1077	1168	2859.33	4531	1188	0.262	-1.931	-5.672	1.41440353123468e-08	2.94626407350243e-08	0.1123	0.0742	0.083	0.083	TRUE	2.6608
CNAG_01692	5018	3436	3060	1261	1170	1029	5018	3436	3060	1261	1170	1029	2495.67	3838	1153	0.301	-1.735	-5.893	3.79018493865163e-09	8.60693097476327e-09	0.0409	0.0745	0.0619	0.0619	TRUE	0.7678
CNAG_01693	1897	1178	1279	371	323	303	1897	1178	1279	371	323	303	891.83	1451	332	0.229	-2.127	-7.037	1.96285571288783e-12	7.9353454235988e-12	0.0387	0.078	0.064	0.064	TRUE	0.869
CNAG_01694	1965	1302	1384	662	559	471	1965	1302	1384	662	559	471	1057.17	1550	564	0.364	-1.459	-4.868	1.12889897468541e-06	1.86271066884592e-06	0.0397	0.0771	0.0635	0.0635	TRUE	0.66
CNAG_01695	292	237	305	186	159	128	292	237	305	186	159	128	217.83	278	158	0.567	-0.818	-2.547	0.0108654612609708	0.0128557629935156	0.0202	0.0948	0.0694	0.0694	TRUE	0.2865
CNAG_01696	8883	4838	6172	815	713	687	8883	4838	6172	815	713	687	3684.67	6631	738	0.111	-3.167	-10.419	2.02266924868824e-25	9.18022149671303e-24	0.0514	0.0738	0.0658	0.0658	TRUE	0.1618
CNAG_01697	2716	2329	2953	594	477	459	2716	2329	2953	594	477	459	1588	2666	510	0.191	-2.386	-8.658	4.81602136605346e-18	6.139976303388e-17	0.0156	0.0756	0.0536	0.0536	TRUE	0.2175
CNAG_01698	477	272	331	355	314	269	477	272	331	355	314	269	336.33	360	313	0.869	-0.203	-0.624	0.532604685192993	0.552066488549618	0.0479	0.087	0.0736	0.0736	TRUE	0.6329
CNAG_01699	1164	674	755	303	279	287	1164	674	755	303	279	287	577	864	290	0.335	-1.577	-5.059	4.21727639181233e-07	7.28526203386408e-07	0.0436	0.0809	0.0677	0.0677	TRUE	1.0952
CNAG_01701	3451	2613	2665	957	824	733	3451	2613	2665	957	824	733	1873.83	2910	838	0.288	-1.796	-6.453	1.09488369732081e-10	3.19364533477294e-10	0.0209	0.0751	0.055	0.055	TRUE	0.3217
CNAG_01702	655	383	537	279	227	200	655	383	537	279	227	200	380.17	525	235	0.448	-1.158	-3.58	0.000343586051190582	0.000448797742997982	0.0474	0.0853	0.0723	0.0723	TRUE	0.1401
CNAG_01703	583	343	369	328	261	219	583	343	369	328	261	219	350.5	432	269	0.624	-0.681	-2.034	0.0419334945234618	0.0477237095813655	0.0629	0.0864	0.0776	0.0776	TRUE	1.0892
CNAG_01704	12405	6690	7214	5144	4544	4137	12405	6690	7214	5144	4544	4137	6689	8770	4608	0.525	-0.928	-2.968	0.00299433773433565	0.00367570344308639	0.0707	0.0732	0.0703	0.0703	TRUE	1.6064
CNAG_01706	138	67	85	73	58	63	138	67	85	73	58	63	80.67	97	65	0.669	-0.58	-1.396	0.1627607581804	0.17771856322248	0.0669	0.1328	0.1115	0.1115	TRUE	0.6889
CNAG_01707	3819	2444	2262	1020	902	789	3819	2444	2262	1020	902	789	1872.67	2842	904	0.318	-1.653	-5.433	5.53904393964473e-08	1.064948069503e-07	0.0519	0.0751	0.066	0.066	TRUE	1.0993
CNAG_01708	1736	997	1114	464	371	336	1736	997	1114	464	371	336	836.33	1282	390	0.304	-1.716	-5.402	6.59944179420482e-08	1.25745871074577e-07	0.0598	0.0783	0.0711	0.0711	TRUE	1.151
CNAG_01709	9559	4606	5413	2892	2367	2182	9559	4606	5413	2892	2367	2182	4503.17	6526	2480	0.38	-1.396	-4.245	2.18374127340579e-05	3.18758803373642e-05	0.0935	0.0736	0.0776	0.0776	TRUE	1.2377
CNAG_01710	404	270	353	244	227	174	404	270	353	244	227	174	278.67	342	215	0.628	-0.671	-2.098	0.0359250610762028	0.0410986079325809	0.0319	0.09	0.07	0.07	TRUE	0.2474
CNAG_01711	10355	6225	5500	1760	1537	1582	10355	6225	5500	1760	1537	1582	4493.17	7360	1626	0.221	-2.178	-7.018	2.2459617883072e-12	8.9418174589447e-12	0.0654	0.0736	0.069	0.069	TRUE	1.1711
CNAG_01712	2089	1300	1472	373	330	308	2089	1300	1472	373	330	308	978.67	1620	337	0.208	-2.265	-7.586	3.30523406572581e-14	1.92819481743456e-13	0.0349	0.0775	0.0625	0.0625	TRUE	0.5011
CNAG_01713	4155	1661	1928	3558	3065	3095	4155	1661	1928	3558	3065	3095	2910.33	2581	3239	1.255	0.328	0.919	0.35820554555963	0.379263352125966	0.1275	0.0742	0.0913	0.0913	TRUE	3.4508
CNAG_01714	27	23	30	45	36	40	27	23	30	45	36	40	33.5	27	40	1.513	0.597	1.202	0.229384484177565	0.247292093156114	0	0.2177	0.1466	0.1466	TRUE	0.0915
CNAG_01715	3401	2287	2489	653	601	545	3401	2287	2489	653	601	545	1662.67	2726	600	0.22	-2.184	-7.667	1.75922661887884e-14	1.07608399113452e-13	0.0255	0.0754	0.0575	0.0575	TRUE	0.5703
CNAG_01716	1712	868	1222	516	421	389	1712	868	1222	516	421	389	854.67	1267	442	0.349	-1.52	-4.69	2.72985218841654e-06	4.33617211823141e-06	0.0648	0.0782	0.0741	0.0741	TRUE	0.1321
CNAG_01717	1596	1051	1169	381	281	227	1596	1051	1169	381	281	227	784.17	1272	296	0.233	-2.102	-6.611	3.8160968180031e-11	1.20668774440154e-10	0.057	0.0787	0.0708	0.0708	TRUE	0.6339
CNAG_01718	925	495	611	435	401	377	925	495	611	435	401	377	540.67	677	404	0.597	-0.744	-2.328	0.0198927314910465	0.0232138697276387	0.0536	0.0815	0.0715	0.0715	TRUE	0.538
CNAG_01719	211	125	197	184	138	121	211	125	197	184	138	121	162.67	178	148	0.831	-0.267	-0.743	0.457290630898535	0.477489971649882	0.0546	0.1024	0.0867	0.0867	TRUE	0.7222
CNAG_01720	3319	1489	1586	764	685	549	3319	1489	1586	764	685	549	1398.67	2131	666	0.312	-1.678	-4.75	2.03187732387213e-06	3.26250491059468e-06	0.116	0.076	0.089	0.089	TRUE	2.8774
CNAG_01721	7963	3788	4206	1683	1410	1181	7963	3788	4206	1683	1410	1181	3371.83	5319	1425	0.268	-1.901	-5.617	1.94096051923124e-08	3.95275477562856e-08	0.1083	0.074	0.0821	0.0821	TRUE	2.3057
CNAG_01722	12523	9320	6362	2556	2371	2235	12523	9320	6362	2556	2371	2235	5894.5	9402	2387	0.254	-1.978	-6.429	1.28120775900331e-10	3.69432493318331e-10	0.0556	0.0733	0.0679	0.0679	TRUE	0.0805
CNAG_01723	3288	1916	1779	670	583	554	3288	1916	1779	670	583	554	1465	2328	602	0.259	-1.95	-6.151	7.6976757683481e-10	1.94527752898715e-09	0.0677	0.0758	0.0714	0.0714	TRUE	1.5788
CNAG_01725	89	51	82	38	33	24	89	51	82	38	33	24	52.83	74	32	0.428	-1.225	-2.668	0.00763366493985398	0.00913196115103249	0.0502	0.1645	0.1293	0.1293	TRUE	0.677
CNAG_01726	6561	5626	5766	1027	824	774	6561	5626	5766	1027	824	774	3429.67	5984	875	0.146	-2.774	-10.313	6.15131258083214e-25	2.60112646275188e-23	0.0143	0.0739	0.0515	0.0515	TRUE	0.275
CNAG_01727	177344	114044	112239	12081	10880	9553	177344	114044	112239	12081	10880	9553	72690.17	134542	10838	0.081	-3.634	-12.436	1.67283210793589e-35	2.34061810737992e-33	0.0447	0.0726	0.0615	0.0615	TRUE	0.9486
CNAG_01728	3878	1702	1620	798	809	700	3878	1702	1620	798	809	700	1584.5	2400	769	0.32	-1.642	-4.567	4.93686588894058e-06	7.62976352046876e-06	0.1275	0.0756	0.0923	0.0923	TRUE	3.5188
CNAG_01729	1413	1082	1273	463	422	335	1413	1082	1273	463	422	335	831.33	1256	407	0.324	-1.627	-5.68	1.35073175735366e-08	2.81992695616795e-08	0.0192	0.0784	0.0575	0.0575	TRUE	0.197
CNAG_01730	918	727	847	294	236	208	918	727	847	294	236	208	538.33	831	246	0.296	-1.756	-5.98	2.22689849520619e-09	5.23686526955569e-09	0.0187	0.0815	0.0595	0.0595	TRUE	0.324
CNAG_01731	946	754	737	526	394	363	946	754	737	526	394	363	620	812	428	0.526	-0.926	-3.126	0.00177012089099751	0.00220229952958901	0.028	0.0804	0.0614	0.0614	TRUE	0.4683
CNAG_01732	7049	3370	3199	1118	1079	909	7049	3370	3199	1118	1079	909	2787.33	4539	1035	0.228	-2.132	-6.187	6.1132942089471e-10	1.56994745282957e-09	0.1197	0.0743	0.085	0.085	TRUE	2.8499
CNAG_01733	17153	8680	8953	1913	1864	1631	17153	8680	8953	1913	1864	1631	6699	11595	1803	0.155	-2.685	-8.271	1.33208422951144e-16	1.24060594179396e-15	0.0892	0.0732	0.0757	0.0757	TRUE	2.1491
CNAG_01734	5276	3869	3708	1223	1050	990	5276	3869	3708	1223	1050	990	2686	4284	1088	0.254	-1.978	-7.052	1.76956772299314e-12	7.218224720274e-12	0.0256	0.0743	0.0561	0.0561	TRUE	0.4994
CNAG_01735	14575	7552	7553	11308	9676	9704	14575	7552	7553	11308	9676	9704	10061.33	9893	10229	1.034	0.048	0.149	0.8812766739761	0.888980826260081	0.0686	0.073	0.0749	0.0749	TRUE	2.0941
CNAG_01736	1178	928	1206	974	757	717	1178	928	1206	974	757	717	960	1104	816	0.739	-0.436	-1.529	0.126337622673395	0.139243408638574	0.0224	0.0776	0.0576	0.0576	TRUE	0.341
CNAG_01737	29394	18922	12197	21172	17894	14538	29394	18922	12197	21172	17894	14538	19019.5	20171	17868	0.886	-0.175	-0.51	0.610326535634304	0.628720666491752	0.0996	0.0728	0.0848	0.0848	TRUE	0.3074
CNAG_01738	2027	1004	1236	496	398	326	2027	1004	1236	496	398	326	914.5	1422	407	0.286	-1.806	-5.343	9.13218980756582e-08	1.71178271503051e-07	0.0907	0.0778	0.0808	0.0808	TRUE	0.5177
CNAG_01739	2176	1132	1216	690	612	546	2176	1132	1216	690	612	546	1062	1508	616	0.408	-1.292	-3.956	7.6078716543928e-05	0.000105080929647203	0.0729	0.0771	0.0757	0.0757	TRUE	1.8096
CNAG_01740	4494	3425	3617	900	771	673	4494	3425	3617	900	771	673	2313.33	3845	781	0.203	-2.299	-8.292	1.11412812278311e-16	1.05055183655228e-15	0.0204	0.0746	0.0546	0.0546	TRUE	0.2651
CNAG_01741	698	589	943	269	205	188	698	589	943	269	205	188	482	743	221	0.297	-1.752	-5.53	3.19945402982759e-08	6.35410823660041e-08	0.0441	0.0826	0.0694	0.0694	TRUE	0.2612
CNAG_01742	662	258	217	745	728	765	662	258	217	745	728	765	562.5	379	746	1.968	0.977	2.46	0.0138775279032476	0.0163241085302164	0.1812	0.0812	0.1116	0.1116	TRUE	4.9037
CNAG_01743	4401	2432	1957	1389	1141	1329	4401	2432	1957	1389	1141	1329	2108.17	2930	1286	0.439	-1.188	-3.524	0.000425170233438133	0.000552818745081515	0.102	0.0748	0.0813	0.0813	TRUE	0.9138
CNAG_01744	29785	14906	12267	5630	4948	4937	29785	14906	12267	5630	4948	4937	12078.83	18986	5172	0.272	-1.876	-5.42	5.96319374775251e-08	1.14230228009845e-07	0.1265	0.0729	0.0862	0.0862	TRUE	1.2463
CNAG_01745	39748	19815	15190	6222	5516	5704	39748	19815	15190	6222	5516	5704	15365.83	24918	5814	0.233	-2.1	-5.934	2.95014746047098e-09	6.80630657695745e-09	0.139	0.0728	0.0901	0.0901	TRUE	0.7188
CNAG_01746	980	704	859	360	327	282	980	704	859	360	327	282	585.33	848	323	0.381	-1.392	-4.792	1.65455761650758e-06	2.68205504220131e-06	0.0195	0.0808	0.0587	0.0587	TRUE	0.1243
CNAG_01749	397	322	550	272	199	160	397	322	550	272	199	160	316.67	423	210	0.497	-1.008	-2.937	0.00331809567174149	0.00406433885088451	0.0689	0.0879	0.0813	0.0813	TRUE	0.2975
CNAG_01750	33902	26318	27265	5156	4423	4498	33902	26318	27265	5156	4423	4498	16927	29162	4692	0.161	-2.636	-9.984	1.79014071424318e-23	6.21799897069774e-22	0.0135	0.0728	0.0501	0.0501	TRUE	0.2475
CNAG_01751	11570	3849	2927	2364	2249	2820	11570	3849	2927	2364	2249	2820	4296.5	6115	2478	0.405	-1.303	-1.992	0.0463396792521941	0.05265028977786	0.3082	0.0736	0.1314	0.3082	TRUE	3.1783
CNAG_01752	11324	7964	9001	1360	1235	1123	11324	7964	9001	1360	1235	1123	5334.5	9430	1239	0.131	-2.928	-10.671	1.38524084203758e-26	7.25439973276294e-25	0.0215	0.0734	0.0538	0.0538	TRUE	0.1965
CNAG_01753	19360	12621	12258	2578	2324	2362	19360	12621	12258	2578	2324	2362	8583.83	14746	2421	0.164	-2.606	-9.056	1.35431606623216e-19	2.32246442793666e-18	0.038	0.0731	0.0595	0.0595	TRUE	0.9161
CNAG_01754	4150	2845	3089	927	714	671	4150	2845	3089	927	714	671	2066	3361	771	0.229	-2.125	-7.293	3.02842919663993e-13	1.43876803703592e-12	0.0359	0.0749	0.0604	0.0604	TRUE	0.5123
CNAG_01755	2989	1734	2262	392	365	366	2989	1734	2262	392	365	366	1351.33	2328	374	0.161	-2.637	-8.85	8.74453476902431e-19	1.2720682202461e-17	0.0351	0.0761	0.0624	0.0624	TRUE	0.097
CNAG_01756	1389	667	996	311	295	303	1389	667	996	311	295	303	660.17	1017	303	0.298	-1.747	-5.344	9.08031553168468e-08	1.70252790249819e-07	0.0653	0.0799	0.0749	0.0749	TRUE	0.0989
CNAG_01758	332	214	304	176	156	144	332	214	304	176	156	144	221	283	159	0.56	-0.837	-2.572	0.0101030994432931	0.0119829095836131	0.0275	0.0945	0.0713	0.0713	TRUE	0.5159
CNAG_01759	131	71	78	298	263	231	131	71	78	298	263	231	178.67	93	264	2.829	1.5	4.193	2.74932170652629e-05	3.97481040094096e-05	0.0525	0.0997	0.085	0.085	TRUE	0.8656
CNAG_01760	681	405	422	420	355	365	681	405	422	420	355	365	441.33	503	380	0.756	-0.404	-1.271	0.203768180663918	0.221005858524765	0.0456	0.0835	0.0704	0.0704	TRUE	1.1241
CNAG_01761	61356	29633	30256	16778	14447	14705	61356	29633	30256	16778	14447	14705	27862.5	40415	15310	0.379	-1.4	-4.222	2.42327735155034e-05	3.52514363447751e-05	0.1041	0.0727	0.0793	0.0793	TRUE	2.5154
CNAG_01763	2003	1172	1337	398	335	387	2003	1172	1337	398	335	387	938.67	1504	373	0.248	-2.01	-6.57	5.02541066287536e-11	1.56010012735319e-10	0.0443	0.0777	0.0658	0.0658	TRUE	0.6591
CNAG_01764	2396	1647	1620	690	609	645	2396	1647	1620	690	609	645	1267.83	1888	648	0.343	-1.543	-5.373	7.74532148225387e-08	1.46188379958925e-07	0.0276	0.0763	0.0584	0.0584	TRUE	0.671
CNAG_01765	2159	1412	1409	780	631	572	2159	1412	1409	780	631	572	1160.5	1660	661	0.398	-1.328	-4.393	1.11901052974859e-05	1.67654570566206e-05	0.0454	0.0767	0.0649	0.0649	TRUE	0.8346
CNAG_01768	8229	5038	5889	4002	3659	3276	8229	5038	5889	4002	3659	3276	5015.5	6385	3646	0.571	-0.809	-2.792	0.0052310651640941	0.00632447018951387	0.0381	0.0735	0.0602	0.0602	TRUE	0.5327
CNAG_01769	6990	4643	3646	998	928	875	6990	4643	3646	998	928	875	3013.33	5093	934	0.183	-2.448	-7.929	2.21044920020864e-15	1.61294085262813e-14	0.058	0.0741	0.068	0.068	TRUE	0.2331
CNAG_01770	7182	4247	4391	1722	1443	1283	7182	4247	4391	1722	1443	1283	3378	5273	1483	0.281	-1.831	-5.961	2.50397449693562e-09	5.83403777383221e-09	0.0598	0.074	0.0675	0.0675	TRUE	1.2224
CNAG_01771	2717	1428	1459	559	482	434	2717	1428	1459	559	482	434	1179.83	1868	492	0.263	-1.926	-5.851	4.90064479435809e-09	1.09676494937508e-08	0.0771	0.0766	0.0768	0.0768	TRUE	1.911
CNAG_01772	5596	3432	3812	1112	932	870	5596	3432	3812	1112	932	870	2625.67	4280	971	0.227	-2.14	-7.213	5.46810657482545e-13	2.47848665522048e-12	0.0439	0.0744	0.0628	0.0628	TRUE	0.8326
CNAG_01773	1524	939	966	391	313	282	1524	939	966	391	313	282	735.83	1143	329	0.288	-1.798	-5.711	1.12237771419799e-08	2.37229043100276e-08	0.0534	0.0791	0.0695	0.0695	TRUE	1.0194
CNAG_01776	1394	959	880	280	243	216	1394	959	880	280	243	216	662	1078	246	0.229	-2.129	-6.943	3.83059765256539e-12	1.4650960010486e-11	0.0377	0.0799	0.0653	0.0653	TRUE	0.7895
CNAG_01777	10103	6749	5560	1738	1417	1361	10103	6749	5560	1738	1417	1361	4488	7471	1505	0.201	-2.311	-7.54	4.69426640833518e-14	2.64120377751619e-13	0.0583	0.0736	0.0673	0.0673	TRUE	0.3254
CNAG_01778	3551	2381	2509	1211	1111	1046	3551	2381	2509	1211	1111	1046	1968.17	2814	1123	0.399	-1.326	-4.674	2.95180746550906e-06	4.67020804675475e-06	0.0278	0.075	0.0573	0.0573	TRUE	0.6381
CNAG_01779	1951	1220	1246	676	561	449	1951	1220	1246	676	561	449	1017.17	1472	562	0.382	-1.389	-4.423	9.73906045592915e-06	1.46916737389687e-05	0.0582	0.0773	0.0699	0.0699	TRUE	0.9743
CNAG_01780	5259	4343	5899	820	691	683	5259	4343	5899	820	691	683	2949.17	5167	731	0.142	-2.821	-10.348	4.27751739142852e-25	1.8315307170343e-23	0.0158	0.0742	0.0528	0.0528	TRUE	0.0994
CNAG_01781	776	227	357	969	946	1127	776	227	357	969	946	1127	733.67	453	1014	2.237	1.161	2.918	0.00351752395340894	0.00430474619356607	0.1893	0.0791	0.1125	0.1125	TRUE	2.9276
CNAG_01787	238	222	242	63	46	52	238	222	242	63	46	52	143.83	234	54	0.229	-2.124	-6.22	4.96430477935394e-10	1.29391221048398e-09	0	0.1063	0.0726	0.0726	TRUE	0.1934
CNAG_01788	3126	2650	3792	964	719	644	3126	2650	3792	964	719	644	1982.5	3189	776	0.243	-2.04	-6.937	4.01058221178396e-12	1.52792634011333e-11	0.0382	0.075	0.0615	0.0615	TRUE	0.1867
CNAG_01789	5089	2467	3651	706	593	550	5089	2467	3651	706	593	550	2176	3736	616	0.165	-2.6	-8.081	6.43546808990036e-16	5.21765447635788e-15	0.0689	0.0747	0.0736	0.0736	TRUE	0.0815
CNAG_01790	1665	1567	1972	438	323	285	1665	1567	1972	438	323	285	1041.67	1735	349	0.201	-2.315	-7.887	3.10462809381701e-15	2.21091088522031e-14	0.0309	0.0772	0.0604	0.0604	TRUE	0.5743
CNAG_01791	2039	1326	2071	850	720	630	2039	1326	2071	850	720	630	1272.67	1812	733	0.405	-1.305	-4.359	1.30935109954708e-05	1.94928105963624e-05	0.0406	0.0763	0.0637	0.0637	TRUE	0.6652
CNAG_01792	2778	2014	2166	734	656	549	2778	2014	2166	734	656	549	1482.83	2319	646	0.279	-1.843	-6.498	8.13935831177661e-11	2.43038383274452e-10	0.024	0.0758	0.057	0.057	TRUE	0.3627
CNAG_01793	1015	768	905	316	269	261	1015	768	905	316	269	261	589	896	282	0.315	-1.668	-5.85	4.92913680213961e-09	1.10241666718024e-08	0.0136	0.0808	0.0563	0.0563	TRUE	0.1084
CNAG_01794	1003	575	565	238	204	196	1003	575	565	238	204	196	463.5	714	213	0.298	-1.748	-5.304	1.13255074444825e-07	2.10210524108305e-07	0.0622	0.083	0.0752	0.0752	TRUE	1.4792
CNAG_01795	1634	920	810	483	364	328	1634	920	810	483	364	328	756.5	1121	392	0.349	-1.518	-4.427	9.54350603703752e-06	1.44126417702199e-05	0.0911	0.0789	0.0829	0.0829	TRUE	1.8356
CNAG_01796	797	359	450	503	378	312	797	359	450	503	378	312	466.5	535	398	0.743	-0.429	-1.185	0.236212913875118	0.254170620777905	0.1119	0.0829	0.0923	0.0923	TRUE	1.1583
CNAG_01797	3138	1813	1901	581	533	498	3138	1813	1901	581	533	498	1410.67	2284	537	0.235	-2.088	-6.78	1.20592346990261e-11	4.2080609856981e-11	0.0539	0.076	0.0672	0.0672	TRUE	1.2965
CNAG_01798	2601	1205	1250	343	328	295	2601	1205	1250	343	328	295	1003.67	1685	322	0.191	-2.388	-6.871	6.35603389758379e-12	2.32644509541669e-11	0.1011	0.0774	0.0852	0.0852	TRUE	2.727
CNAG_01799	13910	8615	9749	2586	2429	2233	13910	8615	9749	2586	2429	2233	6587	10758	2416	0.225	-2.155	-7.507	6.04460929589886e-14	3.337526365489e-13	0.0359	0.0732	0.0591	0.0591	TRUE	0.5329
CNAG_01800	4058	2143	2962	652	554	433	4058	2143	2962	652	554	433	1800.33	3054	546	0.179	-2.483	-7.727	1.0977707148533e-14	6.939297146445e-14	0.068	0.0752	0.0733	0.0733	TRUE	0.096
CNAG_01801	115	56	77	37	41	33	115	56	77	37	41	33	59.83	83	37	0.448	-1.16	-2.596	0.00943403187442191	0.0112127948675042	0.0623	0.1538	0.1243	0.1243	TRUE	0.2326
CNAG_01802	3562	1836	2115	848	700	545	3562	1836	2115	848	700	545	1601	2504	698	0.279	-1.844	-5.541	3.00061933805462e-08	5.9784069222932e-08	0.0906	0.0755	0.0789	0.0789	TRUE	1.0836
CNAG_01803	14429	9945	6282	3076	2416	1628	14429	9945	6282	3076	2416	1628	6296	10219	2373	0.232	-2.106	-5.907	3.49374405269338e-09	7.98972439057324e-09	0.126	0.0733	0.0914	0.0914	TRUE	0.0922
CNAG_01806	8	2	0	0	0	0	8	2	0	0	0	0	1.67	3	0	0.055	-4.18	-1.675	0.0938721471317697	0.104442160103463	8.276	2.9898	3.3357	3.3357	TRUE	0.2787
CNAG_01807	3871	1232	1199	272	246	221	3871	1232	1199	272	246	221	1173.5	2101	246	0.117	-3.092	-7.388	1.49167245324896e-13	7.67017074147955e-13	0.2345	0.0767	0.124	0.124	TRUE	6.5801
CNAG_01808	5717	3503	3864	1229	1133	946	5717	3503	3864	1229	1133	946	2732	4361	1103	0.253	-1.984	-6.671	2.53839104096671e-11	8.32836925633801e-11	0.0448	0.0743	0.0632	0.0632	TRUE	0.9007
CNAG_01809	3885	2352	2517	803	697	559	3885	2352	2517	803	697	559	1802.17	2918	686	0.235	-2.088	-6.763	1.35468206970742e-11	4.67681314937531e-11	0.0561	0.0752	0.0678	0.0678	TRUE	1.0208
CNAG_01810	482	342	505	106	80	64	482	342	505	106	80	64	263.17	443	83	0.188	-2.41	-7.084	1.39921733066517e-12	5.81555041951677e-12	0.0451	0.091	0.0763	0.0763	TRUE	0.5335
CNAG_01811	5075	3810	4159	811	701	632	5075	3810	4159	811	701	632	2531.33	4348	715	0.164	-2.605	-9.478	2.58264718094813e-21	5.86088733596496e-20	0.018	0.0744	0.0536	0.0536	TRUE	0.2606
CNAG_01812	2494	1008	1846	612	547	538	2494	1008	1846	612	547	538	1174.17	1783	566	0.317	-1.656	-4.811	1.49890605822456e-06	2.44128048908919e-06	0.0996	0.0767	0.0842	0.0842	TRUE	0.114
CNAG_01813	20424	12629	12255	4040	3610	3376	20424	12629	12255	4040	3610	3376	9389	15103	3675	0.243	-2.039	-6.851	7.35363474154439e-12	2.65589099843152e-11	0.0506	0.073	0.0637	0.0637	TRUE	1.162
CNAG_01814	958	602	694	358	301	230	958	602	694	358	301	230	523.83	751	296	0.394	-1.342	-4.205	2.61651740186706e-05	3.79247401999382e-05	0.0501	0.0818	0.0711	0.0711	TRUE	0.4551
CNAG_01815	1641	1050	1066	709	558	456	1641	1050	1066	709	558	456	913.33	1252	574	0.459	-1.125	-3.567	0.000360723468118238	0.000470731334281957	0.0588	0.0778	0.0704	0.0704	TRUE	0.8853
CNAG_01816	261	127	146	24	26	19	261	127	146	24	26	19	100.5	178	23	0.129	-2.952	-6.808	9.87499083376177e-12	3.50698683339855e-11	0.0895	0.1209	0.111	0.111	TRUE	1.1889
CNAG_01817	2826	1659	1636	582	526	474	2826	1659	1636	582	526	474	1283.83	2040	527	0.258	-1.952	-6.252	4.06308943083139e-10	1.07716171515187e-09	0.0591	0.0763	0.0691	0.0691	TRUE	1.3733
CNAG_01818	4145	2531	2768	847	689	661	4145	2531	2768	847	689	661	1940.17	3148	732	0.233	-2.104	-7.009	2.40148078614479e-12	9.51092564983928e-12	0.0464	0.075	0.0641	0.0641	TRUE	0.9329
CNAG_01819	4150	2633	2897	611	540	506	4150	2633	2897	611	540	506	1889.5	3227	552	0.171	-2.546	-8.725	2.65952833557213e-18	3.55020958991668e-17	0.0347	0.0751	0.0603	0.0603	TRUE	0.7618
CNAG_01820	41272	23754	24549	6398	5829	5254	41272	23754	24549	6398	5829	5254	17842.67	29858	5827	0.195	-2.357	-7.761	8.45633135428836e-15	5.48292417714239e-14	0.0595	0.0728	0.0664	0.0664	TRUE	1.3688
CNAG_01821	6601	3007	2766	1138	1054	1184	6601	3007	2766	1138	1054	1184	2625	4125	1125	0.273	-1.874	-5.304	1.1350748099291e-07	2.10561016512187e-07	0.1209	0.0744	0.0894	0.0894	TRUE	3.3588
CNAG_01822	2575	1257	1855	636	574	651	2575	1257	1855	636	574	651	1258	1896	620	0.327	-1.612	-5.054	4.3221826216755e-07	7.45891490199413e-07	0.0612	0.0764	0.0722	0.0722	TRUE	0.1045
CNAG_01823	6397	4632	4804	1497	1283	1291	6397	4632	4804	1497	1283	1291	3317.33	5278	1357	0.257	-1.959	-7.142	9.19812115244017e-13	3.99983088465569e-12	0.0203	0.074	0.0538	0.0538	TRUE	0.4197
CNAG_01824	10532	6435	5068	2394	2165	2118	10532	6435	5068	2394	2165	2118	4785.33	7345	2226	0.303	-1.723	-5.397	6.77283316242147e-08	1.28869335298394e-07	0.0767	0.0735	0.0731	0.0731	TRUE	0.4243
CNAG_01825	930	454	550	220	170	160	930	454	550	220	170	160	414	645	183	0.284	-1.814	-5.205	1.93567305474393e-07	3.48257456572322e-07	0.0864	0.0843	0.084	0.084	TRUE	0.675
CNAG_01826	1454	1312	1519	459	377	353	1454	1312	1519	459	377	353	912.33	1428	396	0.277	-1.85	-6.719	1.83546977632532e-11	6.18914226707418e-11	0.0102	0.0778	0.053	0.053	TRUE	0.2205
CNAG_01827	321	331	332	142	104	84	321	331	332	142	104	84	219	328	110	0.335	-1.576	-4.792	1.65461680041797e-06	2.68205504220131e-06	0.0226	0.0947	0.0719	0.0719	TRUE	0.6465
CNAG_01828	1787	1129	1299	468	360	368	1787	1129	1299	468	360	368	901.83	1405	399	0.284	-1.817	-6.032	1.62316125474406e-09	3.89375680842056e-09	0.0385	0.0779	0.0638	0.0638	TRUE	0.3845
CNAG_01832	1245	1068	1183	407	329	322	1245	1068	1183	407	329	322	759	1165	353	0.303	-1.724	-6.226	4.7763777044526e-10	1.25066805426097e-09	0.0091	0.0789	0.0534	0.0534	TRUE	0.2078
CNAG_01833	6141	5038	5451	1059	908	746	6141	5038	5451	1059	908	746	3223.83	5543	904	0.163	-2.616	-9.515	1.82549576997232e-21	4.27078185634761e-20	0.0192	0.074	0.0538	0.0538	TRUE	0.2797
CNAG_01834	4051	2523	3047	922	733	735	4051	2523	3047	922	733	735	2001.83	3207	797	0.248	-2.009	-6.843	7.76736747166062e-12	2.7993773291194e-11	0.0374	0.0749	0.0613	0.0613	TRUE	0.1861
CNAG_01835	2977	1986	2088	460	423	418	2977	1986	2088	460	423	418	1392	2350	434	0.185	-2.438	-8.496	1.96587951309684e-17	2.18688034724891e-16	0.0262	0.076	0.058	0.058	TRUE	0.6595
CNAG_01837	6143	3664	3378	1329	1167	1171	6143	3664	3378	1329	1167	1171	2808.67	4395	1222	0.278	-1.846	-5.975	2.30425661360701e-09	5.40199002253323e-09	0.0619	0.0742	0.0683	0.0683	TRUE	1.4746
CNAG_01839	6579	5239	5985	1388	1122	1021	6579	5239	5985	1388	1122	1021	3555.67	5934	1177	0.198	-2.334	-8.543	1.30477966124911e-17	1.51327767185417e-16	0.0186	0.0739	0.0533	0.0533	TRUE	0.2096
CNAG_01840	60640	32194	33536	8503	7137	6221	60640	32194	33536	8503	7137	6221	24705.17	42123	7287	0.173	-2.531	-7.885	3.13480404755507e-15	2.23006749798902e-14	0.0849	0.0727	0.0742	0.0742	TRUE	1.8105
CNAG_01841	176	109	218	83	84	52	176	109	218	83	84	52	120.33	168	73	0.435	-1.2	-3.018	0.00254157823869888	0.00313574930211344	0.0847	0.1129	0.104	0.104	TRUE	0.1865
CNAG_01842	2475	1352	1907	640	586	494	2475	1352	1907	640	586	494	1242.33	1911	573	0.3	-1.737	-5.604	2.09652428725426e-08	4.24795754393661e-08	0.0497	0.0764	0.0681	0.0681	TRUE	0.0802
CNAG_01843	6646	2123	2669	895	923	825	6646	2123	2669	895	923	825	2346.83	3813	881	0.231	-2.114	-5.418	6.03598865069849e-08	1.15559647733283e-07	0.1864	0.0746	0.109	0.109	TRUE	1.8783
CNAG_01844	714	468	531	277	249	215	714	468	531	277	249	215	409	571	247	0.433	-1.209	-3.931	8.44315664989267e-05	0.000116052918377689	0.0302	0.0844	0.0653	0.0653	TRUE	0.493
CNAG_01845	12746	8332	7623	2820	2314	2119	12746	8332	7623	2820	2314	2119	5992.33	9567	2418	0.253	-1.984	-6.599	4.14555046191537e-11	1.30179462844649e-10	0.0529	0.0733	0.0649	0.0649	TRUE	1.0324
CNAG_01846	33008	18640	13101	7608	7427	8400	33008	18640	13101	7608	7427	8400	14697.33	21583	7812	0.362	-1.466	-4.271	1.94942884987069e-05	2.86151608665797e-05	0.1154	0.0728	0.0849	0.0849	TRUE	0.3627
CNAG_01847	3586	1880	1449	486	494	487	3586	1880	1449	486	494	487	1397	2305	489	0.212	-2.237	-6.384	1.72013325850811e-10	4.84913756684192e-10	0.1184	0.076	0.0872	0.0872	TRUE	0.5973
CNAG_01848	5207	2943	2517	1504	1310	1284	5207	2943	2517	1504	1310	1284	2460.83	3556	1366	0.384	-1.38	-4.239	2.24971446905739e-05	3.27966940157232e-05	0.0858	0.0745	0.0759	0.0759	TRUE	1.3258
CNAG_01849	309	133	179	91	84	75	309	133	179	91	84	75	145.17	207	83	0.403	-1.313	-3.352	0.000802126107880699	0.00102359410355235	0.094	0.106	0.1021	0.1021	TRUE	0.449
CNAG_01850	6245	4089	3825	1516	1348	1206	6245	4089	3825	1516	1348	1206	3038.17	4720	1357	0.287	-1.799	-6.063	1.33743062663854e-09	3.24260245945698e-09	0.0454	0.0741	0.063	0.063	TRUE	0.9741
CNAG_01851	13	10	5	12	10	8	13	10	5	12	10	8	9.67	9	10	1.071	0.1	0.118	0.906067086180814	0.912230807855514	0	0.5755	0.4092	0.4092	TRUE	0.4038
CNAG_01852	5203	3369	4598	998	818	745	5203	3369	4598	998	818	745	2621.83	4390	854	0.194	-2.362	-8.127	4.38946835535569e-16	3.68477195601252e-15	0.0332	0.0744	0.0602	0.0602	TRUE	0.187
CNAG_01853	2105	1239	1550	392	331	356	2105	1239	1550	392	331	356	995.5	1631	360	0.22	-2.181	-7.24	4.47388411012292e-13	2.05382353484267e-12	0.0372	0.0774	0.0637	0.0637	TRUE	0.1591
CNAG_01854	51578	31474	29127	23520	20760	18150	51578	31474	29127	23520	20760	18150	29101.5	37393	20810	0.557	-0.845	-2.762	0.00574553678781425	0.00692679554656267	0.0627	0.0727	0.0675	0.0675	TRUE	1.3482
CNAG_01855	2878	1722	1792	971	778	779	2878	1722	1792	971	778	779	1486.67	2131	843	0.395	-1.338	-4.369	1.24848203532458e-05	1.86069739415275e-05	0.0537	0.0758	0.0668	0.0668	TRUE	1.14
CNAG_01856	377	213	233	387	321	277	377	213	233	387	321	277	301.33	274	328	1.197	0.259	0.768	0.442330180679345	0.463218561769725	0.059	0.0886	0.0787	0.0787	TRUE	1.1985
CNAG_01857	32	11	22	17	11	5	32	11	22	17	11	5	16.33	22	11	0.508	-0.978	-1.321	0.186530517514759	0.202924219118005	0.2183	0.3702	0.3265	0.3265	TRUE	0.1405
CNAG_01858	166	82	88	90	102	68	166	82	88	90	102	68	99.33	112	87	0.774	-0.37	-0.9	0.368239927723715	0.389100951100893	0.092	0.1215	0.1116	0.1116	TRUE	1.7816
CNAG_01859	4705	3152	2529	1098	918	827	4705	3152	2529	1098	918	827	2204.83	3462	948	0.274	-1.869	-5.986	2.14738618398802e-09	5.0673847974317e-09	0.062	0.0747	0.0696	0.0696	TRUE	0.2971
CNAG_01860	3088	2428	2194	772	626	582	3088	2428	2194	772	626	582	1615	2570	660	0.257	-1.961	-6.889	5.60221300125349e-12	2.06832245729576e-11	0.0262	0.0755	0.0575	0.0575	TRUE	0.3576
CNAG_01861	2167	1552	1970	511	465	414	2167	1552	1970	511	465	414	1179.83	1896	463	0.244	-2.033	-7.236	4.63213618558162e-13	2.12360829302624e-12	0.0193	0.0766	0.0556	0.0556	TRUE	0.2186
CNAG_01862	72	29	44	72	66	45	72	29	44	72	66	45	54.67	48	61	1.262	0.336	0.704	0.481355435363674	0.501694397421294	0.1082	0.1615	0.1454	0.1454	TRUE	0.5764
CNAG_01863	8087	5483	5077	1443	1242	1183	8087	5483	5077	1443	1242	1183	3752.5	6216	1289	0.207	-2.269	-7.789	6.74429972059373e-15	4.44914655986455e-14	0.0394	0.0738	0.0607	0.0607	TRUE	0.8464
CNAG_01864	2672	1375	1760	472	395	391	2672	1375	1760	472	395	391	1177.5	1936	419	0.217	-2.207	-6.927	4.31157326006094e-12	1.63436474134158e-11	0.063	0.0766	0.0717	0.0717	TRUE	0.2492
CNAG_01865	1134	773	635	205	166	176	1134	773	635	205	166	176	514.83	847	182	0.215	-2.216	-6.909	4.87283483961519e-12	1.82476675402091e-11	0.0474	0.082	0.0708	0.0708	TRUE	0.2944
CNAG_01866	1153	718	858	523	462	410	1153	718	858	523	462	410	687.33	910	465	0.511	-0.968	-3.213	0.00131251190735394	0.00165015347465662	0.0348	0.0796	0.0638	0.0638	TRUE	0.3184
CNAG_01867	5721	3424	3330	1234	1108	1050	5721	3424	3330	1234	1108	1050	2644.5	4158	1131	0.272	-1.879	-6.167	6.97772300249326e-10	1.77985530914103e-09	0.0556	0.0744	0.0663	0.0663	TRUE	1.316
CNAG_01868	2693	2042	1810	708	593	520	2693	2042	1810	708	593	520	1394.33	2182	607	0.278	-1.846	-6.325	2.53442951093552e-10	6.92391497209029e-10	0.0326	0.076	0.0603	0.0603	TRUE	0.3664
CNAG_01869	1804	1384	1706	382	282	266	1804	1384	1706	382	282	266	970.67	1631	310	0.19	-2.396	-8.21	2.20505284324826e-16	1.96492143414059e-15	0.0268	0.0775	0.0594	0.0594	TRUE	0.468
CNAG_01870	7740	5306	5409	1334	1248	1162	7740	5306	5409	1334	1248	1162	3699.83	6152	1248	0.203	-2.301	-8.213	2.15975416258608e-16	1.92960713108741e-15	0.0267	0.0738	0.0561	0.0561	TRUE	0.6225
CNAG_01871	2027	1170	1234	392	330	307	2027	1170	1234	392	330	307	910	1477	343	0.232	-2.106	-6.673	2.51423644309164e-11	8.25707752270521e-11	0.0578	0.0779	0.07	0.07	TRUE	1.2783
CNAG_01872	499	436	652	164	125	116	499	436	652	164	125	116	332	529	135	0.255	-1.97	-6.153	7.58646547411942e-10	1.92073845101543e-09	0.0329	0.0872	0.0692	0.0692	TRUE	0.2803
CNAG_01873	3	3	6	1	0	1	3	3	6	1	0	1	2.33	4	1	0.167	-2.585	-1.422	0.154907906282716	0.169579196972621	0	2.1563	1.5051	1.5051	TRUE	0.3233
CNAG_01874	2515	1585	1508	662	573	499	2515	1585	1508	662	573	499	1223.67	1869	578	0.309	-1.693	-5.49	4.0205878424383e-08	7.88368722100228e-08	0.0532	0.0765	0.0674	0.0674	TRUE	1.1037
CNAG_01875	4264	3017	2700	859	721	664	4264	3017	2700	859	721	664	2037.5	3327	748	0.225	-2.153	-7.323	2.43019545818634e-13	1.17546004746023e-12	0.0386	0.0749	0.0615	0.0615	TRUE	0.6047
CNAG_01876	4190	2379	1927	569	522	511	4190	2379	1927	569	522	511	1683	2832	534	0.189	-2.407	-7.251	4.13016915468831e-13	1.90244868776171e-12	0.0894	0.0754	0.0783	0.0783	TRUE	0.587
CNAG_01877	10949	5566	6339	1214	1178	1075	10949	5566	6339	1214	1178	1075	4386.83	7618	1156	0.152	-2.721	-8.587	8.91145779929103e-18	1.0756951187513e-16	0.0742	0.0736	0.0718	0.0718	TRUE	1.1336
CNAG_01878	2657	1946	2303	513	413	367	2657	1946	2303	513	413	367	1366.5	2302	431	0.187	-2.417	-8.438	3.21943677431931e-17	3.40869759868831e-16	0.0249	0.0761	0.0578	0.0578	TRUE	0.098
CNAG_01879	1928	1333	1356	1019	920	829	1928	1333	1356	1019	920	829	1230.83	1539	923	0.6	-0.738	-2.572	0.0101102630136055	0.0119893172960506	0.028	0.0765	0.0585	0.0585	TRUE	0.5894
CNAG_01880	2233	1358	1533	558	446	425	2233	1358	1533	558	446	425	1092.17	1708	476	0.279	-1.842	-6.047	1.47233799255009e-09	3.55071804933793e-09	0.046	0.077	0.0655	0.0655	TRUE	0.6808
CNAG_01881	7215	3347	3587	1161	1047	1102	7215	3347	3587	1161	1047	1102	2909.83	4716	1103	0.234	-2.096	-6.227	4.76373200066972e-10	1.24792275122369e-09	0.1061	0.0742	0.0811	0.0811	TRUE	2.6175
CNAG_01882	702	382	496	136	106	98	702	382	496	136	106	98	320	527	113	0.215	-2.216	-6.507	7.64685795606063e-11	2.29439440127196e-10	0.0594	0.0877	0.0782	0.0782	TRUE	0.1613
CNAG_01883	102	56	121	316	246	200	102	56	121	316	246	200	173.5	93	254	2.731	1.45	3.813	0.000137150538632693	0.000184895221190371	0.0883	0.1005	0.0968	0.0968	TRUE	0.4
CNAG_01884	138061	71276	73298	7219	7026	6834	138061	71276	73298	7219	7026	6834	50619	94212	7026	0.075	-3.745	-11.782	4.85631469804983e-32	4.32257552028294e-30	0.0816	0.0726	0.0727	0.0727	TRUE	2.0304
CNAG_01885	1226	673	789	237	221	210	1226	673	789	237	221	210	559.33	896	223	0.249	-2.009	-6.283	3.31318678442396e-10	8.90141106091488e-10	0.0506	0.0812	0.0708	0.0708	TRUE	0.5842
CNAG_01886	880	692	736	370	322	226	880	692	736	370	322	226	537.67	769	306	0.398	-1.33	-4.336	1.45353005011867e-05	2.1549722520052e-05	0.0334	0.0816	0.0655	0.0655	TRUE	0.5924
CNAG_01889	1420	699	633	414	382	352	1420	699	633	414	382	352	650	917	383	0.417	-1.261	-3.58	0.00034336777449374	0.000448598696747914	0.1032	0.08	0.0876	0.0876	TRUE	2.7403
CNAG_01890	99393	51087	50801	8331	7898	6200	99393	51087	50801	8331	7898	6200	37285	67094	7476	0.111	-3.166	-9.613	7.04107417778188e-22	1.74947565701967e-20	0.0981	0.0726	0.0781	0.0781	TRUE	2.1719
CNAG_01891	939	462	537	134	139	118	939	462	537	134	139	118	388.17	646	130	0.202	-2.309	-6.66	2.74162049565355e-11	8.94772403375328e-11	0.0755	0.085	0.082	0.082	TRUE	1.0268
CNAG_01892	10163	2881	3192	1098	1233	1018	10163	2881	3192	1098	1233	1018	3264.17	5412	1116	0.206	-2.277	-5.412	6.2403259072363e-08	1.19270462595353e-07	0.2532	0.074	0.1271	0.1271	TRUE	7.1916
CNAG_01893	7913	4088	3372	1636	1491	1355	7913	4088	3372	1636	1491	1355	3309.17	5124	1494	0.292	-1.778	-5.175	2.28012581887718e-07	4.07216594305243e-07	0.1173	0.074	0.0847	0.0847	TRUE	1.1642
CNAG_01894	3880	2381	2785	672	567	518	3880	2381	2785	672	567	518	1800.5	3015	586	0.194	-2.364	-7.952	1.83138661161854e-15	1.34935931297609e-14	0.0406	0.0752	0.0627	0.0627	TRUE	0.3009
CNAG_01895	1283	322	448	257	267	222	1283	322	448	257	267	222	466.5	684	249	0.363	-1.46	-3.327	0.000878626014719488	0.00111890869962781	0.262	0.0829	0.1362	0.1362	TRUE	1.9373
CNAG_01896	59018	42758	34928	11320	10913	9553	59018	42758	34928	11320	10913	9553	28081.67	45568	10595	0.233	-2.105	-7.256	3.98238209429685e-13	1.84310382719055e-12	0.0401	0.0727	0.0606	0.0606	TRUE	0.206
CNAG_01897	6648	4323	4716	1490	1220	1070	6648	4323	4716	1490	1220	1070	3244.5	5229	1260	0.241	-2.053	-6.978	2.98743954951324e-12	1.16219934017635e-11	0.0419	0.074	0.0619	0.0619	TRUE	0.6871
CNAG_01898	1852	963	1218	288	263	251	1852	963	1218	288	263	251	805.83	1344	267	0.199	-2.33	-7.286	3.19849698920894e-13	1.50903447696012e-12	0.0571	0.0785	0.0715	0.0715	TRUE	0.2624
CNAG_01899	2901	2837	3295	446	328	290	2901	2837	3295	446	328	290	1682.83	3011	355	0.118	-3.086	-10.757	5.52037831823256e-27	3.03086577342962e-25	0.0273	0.0754	0.0577	0.0577	TRUE	0.5808
CNAG_01900	2930	1864	1666	762	574	570	2930	1864	1666	762	574	570	1394.33	2153	635	0.295	-1.761	-5.6	2.14684885947636e-08	4.34063491320609e-08	0.0632	0.076	0.0703	0.0703	TRUE	1.1932
CNAG_01902	6314	3649	3613	1376	1173	896	6314	3649	3613	1376	1173	896	2836.83	4525	1148	0.254	-1.978	-6.132	8.67684380612377e-10	2.17256170033434e-09	0.0798	0.0742	0.0745	0.0745	TRUE	1.4566
CNAG_01903	2304	1429	1689	295	247	214	2304	1429	1689	295	247	214	1029.67	1807	252	0.139	-2.842	-9.318	1.18624434527413e-20	2.41073179182874e-19	0.0406	0.0772	0.0648	0.0648	TRUE	0.2184
CNAG_01904	1268	895	1095	371	286	285	1268	895	1095	371	286	285	700	1086	314	0.289	-1.79	-6.099	1.06673063302621e-09	2.63700150676921e-09	0.0241	0.0795	0.06	0.06	TRUE	0.0978
CNAG_01905	8302	5040	4287	2543	2162	1852	8302	5040	4287	2543	2162	1852	4031	5876	2186	0.372	-1.427	-4.462	8.13757878550622e-06	1.23524272846658e-05	0.078	0.0737	0.0734	0.0734	TRUE	0.8986
CNAG_01906	809	521	631	362	268	233	809	521	631	362	268	233	470.67	654	288	0.44	-1.184	-3.716	0.000202154528000822	0.000268802348951092	0.0479	0.0828	0.0707	0.0707	TRUE	0.222
CNAG_01907	3376	1963	2328	178	132	131	3376	1963	2328	178	132	131	1351.33	2556	147	0.058	-4.12	-13.019	9.57342500403306e-39	2.10244765895023e-36	0.0525	0.0761	0.0686	0.0686	TRUE	0.2602
CNAG_01908	859	630	779	249	201	212	859	630	779	249	201	212	488.33	756	221	0.292	-1.777	-6.068	1.29755134854594e-09	3.15603057552725e-09	0.0168	0.0825	0.0589	0.0589	TRUE	0.1928
CNAG_01909	2148	351	356	91	60	67	2148	351	356	91	60	67	512.17	952	73	0.076	-3.711	-4.256	2.07841986673493e-05	3.04233120892956e-05	0.5405	0.082	0.2079	0.5405	TRUE	14.4361
CNAG_01910	1800	719	911	253	220	245	1800	719	911	253	220	245	691.33	1143	239	0.209	-2.256	-6.226	4.79531113300876e-10	1.25370499975129e-09	0.1184	0.0795	0.0921	0.0921	TRUE	0.789
CNAG_01911	3098	2131	1709	624	588	523	3098	2131	1709	624	588	523	1445.5	2313	578	0.25	-2	-6.526	6.76925603531162e-11	2.05370298967921e-10	0.0497	0.0759	0.0666	0.0666	TRUE	0.2491
CNAG_01912	21010	12474	9958	3510	3574	3572	21010	12474	9958	3510	3574	3572	9016.33	14481	3552	0.245	-2.027	-6.34	2.29153157364321e-10	6.31353579658558e-10	0.0798	0.0731	0.0735	0.0735	TRUE	0.4801
CNAG_01913	754	333	341	446	384	346	754	333	341	446	384	346	434	476	392	0.824	-0.28	-0.763	0.445586843555436	0.466485503756022	0.1184	0.0837	0.0949	0.0949	TRUE	3.0382
CNAG_01914	3171	1449	1474	722	679	714	3171	1449	1474	722	679	714	1368.17	2031	705	0.347	-1.527	-4.411	1.02729220713702e-05	1.5466177236154e-05	0.1044	0.0761	0.0854	0.0854	TRUE	2.9151
CNAG_01915	13897	8219	7511	3994	3384	3762	13897	8219	7511	3994	3384	3762	6794.5	9876	3713	0.376	-1.411	-4.561	5.08817834089262e-06	7.84960755603828e-06	0.066	0.0732	0.0688	0.0688	TRUE	1.5505
CNAG_01916	2703	1432	1508	396	363	329	2703	1432	1508	396	363	329	1121.83	1881	363	0.193	-2.375	-7.328	2.34428877224638e-13	1.13999414010381e-12	0.0736	0.0768	0.0741	0.0741	TRUE	1.7669
CNAG_01917	349	142	205	83	65	61	349	142	205	83	65	61	150.83	232	70	0.3	-1.736	-4.319	1.56527778332577e-05	2.3145984250395e-05	0.1119	0.1047	0.107	0.107	TRUE	0.2697
CNAG_01918	3589	1864	1616	437	405	352	3589	1864	1616	437	405	352	1377.17	2356	398	0.169	-2.566	-7.464	8.40026959935395e-14	4.50307365609462e-13	0.1076	0.076	0.0837	0.0837	TRUE	1.5584
CNAG_01919	3736	1845	1767	1504	1436	1336	3736	1845	1767	1504	1436	1336	1937.33	2449	1425	0.582	-0.781	-2.321	0.0202773839044593	0.023638429729719	0.0932	0.075	0.0811	0.0811	TRUE	2.5609
CNAG_01920	42857	31697	33416	10132	7947	8098	42857	31697	33416	10132	7947	8098	22357.83	35990	8726	0.242	-2.044	-7.461	8.61426866340861e-14	4.61052995758536e-13	0.0236	0.0727	0.054	0.054	TRUE	0.3411
CNAG_01921	344	118	138	69	70	81	344	118	138	69	70	81	136.67	200	73	0.367	-1.447	-3.308	0.000939219895307281	0.00119384037476698	0.1738	0.1081	0.1287	0.1287	TRUE	4.32
CNAG_01922	3636	2317	2024	488	411	335	3636	2317	2024	488	411	335	1535.17	2659	411	0.155	-2.693	-8.435	3.3091606296508e-17	3.49283187080041e-16	0.0673	0.0757	0.072	0.072	TRUE	0.6838
CNAG_01923	5224	3612	3555	853	720	686	5224	3612	3555	853	720	686	2441.67	4130	753	0.182	-2.456	-8.547	1.2597837058732e-17	1.46608674693757e-16	0.032	0.0745	0.0587	0.0587	TRUE	0.6534
CNAG_01924	6703	4500	3439	1198	954	1011	6703	4500	3439	1198	954	1011	2967.5	4881	1054	0.216	-2.211	-7.046	1.83872556110179e-12	7.48686819376851e-12	0.0646	0.0742	0.0704	0.0704	TRUE	0.2006
CNAG_01925	3086	2390	1516	675	680	614	3086	2390	1516	675	680	614	1493.5	2331	656	0.282	-1.828	-5.774	7.75078912862539e-09	1.67409176356858e-08	0.0627	0.0758	0.0713	0.0713	TRUE	0.1035
CNAG_01926	1143	594	608	195	210	181	1143	594	608	195	210	181	488.5	782	195	0.25	-2.001	-5.894	3.77982386678382e-09	8.58913247165029e-09	0.0781	0.0825	0.0798	0.0798	TRUE	1.9412
CNAG_01927	1076	505	747	331	313	301	1076	505	747	331	313	301	545.5	776	315	0.406	-1.301	-3.91	9.21778039366299e-05	0.000126317731320567	0.0698	0.0814	0.0775	0.0775	TRUE	0.1398
CNAG_01928	3428	2210	2192	702	657	593	3428	2210	2192	702	657	593	1630.33	2610	651	0.249	-2.004	-6.79	1.12434360514395e-11	3.93751608221194e-11	0.0389	0.0755	0.0618	0.0618	TRUE	0.9121
CNAG_01929	306	232	334	282	205	162	306	232	334	282	205	162	253.5	291	216	0.744	-0.426	-1.262	0.207059253314575	0.224468056777966	0.0499	0.0917	0.0782	0.0782	TRUE	0.5819
CNAG_01930	2245	1576	1423	820	622	500	2245	1576	1423	820	622	500	1197.67	1748	647	0.37	-1.433	-4.552	5.31293034325588e-06	8.18150413410676e-06	0.0608	0.0766	0.0704	0.0704	TRUE	0.7472
CNAG_01931	32	18	31	22	13	11	32	18	31	22	13	11	21.17	27	15	0.568	-0.816	-1.303	0.192651927701946	0.209316042737767	0.0621	0.3022	0.2318	0.2318	TRUE	0.6737
CNAG_01933	8	6	4	0	0	0	8	6	4	0	0	0	3	6	0	0.031	-5.028	-2.69	0.00714906461530713	0.00856428504328893	0	1.6932	1.4345	1.4345	TRUE	0.0624
CNAG_01934	126	68	71	117	95	84	126	68	71	117	95	84	93.5	88	99	1.117	0.16	0.397	0.691067231912777	0.707699415592988	0.065	0.1245	0.1055	0.1055	TRUE	1.3286
CNAG_01936	174	102	89	55	52	42	174	102	89	55	52	42	85.67	122	50	0.408	-1.293	-3.117	0.00182521988508955	0.00226919228957079	0.0692	0.1293	0.1097	0.1097	TRUE	1.4389
CNAG_01937	200	131	197	103	99	62	200	131	197	103	99	62	132	176	88	0.5	-1	-2.682	0.00731876741667019	0.00876141525807818	0.0539	0.1093	0.0917	0.0917	TRUE	0.6373
CNAG_01938	8456	5260	4900	1990	1678	1508	8456	5260	4900	1990	1678	1508	3965.33	6205	1725	0.278	-1.847	-6.03	1.63740107856455e-09	3.9251501911505e-09	0.0592	0.0737	0.0672	0.0672	TRUE	1.2283
CNAG_01939	2603	302	223	954	973	953	2603	302	223	954	973	953	1001.33	1043	960	0.921	-0.119	-0.114	NA	NA	0.7858	0.0774	0.2633	0.7858	TRUE	20.5036
CNAG_01940	557	346	512	358	292	249	557	346	512	358	292	249	385.67	472	300	0.635	-0.654	-2.045	0.040894935343771	0.0466196784695902	0.0444	0.0851	0.0711	0.0711	TRUE	0.632
CNAG_01941	3067	1649	1777	740	610	526	3067	1649	1777	740	610	526	1394.83	2164	625	0.289	-1.791	-5.512	3.55641509150581e-08	7.01799244723812e-08	0.079	0.076	0.0751	0.0751	TRUE	1.6121
CNAG_01942	1890	1115	1176	879	661	760	1890	1115	1176	879	661	760	1080.17	1394	767	0.55	-0.862	-2.773	0.00555710246109668	0.00670912458860546	0.0564	0.077	0.0687	0.0687	TRUE	1.1681
CNAG_01943	4601	2285	2780	672	627	582	4601	2285	2780	672	627	582	1924.5	3222	627	0.195	-2.361	-7.369	1.72060322389552e-13	8.6769383320598e-13	0.0728	0.075	0.0731	0.0731	TRUE	0.5098
CNAG_01944	50	13	12	2	6	3	50	13	12	2	6	3	14.33	25	4	0.147	-2.769	-3.108	0.00188427399131756	0.00234004694142466	0.4258	0.4117	0.4159	0.4159	TRUE	4.6875
CNAG_01945	1297	649	550	216	165	146	1297	649	550	216	165	146	503.83	832	176	0.211	-2.244	-6.04	1.54417758568053e-09	3.71475653827316e-09	0.1255	0.0822	0.096	0.096	TRUE	1.5021
CNAG_01946	3785	1791	1474	826	667	601	3785	1791	1474	826	667	601	1524	2350	698	0.297	-1.751	-4.779	1.76461245584614e-06	2.85017357043904e-06	0.1391	0.0757	0.0959	0.0959	TRUE	1.5884
CNAG_01947	901	473	391	129	100	95	901	473	391	129	100	95	348.17	588	108	0.184	-2.446	-6.566	5.1777368366472e-11	1.60446210213446e-10	0.1146	0.0865	0.0945	0.0945	TRUE	0.9458
CNAG_01948	3370	2045	2149	705	612	544	3370	2045	2149	705	612	544	1570.83	2521	620	0.246	-2.023	-6.653	2.86788777895942e-11	9.31960859148245e-11	0.0497	0.0756	0.0656	0.0656	TRUE	1.0517
CNAG_01949	1428	820	850	211	198	176	1428	820	850	211	198	176	613.83	1033	195	0.189	-2.405	-7.478	7.53094365610725e-14	4.07556950801098e-13	0.057	0.0804	0.0715	0.0715	TRUE	1.3415
CNAG_01950	1693	895	1286	663	555	495	1693	895	1286	663	555	495	931.17	1291	571	0.442	-1.177	-3.707	0.00020941853095149	0.000278352471440402	0.057	0.0777	0.0714	0.0714	TRUE	0.101
CNAG_01951	74564	41966	42873	3835	3393	3296	74564	41966	42873	3835	3393	3296	28321.17	53134	3508	0.066	-3.921	-12.777	2.20285835581149e-37	3.65781943569868e-35	0.0642	0.0727	0.0677	0.0677	TRUE	1.5242
CNAG_01952	728	546	422	436	393	421	728	546	422	436	393	421	491	565	417	0.737	-0.44	-1.429	0.153035433201897	0.167556325062482	0.0353	0.0824	0.0663	0.0663	TRUE	0.2391
CNAG_01953	155	119	212	102	100	79	155	119	212	102	100	79	127.83	162	94	0.578	-0.79	-2.15	0.0315254221299336	0.036235872676108	0.0454	0.1105	0.0889	0.0889	TRUE	0.2231
CNAG_01954	266	188	117	44	43	38	266	188	117	44	43	38	116	190	42	0.219	-2.192	-5.387	7.17566146477222e-08	1.36229512694281e-07	0.0845	0.1144	0.1047	0.1047	TRUE	0.0779
CNAG_01955	96	25	46	2	5	3	96	25	46	2	5	3	29.5	56	3	0.06	-4.062	-5.378	7.53806533987034e-08	1.42632431444795e-07	0.2917	0.2373	0.2521	0.2521	TRUE	0.1934
CNAG_01956	743	381	504	314	256	237	743	381	504	314	256	237	405.83	543	269	0.496	-1.012	-3.026	0.0024763682355108	0.00305640227472037	0.0645	0.0845	0.0779	0.0779	TRUE	0.2736
CNAG_01957	8286	4064	4049	999	894	913	8286	4064	4049	999	894	913	3200.83	5466	935	0.171	-2.547	-7.642	2.1469615229145e-14	1.29464251975216e-13	0.1006	0.074	0.0794	0.0794	TRUE	2.4831
CNAG_01958	6850	3326	3439	1003	979	977	6850	3326	3439	1003	979	977	2762.33	4538	986	0.217	-2.202	-6.649	2.94249719428115e-11	9.52568754097292e-11	0.0966	0.0743	0.0784	0.0784	TRUE	2.419
CNAG_01959	1851	1417	1577	208	177	161	1851	1417	1577	208	177	161	898.5	1615	182	0.113	-3.15	-11.042	2.38931524435352e-28	1.41447462465728e-26	0.0153	0.0779	0.0556	0.0556	TRUE	0.1247
CNAG_01960	235	156	168	74	67	49	235	156	168	74	67	49	124.83	186	63	0.34	-1.557	-4.218	2.46014098801723e-05	3.57571303296783e-05	0.0375	0.1115	0.0876	0.0876	TRUE	0.5639
CNAG_01961	20614	12645	12522	3591	3124	2585	20614	12645	12522	3591	3124	2585	9180.17	15260	3100	0.203	-2.299	-7.541	4.65412161834044e-14	2.62512510171183e-13	0.0591	0.073	0.0668	0.0668	TRUE	1.152
CNAG_01962	2826	693	856	355	353	369	2826	693	856	355	353	369	908.67	1458	359	0.246	-2.022	-4.57	4.88152805979015e-06	7.551339020916e-06	0.2879	0.0779	0.1394	0.1394	TRUE	5.0563
CNAG_01963	370	233	334	506	366	297	370	233	334	506	366	297	351	312	390	1.248	0.319	0.954	0.340257411417702	0.360877466417154	0.0589	0.0864	0.0778	0.0778	TRUE	0.4255
CNAG_01964	1053	632	621	415	421	387	1053	632	621	415	421	387	588.17	769	408	0.53	-0.915	-2.919	0.00351387966673767	0.00430105946982202	0.0495	0.0808	0.0689	0.0689	TRUE	1.2424
CNAG_01965	119	85	87	31	25	16	119	85	87	31	25	16	60.5	97	24	0.247	-2.015	-4.475	7.65843378943278e-06	1.16484846377253e-05	0.0354	0.1529	0.1202	0.1202	TRUE	0.5102
CNAG_01969	392	242	328	179	146	136	392	242	328	179	146	136	237.17	321	154	0.479	-1.061	-3.222	0.00127511917294265	0.0016043266178883	0.0358	0.093	0.0734	0.0734	TRUE	0.1531
CNAG_01970	9888	4581	4267	1318	1183	972	9888	4581	4267	1318	1183	972	3701.5	6245	1158	0.185	-2.432	-6.865	6.64356417134094e-12	2.42257015953343e-11	0.1385	0.0738	0.0899	0.0899	TRUE	3.1766
CNAG_01971	6	4	2	1	0	0	6	4	2	1	0	0	2.17	4	0	0.09	-3.481	-1.733	0.0831394365239685	0.0928651819286592	0	2.3166	1.7834	1.7834	TRUE	0.2958
CNAG_01972	2807	1912	1674	1376	1182	1101	2807	1912	1674	1376	1182	1101	1675.33	2131	1220	0.572	-0.805	-2.691	0.00712735857657926	0.00854128801079944	0.045	0.0754	0.0639	0.0639	TRUE	0.9194
CNAG_01973	6307	4259	3878	1592	1375	1299	6307	4259	3878	1592	1375	1299	3118.33	4815	1422	0.295	-1.76	-5.99	2.09551925428951e-09	4.9484200774204e-09	0.0418	0.0741	0.0617	0.0617	TRUE	0.896
CNAG_01974	1307	260	485	161	137	168	1307	260	485	161	137	168	419.67	684	155	0.227	-2.139	-4.61	4.01921684810441e-06	6.26294994321237e-06	0.3242	0.0841	0.1511	0.1511	TRUE	0.5314
CNAG_01975	1219	817	854	297	260	245	1219	817	854	297	260	245	615.33	963	267	0.278	-1.849	-6.185	6.19670671923721e-10	1.58956968140795e-09	0.028	0.0804	0.062	0.062	TRUE	0.6436
CNAG_01976	54441	21379	22812	1727	1783	1978	54441	21379	22812	1727	1783	1978	17353.33	32877	1829	0.056	-4.168	-11.452	2.30900959129724e-30	1.74663747750574e-28	0.1637	0.0728	0.0952	0.0952	TRUE	4.0299
CNAG_01977	39	40	43	52	40	30	39	40	43	52	40	30	40.67	41	41	1	0	0	0.999998990031679	0.999999999999976	0.0136	0.1921	0.137	0.137	TRUE	0.2361
CNAG_01978	745	339	456	229	186	185	745	339	456	229	186	185	356.67	513	200	0.39	-1.36	-3.866	0.000110683588482429	0.000150706774077675	0.0853	0.0861	0.0857	0.0857	TRUE	0.3493
CNAG_01979	1020	781	938	344	278	233	1020	781	938	344	278	233	599	913	285	0.312	-1.68	-5.663	1.4898926600708e-08	3.09432252280721e-08	0.0246	0.0806	0.0611	0.0611	TRUE	0.3694
CNAG_01980	13	2	5	0	1	0	13	2	5	0	1	0	3.5	7	0	0.054	-4.218	-2.337	0.0194640819205816	0.0227175500969174	0.6358	1.4617	1.2735	1.2735	TRUE	0.3005
CNAG_01981	11146	5417	5236	1395	1320	1181	11146	5417	5236	1395	1320	1181	4282.5	7266	1299	0.179	-2.484	-7.356	1.88883713619792e-13	9.4414120581758e-13	0.1098	0.0736	0.0817	0.0817	TRUE	2.6634
CNAG_01982	854	373	542	434	389	287	854	373	542	434	389	287	479.83	590	370	0.627	-0.672	-1.885	0.059455566236815	0.0670854899270758	0.103	0.0826	0.0895	0.0895	TRUE	0.2982
CNAG_01983	2588	1705	1677	800	621	532	2588	1705	1677	800	621	532	1320.5	1990	651	0.327	-1.612	-5.223	1.75900169822578e-07	3.18491584083009e-07	0.0543	0.0762	0.0676	0.0676	TRUE	0.8361
CNAG_01984	113654	52589	50528	23876	21057	19949	113654	52589	50528	23876	21057	19949	46942.17	72257	21627	0.299	-1.74	-5.049	4.43558637762555e-07	7.6410607436424e-07	0.1275	0.0726	0.0856	0.0856	TRUE	3.0761
CNAG_01985	16357	9295	8495	6778	5926	4769	16357	9295	8495	6778	5926	4769	8603.33	11382	5824	0.512	-0.967	-2.985	0.00283497563460761	0.00348321857433832	0.087	0.0731	0.0754	0.0754	TRUE	1.7868
CNAG_01986	5826	3812	3292	1120	869	792	5826	3812	3292	1120	869	792	2618.5	4310	927	0.215	-2.217	-7.098	1.26892177359994e-12	5.32274764921033e-12	0.0643	0.0744	0.0697	0.0697	TRUE	0.5778
CNAG_01987	5067	2370	2098	696	611	660	5067	2370	2098	696	611	660	1917	3178	656	0.206	-2.277	-6.425	1.31766567529402e-10	3.78988927646883e-10	0.12	0.075	0.0896	0.0896	TRUE	3.2405
CNAG_01988	7065	5055	3812	1206	1199	1003	7065	5055	3812	1206	1199	1003	3223.33	5311	1136	0.214	-2.225	-7.297	2.94415088100847e-13	1.40460961442927e-12	0.0521	0.074	0.0665	0.0665	TRUE	0.1349
CNAG_01989	420	208	292	146	116	106	420	208	292	146	116	106	214.67	307	123	0.4	-1.322	-3.68	0.000233303591231701	0.000308953676153554	0.0714	0.0952	0.0873	0.0873	TRUE	0.1647
CNAG_01990	115064	65129	86064	5271	4742	4475	115064	65129	86064	5271	4742	4475	46790.83	88752	4829	0.054	-4.2	-14.285	2.69768434225297e-46	2.04064833356202e-43	0.0433	0.0726	0.0622	0.0622	TRUE	0.0807
CNAG_01991	24825	9387	9292	4392	4208	4382	24825	9387	9292	4392	4208	4382	9414.33	14501	4327	0.298	-1.745	-4.643	3.44149823329703e-06	5.40228728897537e-06	0.1901	0.073	0.1016	0.1016	TRUE	4.7433
CNAG_01992	162	90	111	142	115	101	162	90	111	142	115	101	120.17	121	119	0.986	-0.02	-0.053	0.957422566749465	0.960526500800229	0.0515	0.113	0.0929	0.0929	TRUE	0.6917
CNAG_01993	179	84	213	253	182	174	179	84	213	253	182	174	180.83	159	203	1.279	0.355	0.903	0.366318172000047	0.387250638971479	0.1205	0.0994	0.106	0.106	TRUE	1.1393
CNAG_01994	153	75	109	172	163	116	153	75	109	172	163	116	131.33	112	150	1.338	0.42	1.097	0.272830244088451	0.292094401911335	0.0738	0.1095	0.0981	0.0981	TRUE	0.3561
CNAG_01995	93	26	24	6	3	6	93	26	24	6	3	6	26.33	48	5	0.105	-3.253	-4.38	1.18927387417317e-05	1.77712391030968e-05	0.3585	0.2572	0.2871	0.2871	TRUE	5.5624
CNAG_01996	961	844	828	405	359	308	961	844	828	405	359	308	617.5	878	357	0.407	-1.296	-4.619	3.85765280621894e-06	6.01807981318482e-06	0.0097	0.0804	0.0548	0.0548	TRUE	0.167
CNAG_01997	2636	1247	1486	357	347	327	2636	1247	1486	357	347	327	1066.67	1790	344	0.192	-2.381	-7.155	8.34881496022797e-13	3.65522393885736e-12	0.0845	0.0771	0.078	0.078	TRUE	0.8219
CNAG_01999	1300	524	605	186	167	163	1300	524	605	186	167	163	490.83	810	172	0.212	-2.235	-6.001	1.96195545007781e-09	4.65076347636829e-09	0.126	0.0824	0.0964	0.0964	TRUE	2.5118
CNAG_02000	7162	3265	3391	568	557	461	7162	3265	3391	568	557	461	2567.33	4606	529	0.115	-3.123	-9.01	2.05499126052773e-19	3.37117602449946e-18	0.1202	0.0744	0.0855	0.0855	TRUE	2.8714
CNAG_02001	3998	2171	1890	1154	1081	975	3998	2171	1890	1154	1081	975	1878.17	2686	1070	0.398	-1.328	-4.008	6.11549553852991e-05	8.53161754637533e-05	0.0933	0.0751	0.0785	0.0785	TRUE	1.9648
CNAG_02002	6155	2256	3225	893	828	667	6155	2256	3225	893	828	667	2337.33	3879	796	0.205	-2.285	-6.267	3.68706748618709e-10	9.80912678622966e-10	0.1465	0.0746	0.095	0.095	TRUE	0.3686
CNAG_02004	8620	4113	4344	2177	1912	1740	8620	4113	4344	2177	1912	1740	3817.67	5692	1943	0.341	-1.551	-4.628	3.69346495957318e-06	5.77915638813473e-06	0.1053	0.0738	0.0806	0.0806	TRUE	2.4691
CNAG_02005	211	61	119	28	27	23	211	61	119	28	27	23	78.17	130	26	0.199	-2.326	-4.744	2.09332118918446e-06	3.35562294701385e-06	0.1842	0.1347	0.1501	0.1501	TRUE	0.1285
CNAG_02006	4818	2264	2225	472	424	388	4818	2264	2225	472	424	388	1765.17	3102	428	0.138	-2.858	-8.238	1.74565485870517e-16	1.59095291540359e-15	0.1061	0.0753	0.0854	0.0854	TRUE	2.8443
CNAG_02007	20974	9515	10741	2311	2235	2031	20974	9515	10741	2311	2235	2031	7967.83	13743	2192	0.16	-2.648	-7.904	2.69270434738237e-15	1.93578998912135e-14	0.1066	0.0731	0.0806	0.0806	TRUE	2.1515
CNAG_02008	9829	4816	5384	11753	10237	7471	9829	4816	5384	11753	10237	7471	8248.33	6676	9820	1.471	0.557	1.647	0.0996575357036864	0.11069807522772	0.1088	0.0731	0.0823	0.0823	TRUE	1.2129
CNAG_02009	2719	1458	1345	450	425	389	2719	1458	1345	450	425	389	1131	1841	421	0.229	-2.127	-6.415	1.40600817058268e-10	4.01851537587192e-10	0.0863	0.0768	0.0778	0.0778	TRUE	2.1061
CNAG_02010	586	414	435	188	163	133	586	414	435	188	163	133	319.83	478	161	0.337	-1.568	-4.969	6.74563214445126e-07	1.14211051080388e-06	0.0294	0.0877	0.0676	0.0676	TRUE	0.4514
CNAG_02011	714	440	507	322	277	198	714	440	507	322	277	198	409.67	554	266	0.48	-1.059	-3.214	0.00131048961581863	0.001648219712635	0.057	0.0844	0.0755	0.0755	TRUE	0.5831
CNAG_02012	1987	1276	1237	478	405	346	1987	1276	1237	478	405	346	954.83	1500	410	0.273	-1.872	-6.051	1.4408737796942e-09	3.48100379423639e-09	0.0503	0.0776	0.0675	0.0675	TRUE	0.972
CNAG_02013	1257	695	875	384	336	342	1257	695	875	384	336	342	648.17	942	354	0.376	-1.412	-4.52	6.18142199576703e-06	9.46964917803375e-06	0.0462	0.08	0.0684	0.0684	TRUE	0.2666
CNAG_02016	15	9	12	12	9	6	15	9	12	12	9	6	10.5	12	9	0.75	-0.415	-0.514	0.607554517205498	0.626037710479042	0	0.5356	0.3735	0.3735	TRUE	0.2284
CNAG_02018	115	134	150	66	53	40	115	134	150	66	53	40	93	133	53	0.398	-1.327	-3.457	0.000545267475199825	0.000704131443695069	0.0208	0.1248	0.093	0.093	TRUE	0.3294
CNAG_02020	2982	1627	1849	552	491	404	2982	1627	1849	552	491	404	1317.5	2153	482	0.224	-2.158	-6.766	1.32679507068168e-11	4.59451721322525e-11	0.067	0.0762	0.0721	0.0721	TRUE	0.9659
CNAG_02021	2306	1752	2241	430	343	330	2306	1752	2241	430	343	330	1233.67	2100	368	0.175	-2.514	-8.89	6.12578455762777e-19	9.12567642633039e-18	0.0189	0.0765	0.056	0.056	TRUE	0.254
CNAG_02022	4283	2883	3104	660	532	504	4283	2883	3104	660	532	504	1994.33	3423	565	0.165	-2.598	-8.95	3.56215842509615e-19	5.60073315428513e-18	0.0334	0.0749	0.0597	0.0597	TRUE	0.5869
CNAG_02023	548	366	373	260	248	246	548	366	373	260	248	246	340.17	429	251	0.586	-0.771	-2.507	0.0121698703104008	0.0143641603802373	0.0246	0.0868	0.0651	0.0651	TRUE	0.6816
CNAG_02024	1864	1026	1169	307	275	245	1864	1026	1169	307	275	245	814.33	1353	276	0.204	-2.295	-7.201	5.97214483145112e-13	2.68195000082581e-12	0.0579	0.0785	0.071	0.071	TRUE	0.857
CNAG_02025	1776	905	1219	367	304	283	1776	905	1219	367	304	283	809	1300	318	0.245	-2.031	-6.259	3.87423484969376e-10	1.02829593983295e-09	0.0641	0.0785	0.074	0.074	TRUE	0.1638
CNAG_02026	313	202	194	188	168	183	313	202	194	188	168	183	208	236	180	0.76	-0.395	-1.189	0.234478192457091	0.252503564417569	0.0339	0.0959	0.0749	0.0749	TRUE	0.8922
CNAG_02027	1655	882	921	520	481	401	1655	882	921	520	481	401	810	1153	467	0.405	-1.302	-3.963	7.41450158791429e-05	0.000102534890941541	0.0721	0.0785	0.0764	0.0764	TRUE	1.7427
CNAG_02028	4826	2984	2943	788	638	525	4826	2984	2943	788	638	525	2117.33	3584	650	0.181	-2.462	-7.851	4.11174526947374e-15	2.8419047507185e-14	0.0642	0.0748	0.07	0.07	TRUE	1.1172
CNAG_02029	3785	1955	1642	548	484	476	3785	1955	1642	548	484	476	1481.67	2461	503	0.204	-2.291	-6.64	3.13962871293639e-11	1.01014141198823e-10	0.1119	0.0758	0.0846	0.0846	TRUE	1.1967
CNAG_02030	53457	36611	28381	18972	14764	12116	53457	36611	28381	18972	14764	12116	27383.5	39483	15284	0.387	-1.369	-4.284	1.83215932607037e-05	2.69460805614324e-05	0.0779	0.0727	0.0736	0.0736	TRUE	0.2549
CNAG_02031	41	8	7	2	1	2	41	8	7	2	1	2	10.17	19	2	0.089	-3.485	-3.147	0.00164698755563549	0.00205398264861081	0.571	0.5508	0.557	0.557	TRUE	5.7367
CNAG_02032	2742	1767	1795	706	641	567	2742	1767	1795	706	641	567	1369.67	2101	638	0.304	-1.72	-5.798	6.7211481394389e-09	1.46800053042348e-08	0.0393	0.0761	0.0624	0.0624	TRUE	0.8612
CNAG_02033	1586	649	883	361	317	231	1586	649	883	361	317	231	671.17	1039	303	0.292	-1.778	-4.852	1.22469042554217e-06	2.01442194179538e-06	0.1307	0.0798	0.0947	0.0947	TRUE	0.4193
CNAG_02034	548	350	481	123	110	92	548	350	481	123	110	92	284	460	108	0.236	-2.085	-6.416	1.39555841170571e-10	3.99535814419365e-10	0.0335	0.0896	0.0704	0.0704	TRUE	0.1903
CNAG_02035	28453	12375	13107	4666	4473	3798	28453	12375	13107	4666	4473	3798	11145.33	17978	4312	0.24	-2.06	-5.909	3.45140994584853e-09	7.89821812145774e-09	0.1329	0.0729	0.0874	0.0874	TRUE	3.178
CNAG_02036	4074	1770	2000	619	501	449	4074	1770	2000	619	501	449	1568.83	2615	523	0.2	-2.322	-6.559	5.4238616640882e-11	1.67463266254478e-10	0.1175	0.0756	0.0892	0.0892	TRUE	2.6798
CNAG_02037	5051	1521	1984	686	764	626	5051	1521	1984	686	764	626	1772	2852	692	0.243	-2.043	-5.103	3.35174774706191e-07	5.86598937326413e-07	0.2047	0.0753	0.1147	0.1147	TRUE	1.6032
CNAG_02038	7928	3744	3742	1203	1183	1189	7928	3744	3742	1203	1183	1189	3164.83	5138	1192	0.232	-2.108	-6.235	4.51182093905692e-10	1.18871814833976e-09	0.1098	0.074	0.0819	0.0819	TRUE	2.751
CNAG_02039	1217	646	543	282	271	242	1217	646	543	282	271	242	533.5	802	265	0.33	-1.598	-4.555	5.25067492882441e-06	8.08929507025042e-06	0.0954	0.0816	0.0862	0.0862	TRUE	1.3315
CNAG_02040	230	45	77	45	50	37	230	45	77	45	50	37	80.67	117	44	0.375	-1.415	-2.63	0.00853195419896316	0.0101743815355651	0.334	0.1328	0.193	0.193	TRUE	1.0902
CNAG_02041	6646	4194	3946	1704	1346	1200	6646	4194	3946	1704	1346	1200	3172.67	4929	1417	0.287	-1.799	-5.821	5.84016217085834e-09	1.28922905509739e-08	0.0619	0.074	0.0684	0.0684	TRUE	1.1325
CNAG_02043	674	378	369	116	92	94	674	378	369	116	92	94	287.17	474	101	0.213	-2.234	-6.377	1.80993856692603e-10	5.06872141654974e-10	0.0668	0.0894	0.0825	0.0825	TRUE	1.5929
CNAG_02044	31	25	44	164	132	112	31	25	44	164	132	112	84.67	33	136	4.08	2.029	4.947	7.53590179431433e-07	1.26949860563208e-06	0.0365	0.1299	0.1025	0.1025	TRUE	0.2909
CNAG_02045	354	173	183	108	87	90	354	173	183	108	87	90	165.83	237	95	0.401	-1.317	-3.46	0.000540657971403165	0.000698311415160833	0.0885	0.1018	0.097	0.097	TRUE	2.0842
CNAG_02046	14862	8618	8425	3303	2979	2381	14862	8618	8425	3303	2979	2381	6761.33	10635	2888	0.272	-1.881	-5.982	2.20095622922897e-09	5.18301971933269e-09	0.0721	0.0732	0.071	0.071	TRUE	1.4776
CNAG_02047	4453	2383	1863	750	670	787	4453	2383	1863	750	670	787	1817.67	2900	736	0.254	-1.979	-5.729	1.0130844596262e-08	2.15063267886971e-08	0.1137	0.0752	0.0851	0.0851	TRUE	0.6453
CNAG_02048	2529	1152	1538	426	418	358	2529	1152	1538	426	418	358	1070.17	1740	401	0.23	-2.118	-6.328	2.48381697408266e-10	6.80202170537199e-10	0.0854	0.0771	0.0792	0.0792	TRUE	0.2913
CNAG_02049	269	99	95	1680	1623	1599	269	99	95	1680	1623	1599	894.17	154	1634	10.587	3.404	8.772	1.74965635272264e-18	2.41126729743638e-17	0.1708	0.0779	0.105	0.105	TRUE	4.4537
CNAG_02050	1228	778	841	485	433	378	1228	778	841	485	433	378	690.5	949	432	0.455	-1.135	-3.743	0.000181846625207259	0.000242795023418518	0.0381	0.0796	0.0646	0.0646	TRUE	0.7895
CNAG_02051	2281	1371	1421	197	173	162	2281	1371	1421	197	173	162	934.17	1691	177	0.105	-3.253	-10.417	2.07539568277593e-25	9.35714821744274e-24	0.0462	0.0777	0.0672	0.0672	TRUE	1.1246
CNAG_02052	72	15	34	11	5	7	72	15	34	11	5	7	24	40	8	0.19	-2.395	-3.352	0.000801871398228689	0.00102359410355235	0.3263	0.2751	0.2904	0.2904	TRUE	0.1832
CNAG_02053	69	34	37	6	11	7	69	34	37	6	11	7	27.33	47	8	0.171	-2.544	-4.084	4.4245507482673e-05	6.26504606784604e-05	0.1006	0.2504	0.2065	0.2065	TRUE	1.3982
CNAG_02054	2204	1234	1410	403	429	364	2204	1234	1410	403	429	364	1007.33	1616	399	0.247	-2.019	-6.497	8.20226004787638e-11	2.44809234572303e-10	0.0522	0.0773	0.068	0.068	TRUE	0.8021
CNAG_02055	3359	1368	1474	772	744	769	3359	1368	1474	772	744	769	1414.33	2067	762	0.368	-1.44	-3.993	6.53730306128071e-05	9.09212650484149e-05	0.1287	0.0759	0.0929	0.0929	TRUE	3.6191
CNAG_02056	1749	414	367	117	94	95	1749	414	367	117	94	95	472.67	843	102	0.121	-3.048	-4.159	3.1915265772173e-05	4.58975769702057e-05	0.3814	0.0828	0.1682	0.3814	TRUE	10.5009
CNAG_02057	2934	1482	1459	510	451	495	2934	1482	1459	510	451	495	1221.83	1958	485	0.248	-2.013	-6.019	1.75490595792183e-09	4.18913035116824e-09	0.0848	0.0765	0.0793	0.0793	TRUE	2.2977
CNAG_02058	1544	355	379	907	796	774	1544	355	379	907	796	774	792.5	759	826	1.087	0.121	0.174	0.861727980838722	0.870421972336798	0.3456	0.0786	0.155	0.3456	TRUE	9.6919
CNAG_02059	1640	1146	1379	1098	956	929	1640	1146	1379	1098	956	929	1191.33	1388	994	0.716	-0.482	-1.723	0.0848943135164121	0.0947476207245464	0.0187	0.0766	0.0554	0.0554	TRUE	0.1582
CNAG_02060	461	307	493	77	66	60	461	307	493	77	66	60	244	420	68	0.161	-2.635	-7.789	6.75663187137371e-15	4.45296706488986e-14	0.0377	0.0924	0.0739	0.0739	TRUE	0.6433
CNAG_02062	1366	771	759	375	333	312	1366	771	759	375	333	312	652.67	965	340	0.352	-1.505	-4.64	3.48086763005308e-06	5.45653852760796e-06	0.0661	0.08	0.0739	0.0739	TRUE	1.5743
CNAG_02063	7622	4799	3782	2330	1981	1752	7622	4799	3782	2330	1981	1752	3711	5401	2021	0.374	-1.418	-4.421	9.83391045392405e-06	1.48314715042789e-05	0.0777	0.0738	0.0738	0.0738	TRUE	0.4141
CNAG_02064	4619	3470	3220	1193	1067	1004	4619	3470	3220	1193	1067	1004	2428.83	3770	1088	0.289	-1.793	-6.445	1.15572665747247e-10	3.3510166456868e-10	0.0226	0.0745	0.0552	0.0552	TRUE	0.4728
CNAG_02065	2304	1252	1372	366	292	324	2304	1252	1372	366	292	324	985	1643	327	0.199	-2.327	-7.259	3.89124069054451e-13	1.80460263087378e-12	0.0651	0.0774	0.0722	0.0722	TRUE	1.4968
CNAG_02066	228	136	181	194	173	137	228	136	181	194	173	137	174.83	182	168	0.925	-0.113	-0.325	0.744844013959996	0.75945754785677	0.0422	0.1003	0.0809	0.0809	TRUE	0.1808
CNAG_02067	2364	1527	1977	817	670	655	2364	1527	1977	817	670	655	1335	1956	714	0.365	-1.454	-5.012	5.38711742440199e-07	9.20107762803029e-07	0.0294	0.0762	0.0597	0.0597	TRUE	0.1054
CNAG_02068	3409	1833	2275	651	582	479	3409	1833	2275	651	582	479	1538.17	2506	571	0.228	-2.134	-6.761	1.37321248173289e-11	4.73598306769883e-11	0.0625	0.0757	0.0708	0.0708	TRUE	0.2898
CNAG_02069	5407	2653	2407	404	293	417	5407	2653	2407	404	293	417	1930.17	3489	371	0.106	-3.232	-9.118	7.68697549015049e-20	1.3808160722149e-18	0.1286	0.075	0.0891	0.0891	TRUE	2.813
CNAG_02070	76175	37503	24154	14930	12448	13325	76175	37503	24154	14930	12448	13325	29755.83	45944	13568	0.295	-1.76	-4.673	2.97312881662733e-06	4.70284874154249e-06	0.1771	0.0727	0.1022	0.1022	TRUE	0.3955
CNAG_02071	8290	5412	4742	3884	3270	2360	8290	5412	4742	3884	3270	2360	4659.67	6148	3171	0.516	-0.955	-2.984	0.00284467937685242	0.00349451050119294	0.0759	0.0736	0.0736	0.0736	TRUE	1.0806
CNAG_02072	5323	3434	2903	1302	1106	1115	5323	3434	2903	1302	1106	1115	2530.5	3887	1174	0.302	-1.727	-5.626	1.84766230431311e-08	3.77744293326236e-08	0.0572	0.0744	0.0673	0.0673	TRUE	0.571
CNAG_02073	3252	1763	1481	662	615	629	3252	1763	1481	662	615	629	1400.33	2165	635	0.293	-1.769	-5.274	1.33406189965914e-07	2.4493779430635e-07	0.0958	0.076	0.0801	0.0801	TRUE	1.1451
CNAG_02074	4906	2818	2913	816	736	693	4906	2818	2913	816	736	693	2147	3546	748	0.211	-2.244	-7.296	2.96299232573898e-13	1.41260866622066e-12	0.0576	0.0748	0.0674	0.0674	TRUE	1.3703
CNAG_02075	1563	756	1015	301	282	259	1563	756	1015	301	282	259	696	1111	281	0.253	-1.985	-6.025	1.68937710361573e-09	4.04405039430940e-09	0.0682	0.0795	0.076	0.076	TRUE	0.2197
CNAG_02076	8757	5420	4914	1015	844	806	8757	5420	4914	1015	844	806	3626	6364	888	0.14	-2.841	-9.21	3.25028245527501e-20	6.11268589931278e-19	0.0607	0.0739	0.0679	0.0679	TRUE	1.3209
CNAG_02077	920	361	633	341	284	237	920	361	633	341	284	237	462.67	638	287	0.45	-1.151	-3.143	0.0016715352495391	0.0020834514791033	0.1174	0.083	0.0941	0.0941	TRUE	0.104
CNAG_02078	4036	2301	2277	995	877	708	4036	2301	2277	995	877	708	1865.67	2871	860	0.3	-1.739	-5.43	5.64940446362401e-08	1.08432888605448e-07	0.0746	0.0751	0.0732	0.0732	TRUE	1.5291
CNAG_02079	24429	11660	9174	2373	2396	2253	24429	11660	9174	2373	2396	2253	8714.17	15088	2341	0.155	-2.688	-7.505	6.13258148709878e-14	3.38061658009462e-13	0.1473	0.0731	0.0922	0.0922	TRUE	0.8661
CNAG_02080	2005	1194	1326	495	411	397	2005	1194	1326	495	411	397	971.33	1508	434	0.288	-1.796	-5.862	4.58465543094781e-09	1.02977018059692e-08	0.0468	0.0775	0.0662	0.0662	TRUE	0.9999
CNAG_02081	7620	5245	4996	1716	1588	1486	7620	5245	4996	1716	1588	1486	3775.17	5954	1597	0.268	-1.899	-6.68	2.39078829331804e-11	7.90120713636371e-11	0.0316	0.0738	0.0578	0.0578	TRUE	0.7313
CNAG_02082	231	161	282	151	117	132	231	161	282	151	117	132	179	225	133	0.593	-0.753	-2.174	0.0296791801836045	0.034200382310423	0.0425	0.0997	0.0804	0.0804	TRUE	0.1831
CNAG_02083	186	82	85	56	49	44	186	82	85	56	49	44	83.67	118	50	0.422	-1.244	-2.825	0.00472906825820268	0.00573894771868874	0.1124	0.1306	0.1255	0.1255	TRUE	2.6077
CNAG_02084	7305	4670	5183	941	768	650	7305	4670	5183	941	768	650	3252.83	5719	786	0.137	-2.863	-9.582	9.49853635065581e-22	2.293121825364e-20	0.0461	0.074	0.0636	0.0636	TRUE	0.5696
CNAG_02085	1524	898	983	334	303	250	1524	898	983	334	303	250	715.33	1135	296	0.26	-1.941	-6.154	7.5604581754051e-10	1.91724029444451e-09	0.0519	0.0793	0.0695	0.0695	TRUE	1.0775
CNAG_02086	3658	2653	3070	588	476	495	3658	2653	3070	588	476	495	1823.33	3127	520	0.166	-2.589	-9.329	1.0721138847831e-20	2.19847931554319e-19	0.018	0.0752	0.0544	0.0544	TRUE	0.1016
CNAG_02087	257	192	176	86	72	83	257	192	176	86	72	83	144.33	208	80	0.386	-1.375	-3.99	6.6202850318133e-05	9.19814295848672e-05	0.021	0.1062	0.077	0.077	TRUE	0.4568
CNAG_02088	4164	2673	2871	815	694	622	4164	2673	2871	815	694	622	1973.17	3236	710	0.22	-2.188	-7.421	1.1638438814619e-13	6.09965292147239e-13	0.0394	0.075	0.0618	0.0618	TRUE	0.7651
CNAG_02089	934	709	458	303	281	256	934	709	458	303	281	256	490.17	700	280	0.4	-1.323	-4.003	6.25426222793716e-05	8.71092824218416e-05	0.064	0.0824	0.0762	0.0762	TRUE	0.1046
CNAG_02090	2595	2010	2036	496	367	380	2595	2010	2036	496	367	380	1314	2214	414	0.187	-2.418	-8.489	2.07882031753002e-17	2.30498513383459e-16	0.0237	0.0762	0.057	0.057	TRUE	0.3435
CNAG_02091	23372	11473	12736	4184	3851	3521	23372	11473	12736	4184	3851	3521	9856.17	15860	3852	0.243	-2.042	-6.309	2.81371725254909e-10	7.63178767145586e-10	0.0884	0.073	0.0753	0.0753	TRUE	2.0996
CNAG_02092	4081	2466	2310	662	526	491	4081	2466	2310	662	526	491	1756	2952	560	0.19	-2.399	-7.598	2.99971936846024e-14	1.76204395690054e-13	0.0666	0.0753	0.0708	0.0708	TRUE	1.3587
CNAG_02093	1332	1431	1975	558	366	357	1332	1431	1975	558	366	357	1003.17	1579	427	0.27	-1.887	-6.031	1.63067625633392e-09	3.91040646464295e-09	0.0571	0.0774	0.0691	0.0691	TRUE	0.8336
CNAG_02094	8840	5837	5522	1485	1276	1206	8840	5837	5522	1485	1276	1206	4027.67	6733	1322	0.196	-2.348	-8.003	1.21855979104498e-15	9.30039804645096e-15	0.0423	0.0737	0.0616	0.0616	TRUE	0.9147
CNAG_02095	10961	7271	7487	1426	1082	911	10961	7271	7487	1426	1082	911	4856.33	8573	1140	0.133	-2.911	-9.584	9.36158310473079e-22	2.26810170024937e-20	0.0549	0.0735	0.066	0.066	TRUE	0.7253
CNAG_02096	1129	627	651	226	185	195	1129	627	651	226	185	195	502.17	802	202	0.252	-1.99	-6.039	1.55047944229073e-09	3.7285990968263e-09	0.0632	0.0822	0.0751	0.0751	TRUE	1.5071
CNAG_02097	1953	1390	1511	349	286	260	1953	1390	1511	349	286	260	958.17	1618	298	0.184	-2.439	-8.375	5.53378641118222e-17	5.6229877443774e-16	0.0256	0.0776	0.0592	0.0592	TRUE	0.3958
CNAG_02099	40565	28771	24993	8204	7862	7029	40565	28771	24993	8204	7862	7029	19570.67	31443	7698	0.245	-2.03	-7.093	1.30958695065692e-12	5.47309267039431e-12	0.0363	0.0728	0.059	0.059	TRUE	0.4153
CNAG_02100	34980	22724	21871	6584	6381	5443	34980	22724	21871	6584	6381	5443	16330.5	26525	6136	0.231	-2.112	-7.248	4.22385575937652e-13	1.94035155262047e-12	0.043	0.0728	0.0611	0.0611	TRUE	0.9517
CNAG_02101	614	339	527	125	126	107	614	339	527	125	126	107	306.33	493	119	0.242	-2.048	-6.151	7.71041830552357e-10	1.9477746873471e-09	0.0485	0.0884	0.0747	0.0747	TRUE	0.2247
CNAG_02102	873	173	149	213	202	176	873	173	149	213	202	176	297.67	398	197	0.495	-1.016	-1.257	0.208601605733603	0.226032107565553	0.4665	0.0888	0.1949	0.4665	TRUE	12.5263
CNAG_02103	1458	972	1064	545	507	453	1458	972	1064	545	507	453	833.17	1165	502	0.431	-1.215	-4.173	3.00925927496758e-05	4.33312968358276e-05	0.0267	0.0783	0.0597	0.0597	TRUE	0.5822
CNAG_02104	2082	879	864	356	322	329	2082	879	864	356	322	329	805.33	1275	336	0.263	-1.925	-5.228	1.71732247011719e-07	3.1119327592648e-07	0.1327	0.0785	0.0959	0.0959	TRUE	3.6835
CNAG_02105	614	248	311	155	169	193	614	248	311	155	169	193	281.67	391	172	0.441	-1.182	-3.126	0.0017725112058897	0.00220487050789276	0.118	0.0898	0.0989	0.0989	TRUE	1.207
CNAG_02106	2368	1014	1327	434	392	395	2368	1014	1327	434	392	395	988.33	1570	407	0.259	-1.947	-5.662	1.49375320725744e-08	3.1013942772213e-08	0.1013	0.0774	0.0837	0.0837	TRUE	0.475
CNAG_02107	1152	708	668	507	384	388	1152	708	668	507	384	388	634.5	843	426	0.506	-0.983	-3.062	0.00219735676102513	0.00272091757531086	0.0578	0.0802	0.0725	0.0725	TRUE	1.2269
CNAG_02108	2138	1048	1118	554	492	445	2138	1048	1118	554	492	445	965.83	1435	497	0.346	-1.529	-4.539	5.64164125358359e-06	8.67004371431085e-06	0.0863	0.0775	0.0805	0.0805	TRUE	2.2146
CNAG_02109	4463	2525	2400	878	781	672	4463	2525	2400	878	781	672	1953.17	3129	777	0.248	-2.01	-6.267	3.68268816485653e-10	9.80130610881284e-10	0.0759	0.075	0.0733	0.0733	TRUE	1.6893
CNAG_02110	7475	4201	4207	1081	966	837	7475	4201	4207	1081	966	837	3127.83	5294	961	0.182	-2.461	-7.809	5.76617285423471e-15	3.85999063831169e-14	0.0708	0.0741	0.071	0.071	TRUE	1.583
CNAG_02111	1319	880	1039	226	188	161	1319	880	1039	226	188	161	635.5	1079	192	0.178	-2.493	-8.189	2.64485757251668e-16	2.31442035394518e-15	0.0311	0.0802	0.0638	0.0638	TRUE	0.1455
CNAG_02112	1217	855	888	322	263	266	1217	855	888	322	263	266	635.17	987	284	0.288	-1.798	-6.103	1.0389074463399e-09	2.57195705261164e-09	0.024	0.0802	0.0603	0.0603	TRUE	0.4983
CNAG_02113	3605	2947	3203	733	612	587	3605	2947	3203	733	612	587	1947.83	3252	644	0.198	-2.336	-8.688	3.69806827296534e-18	4.83140436471821e-17	0.0112	0.075	0.0512	0.0512	TRUE	0.1724
CNAG_02114	7425	4496	4240	2731	2082	1791	7425	4496	4240	2731	2082	1791	3794.17	5387	2201	0.409	-1.291	-4.048	5.15791412398897e-05	7.25218491452229e-05	0.0774	0.0738	0.073	0.073	TRUE	1.3356
CNAG_02115	5660	1913	2038	286	245	250	5660	1913	2038	286	245	250	1732	3204	260	0.081	-3.621	-9.105	8.62419672913506e-20	1.52899821176957e-18	0.1948	0.0753	0.1119	0.1119	TRUE	5.4686
CNAG_02116	1593	1135	1036	570	449	471	1593	1135	1036	570	449	471	875.67	1255	497	0.396	-1.337	-4.501	6.76845427452122e-06	1.03433527948239e-05	0.0344	0.0781	0.0622	0.0622	TRUE	0.6684
CNAG_02117	4513	2842	2612	795	644	642	4513	2842	2612	795	644	642	2008	3322	694	0.209	-2.26	-7.365	1.77075646615241e-13	8.89690776499307e-13	0.0555	0.0749	0.067	0.067	TRUE	1.1951
CNAG_02118	264	109	107	194	211	210	264	109	107	194	211	210	182.5	160	205	1.281	0.358	0.894	0.371243273057551	0.392091871389359	0.133	0.0992	0.1097	0.1097	TRUE	3.4257
CNAG_02119	1428	973	1104	372	328	294	1428	973	1104	372	328	294	749.83	1168	331	0.284	-1.818	-6.218	5.02886991902974e-10	1.30873648351508e-09	0.0242	0.079	0.0597	0.0597	TRUE	0.2998
CNAG_02120	4586	3134	3651	626	511	478	4586	3134	3651	626	511	478	2164.33	3790	538	0.142	-2.816	-9.854	6.58114817582663e-23	1.9913091902679e-21	0.0277	0.0748	0.0578	0.0578	TRUE	0.1422
CNAG_02121	4119	1853	1708	889	812	790	4119	1853	1708	889	812	790	1695.17	2560	830	0.324	-1.624	-4.548	5.40851152732511e-06	8.31928298193163e-06	0.1242	0.0754	0.0911	0.0911	TRUE	3.4432
CNAG_02122	683	580	843	410	322	313	683	580	843	410	322	313	525.17	702	348	0.496	-1.011	-3.382	0.000720885225173671	0.000923210423811579	0.0264	0.0818	0.0623	0.0623	TRUE	0.194
CNAG_02123	2001	1195	1401	275	251	215	2001	1195	1401	275	251	215	889.67	1532	247	0.161	-2.633	-8.574	9.95450654317338e-18	1.18479511443924e-16	0.0413	0.078	0.0656	0.0656	TRUE	0.3221
CNAG_02124	2382	1336	1272	412	344	288	2382	1336	1272	412	344	288	1005.67	1663	348	0.209	-2.257	-6.8	1.04836750468445e-11	3.70191181114718e-11	0.0835	0.0773	0.0777	0.0777	TRUE	1.7242
CNAG_02125	89	44	68	125	94	91	89	44	68	125	94	91	85.17	67	103	1.542	0.625	1.53	0.125908591869341	0.138815496914409	0.0595	0.1296	0.1079	0.1079	TRUE	0.3474
CNAG_02126	2517	1900	2318	705	507	450	2517	1900	2318	705	507	450	1399.5	2245	554	0.247	-2.019	-6.827	8.69961656873214e-12	3.11393215562189e-11	0.0373	0.076	0.0619	0.0619	TRUE	0.658
CNAG_02127	1235	967	1016	494	392	409	1235	967	1016	494	392	409	752.17	1073	432	0.402	-1.313	-4.667	3.05812980541344e-06	4.83056791537233e-06	0.0144	0.079	0.0554	0.0554	TRUE	0.2098
CNAG_02128	11587	7044	8951	1112	955	902	11587	7044	8951	1112	955	902	5091.83	9194	990	0.108	-3.216	-11.076	1.6365394587657e-28	9.8597881728114e-27	0.036	0.0735	0.0602	0.0602	TRUE	0.0888
CNAG_02129	212276	100339	59883	25123	24422	24943	212276	100339	59883	25123	24422	24943	74497.67	124166	24829	0.2	-2.322	-5.953	2.63249743488493e-09	6.1146511554748e-09	0.2022	0.0726	0.1096	0.1096	TRUE	0.3139
CNAG_02130	9622	6050	6969	2733	2513	2208	9622	6050	6969	2733	2513	2208	5015.83	7547	2485	0.329	-1.603	-5.576	2.46482333876851e-08	4.95000510039411e-08	0.0354	0.0735	0.0593	0.0593	TRUE	0.4144
CNAG_02131	2295	1250	1632	766	542	474	2295	1250	1632	766	542	474	1159.83	1726	594	0.344	-1.539	-4.691	2.71446166159811e-06	4.31575315090143e-06	0.0783	0.0767	0.0764	0.0764	TRUE	0.1847
CNAG_02132	750	312	405	237	196	155	750	312	405	237	196	155	342.5	489	196	0.401	-1.319	-3.512	0.000444422132750936	0.000577299347408581	0.1222	0.0867	0.0981	0.0981	TRUE	0.7144
CNAG_02133	25937	11683	11168	4117	4026	3391	25937	11683	11168	4117	4026	3391	10053.67	16263	3845	0.236	-2.081	-5.924	3.1477079869072e-09	7.23728334173058e-09	0.1379	0.073	0.0887	0.0887	TRUE	3.3126
CNAG_02134	5198	2964	3527	818	650	583	5198	2964	3527	818	650	583	2290	3896	684	0.175	-2.511	-8.1	5.49427016276598e-16	4.50120231866556e-15	0.0589	0.0746	0.0684	0.0684	TRUE	0.3399
CNAG_02135	1200	715	750	252	223	218	1200	715	750	252	223	218	559.67	888	231	0.26	-1.943	-6.174	6.65901937428716e-10	1.70238843034724e-09	0.0453	0.0812	0.0687	0.0687	TRUE	1.1224
CNAG_02136	3477	2232	2801	423	399	402	3477	2232	2801	423	399	402	1622.33	2837	408	0.144	-2.798	-9.821	9.14396359073329e-23	2.66034633015864e-21	0.0253	0.0755	0.0571	0.0571	TRUE	0.0762
CNAG_02137	2892	2417	2289	797	594	561	2892	2417	2289	797	594	561	1591.67	2533	651	0.257	-1.961	-6.91	4.85839297093334e-12	1.82035989796996e-11	0.0257	0.0756	0.0571	0.0571	TRUE	0.4566
CNAG_02138	2069	697	607	218	162	177	2069	697	607	218	162	177	655	1124	186	0.165	-2.598	-6.088	1.14032342992815e-09	2.79860198664413e-09	0.2408	0.0799	0.1281	0.1281	TRUE	6.4742
CNAG_02139	10937	6439	6165	1825	1630	1410	10937	6439	6165	1825	1630	1410	4734.33	7847	1622	0.207	-2.275	-7.323	2.43103370567568e-13	1.17546004746023e-12	0.0659	0.0735	0.0692	0.0692	TRUE	1.4491
CNAG_02140	7297	6393	7436	1583	1335	1242	7297	6393	7436	1583	1335	1242	4214.33	7042	1387	0.197	-2.344	-8.881	6.62556026981092e-19	9.80582919932016e-18	0.0107	0.0737	0.0498	0.0498	TRUE	0.1846
CNAG_02141	1515	345	489	123	100	84	1515	345	489	123	100	84	442.67	783	102	0.131	-2.936	-6.32	2.61261009205514e-10	7.12035608755461e-10	0.3116	0.0835	0.15	0.15	TRUE	1.5251
CNAG_02143	1439	902	909	350	374	299	1439	902	909	350	374	299	712.17	1083	341	0.315	-1.668	-5.411	6.28430087855058e-08	1.20009874841998e-07	0.0438	0.0793	0.0665	0.0665	TRUE	0.9877
CNAG_02144	130916	64212	63459	5898	5686	5838	130916	64212	63459	5898	5686	5838	46001.5	86196	5807	0.067	-3.892	-11.801	3.85038550675716e-32	3.49512327066703e-30	0.101	0.0726	0.0783	0.0783	TRUE	2.5228
CNAG_02145	2373	1357	1920	480	385	376	2373	1357	1920	480	385	376	1148.5	1883	414	0.22	-2.187	-7.127	1.02284746780726e-12	4.39063402322308e-12	0.044	0.0767	0.0664	0.0664	TRUE	0.0924
CNAG_02146	1	0	0	0	0	0	1	0	0	0	0	0	0.17	0	0	0.513	-0.962	-0.236	0.813660609651107	0.823825316850794	0	29.2458	10	10	TRUE	0.425
CNAG_02147	472	279	294	170	156	157	472	279	294	170	156	157	254.67	348	161	0.462	-1.113	-3.354	0.000796779766866916	0.0010173437083327	0.0419	0.0916	0.0749	0.0749	TRUE	1.1025
CNAG_02148	3712	3095	3134	877	717	616	3712	3095	3134	877	717	616	2025.17	3314	737	0.222	-2.169	-7.815	5.50542126555257e-15	3.70731038337111e-14	0.0201	0.0749	0.0547	0.0547	TRUE	0.329
CNAG_02149	1626	497	833	370	315	294	1626	497	833	370	315	294	655.83	985	326	0.331	-1.594	-4.055	5.02228283132092e-05	7.06732152038711e-05	0.1772	0.0799	0.1094	0.1094	TRUE	0.2964
CNAG_02150	1124	559	513	204	191	187	1124	559	513	204	191	187	463	732	194	0.265	-1.916	-5.392	6.9744112015213e-08	1.32519652414058e-07	0.0973	0.083	0.0877	0.0877	TRUE	2.5998
CNAG_02151	4698	2542	2331	702	698	702	4698	2542	2331	702	698	702	1945.5	3190	701	0.22	-2.187	-6.728	1.72536351585194e-11	5.84391781886568e-11	0.083	0.075	0.0753	0.0753	TRUE	2.0774
CNAG_02152	3847	1462	1520	1987	1685	1344	3847	1462	1520	1987	1685	1344	1974.17	2276	1672	0.735	-0.445	-1.163	0.244982838102212	0.263232822253765	0.1722	0.075	0.1051	0.1051	TRUE	3.7451
CNAG_02153	5492	3347	3567	832	767	710	5492	3347	3567	832	767	710	2452.5	4135	770	0.186	-2.426	-8.192	2.55943270642995e-16	2.25415496317918e-15	0.0427	0.0745	0.0624	0.0624	TRUE	1.003
CNAG_02154	1323	808	1002	249	203	194	1323	808	1002	249	203	194	629.83	1044	215	0.206	-2.278	-7.391	1.45804125586834e-13	7.51995823481185e-13	0.0387	0.0802	0.0657	0.0657	TRUE	0.1384
CNAG_02155	31	14	24	2	4	0	31	14	24	2	4	0	12.5	23	2	0.087	-3.524	-3.628	0.000285219390987866	0.000374787418229182	0.1416	0.4615	0.4079	0.4079	TRUE	0.3539
CNAG_02156	1378	1076	1119	920	629	604	1378	1076	1119	920	629	604	954.33	1191	718	0.603	-0.731	-2.457	0.0139947763162827	0.0164581857248666	0.0377	0.0776	0.0626	0.0626	TRUE	0.7201
CNAG_02157	828	675	686	229	146	153	828	675	686	229	146	153	452.83	730	176	0.241	-2.052	-6.598	4.18113941192005e-11	1.31115601641417e-10	0.0322	0.0832	0.0662	0.0662	TRUE	0.7444
CNAG_02159	797	257	347	164	160	138	797	257	347	164	160	138	310.5	467	154	0.33	-1.6	-3.924	8.71997058730125e-05	0.000119664502637264	0.1762	0.0882	0.1156	0.1156	TRUE	1.0995
CNAG_02160	62	66	79	34	25	29	62	66	79	34	25	29	49.17	69	29	0.425	-1.234	-2.776	0.00549578924778192	0.00663745488715617	0	0.1714	0.1181	0.1181	TRUE	0.1445
CNAG_02161	3489	2244	2139	824	735	675	3489	2244	2139	824	735	675	1684.33	2624	745	0.284	-1.817	-6.072	1.26217289755895e-09	3.07877932159846e-09	0.0447	0.0754	0.0637	0.0637	TRUE	1.0092
CNAG_02162	740	725	1065	274	240	203	740	725	1065	274	240	203	541.17	843	239	0.283	-1.819	-5.948	2.70941560165661e-09	6.28045673002323e-09	0.033	0.0815	0.0647	0.0647	TRUE	0.6291
CNAG_02163	669	371	515	182	143	107	669	371	515	182	143	107	331.17	518	144	0.278	-1.848	-5.323	1.02209063872445e-07	1.90850056731652e-07	0.0725	0.0872	0.0824	0.0824	TRUE	0.0824
CNAG_02164	3980	2189	1614	1747	1722	1400	3980	2189	1614	1747	1722	1400	2108.67	2594	1623	0.626	-0.677	-1.942	0.0521525652035463	0.0590674869249282	0.1195	0.0748	0.087	0.087	TRUE	0.7057
CNAG_02165	4572	2615	2202	549	523	406	4572	2615	2202	549	523	406	1811.17	3130	493	0.157	-2.667	-7.991	1.33875198042929e-15	1.01161196218985e-14	0.092	0.0752	0.0791	0.0791	TRUE	0.7525
CNAG_02166	12862	9171	7786	2997	2762	2595	12862	9171	7786	2997	2762	2595	6362.17	9940	2785	0.28	-1.836	-6.365	1.95465904894855e-10	5.45381918247611e-10	0.0371	0.0733	0.0597	0.0597	TRUE	0.3355
CNAG_02167	3847	2476	2268	780	617	495	3847	2476	2268	780	617	495	1747.17	2864	631	0.22	-2.183	-6.856	7.05729091289346e-12	2.55972490862966e-11	0.0691	0.0753	0.0721	0.0721	TRUE	1.0959
CNAG_02168	2723	1712	1663	1200	1126	903	2723	1712	1663	1200	1126	903	1554.5	2033	1076	0.53	-0.917	-3.001	0.00268859626674742	0.00331113664689154	0.0526	0.0756	0.0666	0.0666	TRUE	1.0682
CNAG_02169	572	396	446	219	153	150	572	396	446	219	153	150	322.67	471	174	0.369	-1.438	-4.476	7.59302864076303e-06	1.15541660675715e-05	0.0377	0.0876	0.0704	0.0704	TRUE	0.4858
CNAG_02170	382	337	259	186	117	102	382	337	259	186	117	102	230.5	326	135	0.414	-1.272	-3.622	0.000292324522157954	0.000383753441351977	0.0628	0.0936	0.0836	0.0836	TRUE	0.6622
CNAG_02171	1492	1030	1196	369	307	257	1492	1030	1196	369	307	257	775.17	1239	311	0.251	-1.995	-6.681	2.37623211891076e-11	7.86073287927331e-11	0.0311	0.0788	0.0622	0.0622	TRUE	0.1675
CNAG_02172	3885	2529	2263	848	796	725	3885	2529	2263	848	796	725	1841	2892	790	0.273	-1.873	-6.226	4.78760895821878e-10	1.2521721777777e-09	0.0471	0.0752	0.0644	0.0644	TRUE	1.042
CNAG_02173	2382	1511	1599	360	354	292	2382	1511	1599	360	354	292	1083	1831	335	0.183	-2.449	-8.157	3.42647208256177e-16	2.93058064548751e-15	0.038	0.077	0.0632	0.0632	TRUE	0.8389
CNAG_02174	8620	5768	5613	1227	1044	1064	8620	5768	5613	1227	1044	1064	3889.33	6667	1112	0.167	-2.584	-8.972	2.91507738920352e-19	4.69168956635876e-18	0.0355	0.0738	0.0593	0.0593	TRUE	0.8015
CNAG_02175	5222	3561	2637	1168	1037	1029	5222	3561	2637	1168	1037	1029	2442.33	3807	1078	0.283	-1.82	-5.83	5.55216354508379e-09	1.23084107505472e-08	0.0609	0.0745	0.0697	0.0697	TRUE	0.1776
CNAG_02176	3562	1746	1792	5020	4698	4047	3562	1746	1792	5020	4698	4047	3477.5	2367	4588	1.939	0.955	2.873	0.00406625533481088	0.00495136224635887	0.1011	0.0739	0.0793	0.0793	TRUE	2.3665
CNAG_02177	16326	9166	8587	2871	2656	2554	16326	9166	8587	2871	2656	2554	7026.67	11360	2694	0.237	-2.076	-6.608	3.89020406262581e-11	1.22670260575991e-10	0.0735	0.0732	0.0709	0.0709	TRUE	1.788
CNAG_02178	2792	1641	1392	511	419	383	2792	1641	1392	511	419	383	1189.67	1942	438	0.225	-2.149	-6.509	7.56863991063449e-11	2.27302977323789e-10	0.0833	0.0766	0.0772	0.0772	TRUE	0.8077
CNAG_02179	4485	2576	2248	1098	913	967	4485	2576	2248	1098	913	967	2047.83	3103	993	0.32	-1.644	-5.098	3.42912260648506e-07	5.99370133631586e-07	0.0794	0.0749	0.0743	0.0743	TRUE	1.4259
CNAG_02180	5574	3962	3407	1944	1552	1469	5574	3962	3407	1944	1552	1469	2984.67	4314	1655	0.384	-1.382	-4.656	3.23028615283041e-06	5.08480650369236e-06	0.0452	0.0741	0.0631	0.0631	TRUE	0.4539
CNAG_02181	2357	1622	1755	549	475	502	2357	1622	1755	549	475	502	1210	1911	509	0.266	-1.91	-6.74	1.58835917991065e-11	5.41529220313397e-11	0.0218	0.0765	0.0566	0.0566	TRUE	0.5031
CNAG_02182	54863	26936	27293	35732	29852	33519	54863	26936	27293	35732	29852	33519	34699.17	36364	33034	0.908	-0.139	-0.42	0.674561868326401	0.691733273017946	0.0909	0.0727	0.0784	0.0784	TRUE	2.4245
CNAG_02183	4767	1231	1090	503	438	415	4767	1231	1090	503	438	415	1407.33	2363	452	0.191	-2.386	-3.474	0.000512770586521713	0.000663551065014222	0.3386	0.076	0.1514	0.3386	TRUE	9.607
CNAG_02184	50	8	25	27	30	20	50	8	25	27	30	20	26.67	28	26	0.928	-0.108	-0.165	0.869125615857242	0.877186077739417	0.3195	0.2548	0.2735	0.2735	TRUE	0.2952
CNAG_02185	1022	760	891	412	335	308	1022	760	891	412	335	308	621.33	891	352	0.395	-1.341	-4.62	3.83561089956714e-06	5.98506509380085e-06	0.0196	0.0803	0.0588	0.0588	TRUE	0.1201
CNAG_02186	392	232	355	106	87	86	392	232	355	106	87	86	209.67	326	93	0.285	-1.811	-5.299	1.16311561538728e-07	2.15469145838275e-07	0.0415	0.0957	0.0773	0.0773	TRUE	0.5068
CNAG_02187	2209	1294	1358	480	403	392	2209	1294	1358	480	403	392	1022.67	1620	425	0.262	-1.931	-6.21	5.29192550681633e-10	1.37195083207942e-09	0.0538	0.0773	0.0682	0.0682	TRUE	1.2186
CNAG_02188	3269	1296	1292	506	458	390	3269	1296	1292	506	458	390	1201.83	1952	451	0.231	-2.113	-5.591	2.26134731812094e-08	4.56020513677944e-08	0.1562	0.0766	0.1016	0.1016	TRUE	4.2101
CNAG_02189	21862	12864	13958	11925	9882	8446	21862	12864	13958	11925	9882	8446	13156.17	16228	10084	0.621	-0.686	-2.246	0.0246839278788476	0.0286234339974782	0.0607	0.0729	0.0672	0.0672	TRUE	1.1283
CNAG_02190	996	612	749	344	293	310	996	612	749	344	293	310	550.67	786	316	0.402	-1.316	-4.341	1.41795004826837e-05	2.10405491033371e-05	0.0307	0.0813	0.064	0.064	TRUE	0.2138
CNAG_02191	858	659	992	205	161	150	858	659	992	205	161	150	504.17	836	172	0.206	-2.282	-7.41	1.26492633068609e-13	6.5838061615527e-13	0.0322	0.0822	0.0648	0.0648	TRUE	0.1176
CNAG_02192	15	8	24	14	7	6	15	8	24	14	7	6	12.33	16	9	0.574	-0.8	-0.997	0.318988906440776	0.339324449226376	0.1675	0.4667	0.3766	0.3766	TRUE	0.1684
CNAG_02193	813	698	1110	151	119	114	813	698	1110	151	119	114	500.83	874	128	0.147	-2.771	-8.787	1.53906144249688e-18	2.13399802454557e-17	0.0386	0.0822	0.0672	0.0672	TRUE	0.2572
CNAG_02194	2525	1292	1291	313	241	247	2525	1292	1291	313	241	247	984.83	1703	267	0.157	-2.673	-7.864	3.7172211769556e-15	2.60090871250912e-14	0.0884	0.0774	0.0811	0.0811	TRUE	2.1552
CNAG_02195	442	236	362	86	66	58	442	236	362	86	66	58	208.33	347	70	0.202	-2.308	-6.377	1.80973925152669e-10	5.06872141654974e-10	0.0651	0.0959	0.0858	0.0858	TRUE	0.1279
CNAG_02196	4591	2982	3090	914	826	687	4591	2982	3090	914	826	687	2181.67	3554	809	0.228	-2.135	-7.227	4.94598726470135e-13	2.25753043026365e-12	0.0409	0.0747	0.0622	0.0622	TRUE	0.7919
CNAG_02197	3591	1868	2204	597	481	445	3591	1868	2204	597	481	445	1531	2554	508	0.199	-2.331	-7.217	5.32734629924506e-13	2.41951791896333e-12	0.0744	0.0757	0.074	0.074	TRUE	0.6303
CNAG_02198	1103	226	335	80	75	77	1103	226	335	80	75	77	316	555	77	0.139	-2.842	-5.905	3.52654043372114e-09	8.05390381508671e-09	0.334	0.0879	0.1596	0.1596	TRUE	1.5184
CNAG_02199	769	375	390	224	185	157	769	375	390	224	185	157	350	511	189	0.369	-1.438	-3.982	6.8443295178726e-05	9.4919933505147e-05	0.0987	0.0864	0.0904	0.0904	TRUE	2.2696
CNAG_02200	2152	378	545	373	411	324	2152	378	545	373	411	324	697.17	1025	369	0.36	-1.473	-1.95	0.0511259373177311	0.0579432963640941	0.409	0.0795	0.1725	0.409	TRUE	3.8882
CNAG_02201	1826	602	780	356	325	210	1826	602	780	356	325	210	683.17	1069	297	0.278	-1.848	-4.536	5.74312576355133e-06	8.822021705383e-06	0.2042	0.0796	0.1175	0.1175	TRUE	1.361
CNAG_02202	4992	3638	4184	713	577	469	4992	3638	4184	713	577	469	2428.83	4271	586	0.137	-2.865	-9.873	5.44847096112683e-23	1.66337176248213e-21	0.033	0.0745	0.0597	0.0597	TRUE	0.1677
CNAG_02203	3916	3067	2641	930	752	710	3916	3067	2641	930	752	710	2002.67	3208	797	0.249	-2.008	-7	2.55641865999645e-12	1.00659908833174e-11	0.03	0.0749	0.0585	0.0585	TRUE	0.1983
CNAG_02204	3300	1708	2105	634	566	483	3300	1708	2105	634	566	483	1466	2371	561	0.237	-2.079	-6.504	7.80410081571681e-11	2.33642560920845e-10	0.0685	0.0758	0.0726	0.0726	TRUE	0.3855
CNAG_02205	1254	626	661	277	232	191	1254	626	661	277	232	191	540.17	847	233	0.275	-1.86	-5.319	1.04517920063789e-07	1.95000822086674e-07	0.0933	0.0815	0.0854	0.0854	TRUE	2.1026
CNAG_02206	27	8	13	69	64	59	27	8	13	69	64	59	40	16	64	4	2	3.702	0.000213562762804953	0.000283528722538245	0.0933	0.1941	0.1712	0.1712	TRUE	1.7292
CNAG_02207	1018	564	785	378	326	331	1018	564	785	378	326	331	567	789	345	0.437	-1.193	-3.814	0.000136819001883595	0.000184484801906023	0.0451	0.0811	0.0685	0.0685	TRUE	0.1021
CNAG_02208	8788	6233	6491	2157	1880	1595	8788	6233	6491	2157	1880	1595	4524	7171	1877	0.262	-1.933	-6.834	8.2512596253442e-12	2.96592267842362e-11	0.0299	0.0736	0.0573	0.0573	TRUE	0.4753
CNAG_02209	10542	5839	6783	1418	1392	1318	10542	5839	6783	1418	1392	1318	4548.67	7721	1376	0.178	-2.488	-8.262	1.43603683750725e-16	1.3337706398021e-15	0.052	0.0736	0.0649	0.0649	TRUE	0.5702
CNAG_02210	3337	1856	1804	429	362	375	3337	1856	1804	429	362	375	1360.5	2332	389	0.167	-2.585	-8.043	8.76816010090417e-16	6.91699118968199e-15	0.0716	0.0761	0.073	0.073	TRUE	1.7211
CNAG_02211	3124	1343	961	522	465	453	3124	1343	961	522	465	453	1144.67	1809	480	0.265	-1.914	-4.858	1.18835955145076e-06	1.95797478854713e-06	0.1866	0.0768	0.1106	0.1106	TRUE	0.8727
CNAG_02212	23792	14077	14908	3302	3130	2637	23792	14077	14908	3302	3130	2637	10307.67	17592	3023	0.172	-2.541	-8.467	2.51668164198689e-17	2.7369917921161e-16	0.0531	0.073	0.0647	0.0647	TRUE	1.1626
CNAG_02213	8281	6270	5902	1797	1531	1329	8281	6270	5902	1797	1531	1329	4185	6818	1552	0.228	-2.135	-7.573	3.63305921261282e-14	2.1003233857032e-13	0.0285	0.0737	0.0569	0.0569	TRUE	0.4303
CNAG_02214	709	409	490	141	125	115	709	409	490	141	125	115	331.5	536	127	0.237	-2.077	-6.34	2.2934365870615e-10	6.31622827051564e-10	0.0447	0.0872	0.0725	0.0725	TRUE	0.3238
CNAG_02215	595	445	617	116	107	86	595	445	617	116	107	86	327.67	552	103	0.186	-2.423	-7.71	1.25894261434185e-14	7.85598654302409e-14	0.0231	0.0874	0.0654	0.0654	TRUE	0.3387
CNAG_02216	8893	5633	3987	2124	2062	1816	8893	5633	3987	2124	2062	1816	4085.83	6171	2001	0.324	-1.625	-4.967	6.81284292137846e-07	1.15234371698744e-06	0.0847	0.0737	0.0768	0.0768	TRUE	0.2204
CNAG_02217	645	433	506	873	720	571	645	433	506	873	720	571	624.67	528	721	1.366	0.45	1.465	0.14303494952393	0.156960337904403	0.0403	0.0803	0.0664	0.0664	TRUE	0.1582
CNAG_02218	1551	908	970	335	283	232	1551	908	970	335	283	232	713.17	1143	283	0.248	-2.012	-6.247	4.17944323369919e-10	1.10585501496401e-09	0.0614	0.0793	0.0726	0.0726	TRUE	1.169
CNAG_02219	1858	1120	1162	588	515	506	1858	1120	1162	588	515	506	958.17	1380	536	0.389	-1.363	-4.468	7.90516058925684e-06	1.20076602614147e-05	0.0467	0.0776	0.0658	0.0658	TRUE	1.1048
CNAG_02220	1454	978	1507	694	586	484	1454	978	1507	694	586	484	950.5	1313	588	0.448	-1.159	-3.82	0.000133454010507287	0.00018019732319191	0.042	0.0776	0.0651	0.0651	TRUE	0.5989
CNAG_02221	1925	1067	1065	492	429	394	1925	1067	1065	492	429	394	895.33	1352	438	0.324	-1.625	-5.021	5.14233431536534e-07	8.80729862113389e-07	0.0714	0.0779	0.074	0.074	TRUE	1.6506
CNAG_02222	3920	2503	2379	742	678	542	3920	2503	2379	742	678	542	1794	2934	654	0.223	-2.166	-7.06	1.66237600933851e-12	6.8259685594551e-12	0.0534	0.0752	0.0669	0.0669	TRUE	1.0498
CNAG_02223	6783	4714	3875	2001	1770	1771	6783	4714	3875	2001	1770	1771	3485.67	5124	1847	0.361	-1.472	-4.966	6.8474915100701e-07	1.15734166337034e-06	0.0447	0.0739	0.0629	0.0629	TRUE	0.3329
CNAG_02224	1124	746	727	264	214	220	1124	746	727	264	214	220	549.17	866	233	0.269	-1.896	-6.154	7.56138394621551e-10	1.91724029444451e-09	0.0363	0.0814	0.0657	0.0657	TRUE	0.8115
CNAG_02225	866	419	355	1478	1331	1292	866	419	355	1478	1331	1292	956.83	547	1367	2.501	1.322	3.719	0.000199641453282536	0.000265616379508991	0.1158	0.0776	0.0898	0.0898	TRUE	3.0591
CNAG_02226	3300	2024	1518	3120	2787	3159	3300	2024	1518	3120	2787	3159	2651.33	2281	3022	1.325	0.406	1.248	0.21187938585058	0.22936474143278	0.0734	0.0743	0.0759	0.0759	TRUE	1.0074
CNAG_02227	1235	1002	1299	390	307	261	1235	1002	1299	390	307	261	749	1179	319	0.271	-1.884	-6.389	1.67044464509203e-10	4.71883283974545e-10	0.0268	0.079	0.0607	0.0607	TRUE	0.4258
CNAG_02228	1423	1172	1256	433	348	306	1423	1172	1256	433	348	306	823	1284	362	0.282	-1.825	-6.408	1.47166101969423e-10	4.19032547974837e-10	0.0182	0.0784	0.0567	0.0567	TRUE	0.3336
CNAG_02229	2024	1486	1484	573	455	460	2024	1486	1484	573	455	460	1080.33	1665	496	0.298	-1.747	-6.098	1.07558434109828e-09	2.65561486778004e-09	0.0246	0.077	0.0578	0.0578	TRUE	0.4304
CNAG_02230	51351	26385	18491	25007	26368	26724	51351	26385	18491	25007	26368	26724	29054.33	32076	26033	0.812	-0.301	-0.842	0.400034949017079	0.421519568628428	0.1435	0.0727	0.0922	0.0922	TRUE	0.8993
CNAG_02231	2148	1034	1302	460	372	386	2148	1034	1302	460	372	386	950.33	1495	406	0.272	-1.88	-5.68	1.34342312372559e-08	2.8063898822718e-08	0.0801	0.0776	0.0774	0.0774	TRUE	0.4427
CNAG_02232	2662	1677	1792	549	440	487	2662	1677	1792	549	440	487	1267.83	2044	492	0.241	-2.054	-6.897	5.30066910763686e-12	1.96873733141253e-11	0.039	0.0763	0.0627	0.0627	TRUE	0.8478
CNAG_02233	4184	3388	2772	1479	1341	1236	4184	3388	2772	1479	1341	1236	2400	3448	1352	0.392	-1.351	-4.812	1.49227295791683e-06	2.43164056905164e-06	0.0244	0.0745	0.0563	0.0563	TRUE	0.1273
CNAG_02234	93646	32531	40636	3953	3883	3878	93646	32531	40636	3953	3883	3878	29754.5	55604	3905	0.07	-3.832	-10.308	6.47007072580981e-25	2.70234610437504e-23	0.178	0.0727	0.0995	0.0995	TRUE	1.1597
CNAG_02235	721	539	767	178	143	127	721	539	767	178	143	127	412.5	676	149	0.221	-2.178	-7.03	2.0646516899777e-12	8.27806166393884e-12	0.0285	0.0843	0.0651	0.0651	TRUE	0.3699
[truncated: 4,854 more rows]
